# Supplementary material for: The GENEVA platform models tumor mosaicism to reveal variations of responses to KRAS inhibitors and identify improved drug combinations
Source: Nat Cancer. 2026 Feb 24;7(3):522–37. doi: 10.1038/s43018-026-01130-5 (PMC13035475; doi:10.1038/s43018-026-01130-5)
Supplement: Supplementary file 3 — Statistical source data, with tabs for items. [file 43018_2026_1130_MOESM3_ESM.xlsx]

## Sheet: Fig. 1a
index	UMAP1	UMAP2	cell_type	treatment	sample	phase
AAACCTGAGAAAGTGG-1	-9.72273	0.90143	H1975	ARS1620	ARS1620_2	G1
AAACCTGCACGCTTTC-1	7.8544	2.58075	A375	DMSO	DMSO_2	G1
AAACCTGCAGTAAGAT-1	-5.05322	7.63447	H1299	VEM	VEM_2	G2M
AAACCTGGTAGAGGAA-1	-11.3511	1.33431	H1975	VEM	VEM_2	G1
AAACCTGGTAGGAGTC-1	-2.67943	-4.34905	H1299	ARS1620	ARS1620_2	G2M
AAACCTGGTTAGATGA-1	-12.4951	0.561759	H1975	VEM	VEM_2	G1
AAACCTGGTTCCACAA-1	-4.35272	-8.99648	MiaPaca2	DMSO	DMSO_1	G1
AAACCTGGTTGTACAC-1	-9.02153	-2.37588	H1975	VEM	VEM_2	G2M
AAACCTGGTTGTGGCC-1	6.63924	2.44264	A375	DMSO	DMSO_1	G1
AAACCTGTCGTCTGCT-1	9.45921	4.78227	A375	ARS1620	ARS1620_1	G1
AAACCTGTCTTAACCT-1	-12.2592	0.475911	H1975	ARS1620	ARS1620_1	G1
AAACCTGTCTTGTATC-1	9.30287	1.85499	A375	DMSO	DMSO_1	G1
AAACGGGAGAAACGCC-1	7.84072	3.02174	A375	DMSO	DMSO_1	G1
AAACGGGAGATGCCTT-1	-4.91609	-9.33573	MiaPaca2	ARS1620	ARS1620_2	G1
AAACGGGAGGTGCTAG-1	-8.38225	0.441901	H1975	ARS1620	ARS1620_1	G1
AAACGGGAGTGAAGAG-1	1.25434	-1.3806	MeWo	ARS1620	ARS1620_2	G1
AAACGGGAGTTAAGTG-1	-0.975297	13.467	H1299	DMSO	DMSO_1	G2M
AAACGGGCAAGCGATG-1	-1.11092	11.2915	H1299	ARS1620	ARS1620_1	G1
AAACGGGCAAGTCTAC-1	-3.96489	-11.5264	MiaPaca2	DMSO	DMSO_2	S
AAACGGGCACCACCAG-1	-10.4249	-2.13403	H1975	VEM	VEM_2	G2M
AAACGGGCACGGCGTT-1	-4.50154	-11.9688	MiaPaca2	DMSO	DMSO_2	S
AAACGGGCAGATGAGC-1	-4.10618	7.26886	H1299	ARS1620	ARS1620_1	G1
AAACGGGCAGCCTTGG-1	-10.0592	-2.45305	H1975	ARS1620	ARS1620_1	G2M
AAACGGGCATCGATGT-1	2.37871	-0.607875	MeWo	DMSO	DMSO_2	G1
AAACGGGCATTTGCCC-1	-3.13823	8.67436	H1299	DMSO	DMSO_2	G1
AAACGGGGTCATGCCG-1	9.5686	3.96187	A375	ARS1620	ARS1620_2	G1
AAACGGGGTCCTCCAT-1	-6.43346	-10.7262	MiaPaca2	ARS1620	ARS1620_2	G1
AAACGGGTCCAGGGCT-1	-5.80736	-8.72262	MiaPaca2	ARS1620	ARS1620_1	G1
AAACGGGTCCTTGGTC-1	-5.70127	-10.3102	MiaPaca2	VEM	VEM_2	G1
AAACGGGTCGATAGAA-1	-12.142	1.10602	H1975	VEM	VEM_2	G1
AAACGGGTCGGCTTGG-1	7.2017	4.08197	A375	DMSO	DMSO_1	S
AAACGGGTCGGTCCGA-1	9.84005	2.52723	A375	ARS1620	ARS1620_2	G1
AAACGGGTCTAGAGTC-1	6.94727	2.40132	A375	ARS1620	ARS1620_2	G1
AAACGGGTCTGACCTC-1	-0.597975	1.85102	SKMEL2	VEM	VEM_2	S
AAAGATGAGACTACAA-1	7.60859	5.39672	A375	DMSO	DMSO_1	G1
AAAGATGCAACGCACC-1	5.97781	0.329799	HTT144	ARS1620	ARS1620_1	G1
AAAGATGCAAGAGTCG-1	-11.6814	-0.676659	H1975	VEM	VEM_1	S
AAAGATGCACCAGCAC-1	-10.5642	-0.434796	H1975	VEM	VEM_2	G1
AAAGATGCACTTACGA-1	-0.794896	11.1329	H1299	ARS1620	ARS1620_1	G1
AAAGATGCACTTGGAT-1	8.49362	6.01094	A375	ARS1620	ARS1620_1	S
AAAGATGCAGCTGCAC-1	-11.529	0.147282	H1975	VEM	VEM_1	G1
AAAGATGCATTAGGCT-1	6.48708	5.05015	A375	ARS1620	ARS1620_1	G1
AAAGATGGTCAAGCGA-1	-10.6038	9.12427	H358	DMSO	DMSO_2	G1
AAAGATGGTCACTTCC-1	-4.96325	8.99572	H1299	ARS1620	ARS1620_2	G1
AAAGATGGTCTAGGTT-1	8.7357	2.20173	A375	DMSO	DMSO_2	G1
AAAGATGGTCTTCAAG-1	-12.2337	13.8537	H23	DMSO	DMSO_1	G1
AAAGATGGTGAAGGCT-1	3.92555	-9.75057	A549	ARS1620	ARS1620_2	G1
AAAGATGGTTCATGGT-1	-9.93803	-0.500839	H1975	VEM	VEM_1	G2M
AAAGATGGTTCCATGA-1	-3.78285	9.27704	H1299	VEM	VEM_2	G1
AAAGATGTCATAGCAC-1	-8.19257	0.185828	H1975	ARS1620	ARS1620_2	G1
AAAGATGTCATTATCC-1	7.04147	1.93354	A375	DMSO	DMSO_2	G1
AAAGATGTCTCTTGAT-1	9.45971	3.07035	A375	DMSO	DMSO_1	G1
AAAGCAAAGACTGGGT-1	-5.02095	12.4642	A375	DMSO	DMSO_2	G1
AAAGCAAAGATATGCA-1	-4.1741	-10.8832	MiaPaca2	DMSO	DMSO_2	S
AAAGCAAAGTCGTTTG-1	7.69208	1.16395	A375	DMSO	DMSO_1	S
AAAGCAACAAGGTTTC-1	-0.451529	8.36048	H1299	DMSO	DMSO_2	G1
AAAGCAACAAGTTGTC-1	-10.8328	1.87002	H1975	ARS1620	ARS1620_1	G1
AAAGCAACACCATGTA-1	-4.55988	7.19739	H1299	ARS1620	ARS1620_1	S
AAAGCAACACCGGAAA-1	-6.21985	-11.3225	MiaPaca2	VEM	VEM_1	G1
AAAGCAACACGGTGTC-1	3.79181	-9.3009	A549	DMSO	DMSO_2	G1
AAAGCAACAGACTCGC-1	10.4485	0.900641	A375	DMSO	DMSO_1	G1
AAAGCAAGTCGACTGC-1	9.52316	1.81535	A375	DMSO	DMSO_2	G1
AAAGCAAGTGCGCTTG-1	4.8022	4.00597	A375	DMSO	DMSO_1	G2M
AAAGCAAGTTCCACTC-1	9.68725	4.55607	A375	ARS1620	ARS1620_1	G1
AAAGCAATCCCACTTG-1	10.5001	4.13892	A375	ARS1620	ARS1620_1	G1
AAAGCAATCTCTTGAT-1	6.21359	4.06348	A375	DMSO	DMSO_1	G1
AAAGCAATCTTGTACT-1	7.40535	5.49525	A375	ARS1620	ARS1620_2	G1
AAAGCAATCTTGTCAT-1	9.7711	1.16349	A375	DMSO	DMSO_1	G1
AAAGTAGAGAGGTTAT-1	8.20508	5.90062	A375	DMSO	DMSO_2	G1
AAAGTAGAGCGCTTAT-1	9.32121	2.89311	A375	ARS1620	ARS1620_1	G1
AAAGTAGAGGCATTGG-1	-7.6788	2.12165	H1975	ARS1620	ARS1620_2	G1
AAAGTAGAGGTTACCT-1	-11.0408	-0.197602	H1975	DMSO	DMSO_2	G1
AAAGTAGCAAGCCGTC-1	-5.34174	7.64701	H1299	VEM	VEM_1	G1
AAAGTAGCAATAGCGG-1	9.95628	2.58977	A375	DMSO	DMSO_1	G1
AAAGTAGCACGTCAGC-1	-8.81181	-0.862426	H1975	ARS1620	ARS1620_2	G1
AAAGTAGGTACCGTAT-1	1.30887	-1.22034	MeWo	VEM	VEM_1	G1
AAAGTAGGTAGCGTAG-1	8.4989	6.14226	A375	DMSO	DMSO_1	G1
AAAGTAGGTATAGTAG-1	7.49876	4.91694	A375	DMSO	DMSO_2	G1
AAAGTAGGTATGAATG-1	-11.9474	-0.0227929	H1975	VEM	VEM_2	G1
AAAGTAGTCAGGATCT-1	7.46293	4.82502	A375	ARS1620	ARS1620_2	G1
AAAGTAGTCCTAGGGC-1	-9.83	2.3182	H1975	DMSO	DMSO_2	G1
AAAGTAGTCGAATGGG-1	-11.7641	-0.920991	H1975	ARS1620	ARS1620_1	G1
AAAGTAGTCGCACTCT-1	-10.4888	-1.96557	H1975	VEM	VEM_2	G2M
AAAGTAGTCGCTGATA-1	5.3059	2.64652	A375	ARS1620	ARS1620_1	S
AAAGTAGTCGTGGACC-1	-4.16353	-11.5145	MiaPaca2	VEM	VEM_2	G1
AAAGTAGTCTGCAGTA-1	8.23402	3.24791	A375	DMSO	DMSO_1	G1
AAATGCCAGAAACCAT-1	-1.5429	10.7105	H1299	ARS1620	ARS1620_2	G1
AAATGCCAGAATGTGT-1	-7.18051	-11.1313	MiaPaca2	ARS1620	ARS1620_2	G1
AAATGCCAGATATGGT-1	-6.67145	-10.1404	MiaPaca2	DMSO	DMSO_2	S
AAATGCCAGCTAACTC-1	-11.5141	12.986	H23	ARS1620	ARS1620_1	G1
AAATGCCAGCTAAGAT-1	-1.17678	11.2625	H1299	VEM	VEM_2	S
AAATGCCCAACTGCTA-1	-0.292834	11.2291	H1299	DMSO	DMSO_1	S
AAATGCCCAGTCAGCC-1	-5.14312	7.67417	H1299	ARS1620	ARS1620_2	G2M
AAATGCCGTACTTAGC-1	6.27622	5.12316	A375	DMSO	DMSO_2	G1
AAATGCCGTAGCGATG-1	6.35873	2.80992	A375	DMSO	DMSO_2	G1
AAATGCCGTAGCTAAA-1	0.91947	-1.88203	MeWo	VEM	VEM_2	G1
AAATGCCGTCTAAACC-1	4.72136	-9.09545	A549	ARS1620	ARS1620_1	G1
AAATGCCGTGATGTGG-1	9.91574	2.12499	A375	ARS1620	ARS1620_1	G1
AAATGCCGTGGTCCGT-1	7.98868	5.15032	A375	DMSO	DMSO_2	G1
AAATGCCGTTCTGGTA-1	-9.98062	-0.213827	H1975	ARS1620	ARS1620_1	G1
AAATGCCGTTGGAGGT-1	-10.921	2.03726	H1975	DMSO	DMSO_2	G1
AAATGCCTCAAGAAGT-1	-4.01263	8.62456	H1299	ARS1620	ARS1620_2	S
AAATGCCTCACCACCT-1	10.0225	1.77492	A375	ARS1620	ARS1620_1	G1
AAATGCCTCCGCTGTT-1	0.915699	-1.81637	MeWo	ARS1620	ARS1620_1	G1
AAATGCCTCCGGGTGT-1	9.15731	2.54689	A375	ARS1620	ARS1620_2	G1
AAATGCCTCGCGATCG-1	-10.8527	8.3775	H358	ARS1620	ARS1620_1	S
AAATGCCTCGGCTTGG-1	-4.67203	8.82901	H1299	VEM	VEM_1	G1
AACACGTAGACCTAGG-1	-10.1021	0.363378	H1975	ARS1620	ARS1620_1	G1
AACACGTAGAGATGAG-1	-5.97778	-12.4533	MiaPaca2	DMSO	DMSO_1	G2M
AACACGTAGCGGCTTC-1	-10.3101	1.97481	H1975	VEM	VEM_1	G1
AACACGTAGGCCCGTT-1	-0.457649	-5.03483	A375	DMSO	DMSO_2	G1
AACACGTAGTCATCCA-1	8.17759	2.25486	A375	ARS1620	ARS1620_2	G1
AACACGTAGTGACTCT-1	5.54603	5.95912	A375	ARS1620	ARS1620_1	G1
AACACGTCAAGGACAC-1	-5.78978	-10.819	MiaPaca2	DMSO	DMSO_1	G1
AACACGTCACACCGCA-1	-3.90377	-11.0123	MiaPaca2	DMSO	DMSO_1	G1
AACACGTCACCGGAAA-1	1.02039	-1.74716	MeWo	ARS1620	ARS1620_2	G1
AACACGTCAGTCGATT-1	8.38569	5.30298	A375	ARS1620	ARS1620_1	G1
AACACGTCATCTCCCA-1	-3.6401	-10.9039	MiaPaca2	VEM	VEM_1	G1
AACACGTCATTCTTAC-1	7.4133	2.45284	A375	ARS1620	ARS1620_1	G1
AACACGTGTAGCTTGT-1	8.66043	4.61444	A375	ARS1620	ARS1620_1	G1
AACACGTGTATATGAG-1	-8.72598	1.78582	H1975	VEM	VEM_1	G1
AACACGTGTATCGCAT-1	-5.01241	-9.07288	MiaPaca2	DMSO	DMSO_2	G1
AACACGTGTCATGCCG-1	-5.26995	-9.58513	MiaPaca2	ARS1620	ARS1620_1	G1
AACACGTGTTACGACT-1	4.99317	3.97771	A375	ARS1620	ARS1620_2	G2M
AACACGTGTTGGACCC-1	7.90669	5.81492	A375	ARS1620	ARS1620_1	G1
AACACGTTCAAACCGT-1	-6.06932	-11.9768	MiaPaca2	VEM	VEM_2	G1
AACACGTTCCTTGCCA-1	3.2722	-9.90748	A549	ARS1620	ARS1620_2	G1
AACACGTTCCTTTCGG-1	-9.84728	1.14076	H1975	DMSO	DMSO_1	S
AACCATGAGAAGGGTA-1	-0.137554	8.79731	H1299	ARS1620	ARS1620_2	G1
AACCATGAGACCTAGG-1	-10.2198	1.1859	H1975	VEM	VEM_1	G1
AACCATGAGATATACG-1	-11.0851	1.74607	H1975	VEM	VEM_2	G1
AACCATGAGATGCGAC-1	-2.81514	-3.74069	H1299	VEM	VEM_1	S
AACCATGAGATGGGTC-1	-5.88539	-11.793	MiaPaca2	DMSO	DMSO_1	G1
AACCATGAGCCTTGAT-1	-12.1634	14.5244	H23	VEM	VEM_1	G2M
AACCATGAGCGACGTA-1	9.15845	3.81031	A375	ARS1620	ARS1620_1	G1
AACCATGAGCGATAGC-1	5.68034	0.251863	HTT144	ARS1620	ARS1620_1	G1
AACCATGAGGCGCTCT-1	9.34839	4.31595	A375	DMSO	DMSO_1	G1
AACCATGAGTATGACA-1	-0.380903	12.1491	H1299	DMSO	DMSO_2	G1
AACCATGAGTCCATAC-1	-6.87419	0.386744	H1975	ARS1620	ARS1620_1	G1
AACCATGCACAAGTAA-1	8.94963	2.33668	A375	ARS1620	ARS1620_1	G1
AACCATGCAGATGGCA-1	-3.5623	-11.6044	MiaPaca2	VEM	VEM_1	G1
AACCATGGTAAGTAGT-1	-5.27246	-8.87908	MiaPaca2	ARS1620	ARS1620_1	G1
AACCATGGTAGGCTGA-1	-6.86973	-11.5304	MiaPaca2	VEM	VEM_2	G2M
AACCATGGTCGGCACT-1	-11.4943	1.27105	H1975	ARS1620	ARS1620_2	G1
AACCATGGTCTTGATG-1	-3.68886	-11.1454	MiaPaca2	VEM	VEM_2	G1
AACCATGGTGCACTTA-1	3.53592	-4.7151	SKMEL28	DMSO	DMSO_2	G1
AACCATGGTTCCCGAG-1	-5.16729	-11.4261	MiaPaca2	DMSO	DMSO_2	G1
AACCATGTCGTGACAT-1	3.84632	-12.052	A549	ARS1620	ARS1620_1	G2M
AACCATGTCTAACGGT-1	-12.0859	2.03524	H1975	ARS1620	ARS1620_2	G1
AACCGCGAGCGTTTAC-1	-4.8374	9.13956	H1299	ARS1620	ARS1620_2	G1
AACCGCGAGCTCTCGG-1	4.69057	4.30505	A375	ARS1620	ARS1620_1	G2M
AACCGCGAGGAGTAGA-1	-8.54264	-2.03609	H1975	VEM	VEM_2	S
AACCGCGAGTACGATA-1	6.86398	2.74561	A375	DMSO	DMSO_1	G1
AACCGCGAGTAGGCCA-1	5.79607	6.124	A375	ARS1620	ARS1620_1	G1
AACCGCGAGTTGAGTA-1	4.43739	-10.2816	A549	ARS1620	ARS1620_2	G1
AACCGCGCACCAGGTC-1	-5.79148	-9.67001	MiaPaca2	DMSO	DMSO_1	G1
AACCGCGCACGAGGTA-1	4.05426	-9.01238	A549	ARS1620	ARS1620_1	G1
AACCGCGCAGCTTAAC-1	-5.32824	-10.7778	MiaPaca2	VEM	VEM_2	G1
AACCGCGGTACAGTTC-1	-10.6141	0.729567	H1975	ARS1620	ARS1620_1	G1
AACCGCGGTATAAACG-1	-6.3161	-10.5249	MiaPaca2	VEM	VEM_2	G1
AACCGCGGTCTCTCTG-1	-1.32946	11.908	H1299	VEM	VEM_2	S
AACCGCGGTCTCTTTA-1	9.27301	4.68953	A375	DMSO	DMSO_1	G1
AACCGCGGTGCTCTTC-1	-11.6321	-0.568554	H1975	DMSO	DMSO_2	G1
AACCGCGGTTAAAGAC-1	1.48897	-1.84459	MeWo	VEM	VEM_1	G1
AACCGCGGTTGGGACA-1	-0.681296	12.2655	H1299	ARS1620	ARS1620_2	G1
AACCGCGTCAACACAC-1	-10.5805	1.61639	H1975	VEM	VEM_2	G1
AACCGCGTCCCTGACT-1	4.68182	-9.762	A549	ARS1620	ARS1620_1	G1
AACCGCGTCCTGCTTG-1	-11.1878	0.723434	H1975	DMSO	DMSO_2	G1
AACCGCGTCTGCTGTC-1	5.22278	-9.94134	A549	DMSO	DMSO_1	G1
AACGTTGAGAGTACAT-1	12.0156	-3.39404	A375	VEM	VEM_2	G1
AACGTTGAGGAGCGTT-1	-9.03156	0.686072	H1975	VEM	VEM_2	G1
AACGTTGAGTACGACG-1	7.92135	2.3475	A375	ARS1620	ARS1620_2	G1
AACGTTGAGTGTGAAT-1	-6.99662	-11.2284	MiaPaca2	DMSO	DMSO_1	G1
AACGTTGAGTTTCCTT-1	3.36599	-4.44384	SKMEL28	ARS1620	ARS1620_2	G1
AACGTTGCACTAAGTC-1	-4.75739	-10.9995	MiaPaca2	DMSO	DMSO_1	G1
AACGTTGCAGACAAGC-1	10.5485	3.0522	A375	DMSO	DMSO_2	G1
AACGTTGCAGACGCAA-1	-8.86884	0.148119	H1975	ARS1620	ARS1620_1	G1
AACGTTGCAGAGTGTG-1	8.71271	5.8577	A375	DMSO	DMSO_2	S
AACGTTGCAGTCCTTC-1	1.32836	-1.72143	MeWo	ARS1620	ARS1620_1	G1
AACGTTGGTAAGTGTA-1	8.74086	2.56378	A375	DMSO	DMSO_1	G1
AACGTTGGTACATCCA-1	8.81726	3.32735	A375	ARS1620	ARS1620_1	G1
AACGTTGGTCTCCACT-1	7.40674	5.69724	A375	ARS1620	ARS1620_1	G1
AACGTTGGTGTGCGTC-1	-11.7787	13.4121	H23	DMSO	DMSO_1	G1
AACGTTGTCTTGAGGT-1	8.94287	5.32845	A375	DMSO	DMSO_2	G1
AACTCAGAGACACTAA-1	-9.9864	0.908242	H1975	ARS1620	ARS1620_2	G1
AACTCAGAGCCCAACC-1	8.25315	2.93118	A375	DMSO	DMSO_2	G1
AACTCAGAGGACCACA-1	10.6363	4.59635	A375	VEM	VEM_2	G1
AACTCAGAGTAATCCC-1	8.31868	3.77037	A375	DMSO	DMSO_1	G1
AACTCAGAGTGCAAGC-1	8.68204	2.79179	A375	ARS1620	ARS1620_2	G1
AACTCAGCAAGCCGTC-1	9.72926	1.89174	A375	DMSO	DMSO_1	G1
AACTCAGCAAGTTAAG-1	8.10988	3.04878	A375	ARS1620	ARS1620_2	G1
AACTCAGCACAGTCGC-1	-1.5276	11.2075	H1299	VEM	VEM_1	G1
AACTCAGCACCTATCC-1	8.8743	2.71141	A375	ARS1620	ARS1620_1	G1
AACTCAGCACTTCGAA-1	5.38733	5.15804	A375	DMSO	DMSO_1	G1
AACTCAGCAGGAATCG-1	7.722	3.60736	A375	ARS1620	ARS1620_1	G1
AACTCAGCAGGCTCAC-1	-7.81452	1.34247	H1975	VEM	VEM_2	G1
AACTCAGCATGCTAGT-1	9.18906	2.5105	A375	ARS1620	ARS1620_1	G1
AACTCAGGTAAACGCG-1	-1.65166	11.8795	H1299	VEM	VEM_2	G1
AACTCAGGTACCGGCT-1	-1.22227	1.46459	SKMEL2	VEM	VEM_1	G1
AACTCAGGTAGCCTAT-1	-10.3142	0.10797	H1975	DMSO	DMSO_1	G1
AACTCAGGTAGCGTCC-1	-11.816	0.716322	H1975	VEM	VEM_2	G1
AACTCAGGTCTGATTG-1	8.76409	1.98473	A375	DMSO	DMSO_1	S
AACTCAGGTGAGTGAC-1	6.82296	2.27008	A375	DMSO	DMSO_1	S
AACTCAGGTGCTAGCC-1	10.0914	3.48563	A375	ARS1620	ARS1620_2	G1
AACTCAGGTGGCGAAT-1	-10.7293	8.20004	H358	DMSO	DMSO_1	G1
AACTCAGTCCACTCCA-1	-6.56466	-11.1865	MiaPaca2	VEM	VEM_2	G1
AACTCAGTCCCACTTG-1	-2.69033	-3.97863	H1299	DMSO	DMSO_2	S
AACTCAGTCCCATTTA-1	-4.01839	-11.2339	MiaPaca2	DMSO	DMSO_2	S
AACTCAGTCGTATCAG-1	10.2473	3.7767	A375	ARS1620	ARS1620_1	G1
AACTCCCAGCTAGTGG-1	2.18528	-1.39268	MeWo	ARS1620	ARS1620_1	G1
AACTCCCAGCTGAAAT-1	-0.146696	10.6397	H1299	ARS1620	ARS1620_2	S
AACTCCCAGCTTCGCG-1	6.55837	6.34793	A375	ARS1620	ARS1620_2	G1
AACTCCCCAATGGAGC-1	-10.6992	1.46908	H1975	DMSO	DMSO_1	G1
AACTCCCCACGGCCAT-1	-11.7821	-0.979197	H1975	ARS1620	ARS1620_1	G1
AACTCCCCAGTCAGCC-1	-3.3626	9.27609	H1299	VEM	VEM_2	G1
AACTCCCCATGTCCTC-1	-12.6048	8.33674	H358	ARS1620	ARS1620_2	G2M
AACTCCCGTAATCACC-1	-10.5122	8.12293	H358	DMSO	DMSO_2	G1
AACTCCCGTCTCTCTG-1	-3.8381	7.566	H1299	DMSO	DMSO_1	G1
AACTCCCTCCGGCACA-1	-1.31917	10.8215	H1299	VEM	VEM_1	G1
AACTCCCTCTAACGGT-1	3.59568	-9.78823	A549	ARS1620	ARS1620_1	G2M
AACTCCCTCTGCTGCT-1	10.0071	5.23859	A375	ARS1620	ARS1620_1	G1
AACTCTTAGAAGGACA-1	-0.424557	-4.87448	A375	ARS1620	ARS1620_2	S
AACTCTTAGAATCTCC-1	5.78796	-11.3272	A549	ARS1620	ARS1620_2	G1
AACTCTTAGGATTCGG-1	-0.563244	11.0997	H1299	VEM	VEM_2	G1
AACTCTTAGTACGTTC-1	6.1968	5.63128	A375	ARS1620	ARS1620_1	G1
AACTCTTAGTAGCCGA-1	6.9147	2.52159	A375	ARS1620	ARS1620_2	G1
AACTCTTAGTATTGGA-1	9.65473	4.84242	A375	ARS1620	ARS1620_1	G1
AACTCTTAGTGGTAAT-1	9.80139	3.90481	A375	DMSO	DMSO_2	G1
AACTCTTAGTTCGCGC-1	-9.88882	0.8001	H1975	DMSO	DMSO_1	G1
AACTCTTCACGAGAGT-1	8.66766	1.67625	A375	ARS1620	ARS1620_1	G1
AACTCTTCATTATCTC-1	-9.07034	-0.0329162	H1975	VEM	VEM_2	G1
AACTCTTGTAAACCTC-1	-11.3893	9.17819	H358	DMSO	DMSO_2	G1
AACTCTTGTCAAGCGA-1	-1.49224	11.3521	H1299	VEM	VEM_2	S
AACTCTTGTTGTCGCG-1	8.15282	5.22172	A375	ARS1620	ARS1620_1	G1
AACTCTTTCCTCAACC-1	-11.2562	8.30734	H358	VEM	VEM_1	S
AACTCTTTCCTTGACC-1	-1.02258	11.3959	H1299	ARS1620	ARS1620_2	S
AACTCTTTCTATCCTA-1	8.13101	6.40778	A375	DMSO	DMSO_2	G1
AACTGGTAGAGCTATA-1	10.7774	4.77148	A375	ARS1620	ARS1620_1	G1
AACTGGTAGCACAGGT-1	-5.327	-10.6155	MiaPaca2	VEM	VEM_2	G1
AACTGGTAGCGATAGC-1	6.97703	2.16873	A375	ARS1620	ARS1620_2	G1
AACTGGTAGGCCGAAT-1	8.11956	3.0851	A375	DMSO	DMSO_2	G1
AACTGGTAGGCTCAGA-1	9.84001	1.74296	A375	DMSO	DMSO_1	G1
AACTGGTAGGGAACGG-1	-0.854274	10.5882	H1299	ARS1620	ARS1620_2	G1
AACTGGTAGGGTTCCC-1	-10.469	2.03813	H1975	DMSO	DMSO_1	G1
AACTGGTCACCTATCC-1	-0.918469	11.4844	H1299	ARS1620	ARS1620_1	G1
AACTGGTCACTCGACG-1	5.25026	3.61589	A375	DMSO	DMSO_2	G1
AACTGGTGTCCAGTGC-1	-11.2894	9.24407	H358	VEM	VEM_2	G1
AACTGGTGTTTGTTTC-1	-10.195	-0.612256	H1975	DMSO	DMSO_1	G1
AACTGGTTCAACGGCC-1	6.59184	0.466026	HTT144	DMSO	DMSO_1	G1
AACTGGTTCCTTCAAT-1	5.04345	-11.5967	A549	ARS1620	ARS1620_1	G1
AACTGGTTCTCGTATT-1	5.04591	5.15444	A375	DMSO	DMSO_1	G2M
AACTGGTTCTGCGACG-1	8.46136	5.6467	A375	DMSO	DMSO_1	G1
AACTGGTTCTGCGTAA-1	-1.35706	10.7889	H1299	VEM	VEM_2	G1
AACTGGTTCTTTAGTC-1	-11.6672	-0.325418	H1975	VEM	VEM_1	G1
AACTTTCAGATTACCC-1	9.08231	2.7051	A375	ARS1620	ARS1620_2	G1
AACTTTCAGCTAGTGG-1	-9.88631	1.0637	H1975	DMSO	DMSO_2	G1
AACTTTCAGGGTTTCT-1	-10.6447	0.934803	H1975	VEM	VEM_2	G1
AACTTTCAGGTGATAT-1	-11.7117	-0.940638	H1975	VEM	VEM_1	G1
AACTTTCAGTCTCCTC-1	8.99593	3.99753	A375	ARS1620	ARS1620_2	G1
AACTTTCAGTGCGTGA-1	8.31106	5.0203	A375	DMSO	DMSO_2	G1
AACTTTCAGTGGCACA-1	-8.28289	0.942952	H1975	VEM	VEM_2	G1
AACTTTCCAACTGCTA-1	-6.3198	-11.8762	MiaPaca2	VEM	VEM_2	G1
AACTTTCCACCAGATT-1	0.179742	11.0662	H1299	ARS1620	ARS1620_1	G1
AACTTTCCACCTCGGA-1	-11.7517	1.1002	H1975	DMSO	DMSO_1	G1
AACTTTCCACGGTTTA-1	-10.3158	-1.15517	H1975	DMSO	DMSO_1	G2M
AACTTTCCATCAGTAC-1	6.19771	0.351853	HTT144	DMSO	DMSO_1	G1
AACTTTCCATCAGTCA-1	-10.1094	-0.444256	H1975	ARS1620	ARS1620_1	G1
AACTTTCCATGCCTTC-1	-1.74079	-4.79236	A375	VEM	VEM_1	S
AACTTTCGTAAGTGTA-1	-0.378108	11.7098	H1299	ARS1620	ARS1620_1	G1
AACTTTCGTACCGCTG-1	-6.20075	9.1694	H1299	VEM	VEM_2	G1
AACTTTCGTACGCTGC-1	6.02016	2.69778	A375	DMSO	DMSO_2	S
AACTTTCGTATTCGTG-1	-11.6437	0.597797	H1975	ARS1620	ARS1620_2	G1
AACTTTCGTCATGCAT-1	2.17251	-1.01768	MeWo	VEM	VEM_2	G1
AACTTTCGTGACAAAT-1	10.4086	3.04179	A375	DMSO	DMSO_1	G1
AACTTTCGTGAGGGTT-1	6.70326	4.39458	A375	ARS1620	ARS1620_1	G1
AACTTTCGTGCACGAA-1	-11.741	1.71567	H1975	VEM	VEM_2	G1
AACTTTCTCAAGGTAA-1	-7.46513	-9.81511	MiaPaca2	DMSO	DMSO_1	G1
AACTTTCTCGGTCCGA-1	3.40509	-10.7254	A549	VEM	VEM_2	G2M
AACTTTCTCGTAGGAG-1	-9.07374	-2.3832	H1975	VEM	VEM_1	G1
AACTTTCTCTAACTGG-1	1.42838	-1.26939	MeWo	VEM	VEM_2	G1
AACTTTCTCTGGTGTA-1	4.84176	-9.55631	A549	ARS1620	ARS1620_2	G1
AAGACCTAGCACAGGT-1	-7.17871	1.51543	H1975	DMSO	DMSO_2	G1
AAGACCTAGCTAAGAT-1	1.24809	-1.10798	MeWo	VEM	VEM_1	S
AAGACCTAGGAGTACC-1	4.25102	-10.2379	A549	DMSO	DMSO_2	G1
AAGACCTAGTCAAGCG-1	-5.35303	9.73918	H1299	VEM	VEM_2	G1
AAGACCTAGTCCGGTC-1	4.91216	5.32047	A375	DMSO	DMSO_2	G2M
AAGACCTAGTTAAGTG-1	-0.31806	10.2846	H1299	DMSO	DMSO_1	G1
AAGACCTCAATAAGCA-1	4.3915	-9.59732	A549	ARS1620	ARS1620_1	G1
AAGACCTCACCGAAAG-1	-6.91377	-0.0532341	H1975	ARS1620	ARS1620_1	G1
AAGACCTCACCTTGTC-1	8.46654	6.08352	A375	DMSO	DMSO_1	G1
AAGACCTCATGACATC-1	-7.26831	0.313777	H1975	DMSO	DMSO_2	G1
AAGACCTGTAAACGCG-1	5.37174	-10.3002	A549	ARS1620	ARS1620_2	G1
AAGACCTGTATCGCAT-1	-1.68622	13.1263	H1299	DMSO	DMSO_2	G2M
AAGACCTGTGAGGCTA-1	-10.5425	-0.075178	H1975	VEM	VEM_2	G1
AAGACCTGTGAGGGAG-1	10.1481	4.81348	A375	ARS1620	ARS1620_1	G1
AAGACCTGTGTGCGTC-1	7.83077	3.9743	A375	ARS1620	ARS1620_2	G1
AAGACCTGTTTCGCTC-1	-11.3454	-1.03487	H1975	ARS1620	ARS1620_1	G1
AAGACCTTCAGTGCAT-1	7.61695	4.27428	A375	ARS1620	ARS1620_1	G1
AAGACCTTCCATGAGT-1	9.29921	1.89993	A375	DMSO	DMSO_1	G1
AAGACCTTCGGCCGAT-1	-2.58005	10.9495	H1299	DMSO	DMSO_1	G1
AAGACCTTCGTACGGC-1	-4.79385	-9.13413	MiaPaca2	VEM	VEM_1	G1
AAGACCTTCTGCGTAA-1	-11.068	-0.865293	H1975	VEM	VEM_1	G1
AAGCCGCAGACAGGCT-1	-5.04901	-11.0958	MiaPaca2	DMSO	DMSO_1	G1
AAGCCGCAGAGGTACC-1	9.54981	3.56566	A375	DMSO	DMSO_1	G1
AAGCCGCAGGGAAACA-1	7.01264	5.50803	A375	ARS1620	ARS1620_2	G1
AAGCCGCAGGGCTCTC-1	-5.58859	-11.0875	MiaPaca2	VEM	VEM_1	S
AAGCCGCAGTACCGGA-1	-3.94335	-11.8063	MiaPaca2	DMSO	DMSO_1	S
AAGCCGCAGTCGCCGT-1	3.75059	-10.9151	A549	ARS1620	ARS1620_2	G1
AAGCCGCAGTTTCCTT-1	-11.9289	13.803	H23	DMSO	DMSO_1	G2M
AAGCCGCCAATCGAAA-1	8.91828	0.881067	A375	DMSO	DMSO_2	G1
AAGCCGCCAATCTACG-1	3.96361	-11.634	A549	VEM	VEM_1	G1
AAGCCGCCAGGGTATG-1	-6.10364	-11.1191	MiaPaca2	DMSO	DMSO_2	G1
AAGCCGCCAGTAACGG-1	4.16104	5.09182	A375	ARS1620	ARS1620_2	G2M
AAGCCGCCATACAGCT-1	-5.70808	-10.4902	MiaPaca2	DMSO	DMSO_1	G1
AAGCCGCCATCCCATC-1	-0.408697	8.52043	H1299	VEM	VEM_2	G1
AAGCCGCCATGCAATC-1	-10.5077	8.28115	H358	VEM	VEM_2	G1
AAGCCGCGTAGGGTAC-1	-11.5444	1.11972	H1975	VEM	VEM_1	G1
AAGCCGCGTCCAAGTT-1	7.71251	0.847875	A375	DMSO	DMSO_1	G1
AAGCCGCTCCAAAGTC-1	8.72848	3.26304	A375	DMSO	DMSO_1	G1
AAGCCGCTCCAGTATG-1	8.34435	4.7446	A375	ARS1620	ARS1620_2	G1
AAGCCGCTCGTCGTTC-1	-0.801418	11.0119	H1299	VEM	VEM_1	G1
AAGGAGCAGCACCGCT-1	8.01559	4.92488	A375	ARS1620	ARS1620_1	G1
AAGGAGCCAAATCCGT-1	-4.37425	-11.6962	MiaPaca2	VEM	VEM_2	G1
AAGGAGCCAGTCAGAG-1	-12.0154	8.9397	H358	DMSO	DMSO_1	S
AAGGAGCGTCTTGCGG-1	-11.7444	13.4198	H23	DMSO	DMSO_2	G1
AAGGAGCGTGGTCTCG-1	-2.72917	-3.78272	H1299	ARS1620	ARS1620_1	S
AAGGAGCGTTGGGACA-1	-9.82149	1.66661	H1975	VEM	VEM_1	G1
AAGGAGCTCAAGGTAA-1	-7.76485	2.0327	H1975	ARS1620	ARS1620_2	G1
AAGGAGCTCACGATGT-1	-3.95074	-11.4479	MiaPaca2	DMSO	DMSO_2	G1
AAGGAGCTCAGGCCCA-1	-5.30392	-10.1587	MiaPaca2	ARS1620	ARS1620_2	G1
AAGGAGCTCGCCTGTT-1	6.69547	6.164	A375	VEM	VEM_2	G1
AAGGAGCTCGTTGACA-1	-10.6844	1.6273	H1975	DMSO	DMSO_2	G1
AAGGCAGAGGACATTA-1	9.55047	1.65676	A375	DMSO	DMSO_2	G1
AAGGCAGAGGTGATTA-1	-0.739415	10.388	H1299	ARS1620	ARS1620_2	G1
AAGGCAGAGTGAAGAG-1	-0.352447	-5.00498	A375	DMSO	DMSO_1	G1
AAGGCAGCAGTGGAGT-1	-10.8911	8.97139	H358	VEM	VEM_1	G1
AAGGCAGCATGTCGAT-1	-0.600532	1.80738	SKMEL2	ARS1620	ARS1620_2	S
AAGGCAGGTACCATCA-1	-8.92805	-0.64256	H1975	VEM	VEM_1	S
AAGGCAGGTCAGATAA-1	-5.13867	-10.0914	MiaPaca2	VEM	VEM_2	G1
AAGGCAGGTGTTAAGA-1	-4.25559	9.02101	H1299	ARS1620	ARS1620_1	G1
AAGGCAGGTTACTGAC-1	10.6849	3.47988	A375	ARS1620	ARS1620_2	G1
AAGGCAGTCAGTCCCT-1	-11.7521	9.07798	H358	VEM	VEM_2	S
AAGGCAGTCCGAACGC-1	-11.0364	8.89882	H358	DMSO	DMSO_2	G1
AAGGCAGTCCGTTGTC-1	10.3264	4.70382	A375	ARS1620	ARS1620_2	G1
AAGGCAGTCCTAGGGC-1	-10.1535	3.46008	H1975	ARS1620	ARS1620_2	G1
AAGGCAGTCTGAGTGT-1	-8.57242	-1.39638	H1975	DMSO	DMSO_2	G1
AAGGTTCAGAAGGGTA-1	6.39503	4.17762	A375	DMSO	DMSO_1	G1
AAGGTTCAGATCGATA-1	7.14417	5.99275	A375	ARS1620	ARS1620_2	G1
AAGGTTCAGTATGACA-1	11.9192	-2.98045	A375	VEM	VEM_1	G1
AAGGTTCAGTCTCCTC-1	7.74009	6.006	A375	ARS1620	ARS1620_2	G1
AAGGTTCAGTGCAAGC-1	12.2249	-3.25545	A375	VEM	VEM_2	G1
AAGGTTCAGTGTGAAT-1	5.98546	2.77931	A375	ARS1620	ARS1620_2	S
AAGGTTCAGTTAACGA-1	7.51828	4.5807	A375	DMSO	DMSO_2	G1
AAGGTTCAGTTGTCGT-1	-9.94537	0.157537	H1975	VEM	VEM_1	G1
AAGGTTCCAATAGCAA-1	-8.84455	2.46594	H1975	VEM	VEM_1	G1
AAGGTTCCACAGGAGT-1	-10.3208	1.61693	H1975	DMSO	DMSO_1	G1
AAGGTTCCACCCTATC-1	-1.45024	12.9823	H1299	VEM	VEM_2	G2M
AAGGTTCCAGCCTTTC-1	-1.98094	13.3036	H1299	ARS1620	ARS1620_2	G2M
AAGGTTCCAGTATCTG-1	-0.32077	8.42917	H1299	ARS1620	ARS1620_2	G1
AAGGTTCGTAAGAGAG-1	-6.87159	0.212632	H1975	DMSO	DMSO_1	G1
AAGGTTCGTAGCTTGT-1	-8.73713	2.01095	H1975	ARS1620	ARS1620_1	G1
AAGGTTCGTCAAACTC-1	1.7082	-1.3114	MeWo	VEM	VEM_1	G1
AAGGTTCGTCTAAACC-1	6.62976	4.4945	A375	ARS1620	ARS1620_2	G1
AAGGTTCGTGCTAGCC-1	6.45293	3.36241	A375	ARS1620	ARS1620_2	G1
AAGGTTCTCCAGATCA-1	-10.1501	2.0779	H1975	DMSO	DMSO_1	G1
AAGGTTCTCGCCTGTT-1	9.64812	1.10638	A375	DMSO	DMSO_2	G1
AAGGTTCTCGCTGATA-1	5.97822	-10.9789	A549	ARS1620	ARS1620_2	G1
AAGGTTCTCGGAAACG-1	-10.8587	0.925948	H1975	VEM	VEM_1	G1
AAGGTTCTCGGCATCG-1	-5.96948	-9.50042	MiaPaca2	DMSO	DMSO_1	G1
AAGGTTCTCTCCAACC-1	4.06804	-9.6875	A549	ARS1620	ARS1620_2	S
AAGGTTCTCTGAGGGA-1	6.90856	5.00722	A375	ARS1620	ARS1620_2	G1
AAGGTTCTCTTGGGTA-1	6.03558	5.12788	A375	DMSO	DMSO_2	G2M
AAGTCTGAGATCCCAT-1	-9.0574	2.214	H1975	ARS1620	ARS1620_2	G1
AAGTCTGAGCCACGTC-1	1.52605	-1.03341	MeWo	ARS1620	ARS1620_1	G1
AAGTCTGAGCGTCTAT-1	-0.102035	9.85651	H1299	DMSO	DMSO_1	G1
AAGTCTGCAAATCCGT-1	-11.1773	7.65743	H358	ARS1620	ARS1620_1	S
AAGTCTGCAAGCCGCT-1	-6.33081	-9.76289	MiaPaca2	DMSO	DMSO_1	G1
AAGTCTGCAAGTCTGT-1	-0.228432	12.0745	H1299	DMSO	DMSO_2	G1
AAGTCTGCAAGTTGTC-1	9.85986	1.82809	A375	DMSO	DMSO_1	G1
AAGTCTGCACAGACTT-1	-3.12504	-4.30505	H1299	VEM	VEM_1	G1
AAGTCTGCACCGTTGG-1	11.7427	-3.29623	A375	VEM	VEM_2	G1
AAGTCTGCAGACTCGC-1	-7.95818	-1.46216	H1975	VEM	VEM_2	G1
AAGTCTGCAGTCTTCC-1	2.02293	-2.2207	MeWo	VEM	VEM_1	G1
AAGTCTGGTAGAAAGG-1	0.0320844	10.7641	H1299	VEM	VEM_1	G1
AAGTCTGGTCGCATCG-1	9.83304	3.26485	A375	DMSO	DMSO_2	G1
AAGTCTGGTCTCGTTC-1	4.93839	4.99567	A375	DMSO	DMSO_2	G2M
AAGTCTGTCAATACCG-1	9.83341	0.155113	A375	ARS1620	ARS1620_1	G1
AAGTCTGTCAGAGACG-1	-2.23385	12.9395	H1299	DMSO	DMSO_2	G2M
AAGTCTGTCCTCTAGC-1	-11.4686	-1.28507	H1975	VEM	VEM_2	G1
AAGTCTGTCTGATACG-1	9.52704	0.204193	A375	ARS1620	ARS1620_1	G1
AATCCAGAGACCACGA-1	-11.4855	1.2803	H1975	VEM	VEM_1	G1
AATCCAGCACGTGAGA-1	-8.16807	2.06948	H1975	DMSO	DMSO_2	G1
AATCCAGCAGACGCTC-1	6.3693	3.82678	A375	ARS1620	ARS1620_1	G1
AATCCAGCAGGGTTAG-1	7.83505	4.03608	A375	ARS1620	ARS1620_1	G1
AATCCAGCAGTACACT-1	-11.8626	13.8021	H23	VEM	VEM_2	S
AATCCAGCATGTAGTC-1	4.71073	5.54641	A375	ARS1620	ARS1620_1	G2M
AATCCAGCATTTCACT-1	-11.3877	-0.959226	H1975	VEM	VEM_2	G1
AATCCAGGTATGAAAC-1	-5.62853	-11.6398	MiaPaca2	VEM	VEM_2	G1
AATCCAGGTATGAATG-1	10.2124	0.559478	A375	DMSO	DMSO_1	G1
AATCCAGGTGTGGTTT-1	7.38586	5.22971	A375	ARS1620	ARS1620_2	G1
AATCCAGGTTCAGGCC-1	7.87729	3.5895	A375	DMSO	DMSO_2	G1
AATCCAGGTTTAGGAA-1	5.57687	2.6337	A375	ARS1620	ARS1620_2	G1
AATCCAGTCACAGTAC-1	-8.22764	-1.37078	H1975	ARS1620	ARS1620_1	S
AATCCAGTCCGCAAGC-1	-0.70553	9.75217	H1299	DMSO	DMSO_1	G1
AATCCAGTCTTAGCCC-1	-4.91889	9.35083	H1299	ARS1620	ARS1620_2	G1
AATCCAGTCTTGTCAT-1	-9.67902	-1.10341	H1975	ARS1620	ARS1620_2	G1
AATCGGTAGACACTAA-1	8.42563	3.13638	A375	ARS1620	ARS1620_1	S
AATCGGTAGCCACCTG-1	-8.44224	0.655746	H1975	ARS1620	ARS1620_1	G1
AATCGGTAGCCAGGAT-1	4.09118	4.74676	A375	DMSO	DMSO_1	G2M
AATCGGTAGGCCATAG-1	-11.6905	-0.508919	H1975	VEM	VEM_1	G1
AATCGGTAGTACACCT-1	-0.89809	9.85885	H1299	VEM	VEM_2	G1
AATCGGTAGTCGTTTG-1	-8.8123	-2.0359	H1975	ARS1620	ARS1620_2	G1
AATCGGTAGTGGAGTC-1	10.8843	4.86687	A375	DMSO	DMSO_2	G1
AATCGGTCACGCGAAA-1	-7.84506	-0.311943	H1975	ARS1620	ARS1620_1	G1
AATCGGTCATCACAAC-1	-7.53357	1.56024	H1975	DMSO	DMSO_2	G1
AATCGGTCATGTAAGA-1	-11.0806	-0.131921	H1975	VEM	VEM_2	G1
AATCGGTCATTTCAGG-1	-9.58087	-2.29789	H1975	VEM	VEM_1	G2M
AATCGGTGTAACGACG-1	-11.2081	7.74106	H358	VEM	VEM_2	S
AATCGGTGTAGCTGCC-1	-11.8294	13.9367	H23	ARS1620	ARS1620_2	G1
AATCGGTGTCACTGGC-1	-0.127378	8.99621	H1299	ARS1620	ARS1620_2	G1
AATCGGTGTCAGTGGA-1	8.87042	4.25403	A375	ARS1620	ARS1620_1	G1
AATCGGTGTCCATCCT-1	6.87646	4.35055	A375	ARS1620	ARS1620_2	S
AATCGGTGTCCGTCAG-1	9.23709	3.35564	A375	DMSO	DMSO_1	G1
AATCGGTGTGTTCTTT-1	-1.00735	8.65459	H1299	ARS1620	ARS1620_2	G1
AATCGGTGTGTTGGGA-1	-10.2492	0.280748	H1975	ARS1620	ARS1620_2	G1
AATCGGTGTTGTCGCG-1	-10.9304	-0.809878	H1975	VEM	VEM_1	G1
AATCGGTTCATTCACT-1	-3.87938	-10.0449	MiaPaca2	DMSO	DMSO_2	G1
AATCGGTTCATTTGGG-1	-10.8237	2.04239	H1975	DMSO	DMSO_1	G1
AATCGGTTCCAAACAC-1	-0.575476	8.26884	H1299	VEM	VEM_2	G1
AATCGGTTCCACGACG-1	-0.753168	12.3823	H1299	ARS1620	ARS1620_2	G1
AATCGGTTCCCAGGTG-1	-11.5829	13.261	H23	VEM	VEM_2	G1
AATCGGTTCGACGGAA-1	4.90058	-9.77309	A549	DMSO	DMSO_1	G1
AATCGGTTCGGTGTCG-1	3.44395	-9.68083	A549	ARS1620	ARS1620_2	S
AATCGGTTCTGTCAAG-1	1.14799	-1.37922	MeWo	VEM	VEM_2	G1
ACACCAAAGATGGGTC-1	7.97736	3.7223	A375	ARS1620	ARS1620_1	G1
ACACCAAAGCTAGTCT-1	-0.0534498	10.7174	H1299	ARS1620	ARS1620_1	G1
ACACCAAAGTGTGGCA-1	-4.81174	7.74012	H1299	ARS1620	ARS1620_2	S
ACACCAAAGTGTTAGA-1	-4.0931	9.48506	H1299	DMSO	DMSO_2	G1
ACACCAAAGTTAAGTG-1	8.92165	5.16621	A375	ARS1620	ARS1620_1	G1
ACACCAACAAACTGTC-1	5.26177	4.27827	A375	DMSO	DMSO_1	G2M
ACACCAACACAAGTAA-1	5.39916	6.18669	A375	ARS1620	ARS1620_1	G2M
ACACCAACACCCATGG-1	-11.4919	1.98294	H1975	VEM	VEM_2	G1
ACACCAACAGGTCCAC-1	-0.204492	8.54536	H1299	ARS1620	ARS1620_1	G1
ACACCAAGTACTTAGC-1	-4.00935	8.43562	H1299	DMSO	DMSO_1	G1
ACACCAAGTCAAAGAT-1	4.59102	-9.59763	A549	DMSO	DMSO_2	G1
ACACCAAGTCCCTACT-1	7.02217	2.38768	A375	DMSO	DMSO_1	G1
ACACCAAGTCGCTTCT-1	-5.63309	9.20294	H1299	DMSO	DMSO_1	G1
ACACCAAGTCTTGATG-1	-9.25671	1.24537	H1975	ARS1620	ARS1620_1	G1
ACACCAAGTGAAATCA-1	-11.1517	1.38668	H1975	VEM	VEM_2	G1
ACACCAAGTGCCTGTG-1	-1.32352	10.0604	H1299	ARS1620	ARS1620_1	G1
ACACCAAGTGGCCCTA-1	6.47879	5.35904	A375	DMSO	DMSO_1	G1
ACACCAAGTTACGGAG-1	-0.586336	8.20406	H1299	ARS1620	ARS1620_1	G1
ACACCAAGTTCCGGCA-1	8.14934	4.68438	A375	DMSO	DMSO_1	G1
ACACCAATCAAGAAGT-1	9.84032	4.66719	A375	DMSO	DMSO_2	G1
ACACCAATCAGATAAG-1	7.1438	2.19245	A375	ARS1620	ARS1620_2	G1
ACACCAATCGGACAAG-1	-4.93208	7.45194	H1299	DMSO	DMSO_1	G2M
ACACCAATCGGAGCAA-1	-3.75051	7.45095	H1299	VEM	VEM_1	G1
ACACCCTAGAACTCGG-1	-6.06274	-9.86309	MiaPaca2	DMSO	DMSO_2	G1
ACACCCTAGCCATCGC-1	-11.5637	1.337	H1975	VEM	VEM_1	G1
ACACCCTAGTACGACG-1	3.62066	-8.85627	A549	DMSO	DMSO_1	G1
ACACCCTAGTCTTGCA-1	-5.83211	-9.47133	MiaPaca2	DMSO	DMSO_2	G1
ACACCCTCAATGAAAC-1	4.574	5.27096	A375	ARS1620	ARS1620_2	G2M
ACACCCTCACCGGAAA-1	-1.21751	10.9425	H1299	VEM	VEM_1	G1
ACACCCTCAGGTCTCG-1	-7.10815	1.73879	H1975	DMSO	DMSO_1	G1
ACACCCTCATGTAGTC-1	-0.419342	9.02977	H1299	DMSO	DMSO_2	G1
ACACCCTGTAAACCTC-1	3.69355	-11.4425	A549	VEM	VEM_2	G2M
ACACCCTGTACCATCA-1	7.36688	1.77429	A375	ARS1620	ARS1620_1	G1
ACACCCTGTTACGCGC-1	5.41884	4.03128	A375	DMSO	DMSO_1	G1
ACACCCTGTTATCCGA-1	-1.32396	1.56721	SKMEL2	VEM	VEM_2	G1
ACACCCTGTTGGACCC-1	6.86992	4.61718	A375	DMSO	DMSO_1	G1
ACACCCTTCACCTTAT-1	-10.0572	-2.10545	H1975	ARS1620	ARS1620_1	G1
ACACCCTTCTCGTATT-1	-0.89391	8.82668	H1299	ARS1620	ARS1620_2	G1
ACACCCTTCTGTTTGT-1	9.70829	1.16972	A375	DMSO	DMSO_1	G1
ACACCGGAGTGGGTTG-1	-10.3799	8.79234	H358	DMSO	DMSO_1	G1
ACACCGGAGTGTCCAT-1	-11.0263	7.88807	H358	VEM	VEM_1	G1
ACACCGGCAACTGGCC-1	8.76809	1.28399	A375	ARS1620	ARS1620_1	G1
ACACCGGCAATAGCGG-1	-6.50554	-12.3765	MiaPaca2	ARS1620	ARS1620_2	G2M
ACACCGGCACCGAATT-1	7.99063	4.00363	A375	ARS1620	ARS1620_1	G1
ACACCGGCACGCCAGT-1	-5.77491	-11.7109	MiaPaca2	DMSO	DMSO_2	G1
ACACCGGCAGATGGGT-1	-11.3288	1.67997	H1975	DMSO	DMSO_1	G1
ACACCGGGTAAGTAGT-1	7.25408	5.52515	A375	ARS1620	ARS1620_1	G1
ACACCGGGTACAGCAG-1	3.51464	-9.19796	A549	VEM	VEM_1	G1
ACACCGGGTGATGTCT-1	4.48176	-10.4862	A549	ARS1620	ARS1620_2	G1
ACACCGGTCCCGACTT-1	6.32148	0.544288	HTT144	ARS1620	ARS1620_2	S
ACACCGGTCGTTTATC-1	-0.85607	10.4391	H1299	DMSO	DMSO_1	G1
ACACCGGTCTCGCTTG-1	-10.0699	-2.39888	H1975	ARS1620	ARS1620_1	G2M
ACACCGGTCTGGAGCC-1	-10.1655	-2.29248	H1975	ARS1620	ARS1620_2	G2M
ACACCGGTCTTCGGTC-1	-7.37983	-10.2124	MiaPaca2	DMSO	DMSO_1	G2M
ACACTGAAGAGCTGCA-1	-1.593	11.1941	H1299	DMSO	DMSO_2	S
ACACTGAAGGTTACCT-1	3.59625	-10.4594	A549	DMSO	DMSO_1	G1
ACACTGAAGTAGCGGT-1	8.72381	4.88945	A375	ARS1620	ARS1620_1	G1
ACACTGAAGTGTACGG-1	-10.5075	1.29609	H1975	VEM	VEM_2	G1
ACACTGACACAGCCCA-1	-9.91087	1.19114	H1975	ARS1620	ARS1620_1	G1
ACACTGACACAGGTTT-1	-10.3691	2.23497	H1975	DMSO	DMSO_2	G1
ACACTGACACGGTTTA-1	-5.13353	12.5337	A375	ARS1620	ARS1620_2	G1
ACACTGACACGTGAGA-1	1.79728	-2.09905	MeWo	ARS1620	ARS1620_2	G1
ACACTGACACTGTTAG-1	2.3923	-1.32278	MeWo	ARS1620	ARS1620_2	S
ACACTGACATGACGGA-1	10.0075	3.57221	A375	ARS1620	ARS1620_2	G1
ACACTGAGTGGTCTCG-1	1.41473	-1.27674	MeWo	ARS1620	ARS1620_1	G1
ACACTGAGTGTAACGG-1	1.36406	-1.91025	MeWo	ARS1620	ARS1620_2	G1
ACACTGAGTGTTAAGA-1	-11.0033	8.60364	H358	ARS1620	ARS1620_1	G1
ACACTGATCAAACCGT-1	-11.3085	9.12695	H358	VEM	VEM_1	G1
ACACTGATCATCGCTC-1	7.62093	3.08876	A375	DMSO	DMSO_1	S
ACACTGATCATGTGGT-1	-11.3735	-1.09581	H1975	VEM	VEM_2	G1
ACACTGATCCTCATTA-1	-12.1075	13.4395	H23	DMSO	DMSO_2	S
ACACTGATCGGCCGAT-1	6.90885	6.42677	A375	ARS1620	ARS1620_2	G1
ACACTGATCTGGGCCA-1	-10.8242	0.710523	H1975	DMSO	DMSO_2	G1
ACAGCCGAGCACCGCT-1	9.36155	4.13775	A375	DMSO	DMSO_2	G1
ACAGCCGAGCGGCTTC-1	8.99329	2.57576	A375	ARS1620	ARS1620_2	G1
ACAGCCGAGCGTTTAC-1	4.86638	4.41702	A375	ARS1620	ARS1620_2	G2M
ACAGCCGAGTCGTACT-1	-0.74461	10.7776	H1299	DMSO	DMSO_2	G1
ACAGCCGAGTGACTCT-1	-3.92963	9.18371	H1299	DMSO	DMSO_2	G1
ACAGCCGCAACTTGAC-1	10.2836	4.74155	A375	DMSO	DMSO_2	G1
ACAGCCGCAAGTTGTC-1	-2.61755	-3.92113	H1299	DMSO	DMSO_2	G2M
ACAGCCGCAGTCCTTC-1	-4.83214	-9.98618	MiaPaca2	ARS1620	ARS1620_1	G1
ACAGCCGGTACGCTGC-1	-0.541837	8.37875	H1299	DMSO	DMSO_2	G1
ACAGCCGGTCCCGACA-1	3.55327	-11.0861	A549	ARS1620	ARS1620_2	G1
ACAGCCGGTTAAGAAC-1	-5.07109	-10.4662	MiaPaca2	VEM	VEM_1	G1
ACAGCCGGTTAAGTAG-1	7.4119	5.34004	A375	ARS1620	ARS1620_2	G1
ACAGCCGTCAAACCAC-1	-4.83593	9.60739	H1299	VEM	VEM_2	S
ACAGCCGTCAACGCTA-1	-6.60223	-10.1134	MiaPaca2	DMSO	DMSO_1	G1
ACAGCCGTCAAGCCTA-1	-5.59855	-9.09424	MiaPaca2	ARS1620	ARS1620_2	G1
ACAGCCGTCAGCTCGG-1	-11.6149	8.72441	H358	DMSO	DMSO_2	S
ACAGCCGTCCCTAACC-1	-4.71084	7.51598	H1299	ARS1620	ARS1620_2	S
ACAGCCGTCCTTTACA-1	-12.5569	8.2944	H358	VEM	VEM_2	G2M
ACAGCCGTCTCGTATT-1	-7.72987	-0.0624605	H1975	DMSO	DMSO_1	G1
ACAGCCGTCTGTTTGT-1	-5.22554	-8.92803	MiaPaca2	DMSO	DMSO_2	G1
ACAGCTAAGCCGATTT-1	-12.1626	1.01396	H1975	ARS1620	ARS1620_1	G1
ACAGCTAAGGAATGGA-1	8.37426	5.39848	A375	ARS1620	ARS1620_2	G1
ACAGCTAAGGCATGGT-1	-0.351455	10.7747	H1299	ARS1620	ARS1620_2	G1
ACAGCTAAGGGTTTCT-1	10.6924	3.58783	A375	DMSO	DMSO_1	G1
ACAGCTAAGTCCGTAT-1	3.4613	-4.39579	SKMEL28	ARS1620	ARS1620_2	G1
ACAGCTAAGTGCTGCC-1	3.83051	-11.3511	A549	ARS1620	ARS1620_1	G2M
ACAGCTACAACTGCTA-1	4.31544	3.868	A375	ARS1620	ARS1620_1	G2M
ACAGCTACAGCTGTAT-1	7.10211	4.27483	A375	DMSO	DMSO_2	S
ACAGCTACAGTCGATT-1	-6.32571	-11.0863	MiaPaca2	VEM	VEM_2	G1
ACAGCTACATGAACCT-1	5.8249	6.43867	A375	ARS1620	ARS1620_2	G2M
ACAGCTAGTAGAGTGC-1	-10.0556	0.573916	H1975	DMSO	DMSO_1	G1
ACAGCTAGTGCCTGTG-1	6.5458	2.45499	A375	DMSO	DMSO_1	S
ACAGCTAGTGGCCCTA-1	6.97397	2.13834	A375	DMSO	DMSO_1	G1
ACAGCTAGTTCCACAA-1	-9.08244	-2.57302	H1975	ARS1620	ARS1620_2	G1
ACAGCTAGTTGTGGCC-1	-4.97024	8.87194	H1299	VEM	VEM_2	G1
ACAGCTATCCGCGCAA-1	-4.78256	-12.7303	MiaPaca2	VEM	VEM_1	G1
ACAGCTATCTTAGCCC-1	-0.831659	10.7782	H1299	ARS1620	ARS1620_2	G1
ACATACGAGACCTAGG-1	10.5534	3.92106	A375	DMSO	DMSO_1	G1
ACATACGAGAGGGCTT-1	-5.18935	8.96922	H1299	DMSO	DMSO_2	S
ACATACGAGGACATTA-1	-10.0115	-0.964096	H1975	VEM	VEM_1	G1
ACATACGAGTATCTCG-1	8.52301	2.56425	A375	DMSO	DMSO_2	G1
ACATACGAGTTAGGTA-1	-4.94937	-8.77167	MiaPaca2	ARS1620	ARS1620_2	G1
ACATACGCACAGATTC-1	4.37798	-10.3245	A549	ARS1620	ARS1620_1	G1
ACATACGCAGATTGCT-1	-10.4856	2.68716	H1975	ARS1620	ARS1620_1	S
ACATACGCAGGTCGTC-1	-11.1008	0.0534057	H1975	ARS1620	ARS1620_1	G1
ACATACGGTGAGCGAT-1	7.28417	5.38839	A375	ARS1620	ARS1620_2	G1
ACATACGGTGCCTGTG-1	7.47872	4.46554	A375	ARS1620	ARS1620_1	G1
ACATACGGTGCGAAAC-1	-11.369	-0.457979	H1975	VEM	VEM_1	G1
ACATACGGTGCGGTAA-1	8.08209	2.70251	A375	DMSO	DMSO_1	S
ACATACGGTGGCAAAC-1	8.27816	5.75913	A375	ARS1620	ARS1620_2	G1
ACATACGTCAATCACG-1	-3.33688	10.7453	A375	VEM	VEM_1	G1
ACATACGTCATCTGCC-1	-6.45348	-10.2516	MiaPaca2	VEM	VEM_1	S
ACATACGTCCAAACAC-1	-2.59835	8.34185	H1299	ARS1620	ARS1620_1	G1
ACATACGTCCCAGGTG-1	4.66201	-10.6527	A549	ARS1620	ARS1620_2	G1
ACATACGTCCCTGACT-1	2.0947	-0.683134	MeWo	DMSO	DMSO_1	S
ACATACGTCCTATGTT-1	-10.0113	1.86961	H1975	ARS1620	ARS1620_1	G1
ACATACGTCGCAAGCC-1	7.05185	3.85069	A375	DMSO	DMSO_2	G1
ACATACGTCGTAGGTT-1	-10.1787	-0.141966	H1975	DMSO	DMSO_1	G1
ACATACGTCGTGGGAA-1	-9.76418	1.48504	H1975	VEM	VEM_2	G1
ACATACGTCTCTAAGG-1	9.44124	2.22709	A375	DMSO	DMSO_2	G1
ACATCAGAGAACTGTA-1	7.56618	2.98521	A375	ARS1620	ARS1620_2	G1
ACATCAGAGATGCCAG-1	9.71101	0.910613	A375	ARS1620	ARS1620_2	G1
ACATCAGAGCTGCAAG-1	-11.2679	8.42723	H358	VEM	VEM_2	G1
ACATCAGAGGACGAAA-1	9.50059	1.5707	A375	DMSO	DMSO_2	G1
ACATCAGAGGGCTTGA-1	7.59302	5.41284	A375	ARS1620	ARS1620_1	G1
ACATCAGAGGTGACCA-1	-10.482	2.20428	H1975	VEM	VEM_1	G1
ACATCAGCAAACCTAC-1	9.68307	4.56537	A375	DMSO	DMSO_1	G1
ACATCAGCACTCTGTC-1	7.12583	4.58675	A375	ARS1620	ARS1620_2	S
ACATCAGCATCACAAC-1	-4.96843	9.13901	H1299	DMSO	DMSO_2	S
ACATCAGCATGAGCGA-1	-7.90403	0.0657031	H1975	DMSO	DMSO_1	G1
ACATCAGGTAAATGTG-1	-11.8194	1.46922	H1975	ARS1620	ARS1620_1	G1
ACATCAGGTAGAGGAA-1	-1.01836	1.83224	SKMEL2	DMSO	DMSO_2	G1
ACATGGTAGAGTACAT-1	-0.747973	10.791	H1299	ARS1620	ARS1620_2	S
ACATGGTAGATCCTGT-1	-10.6145	-1.1879	H1975	ARS1620	ARS1620_1	G1
ACATGGTAGCTAACTC-1	-4.08874	11.3183	A375	VEM	VEM_1	G2M
ACATGGTAGTGAACAT-1	7.17458	2.00783	A375	DMSO	DMSO_2	G1
ACATGGTAGTGTACTC-1	9.22922	0.942889	A375	DMSO	DMSO_2	G1
ACATGGTCAAGTAGTA-1	-10.0156	-1.08402	H1975	VEM	VEM_2	G1
ACATGGTCAGCTGGCT-1	9.65231	1.60823	A375	DMSO	DMSO_1	G1
ACATGGTCAGGTGGAT-1	-5.94719	9.48746	H1299	VEM	VEM_2	G1
ACATGGTCATGCCTTC-1	-0.958026	13.2082	H1299	DMSO	DMSO_1	G2M
ACATGGTGTAAACCTC-1	-5.23655	-10.0135	MiaPaca2	DMSO	DMSO_1	G1
ACATGGTGTATTCTCT-1	4.96879	5.49332	A375	DMSO	DMSO_2	G2M
ACATGGTGTCATATGC-1	8.08568	5.91756	A375	DMSO	DMSO_1	G1
ACATGGTGTGACGGTA-1	7.33572	4.67889	A375	DMSO	DMSO_2	G1
ACATGGTGTGCAACTT-1	-0.45403	10.5769	H1299	ARS1620	ARS1620_1	S
ACATGGTGTGCAGGTA-1	1.41335	-2.42433	MeWo	DMSO	DMSO_2	G1
ACATGGTGTTAGATGA-1	-7.13559	-11.2134	MiaPaca2	ARS1620	ARS1620_2	G1
ACATGGTTCAGATAAG-1	-3.86486	-10.8303	MiaPaca2	DMSO	DMSO_1	G1
ACATGGTTCAGGCCCA-1	-0.27067	10.1664	H1299	DMSO	DMSO_1	G1
ACATGGTTCCACGCAG-1	-4.03008	-10.6114	MiaPaca2	DMSO	DMSO_1	G1
ACATGGTTCCCACTTG-1	-5.65848	-10.3985	MiaPaca2	DMSO	DMSO_1	G1
ACATGGTTCCGCAAGC-1	-11.8715	13.3033	H23	VEM	VEM_1	G1
ACATGGTTCCTCGCAT-1	5.757	6.21637	A375	DMSO	DMSO_1	G2M
ACATGGTTCTGGCGTG-1	-5.14184	12.741	A375	ARS1620	ARS1620_2	G1
ACATGGTTCTGTCCGT-1	9.36518	4.04513	A375	DMSO	DMSO_2	G1
ACCAGTAAGATCCTGT-1	4.79248	4.61641	A375	ARS1620	ARS1620_2	G2M
ACCAGTAAGGTAGCCA-1	-5.74498	9.24274	H1299	DMSO	DMSO_1	G1
ACCAGTAAGTACGTTC-1	-0.535064	8.46513	H1299	ARS1620	ARS1620_2	G1
ACCAGTAAGTCATCCA-1	-8.30747	-0.114907	H1975	DMSO	DMSO_1	G1
ACCAGTAAGTGGTAGC-1	6.83394	4.96588	A375	ARS1620	ARS1620_2	G1
ACCAGTACACAACTGT-1	8.20246	4.08165	A375	ARS1620	ARS1620_2	G1
ACCAGTACACTGTGTA-1	-11.6798	1.63987	H1975	DMSO	DMSO_2	G1
ACCAGTACAGATGAGC-1	6.24062	2.72907	A375	ARS1620	ARS1620_1	S
ACCAGTACATCCAACA-1	9.16073	3.78744	A375	ARS1620	ARS1620_2	G1
ACCAGTAGTACAAGTA-1	1.08058	-1.14885	MeWo	ARS1620	ARS1620_2	G1
ACCAGTAGTACCGCTG-1	-5.09585	9.11857	H1299	VEM	VEM_1	G1
ACCAGTAGTATCACCA-1	10.3471	3.12085	A375	ARS1620	ARS1620_2	G1
ACCAGTAGTTATCACG-1	-0.738845	8.01405	H1299	ARS1620	ARS1620_1	G1
ACCAGTATCCAGAAGG-1	9.87062	1.75196	A375	ARS1620	ARS1620_2	G1
ACCAGTATCCATTCTA-1	8.11055	3.95553	A375	DMSO	DMSO_1	G1
ACCAGTATCCGAACGC-1	-9.77579	0.954963	H1975	VEM	VEM_2	G1
ACCAGTATCCGAAGAG-1	-5.62933	9.72375	H1299	VEM	VEM_1	G1
ACCAGTATCGAATGGG-1	-11.071	1.55878	H1975	DMSO	DMSO_1	G1
ACCCACTAGACTAGAT-1	-7.291	-9.85399	MiaPaca2	DMSO	DMSO_2	G1
ACCCACTAGCTGGAAC-1	7.0429	5.84391	A375	DMSO	DMSO_2	S
ACCCACTAGGAGTCTG-1	3.47761	-10.9564	A549	ARS1620	ARS1620_2	G1
ACCCACTAGGCATTGG-1	7.8596	3.85025	A375	ARS1620	ARS1620_2	G1
ACCCACTAGTCCGTAT-1	12.1134	-3.20784	A375	VEM	VEM_1	G1
ACCCACTAGTGGTAGC-1	-9.0078	0.386616	H1975	VEM	VEM_2	G1
ACCCACTCACACCGCA-1	5.39159	-10.6331	A549	DMSO	DMSO_2	G1
ACCCACTCACAGCCCA-1	-11.3171	1.94706	H1975	VEM	VEM_1	G1
ACCCACTCACGCGAAA-1	-2.57277	10.9498	H1299	ARS1620	ARS1620_1	G1
ACCCACTCACTTACGA-1	8.1457	1.80919	A375	ARS1620	ARS1620_1	G1
ACCCACTCAGGGTACA-1	-11.0374	-0.729689	H1975	DMSO	DMSO_2	G1
ACCCACTGTCAAAGAT-1	-1.57882	12.2667	H1299	ARS1620	ARS1620_2	G2M
ACCCACTGTCCCGACA-1	9.26736	4.42402	A375	ARS1620	ARS1620_2	G1
ACCCACTGTCTAAAGA-1	-0.843893	12.7547	H1299	ARS1620	ARS1620_2	G2M
ACCCACTGTCTAGTCA-1	-1.08749	12.5857	H1299	VEM	VEM_1	G2M
ACCCACTGTGCAACTT-1	1.98185	-0.79139	MeWo	DMSO	DMSO_2	G1
ACCCACTTCCGAAGAG-1	-1.00746	1.44141	SKMEL2	DMSO	DMSO_1	G1
ACCCACTTCCTTCAAT-1	6.36676	2.90645	A375	DMSO	DMSO_1	G1
ACCCACTTCTTGCAAG-1	-0.796045	12.4701	H1299	ARS1620	ARS1620_2	G2M
ACCGTAAAGAAACCGC-1	-5.40207	13.2994	A375	DMSO	DMSO_2	G1
ACCGTAAAGAGTGACC-1	-8.61862	1.02139	H1975	DMSO	DMSO_2	G1
ACCGTAAAGAGTGAGA-1	3.96344	4.97013	A375	DMSO	DMSO_1	G2M
ACCGTAAAGCGCCTTG-1	-11.4985	-0.438825	H1975	ARS1620	ARS1620_1	G1
ACCGTAACACCATCCT-1	6.09312	2.647	A375	DMSO	DMSO_2	S
ACCGTAACAGCGTTCG-1	-10.6544	-0.749034	H1975	VEM	VEM_2	G1
ACCGTAACATAACCTG-1	-3.13953	-4.4951	H1299	DMSO	DMSO_2	G1
ACCGTAAGTAAACGCG-1	-4.60927	9.8574	H1299	ARS1620	ARS1620_2	G1
ACCGTAAGTCTTTCAT-1	-3.91912	-11.7533	MiaPaca2	VEM	VEM_2	G1
ACCGTAAGTGTTAAGA-1	-5.48242	13.2167	A375	DMSO	DMSO_2	G1
ACCGTAATCAACCAAC-1	-10.6715	-0.423345	H1975	ARS1620	ARS1620_1	S
ACCGTAATCACGCATA-1	-5.35488	-10.5187	MiaPaca2	DMSO	DMSO_1	G1
ACCGTAATCTGCTTGC-1	-10.8699	-1.47522	H1975	VEM	VEM_2	G2M
ACCGTAATCTTGTACT-1	5.00191	5.41455	A375	DMSO	DMSO_1	G2M
ACCTTTAAGATCTGAA-1	-9.51917	-0.327986	H1975	ARS1620	ARS1620_2	G1
ACCTTTAAGCGATATA-1	-10.9921	-0.701301	H1975	ARS1620	ARS1620_1	G1
ACCTTTAAGCGTGAGT-1	5.8851	0.272879	HTT144	DMSO	DMSO_1	G1
ACCTTTAAGGTTCCTA-1	-3.71247	8.86239	H1299	ARS1620	ARS1620_2	G1
ACCTTTACACACCGAC-1	5.77174	4.25453	A375	DMSO	DMSO_1	G1
ACCTTTACACCAACCG-1	-10.0027	-0.355285	H1975	VEM	VEM_2	G1
ACCTTTACACCAGTTA-1	-2.7506	11.874	H1299	VEM	VEM_1	G1
ACCTTTACATCGACGC-1	-6.47972	-12.4351	MiaPaca2	DMSO	DMSO_2	G2M
ACCTTTAGTCCTCTTG-1	3.66128	-9.2381	A549	DMSO	DMSO_1	S
ACCTTTAGTGTTCGAT-1	-6.81665	-11.3871	MiaPaca2	DMSO	DMSO_1	G1
ACCTTTATCAGCTTAG-1	4.72036	4.84904	A375	ARS1620	ARS1620_2	G1
ACCTTTATCGGTCCGA-1	-9.27329	-0.184337	H1975	DMSO	DMSO_2	G1
ACGAGCCAGAATAGGG-1	8.8402	5.86644	A375	DMSO	DMSO_2	G1
ACGAGCCAGAGGTACC-1	11.9627	-3.29127	A375	VEM	VEM_2	G1
ACGAGCCAGCTCCTCT-1	7.54891	1.73326	A375	ARS1620	ARS1620_1	G1
ACGAGCCAGCTCTCGG-1	6.51801	1.24074	HTT144	DMSO	DMSO_1	G1
ACGAGCCAGCTGCAAG-1	-6.27132	-10.241	MiaPaca2	ARS1620	ARS1620_2	G1
ACGAGCCAGGCGCTCT-1	8.4708	4.32135	A375	ARS1620	ARS1620_1	S
ACGAGCCAGTGTGGCA-1	-8.87418	1.72635	H1975	DMSO	DMSO_2	G1
ACGAGCCCAGATGAGC-1	-5.533	-8.98408	MiaPaca2	ARS1620	ARS1620_2	G1
ACGAGCCCAGGATCGA-1	-1.02322	10.6565	H1299	ARS1620	ARS1620_2	G1
ACGAGCCCAGGTCTCG-1	6.65672	5.1213	A375	ARS1620	ARS1620_1	G1
ACGAGCCCATAGAAAC-1	-6.92832	-11.1264	MiaPaca2	DMSO	DMSO_1	G1
ACGAGCCCATGAGCGA-1	-10.474	-0.577487	H1975	ARS1620	ARS1620_1	G1
ACGAGCCGTACAGTGG-1	-11.4095	0.786437	H1975	VEM	VEM_2	G1
ACGAGCCTCAGCGACC-1	-0.297472	-4.66113	A375	DMSO	DMSO_2	G2M
ACGAGCCTCAGGCAAG-1	-10.5443	8.15562	H358	DMSO	DMSO_1	G1
ACGAGCCTCCAAGTAC-1	-5.60932	-11.8546	MiaPaca2	DMSO	DMSO_1	G1
ACGAGCCTCCTTGGTC-1	7.48796	5.72572	A375	DMSO	DMSO_2	S
ACGAGCCTCTCGCATC-1	-1.20179	9.36251	H1299	DMSO	DMSO_1	G1
ACGAGCCTCTGTCCGT-1	8.15337	6.32436	A375	ARS1620	ARS1620_1	G2M
ACGAGGAAGATAGCAT-1	7.09371	4.57257	A375	DMSO	DMSO_1	G1
ACGAGGAAGATGGCGT-1	-12.3474	7.98373	H358	ARS1620	ARS1620_2	G2M
ACGAGGAAGCCACGTC-1	-11.365	13.3195	H23	DMSO	DMSO_2	G1
ACGAGGAAGGAGTAGA-1	1.28438	-0.95469	MeWo	DMSO	DMSO_2	G1
ACGAGGACAAGCCCAC-1	-5.00258	-9.66154	MiaPaca2	DMSO	DMSO_2	G1
ACGAGGACACGTCTCT-1	-5.01797	9.39753	H1299	VEM	VEM_2	S
ACGAGGACACTAAGTC-1	-5.95996	-9.09298	MiaPaca2	ARS1620	ARS1620_1	G1
ACGAGGACAGGAACGT-1	-11.8455	1.12327	H1975	VEM	VEM_1	S
ACGAGGAGTCATATCG-1	-5.71709	-9.35522	MiaPaca2	DMSO	DMSO_1	G1
ACGAGGAGTTCCACTC-1	9.16742	3.25874	A375	ARS1620	ARS1620_2	G1
ACGAGGATCATCGGAT-1	-9.96397	1.96407	H1975	VEM	VEM_2	G1
ACGAGGATCCAACCAA-1	-5.01025	-8.8659	MiaPaca2	ARS1620	ARS1620_2	G1
ACGAGGATCCTTTACA-1	-4.94656	8.6471	H1299	ARS1620	ARS1620_1	G1
ACGAGGATCTTGTTTG-1	8.63189	3.28024	A375	DMSO	DMSO_1	G1
ACGATACAGACCACGA-1	-8.64832	-1.88297	H1975	VEM	VEM_2	G1
ACGATACAGAGCTTCT-1	7.1473	4.39214	A375	DMSO	DMSO_2	G1
ACGATACAGCTGCGAA-1	-5.93055	-11.4837	MiaPaca2	DMSO	DMSO_1	G1
ACGATACAGTACGCCC-1	7.50072	4.72437	A375	ARS1620	ARS1620_1	G1
ACGATACAGTGGTCCC-1	5.71254	0.367357	HTT144	ARS1620	ARS1620_2	S
ACGATACAGTTTGCGT-1	7.33732	2.02909	A375	ARS1620	ARS1620_1	G1
ACGATACCAATGGAGC-1	3.59589	-4.89409	SKMEL28	VEM	VEM_2	G1
ACGATACCAATGGTCT-1	-8.93565	-2.17788	H1975	ARS1620	ARS1620_1	S
ACGATACCACGGTAAG-1	4.77414	-10.202	A549	ARS1620	ARS1620_1	G1
ACGATACCAGCTCGCA-1	5.00826	-10.484	A549	VEM	VEM_1	G1
ACGATACCAGGAATCG-1	3.39334	-11.0368	A549	ARS1620	ARS1620_1	G2M
ACGATACGTTAAAGAC-1	10.337	1.36987	A375	DMSO	DMSO_2	G1
ACGATACTCATGTCCC-1	-10.8547	2.6462	H1975	DMSO	DMSO_1	G1
ACGATACTCCCAGGTG-1	5.05032	3.96465	A375	DMSO	DMSO_2	G1
ACGATACTCCTGTACC-1	-2.64109	-4.29348	H1299	VEM	VEM_1	G2M
ACGATACTCCTTTACA-1	-6.74966	-11.742	MiaPaca2	DMSO	DMSO_1	G1
ACGATACTCGCAAACT-1	5.03225	-11.6587	A549	VEM	VEM_1	S
ACGATACTCGCGCCAA-1	7.78419	1.50925	A375	ARS1620	ARS1620_2	G1
ACGATACTCGGAAACG-1	7.45856	3.03306	A375	ARS1620	ARS1620_2	G1
ACGATACTCGGTGTTA-1	5.94523	3.02989	A375	DMSO	DMSO_1	G2M
ACGATACTCTCCGGTT-1	-11.0754	7.73891	H358	DMSO	DMSO_2	S
ACGATACTCTCTGAGA-1	-2.33268	11.5283	H1299	DMSO	DMSO_1	G1
ACGATACTCTGACCTC-1	7.21666	2.76774	A375	DMSO	DMSO_1	S
ACGATACTCTGAGGGA-1	4.52621	-10.3733	A549	VEM	VEM_1	G1
ACGATGTAGAATGTTG-1	-12.7064	8.42351	H358	VEM	VEM_2	G2M
ACGATGTAGAGCTGGT-1	7.99206	6.47775	A375	DMSO	DMSO_1	G1
ACGATGTAGCGGCTTC-1	-1.22957	10.275	H1299	VEM	VEM_1	G1
ACGATGTAGCGTTTAC-1	3.95023	-12.1454	A549	ARS1620	ARS1620_2	G2M
ACGATGTAGGTGTTAA-1	-10.2906	2.06407	H1975	ARS1620	ARS1620_1	G1
ACGATGTCAACTTGAC-1	-11.1357	2.07259	H1975	DMSO	DMSO_2	G1
ACGATGTCAATAACGA-1	-10.6785	-0.538119	H1975	ARS1620	ARS1620_2	G1
ACGATGTCAATAGCAA-1	9.96757	4.17393	A375	DMSO	DMSO_2	G1
ACGATGTCACAACTGT-1	4.62852	-9.6289	A549	VEM	VEM_1	G1
ACGATGTCACGAAACG-1	6.79323	4.64649	A375	DMSO	DMSO_1	G1
ACGATGTCACGGCTAC-1	-10.1211	-0.0236972	H1975	DMSO	DMSO_2	G1
ACGATGTCAGGGCATA-1	5.57273	6.39399	A375	DMSO	DMSO_2	G1
ACGATGTCATACCATG-1	-7.06119	-11.8601	MiaPaca2	DMSO	DMSO_1	G2M
ACGATGTCATTGGCGC-1	-11.4698	-0.0607084	H1975	DMSO	DMSO_1	G1
ACGATGTGTACCGAGA-1	-9.14109	0.952733	H1975	VEM	VEM_2	G1
ACGATGTGTCCGTGAC-1	-10.7403	8.13096	H358	DMSO	DMSO_2	G1
ACGATGTGTGCACGAA-1	5.83391	2.61538	A375	DMSO	DMSO_1	S
ACGATGTGTTCCTCCA-1	-0.422869	-4.80628	A375	DMSO	DMSO_2	G2M
ACGATGTGTTGGTGGA-1	-11.3384	13.8076	H23	VEM	VEM_1	G1
ACGATGTTCCATGAAC-1	-9.64232	0.188115	H1975	ARS1620	ARS1620_1	G1
ACGATGTTCCTACAGA-1	-11.6558	1.99101	H1975	VEM	VEM_2	G1
ACGATGTTCCTTGACC-1	9.18807	2.84489	A375	ARS1620	ARS1620_1	G1
ACGATGTTCGACGGAA-1	6.9166	3.48153	A375	ARS1620	ARS1620_2	G1
ACGATGTTCGGAAATA-1	11.8974	-3.55088	A375	VEM	VEM_1	G1
ACGATGTTCTCGATGA-1	-5.78069	-9.2742	MiaPaca2	ARS1620	ARS1620_2	G1
ACGATGTTCTTCCTTC-1	3.41695	-4.62529	SKMEL28	ARS1620	ARS1620_1	G1
ACGCAGCAGATAGCAT-1	-1.16092	11.6665	H1299	VEM	VEM_2	G1
ACGCAGCAGATATGCA-1	-10.748	8.60118	H358	DMSO	DMSO_2	G1
ACGCAGCAGCGATCCC-1	-2.9339	-3.89548	H1299	DMSO	DMSO_1	S
ACGCAGCAGCTGAAAT-1	6.40946	5.66822	A375	ARS1620	ARS1620_2	G1
ACGCAGCAGCTGCCCA-1	-10.776	2.65079	H1975	VEM	VEM_2	G1
ACGCAGCAGGCCCGTT-1	3.41744	-3.95582	SKMEL28	DMSO	DMSO_2	G2M
ACGCAGCAGGCTATCT-1	2.27126	-0.868955	MeWo	ARS1620	ARS1620_2	G1
ACGCAGCAGTCTCGGC-1	-4.3307	9.45491	H1299	ARS1620	ARS1620_2	G1
ACGCAGCCAAGTAATG-1	-1.14296	1.46978	SKMEL2	DMSO	DMSO_2	G1
ACGCAGCCACCAGTTA-1	-10.6163	8.91582	H358	DMSO	DMSO_1	G1
ACGCAGCCACCATGTA-1	-1.56039	11.497	H1299	VEM	VEM_2	G1
ACGCAGCCACTGTCGG-1	-11.1683	1.66632	H1975	DMSO	DMSO_1	G1
ACGCAGCCAGATTGCT-1	-8.93235	-1.94127	H1975	VEM	VEM_2	G1
ACGCAGCCAGCGTAAG-1	-10.4437	1.23241	H1975	DMSO	DMSO_1	G1
ACGCAGCCAGGGTTAG-1	-8.9107	0.779641	H1975	ARS1620	ARS1620_1	G1
ACGCAGCCAGTTTACG-1	5.88521	0.221027	HTT144	ARS1620	ARS1620_2	G1
ACGCAGCCATCTATGG-1	-7.08487	-11.5038	MiaPaca2	VEM	VEM_2	G2M
ACGCAGCCATTTCAGG-1	-9.70516	1.87229	H1975	DMSO	DMSO_1	G1
ACGCAGCGTACCAGTT-1	11.5634	-3.85544	A375	VEM	VEM_2	G1
ACGCAGCGTGCGAAAC-1	5.72892	4.94878	A375	DMSO	DMSO_2	G1
ACGCAGCTCAGTTGAC-1	-0.960489	10.164	H1299	VEM	VEM_1	G1
ACGCAGCTCTACTCAT-1	5.82821	-10.2318	A549	DMSO	DMSO_2	G1
ACGCAGCTCTGCTGCT-1	-11.2736	8.9521	H358	VEM	VEM_1	G1
ACGCCAGAGAGGGCTT-1	-0.143595	12.3347	H1299	ARS1620	ARS1620_1	S
ACGCCAGAGATGAGAG-1	-1.89114	10.3653	H1299	DMSO	DMSO_2	G1
ACGCCAGAGGTGTGGT-1	5.69145	6.1828	A375	ARS1620	ARS1620_1	G2M
ACGCCAGAGTATGACA-1	7.49304	4.07113	A375	ARS1620	ARS1620_1	G1
ACGCCAGCAAATCCGT-1	-1.4147	11.3916	H1299	VEM	VEM_2	G1
ACGCCAGCAAGGACAC-1	-11.3869	1.53054	H1975	DMSO	DMSO_1	G1
ACGCCAGCACAAGACG-1	12.0907	-2.66752	A375	VEM	VEM_2	G1
ACGCCAGCATGCCACG-1	4.52275	4.28002	A375	ARS1620	ARS1620_2	G2M
ACGCCAGGTACATCCA-1	10.0636	1.52283	A375	DMSO	DMSO_1	G1
ACGCCAGGTCCAGTAT-1	-5.83911	-9.66315	MiaPaca2	ARS1620	ARS1620_1	G1
ACGCCAGGTCCAGTTA-1	8.73912	1.35923	A375	DMSO	DMSO_1	G1
ACGCCAGGTTCCAACA-1	-11.8952	2.14926	H1975	ARS1620	ARS1620_2	G1
ACGCCAGTCAAACAAG-1	8.71925	2.80215	A375	ARS1620	ARS1620_2	G1
ACGCCAGTCCTTGACC-1	-8.17017	0.681793	H1975	DMSO	DMSO_2	G1
ACGCCAGTCGCCAGCA-1	-9.86502	0.456889	H1975	DMSO	DMSO_1	G1
ACGCCAGTCTATGTGG-1	3.95105	-10.3629	A549	ARS1620	ARS1620_2	G1
ACGCCGAAGATGCCTT-1	-10.4283	2.10171	H1975	DMSO	DMSO_1	G1
ACGCCGAAGCGCTTAT-1	7.49539	5.97045	A375	ARS1620	ARS1620_2	G1
ACGCCGAAGCGTAGTG-1	-5.1236	8.92892	H1299	DMSO	DMSO_2	G1
ACGCCGAAGGGAAACA-1	-8.86219	1.26773	H1975	ARS1620	ARS1620_1	G1
ACGCCGAAGTGAAGTT-1	5.0294	4.03892	A375	DMSO	DMSO_1	G2M
ACGCCGAAGTGACTCT-1	4.8481	5.69815	A375	DMSO	DMSO_2	G2M
ACGCCGACAATAACGA-1	-10.463	0.241939	H1975	DMSO	DMSO_1	G1
ACGCCGACAATAGCGG-1	9.6659	4.57439	A375	ARS1620	ARS1620_2	G1
ACGCCGACAGGTCGTC-1	2.55321	-0.770526	MeWo	VEM	VEM_2	G1
ACGCCGACATCGATGT-1	-1.35328	12.9288	H1299	VEM	VEM_2	G2M
ACGCCGACATTGGTAC-1	-7.04117	-0.0352902	H1975	ARS1620	ARS1620_2	G1
ACGCCGAGTAAACACA-1	-4.90275	7.40488	H1299	VEM	VEM_1	G1
ACGCCGAGTCAAAGCG-1	6.25047	2.83373	A375	ARS1620	ARS1620_1	S
ACGCCGAGTTAAGACA-1	-9.07231	2.22076	H1975	ARS1620	ARS1620_2	G1
ACGCCGATCCACTCCA-1	-8.73595	-0.0349406	H1975	VEM	VEM_2	G1
ACGCCGATCCATGCTC-1	-4.10556	-11.7981	MiaPaca2	DMSO	DMSO_1	S
ACGCCGATCCTCTAGC-1	7.65257	3.21045	A375	DMSO	DMSO_2	G1
ACGCCGATCTAACTGG-1	7.40716	3.66878	A375	DMSO	DMSO_1	G1
ACGCCGATCTGGTGTA-1	5.11233	-11.0247	A549	VEM	VEM_2	S
ACGGAGAAGAAAGTGG-1	-4.13941	-11.9907	MiaPaca2	DMSO	DMSO_1	G1
ACGGAGAAGCGGCTTC-1	9.49472	0.0485383	A375	DMSO	DMSO_1	G1
ACGGAGAAGCTTCGCG-1	-11.197	-1.24483	H1975	VEM	VEM_2	G1
ACGGAGAAGGGAAACA-1	3.93836	-10.842	A549	VEM	VEM_2	G1
ACGGAGAAGTGGTAAT-1	-3.24987	8.79084	H1299	VEM	VEM_2	G1
ACGGAGACACATCCGG-1	-11.8024	-0.317914	H1975	ARS1620	ARS1620_2	G1
ACGGAGACACCGAAAG-1	-11.9561	13.4878	H23	DMSO	DMSO_2	G1
ACGGAGACAGCATACT-1	6.76156	2.26559	A375	DMSO	DMSO_2	G1
ACGGAGACAGCGTAAG-1	9.49255	4.45879	A375	ARS1620	ARS1620_2	G1
ACGGAGAGTCGGCACT-1	-5.47424	8.46924	H1299	VEM	VEM_1	G1
ACGGAGAGTGTCGCTG-1	5.44544	4.99921	A375	DMSO	DMSO_1	G1
ACGGAGAGTGTCTGAT-1	-0.866778	8.11331	H1299	ARS1620	ARS1620_2	G1
ACGGAGATCATTCACT-1	-5.59126	-12.6396	MiaPaca2	VEM	VEM_1	G1
ACGGAGATCCCTCTTT-1	-0.546702	10.7247	H1299	VEM	VEM_2	S
ACGGAGATCCGATATG-1	5.92937	0.151195	HTT144	VEM	VEM_1	G1
ACGGCCAAGAGATGAG-1	-0.250819	8.84905	H1299	ARS1620	ARS1620_2	G1
ACGGCCAAGCCAACAG-1	8.84164	4.35929	A375	ARS1620	ARS1620_2	G1
ACGGCCAAGGGCACTA-1	-10.3285	-2.05253	H1975	ARS1620	ARS1620_1	G2M
ACGGCCACAAACGTGG-1	7.46773	4.02069	A375	ARS1620	ARS1620_1	G1
ACGGCCACAACACCTA-1	-6.78534	-11.7873	MiaPaca2	VEM	VEM_2	G2M
ACGGCCACACATGTGT-1	8.66158	2.33357	A375	DMSO	DMSO_1	G1
ACGGCCACACCATGTA-1	-4.40701	7.08502	H1299	ARS1620	ARS1620_2	S
ACGGCCACACGTCTCT-1	-4.8848	-10.4546	MiaPaca2	DMSO	DMSO_1	G1
ACGGCCACAGGATCGA-1	7.04911	3.52838	A375	DMSO	DMSO_2	S
ACGGCCACAGTCAGAG-1	-6.04824	-9.28726	MiaPaca2	ARS1620	ARS1620_1	G1
ACGGCCACATGGTTGT-1	-4.52919	8.63404	H1299	ARS1620	ARS1620_1	G1
ACGGCCACATTCTCAT-1	7.243	5.27198	A375	ARS1620	ARS1620_2	G1
ACGGCCAGTCCCTACT-1	-11.447	13.2366	H23	ARS1620	ARS1620_2	G1
ACGGCCAGTCCTGCTT-1	-6.20634	-12.4564	MiaPaca2	VEM	VEM_2	G1
ACGGCCAGTCGTCTTC-1	-11.6178	13.4222	H23	ARS1620	ARS1620_2	G1
ACGGCCAGTGTGACCC-1	-10.3277	-2.21397	H1975	ARS1620	ARS1620_2	G2M
ACGGCCAGTTAAGAAC-1	7.21385	2.42797	A375	DMSO	DMSO_1	G1
ACGGCCATCACTTACT-1	9.04644	3.46681	A375	DMSO	DMSO_1	G1
ACGGCCATCGGCGGTT-1	-1.47793	9.08678	H1299	ARS1620	ARS1620_1	G1
ACGGCCATCTCTGTCG-1	7.54309	5.14411	A375	DMSO	DMSO_2	G1
ACGGCCATCTGCTGCT-1	1.67934	-1.30269	MeWo	ARS1620	ARS1620_1	G1
ACGGGCTAGCGATTCT-1	2.41986	-0.954401	MeWo	VEM	VEM_1	G1
ACGGGCTAGCTGTTCA-1	-1.67744	9.84061	H1299	VEM	VEM_2	G1
ACGGGCTAGGCGATAC-1	-11.5267	0.00587377	H1975	VEM	VEM_2	G1
ACGGGCTAGGTAGCCA-1	-10.9835	0.735497	H1975	ARS1620	ARS1620_1	G1
ACGGGCTAGGTGCACA-1	-2.02416	13.1247	H1299	DMSO	DMSO_1	G2M
ACGGGCTCAAACGCGA-1	6.12147	5.21687	A375	DMSO	DMSO_2	G1
ACGGGCTCACCAGCAC-1	-4.27973	8.28702	H1299	DMSO	DMSO_2	G1
ACGGGCTCACGCATCG-1	-4.38828	7.15309	H1299	DMSO	DMSO_1	S
ACGGGCTCAGCTTCGG-1	-6.52087	-11.0306	MiaPaca2	VEM	VEM_2	G1
ACGGGCTCAGGGATTG-1	9.08976	0.429718	A375	DMSO	DMSO_1	G1
ACGGGCTCATTACGAC-1	-5.6054	-12.6116	MiaPaca2	DMSO	DMSO_2	G2M
ACGGGCTGTAAACACA-1	-4.9718	8.53234	H1299	ARS1620	ARS1620_1	G1
ACGGGCTGTGAACCTT-1	-1.42673	10.6775	H1299	VEM	VEM_2	S
ACGGGCTTCAAACGGG-1	5.82757	6.06208	A375	ARS1620	ARS1620_2	G1
ACGGGCTTCACGGTTA-1	-11.9056	0.918338	H1975	VEM	VEM_2	G1
ACGGGCTTCAGTTAGC-1	-7.82289	1.19956	H1975	DMSO	DMSO_2	G1
ACGGGCTTCCACTCCA-1	5.27083	5.94881	A375	DMSO	DMSO_1	G2M
ACGGGCTTCGCCGTGA-1	4.514	-9.67122	A549	ARS1620	ARS1620_2	G1
ACGGGCTTCTGTGCAA-1	-3.66835	-11.7853	MiaPaca2	VEM	VEM_2	G1
ACGGGTCAGAATTGTG-1	-9.79473	-0.0900618	H1975	VEM	VEM_2	G1
ACGGGTCAGACCTAGG-1	-0.317872	-4.9519	A375	DMSO	DMSO_2	G1
ACGGGTCAGCTCTCGG-1	6.65291	0.594876	HTT144	DMSO	DMSO_2	G1
ACGGGTCAGGCGATAC-1	1.07732	-1.55685	MeWo	ARS1620	ARS1620_2	G1
ACGGGTCAGGTGCACA-1	9.31196	3.38943	A375	DMSO	DMSO_1	G1
ACGGGTCAGTGTGGCA-1	-0.45624	12.8349	H1299	DMSO	DMSO_1	G2M
ACGGGTCAGTTAACGA-1	-4.05929	7.96283	H1299	DMSO	DMSO_1	G1
ACGGGTCCAACGATCT-1	9.12594	2.35127	A375	DMSO	DMSO_1	G1
ACGGGTCCAATGGATA-1	-4.38411	7.31512	H1299	VEM	VEM_1	G1
ACGGGTCCACACGCTG-1	7.02436	4.05276	A375	DMSO	DMSO_1	G1
ACGGGTCCACGCTTTC-1	-9.05073	1.10342	H1975	ARS1620	ARS1620_2	G1
ACGGGTCCATAGTAAG-1	-1.4658	11.9087	H1299	VEM	VEM_2	G1
ACGGGTCCATGCTGGC-1	-10.2981	0.396875	H1975	DMSO	DMSO_2	G1
ACGGGTCGTAAGTGTA-1	1.8521	-1.22907	MeWo	ARS1620	ARS1620_1	G1
ACGGGTCGTAGATTAG-1	-7.96562	0.267129	H1975	VEM	VEM_1	G1
ACGGGTCTCCCTTGTG-1	8.59391	4.66868	A375	ARS1620	ARS1620_1	S
ACGGGTCTCGAGAGCA-1	-1.32402	10.5972	H1299	VEM	VEM_2	S
ACGGGTCTCTCCCTGA-1	-4.34916	9.62181	H1299	DMSO	DMSO_2	G1
ACGGGTCTCTGTCCGT-1	-0.839294	12.3513	H1299	DMSO	DMSO_2	S
ACGGGTCTCTTGGGTA-1	0.346738	10.6099	H1299	DMSO	DMSO_1	G1
ACGTCAAAGACAAGCC-1	9.60001	5.05978	A375	ARS1620	ARS1620_1	G1
ACGTCAAAGATCGATA-1	-5.3575	-9.96293	MiaPaca2	ARS1620	ARS1620_2	G1
ACGTCAAAGATGGGTC-1	7.49314	5.77973	A375	ARS1620	ARS1620_2	G1
ACGTCAAAGCAGGTCA-1	7.52865	4.07633	A375	DMSO	DMSO_2	G1
ACGTCAAAGCGCCTCA-1	-4.37823	-12.3563	MiaPaca2	VEM	VEM_2	G1
ACGTCAAAGTAAGTAC-1	8.35084	4.08382	A375	DMSO	DMSO_2	G1
ACGTCAAAGTTGAGAT-1	-4.85057	9.13458	H1299	DMSO	DMSO_2	G1
ACGTCAACAAGCGCTC-1	8.2031	3.65382	A375	ARS1620	ARS1620_2	G1
ACGTCAACAATGCCAT-1	-9.48313	2.10286	H1975	VEM	VEM_2	G1
ACGTCAACACAGCCCA-1	9.8884	0.650204	A375	DMSO	DMSO_2	G1
ACGTCAACACGGACAA-1	8.1965	5.93219	A375	DMSO	DMSO_2	S
ACGTCAACACGGATAG-1	5.31863	4.97614	A375	ARS1620	ARS1620_1	G2M
ACGTCAACATGGGAAC-1	6.74189	1.98614	A375	DMSO	DMSO_1	S
ACGTCAACATGTAAGA-1	-5.59453	-11.3572	MiaPaca2	VEM	VEM_2	G1
ACGTCAAGTCATGCCG-1	4.80605	-10.6706	A549	ARS1620	ARS1620_2	G1
ACGTCAAGTCTGGTCG-1	5.22545	5.9033	A375	DMSO	DMSO_2	G1
ACGTCAATCATGTCTT-1	-6.61814	-11.3911	MiaPaca2	VEM	VEM_1	G1
ACGTCAATCCCTCAGT-1	4.21051	4.79978	A375	DMSO	DMSO_2	G2M
ACGTCAATCCGAGCCA-1	-10.9276	7.87534	H358	ARS1620	ARS1620_2	G1
ACGTCAATCCGCGTTT-1	-4.78654	-12.8833	MiaPaca2	VEM	VEM_1	G2M
ACGTCAATCGTCACGG-1	9.81889	4.39051	A375	ARS1620	ARS1620_1	G1
ACTATCTAGATGTGGC-1	-0.756342	1.97077	SKMEL2	ARS1620	ARS1620_1	G1
ACTATCTAGCACGCCT-1	-2.68949	-3.65474	H1299	ARS1620	ARS1620_2	S
ACTATCTAGCGTTTAC-1	-11.1099	-1.28771	H1975	ARS1620	ARS1620_2	G1
ACTATCTAGGCACATG-1	5.6241	2.33594	A375	ARS1620	ARS1620_1	S
ACTATCTAGGCAGGTT-1	-9.6661	-2.12349	H1975	ARS1620	ARS1620_1	G2M
ACTATCTAGTGTGGCA-1	-4.51524	7.25365	H1299	VEM	VEM_1	S
ACTATCTAGTTTCCTT-1	6.30428	4.7587	A375	DMSO	DMSO_1	G1
ACTATCTCAAAGGCGT-1	-5.48423	8.81095	H1299	ARS1620	ARS1620_1	G1
ACTATCTCAACACGCC-1	-11.5354	1.58092	H1975	DMSO	DMSO_2	G1
ACTATCTCAAGGACTG-1	-6.40462	-9.88153	MiaPaca2	VEM	VEM_1	G1
ACTATCTCACGAAACG-1	2.00643	-1.17884	MeWo	ARS1620	ARS1620_2	G1
ACTATCTCACGAAAGC-1	8.80163	5.21409	A375	ARS1620	ARS1620_2	G1
ACTATCTCAGCTGTAT-1	4.2623	-11.9793	A549	ARS1620	ARS1620_2	G1
ACTATCTGTATAGTAG-1	-12.0886	0.401939	H1975	ARS1620	ARS1620_1	G1
ACTATCTGTCAATACC-1	5.20494	-11.4588	A549	VEM	VEM_1	G1
ACTATCTGTCGAAAGC-1	-5.31062	12.9132	A375	DMSO	DMSO_2	G1
ACTATCTGTCTAGCGC-1	0.749923	-1.60584	MeWo	DMSO	DMSO_1	G1
ACTATCTGTGCTGTAT-1	-9.90995	1.5399	H1975	DMSO	DMSO_1	G1
ACTATCTGTGGCAAAC-1	-5.10699	12.6296	A375	DMSO	DMSO_1	G1
ACTATCTTCACAGTAC-1	1.99346	-0.997138	MeWo	ARS1620	ARS1620_2	G1
ACTATCTTCATTCACT-1	-0.0773585	10.6627	H1299	DMSO	DMSO_2	G1
ACTATCTTCCGTACAA-1	-5.38548	8.89876	H1299	DMSO	DMSO_1	G2M
ACTATCTTCGAACGGA-1	-4.38194	-12.2926	MiaPaca2	DMSO	DMSO_1	G1
ACTATCTTCTCCCTGA-1	5.36722	3.79435	A375	ARS1620	ARS1620_1	G1
ACTGAACAGAACTGTA-1	-5.90001	-9.43616	MiaPaca2	DMSO	DMSO_1	G1
ACTGAACAGGAATCGC-1	5.98004	6.18626	A375	ARS1620	ARS1620_2	G2M
ACTGAACAGGGTTCCC-1	-12.091	14.351	H23	DMSO	DMSO_2	G2M
ACTGAACAGTTTCCTT-1	7.9332	4.59385	A375	ARS1620	ARS1620_1	G1
ACTGAACCAAGGCTCC-1	5.03671	4.94341	A375	ARS1620	ARS1620_1	G2M
ACTGAACCAATGCCAT-1	-10.9752	-0.732373	H1975	VEM	VEM_2	G2M
ACTGAACCACCACGTG-1	8.25604	5.49133	A375	ARS1620	ARS1620_1	G1
ACTGAACCAGGACGTA-1	-0.476333	-5.0571	A375	DMSO	DMSO_1	S
ACTGAACCAGGATCGA-1	-5.48735	12.8018	A375	DMSO	DMSO_2	G1
ACTGAACCAGGGTACA-1	-6.86736	-11.3915	MiaPaca2	DMSO	DMSO_2	G1
ACTGAACCATCCTTGC-1	-8.12135	-0.907917	H1975	DMSO	DMSO_2	G1
ACTGAACCATCTACGA-1	-11.3495	-0.501089	H1975	VEM	VEM_2	G1
ACTGAACCATGACGGA-1	11.8421	-3.28375	A375	VEM	VEM_2	G1
ACTGAACCATGCAATC-1	-11.2273	1.85924	H1975	VEM	VEM_1	G1
ACTGAACCATGTCCTC-1	-10.0327	-0.51844	H1975	ARS1620	ARS1620_2	G1
ACTGAACCATTGGCGC-1	9.02022	3.01202	A375	ARS1620	ARS1620_1	G1
ACTGAACGTAAGGATT-1	-12.296	0.89144	H1975	VEM	VEM_1	G1
ACTGAACGTCCCGACA-1	-1.2374	9.2092	H1299	DMSO	DMSO_2	G1
ACTGAACGTCGCATAT-1	7.92479	3.04462	A375	ARS1620	ARS1620_2	G1
ACTGAACGTGACTCAT-1	1.56645	-1.31832	MeWo	VEM	VEM_2	G1
ACTGAACGTGCGGTAA-1	8.71035	1.64756	A375	DMSO	DMSO_1	G1
ACTGAACGTTCCCTTG-1	6.62288	4.57496	A375	ARS1620	ARS1620_1	G1
ACTGAACTCACAACGT-1	7.38189	5.27783	A375	DMSO	DMSO_1	G1
ACTGAACTCACCCTCA-1	-4.05222	7.49486	H1299	ARS1620	ARS1620_2	S
ACTGAACTCATGTGGT-1	-0.180111	8.7368	H1299	DMSO	DMSO_1	G1
ACTGAACTCTCGAGTA-1	9.35831	1.21757	A375	DMSO	DMSO_2	G1
ACTGAACTCTGCCCTA-1	-11.1672	8.2287	H358	VEM	VEM_2	G1
ACTGAGTAGACCACGA-1	-7.33462	1.49495	H1975	DMSO	DMSO_2	G1
ACTGAGTAGTTAACGA-1	10.0704	1.09299	A375	DMSO	DMSO_1	G1
ACTGAGTAGTTCCACA-1	1.75846	-0.581972	MeWo	ARS1620	ARS1620_1	S
ACTGAGTCAATAGCAA-1	4.66264	4.61672	A375	ARS1620	ARS1620_1	G2M
ACTGAGTCAGACAGGT-1	10.4919	3.49566	A375	DMSO	DMSO_2	G1
ACTGAGTCAGCCAATT-1	-0.228354	12.6228	H1299	DMSO	DMSO_1	G2M
ACTGAGTCAGTATCTG-1	-10.0019	-0.276172	H1975	ARS1620	ARS1620_1	G1
ACTGAGTCATAAGACA-1	-0.2804	8.65328	H1299	VEM	VEM_2	G1
ACTGAGTCATGCTGGC-1	-5.60046	-11.0099	MiaPaca2	VEM	VEM_2	G1
ACTGAGTGTGACAAAT-1	10.4327	4.03509	A375	DMSO	DMSO_1	G1
ACTGAGTGTGTGCGTC-1	8.8567	6.02476	A375	ARS1620	ARS1620_1	G1
ACTGAGTGTGTGTGCC-1	-3.8253	-11.0025	MiaPaca2	VEM	VEM_1	G1
ACTGAGTGTTACGGAG-1	-10.1069	0.612075	H1975	DMSO	DMSO_1	G1
ACTGAGTGTTTGTTGG-1	3.90175	-12.0577	A549	VEM	VEM_1	G1
ACTGAGTTCACCTTAT-1	-9.43361	-1.12267	H1975	ARS1620	ARS1620_2	G1
ACTGAGTTCAGGCCCA-1	7.42718	1.98414	A375	DMSO	DMSO_1	G1
ACTGAGTTCGATGAGG-1	-0.36382	9.04944	H1299	ARS1620	ARS1620_1	G1
ACTGAGTTCTTTAGGG-1	-2.39425	12.7863	H1299	VEM	VEM_1	G2M
ACTGATGAGAGCCCAA-1	-7.16386	1.53406	H1975	ARS1620	ARS1620_1	G1
ACTGATGAGCATCATC-1	-10.902	0.682107	H1975	VEM	VEM_2	G1
ACTGATGAGGATTCGG-1	10.128	2.71719	A375	ARS1620	ARS1620_1	G1
ACTGATGAGGGTCGAT-1	-0.676023	1.96717	SKMEL2	DMSO	DMSO_1	G1
ACTGATGCAAAGTCAA-1	-10.9153	1.49523	H1975	VEM	VEM_2	G1
ACTGATGCAAGAGTCG-1	-0.521165	-4.78745	A375	DMSO	DMSO_1	G2M
ACTGATGCACCTTGTC-1	-5.20394	-12.1075	MiaPaca2	VEM	VEM_1	S
ACTGATGCACGAAACG-1	-9.06621	1.08575	H1975	ARS1620	ARS1620_2	G1
ACTGATGCACGACGAA-1	-5.33473	-11.1495	MiaPaca2	VEM	VEM_2	S
ACTGATGCACTGAAGG-1	8.38441	5.0709	A375	DMSO	DMSO_1	G1
ACTGATGCATTGTGCA-1	7.56349	4.2942	A375	DMSO	DMSO_2	G1
ACTGATGGTACCGTAT-1	-11.0584	0.513518	H1975	VEM	VEM_2	G1
ACTGATGGTATCGCAT-1	4.73908	-11.3067	A549	ARS1620	ARS1620_1	G1
ACTGATGGTGAACCTT-1	4.35111	-10.4116	A549	VEM	VEM_1	G1
ACTGATGGTTCCAACA-1	-10.5742	1.70906	H1975	DMSO	DMSO_1	G1
ACTGATGGTTGCGCAC-1	-10.3704	1.15865	H1975	ARS1620	ARS1620_1	G1
ACTGATGTCAGTGCAT-1	5.63053	-9.64011	A549	DMSO	DMSO_1	G1
ACTGATGTCCAAGCCG-1	-11.0823	8.20871	H358	VEM	VEM_2	G1
ACTGATGTCTAACTTC-1	3.72507	-9.56105	A549	VEM	VEM_1	G1
ACTGCTCAGATGCCAG-1	-3.6987	8.5355	H1299	ARS1620	ARS1620_1	G1
ACTGCTCAGCCCAACC-1	-12.6599	8.26877	H358	DMSO	DMSO_2	G2M
ACTGCTCAGCCGATTT-1	9.54475	3.07298	A375	ARS1620	ARS1620_1	G1
ACTGCTCAGTAGGTGC-1	-0.525048	9.17332	H1299	DMSO	DMSO_1	G1
ACTGCTCAGTGTGGCA-1	-12.1484	14.2784	H23	DMSO	DMSO_2	S
ACTGCTCAGTGTTGAA-1	10.0915	3.74319	A375	ARS1620	ARS1620_1	G1
ACTGCTCCATCAGTAC-1	-0.890682	2.0443	SKMEL2	VEM	VEM_2	G1
ACTGCTCCATGCTAGT-1	4.53639	-11.6058	A549	ARS1620	ARS1620_1	G1
ACTGCTCCATGGTCTA-1	-6.29846	-12.7108	MiaPaca2	VEM	VEM_2	G2M
ACTGCTCCATGTAGTC-1	-8.8697	0.387918	H1975	VEM	VEM_1	G1
ACTGCTCGTAAGGGAA-1	-1.37334	11.0031	H1299	VEM	VEM_2	S
ACTGCTCGTACATCCA-1	-2.47399	-4.10387	H1299	VEM	VEM_2	G2M
ACTGCTCGTACATGTC-1	6.98244	2.12939	A375	DMSO	DMSO_2	G1
ACTGCTCGTAGGACAC-1	-0.802915	9.57569	H1299	VEM	VEM_1	G1
ACTGCTCGTATTCTCT-1	-11.473	13.1622	H23	ARS1620	ARS1620_1	G1
ACTGCTCGTTATCGGT-1	-6.01122	-9.52733	MiaPaca2	VEM	VEM_1	G1
ACTGCTCTCAAACCAC-1	9.95789	3.95755	A375	DMSO	DMSO_1	G1
ACTGCTCTCAACGGGA-1	8.80332	1.16829	A375	ARS1620	ARS1620_1	G1
ACTGCTCTCACCTCGT-1	5.26265	4.10928	A375	ARS1620	ARS1620_1	G1
ACTGCTCTCAGAGACG-1	-5.43697	13.3111	A375	DMSO	DMSO_1	G1
ACTGCTCTCATGGTCA-1	-4.93559	-11.4238	MiaPaca2	VEM	VEM_2	G1
ACTGCTCTCCAGTATG-1	7.59093	3.99608	A375	DMSO	DMSO_2	S
ACTGCTCTCCTGCCAT-1	-11.5041	8.20263	H358	VEM	VEM_1	S
ACTGTCCAGATATGCA-1	5.36579	4.21762	A375	DMSO	DMSO_1	G2M
ACTGTCCAGTCGTTTG-1	-3.95035	-12.1004	MiaPaca2	DMSO	DMSO_1	G1
ACTGTCCCAATAAGCA-1	8.9443	3.66624	A375	ARS1620	ARS1620_2	G1
ACTGTCCCAATCCAAC-1	6.47926	4.30075	A375	ARS1620	ARS1620_1	G1
ACTGTCCCAATCGGTT-1	3.47635	-4.68389	SKMEL28	ARS1620	ARS1620_2	G1
ACTGTCCCACCTCGGA-1	-10.6228	2.27436	H1975	ARS1620	ARS1620_1	S
ACTGTCCCACGGCTAC-1	-4.63061	11.8861	A375	VEM	VEM_1	G1
ACTGTCCCACTGTCGG-1	-11.7053	-0.39931	H1975	ARS1620	ARS1620_2	G1
ACTGTCCCAGAGTGTG-1	-8.05915	1.74617	H1975	DMSO	DMSO_2	G1
ACTGTCCCATGCAACT-1	7.78049	3.813	A375	DMSO	DMSO_2	G1
ACTGTCCGTATTAGCC-1	-1.52074	9.19442	H1299	VEM	VEM_1	G1
ACTGTCCGTCGAAAGC-1	-0.814527	7.9825	H1299	DMSO	DMSO_1	G1
ACTGTCCGTCTCCCTA-1	-10.3974	-1.56011	H1975	ARS1620	ARS1620_1	G1
ACTGTCCGTGAAGGCT-1	-9.10243	-0.34682	H1975	DMSO	DMSO_2	G1
ACTGTCCGTGAGGGAG-1	-8.53187	0.593359	H1975	DMSO	DMSO_2	G1
ACTGTCCGTGCACGAA-1	-5.64818	-10.3843	MiaPaca2	DMSO	DMSO_2	G1
ACTGTCCGTGCTTCTC-1	9.76514	4.75842	A375	ARS1620	ARS1620_1	G1
ACTGTCCTCACTCCTG-1	-9.65408	1.70647	H1975	ARS1620	ARS1620_1	G1
ACTGTCCTCAGCGATT-1	-4.5919	-12.3288	MiaPaca2	VEM	VEM_2	G1
ACTGTCCTCCTAGTGA-1	8.91975	0.519615	A375	DMSO	DMSO_1	G1
ACTGTCCTCGGCTTGG-1	5.11435	3.87608	A375	DMSO	DMSO_1	G1
ACTGTCCTCGTGACAT-1	7.51909	0.988796	A375	ARS1620	ARS1620_1	G1
ACTGTCCTCGTTTAGG-1	-0.333014	12.0562	H1299	DMSO	DMSO_2	G1
ACTGTCCTCTAACGGT-1	-8.2187	-0.535003	H1975	ARS1620	ARS1620_1	S
ACTGTCCTCTCTGTCG-1	-0.606737	8.59773	H1299	DMSO	DMSO_1	G1
ACTTACTAGCCACGTC-1	-10.9292	-0.166988	H1975	VEM	VEM_2	G1
ACTTACTAGGAATGGA-1	-4.03633	7.44819	H1299	DMSO	DMSO_1	S
ACTTACTAGGACTGGT-1	-2.3339	11.0025	H1299	ARS1620	ARS1620_2	S
ACTTACTCAAGCCCAC-1	-5.85209	9.35234	H1299	ARS1620	ARS1620_1	S
ACTTACTCACCAGTTA-1	-6.86472	-10.3104	MiaPaca2	VEM	VEM_1	S
ACTTACTCACGAAGCA-1	8.28005	4.08437	A375	ARS1620	ARS1620_1	G1
ACTTACTCAGGAATCG-1	6.72855	1.92627	A375	DMSO	DMSO_1	G1
ACTTACTCATCGTCGG-1	-8.13749	1.7918	H1975	VEM	VEM_1	G1
ACTTACTGTAAGTAGT-1	-2.67896	11.5772	H1299	ARS1620	ARS1620_2	S
ACTTACTGTCCGAATT-1	10.2842	4.60444	A375	DMSO	DMSO_1	G1
ACTTACTGTCGGCTCA-1	-7.29319	1.77117	H1975	DMSO	DMSO_2	G1
ACTTACTGTCTGGAGA-1	11.879	-2.43343	A375	VEM	VEM_1	G1
ACTTACTGTGATGTGG-1	-9.86244	1.97586	H1975	VEM	VEM_2	G1
ACTTACTGTGCACGAA-1	3.28721	-10.6058	A549	VEM	VEM_2	G2M
ACTTACTGTTCGAATC-1	-4.80673	7.456	H1299	DMSO	DMSO_1	G2M
ACTTACTGTTGGTGGA-1	6.89681	3.39966	A375	DMSO	DMSO_1	G1
ACTTACTTCAGGTAAA-1	-10.0952	0.699207	H1975	DMSO	DMSO_2	G1
ACTTACTTCATATCGG-1	3.4957	-4.69838	SKMEL28	ARS1620	ARS1620_1	G1
ACTTACTTCCTAGTGA-1	-5.36771	12.8513	A375	DMSO	DMSO_2	G1
ACTTACTTCGAGAACG-1	4.834	5.34073	A375	ARS1620	ARS1620_2	G2M
ACTTACTTCGTTTGCC-1	-11.1883	9.23676	H358	ARS1620	ARS1620_1	G1
ACTTGTTAGCCAGTTT-1	9.58203	1.07225	A375	DMSO	DMSO_2	G1
ACTTGTTAGCGAAGGG-1	-6.3297	-10.7967	MiaPaca2	VEM	VEM_2	G1
ACTTGTTAGCTAGTCT-1	-12.0149	8.25212	H358	ARS1620	ARS1620_2	G1
ACTTGTTCAATGGAGC-1	8.79261	4.34478	A375	DMSO	DMSO_2	G1
ACTTGTTCATACCATG-1	-0.370701	9.30734	H1299	ARS1620	ARS1620_2	G1
ACTTGTTCATACTACG-1	-4.71394	8.75668	H1299	DMSO	DMSO_1	G1
ACTTGTTCATGTAGTC-1	8.29774	0.815907	A375	DMSO	DMSO_1	G1
ACTTGTTGTCACACGC-1	-10.9021	-0.0277842	H1975	VEM	VEM_2	G1
ACTTGTTGTCCAACTA-1	7.12048	5.99021	A375	ARS1620	ARS1620_2	G1
ACTTGTTGTCCGCTGA-1	0.10831	11.2155	H1299	ARS1620	ARS1620_2	G1
ACTTGTTGTCGCATAT-1	-9.56886	-2.60594	H1975	VEM	VEM_2	G2M
ACTTGTTGTCTCTTAT-1	-4.1661	-12.2025	MiaPaca2	VEM	VEM_2	G2M
ACTTGTTGTTGCCTCT-1	-3.96468	-11.9621	MiaPaca2	DMSO	DMSO_1	S
ACTTGTTTCGGGAGTA-1	-7.06945	-9.58239	MiaPaca2	VEM	VEM_2	G1
ACTTGTTTCTCAAACG-1	-9.77776	1.67538	H1975	VEM	VEM_2	G1
ACTTTCAAGAGATGAG-1	5.79117	5.56827	A375	ARS1620	ARS1620_1	G2M
ACTTTCAAGATGAGAG-1	-4.66472	10.0913	H1299	DMSO	DMSO_2	S
ACTTTCAAGCAGCCTC-1	8.62188	4.33394	A375	ARS1620	ARS1620_2	G1
ACTTTCAAGCTTCGCG-1	-10.8775	0.262293	H1975	DMSO	DMSO_1	G1
ACTTTCAAGTAGCGGT-1	6.7872	6.35487	A375	DMSO	DMSO_2	G1
ACTTTCAAGTCGCCGT-1	-3.58114	7.71559	H1299	ARS1620	ARS1620_1	G1
ACTTTCAAGTGCGATG-1	-8.30899	-1.6701	H1975	VEM	VEM_1	S
ACTTTCAAGTGGACGT-1	6.03858	-10.9742	A549	VEM	VEM_1	G1
ACTTTCAAGTTTAGGA-1	-11.0406	7.62649	H358	VEM	VEM_1	G1
ACTTTCACAATGGAAT-1	-9.96968	-2.52887	H1975	DMSO	DMSO_1	G2M
ACTTTCACACAAGTAA-1	8.22942	6.42722	A375	DMSO	DMSO_1	G1
ACTTTCACACCTATCC-1	-7.04093	-11.6645	MiaPaca2	DMSO	DMSO_2	G2M
ACTTTCACAGGACGTA-1	6.39392	3.91456	A375	ARS1620	ARS1620_1	G1
ACTTTCAGTACGACCC-1	-0.228388	8.7565	H1299	ARS1620	ARS1620_2	G1
ACTTTCAGTAGATTAG-1	8.76407	5.3358	A375	ARS1620	ARS1620_1	G1
ACTTTCAGTCAGATAA-1	6.6101	2.80171	A375	DMSO	DMSO_2	S
ACTTTCAGTCATATGC-1	-12.3698	1.85274	H1975	DMSO	DMSO_2	G1
ACTTTCAGTCATTAGC-1	4.38167	5.07546	A375	ARS1620	ARS1620_2	G2M
ACTTTCAGTGATAAAC-1	3.52289	-10.1642	A549	ARS1620	ARS1620_1	G1
ACTTTCAGTTCAGGCC-1	-9.05063	-0.408325	H1975	VEM	VEM_1	G1
ACTTTCATCCCTTGTG-1	-5.02056	-11.0329	MiaPaca2	VEM	VEM_1	G1
ACTTTCATCGGTTAAC-1	10.5241	5.05315	A375	DMSO	DMSO_1	G1
ACTTTCATCTAGCACA-1	-3.34612	-4.29994	H1299	VEM	VEM_1	G1
ACTTTCATCTCGTATT-1	-0.838179	9.58744	H1299	ARS1620	ARS1620_1	G1
ACTTTCATCTTTCCTC-1	-3.16339	8.14413	H1299	DMSO	DMSO_1	G1
AGAATAGAGACGCAAC-1	10.3002	4.50043	A375	DMSO	DMSO_2	G1
AGAATAGAGCAGCCTC-1	-11.7646	2.34174	H1975	VEM	VEM_1	G1
AGAATAGCAGACTCGC-1	-11.4912	0.444674	H1975	DMSO	DMSO_1	G1
AGAATAGCATCCCATC-1	-10.4638	0.089648	H1975	VEM	VEM_1	G1
AGAATAGCATGCTAGT-1	-5.39727	9.58135	H1299	VEM	VEM_1	S
AGAATAGGTCTCCACT-1	-11.7178	1.53568	H1975	VEM	VEM_2	G1
AGAATAGGTGGGTCAA-1	-5.60023	-12.1434	MiaPaca2	VEM	VEM_1	G1
AGAATAGGTTAAGATG-1	4.35094	-9.61175	A549	DMSO	DMSO_1	G1
AGAATAGGTTCTGAAC-1	7.25578	4.61008	A375	DMSO	DMSO_1	G1
AGAATAGGTTGTGGCC-1	-4.98387	7.30878	H1299	VEM	VEM_2	G2M
AGAATAGTCAACGGGA-1	10.3243	0.571112	A375	ARS1620	ARS1620_2	G1
AGAATAGTCACCAGGC-1	-11.1366	0.338158	H1975	ARS1620	ARS1620_2	G1
AGAATAGTCATGCAAC-1	-10.7922	-0.533655	H1975	DMSO	DMSO_1	S
AGAATAGTCGTCACGG-1	-11.0118	1.3465	H1975	DMSO	DMSO_2	G1
AGAATAGTCTCATTCA-1	-11.2647	1.73271	H1975	VEM	VEM_1	G1
AGAATAGTCTTAGAGC-1	6.33628	4.75322	A375	DMSO	DMSO_1	G1
AGACGTTAGGCTCAGA-1	9.80365	3.89385	A375	DMSO	DMSO_2	G1
AGACGTTAGTCCCACG-1	1.591	-2.57247	MeWo	ARS1620	ARS1620_1	G1
AGACGTTAGTGAATTG-1	-1.01836	10.4081	H1299	ARS1620	ARS1620_2	G1
AGACGTTCAATAGCGG-1	-6.99827	0.255803	H1975	VEM	VEM_2	G1
AGACGTTCAATGGAAT-1	-5.38919	-8.9116	MiaPaca2	ARS1620	ARS1620_1	G1
AGACGTTCAGCTTCGG-1	-0.374026	10.0232	H1299	ARS1620	ARS1620_2	G1
AGACGTTCAGGACCCT-1	-11.0322	0.73312	H1975	DMSO	DMSO_1	G1
AGACGTTCATTCTCAT-1	6.70382	5.76433	A375	DMSO	DMSO_1	G1
AGACGTTGTCCTAGCG-1	4.51322	3.95511	A375	ARS1620	ARS1620_2	G1
AGACGTTGTCGGCACT-1	-9.75881	1.9496	H1975	DMSO	DMSO_2	G1
AGACGTTGTGACTCAT-1	4.13028	-10.5535	A549	ARS1620	ARS1620_2	G1
AGACGTTGTTATTCTC-1	8.02284	4.51771	A375	ARS1620	ARS1620_2	G1
AGACGTTTCCAAAGTC-1	3.04917	-10.2215	A549	VEM	VEM_2	G1
AGACGTTTCCTTTCTC-1	-0.636332	9.25369	H1299	DMSO	DMSO_2	G1
AGACGTTTCGGCATCG-1	-11.4358	1.43992	H1975	DMSO	DMSO_2	G1
AGACGTTTCGTAGGAG-1	-10.1156	-0.48552	H1975	ARS1620	ARS1620_1	G1
AGACGTTTCTACTCAT-1	-10.2047	1.56167	H1975	ARS1620	ARS1620_1	G1
AGACGTTTCTCGGACG-1	4.31831	3.96769	A375	ARS1620	ARS1620_1	G2M
AGACGTTTCTTGTCAT-1	-8.68213	-2.01177	H1975	VEM	VEM_1	S
AGAGCGAAGAATAGGG-1	-0.405702	12.6845	H1299	DMSO	DMSO_2	G2M
AGAGCGAAGACACTAA-1	-4.7087	-10.203	MiaPaca2	ARS1620	ARS1620_2	G1
AGAGCGAAGACCTAGG-1	-10.9952	0.746974	H1975	ARS1620	ARS1620_1	G1
AGAGCGAAGACGCAAC-1	-6.97836	-11.7944	MiaPaca2	VEM	VEM_2	G1
AGAGCGAAGACTGGGT-1	5.09243	5.90478	A375	ARS1620	ARS1620_2	G2M
AGAGCGAAGATCTGAA-1	-12.2656	8.6518	H358	ARS1620	ARS1620_1	G1
AGAGCGAAGCGCTCCA-1	-4.30726	9.1808	H1299	ARS1620	ARS1620_1	G1
AGAGCGAAGGACACCA-1	-4.33716	9.93955	H1299	DMSO	DMSO_2	G1
AGAGCGACAACTGCTA-1	5.34832	5.91045	A375	ARS1620	ARS1620_1	G1
AGAGCGACACCAACCG-1	7.70715	4.14972	A375	DMSO	DMSO_2	G1
AGAGCGACACCAGGCT-1	-0.574466	1.89755	SKMEL2	ARS1620	ARS1620_1	G1
AGAGCGAGTAAGGATT-1	8.17345	1.73197	A375	DMSO	DMSO_1	G1
AGAGCGAGTAGCGCAA-1	4.64288	4.23983	A375	ARS1620	ARS1620_1	G2M
AGAGCGAGTATATGAG-1	-4.06062	-11.2717	MiaPaca2	DMSO	DMSO_2	G1
AGAGCGAGTTAAGAAC-1	8.13763	2.6109	A375	DMSO	DMSO_2	G1
AGAGCGAGTTACGGAG-1	-11.6869	8.02695	H358	DMSO	DMSO_2	G1
AGAGCGATCACGACTA-1	-0.309001	11.2962	H1299	ARS1620	ARS1620_1	G1
AGAGCGATCGGCTACG-1	-0.498895	11.0052	H1299	VEM	VEM_2	G1
AGAGCTTAGCCACGTC-1	10.0697	0.185638	A375	ARS1620	ARS1620_2	G1
AGAGCTTAGCCAGTTT-1	-6.57469	-11.9968	MiaPaca2	VEM	VEM_1	G1
AGAGCTTAGCTGATAA-1	-10.4912	1.74763	H1975	VEM	VEM_1	G1
AGAGCTTCACATCTTT-1	6.17851	-10.4003	A549	DMSO	DMSO_2	G1
AGAGCTTCACCTGGTG-1	5.0141	3.54759	A375	DMSO	DMSO_2	G2M
AGAGCTTCAGCTGTAT-1	4.90765	5.66278	A375	ARS1620	ARS1620_2	G2M
AGAGCTTGTAGCTCCG-1	-8.52727	0.213785	H1975	ARS1620	ARS1620_2	G1
AGAGCTTGTTCCCTTG-1	-5.12409	-11.4375	MiaPaca2	VEM	VEM_2	S
AGAGCTTGTTGTGGCC-1	3.89674	-11.778	A549	VEM	VEM_1	G2M
AGAGCTTTCATAACCG-1	-10.9505	9.48219	H358	VEM	VEM_1	G1
AGAGCTTTCATCGGAT-1	-12.3948	1.61606	H1975	VEM	VEM_1	G2M
AGAGCTTTCGTCTGAA-1	-6.80545	-11.7292	MiaPaca2	VEM	VEM_2	G1
AGAGCTTTCTACTCAT-1	-11.8263	12.9761	H23	DMSO	DMSO_1	G1
AGAGCTTTCTGGTATG-1	-8.53894	-0.499518	H1975	DMSO	DMSO_1	G1
AGAGTGGAGAAGGTTT-1	-2.57207	-3.63033	H1299	VEM	VEM_2	S
AGAGTGGAGATAGTCA-1	1.66913	-0.702541	MeWo	VEM	VEM_1	S
AGAGTGGAGCGCCTTG-1	6.6637	4.90763	A375	DMSO	DMSO_2	G1
AGAGTGGAGGACAGAA-1	7.18936	2.69758	A375	DMSO	DMSO_1	G1
AGAGTGGAGGATGCGT-1	-4.0804	-12.0916	MiaPaca2	VEM	VEM_2	G1
AGAGTGGCAAGAGTCG-1	-10.525	3.20171	H1975	ARS1620	ARS1620_1	G1
AGAGTGGCACTGTTAG-1	-4.06562	-11.3662	MiaPaca2	VEM	VEM_1	G1
AGAGTGGCAGCGATCC-1	1.00778	-1.67019	MeWo	ARS1620	ARS1620_1	G1
AGAGTGGCAGGACGTA-1	5.48915	5.30387	A375	DMSO	DMSO_2	G1
AGAGTGGGTATGAATG-1	-9.05795	-2.31132	H1975	VEM	VEM_1	G1
AGAGTGGGTTGGACCC-1	-11.3449	1.28505	H1975	VEM	VEM_1	G1
AGAGTGGTCATCGGAT-1	6.93093	4.2133	A375	ARS1620	ARS1620_1	G1
AGAGTGGTCATGCATG-1	5.64308	5.52409	A375	ARS1620	ARS1620_2	G2M
AGAGTGGTCATGGTCA-1	-9.36239	1.66538	H1975	ARS1620	ARS1620_2	G1
AGAGTGGTCGGCTTGG-1	-6.05789	-11.5369	MiaPaca2	VEM	VEM_2	G1
AGAGTGGTCTACGAGT-1	7.69051	4.74979	A375	ARS1620	ARS1620_1	G1
AGATCTGAGCGCTCCA-1	-8.88051	-1.41218	H1975	VEM	VEM_1	G1
AGATCTGAGCGGATCA-1	-10.0911	1.39981	H1975	ARS1620	ARS1620_2	G1
AGATCTGAGCTAAACA-1	10.5611	3.97505	A375	DMSO	DMSO_1	G1
AGATCTGAGCTGTCTA-1	4.09378	-10.3014	A549	VEM	VEM_2	G1
AGATCTGAGGAGTACC-1	9.28893	1.70613	A375	DMSO	DMSO_1	G1
AGATCTGCAAGCGCTC-1	-3.24706	8.09177	H1299	ARS1620	ARS1620_1	G1
AGATCTGCAAGTACCT-1	5.46103	3.26179	A375	DMSO	DMSO_1	G1
AGATCTGCAATCGGTT-1	9.62655	3.50871	A375	DMSO	DMSO_1	G1
AGATCTGCACACTGCG-1	5.81181	4.83629	A375	DMSO	DMSO_1	G1
AGATCTGCACATAACC-1	-11.6061	-0.184493	H1975	ARS1620	ARS1620_1	G1
AGATCTGCACTGTCGG-1	-8.45615	1.67159	H1975	DMSO	DMSO_2	G1
AGATCTGCAGTTAACC-1	-5.67818	-12.7724	MiaPaca2	VEM	VEM_2	G1
AGATCTGCATTAGCCA-1	10.4221	3.8155	A375	ARS1620	ARS1620_1	G1
AGATCTGGTAGCTTGT-1	-2.68259	11.669	H1299	VEM	VEM_1	S
AGATCTGGTATAAACG-1	-12.0156	8.99626	H358	ARS1620	ARS1620_2	S
AGATCTGGTCGAAAGC-1	4.26484	-11.6566	A549	VEM	VEM_2	G1
AGATCTGGTCGAGATG-1	-8.58107	-1.31471	H1975	DMSO	DMSO_1	G1
AGATCTGGTCGTGGCT-1	-5.604	-10.8173	MiaPaca2	VEM	VEM_2	S
AGATCTGGTGAGTGAC-1	9.02344	1.14305	A375	DMSO	DMSO_2	G1
AGATCTGGTTTGACTG-1	-5.7073	8.68687	H1299	VEM	VEM_2	G1
AGATCTGTCACGACTA-1	4.97028	-11.2853	A549	ARS1620	ARS1620_2	G1
AGATCTGTCACGCGGT-1	4.98089	3.56453	A375	DMSO	DMSO_1	G1
AGATCTGTCACTCCTG-1	6.94056	4.63245	A375	DMSO	DMSO_2	G1
AGATCTGTCGTAGGTT-1	-3.75175	8.67409	H1299	DMSO	DMSO_2	G1
AGATCTGTCTAACTTC-1	-10.3576	1.30318	H1975	ARS1620	ARS1620_1	G1
AGATCTGTCTTCATGT-1	7.62138	2.51463	A375	ARS1620	ARS1620_2	G1
AGATCTGTCTTGCCGT-1	-4.87643	-11.3968	MiaPaca2	VEM	VEM_1	S
AGATTGCAGCACACAG-1	-0.899582	10.8476	H1299	VEM	VEM_2	G1
AGATTGCAGCTCCTTC-1	5.43499	5.89194	A375	DMSO	DMSO_1	G2M
AGATTGCAGGCCGAAT-1	-5.42691	-11.6087	MiaPaca2	DMSO	DMSO_2	G1
AGATTGCAGGCGCTCT-1	4.59662	-10.322	A549	DMSO	DMSO_1	G1
AGATTGCAGGTAGCCA-1	-4.06432	-11.7779	MiaPaca2	VEM	VEM_2	G1
AGATTGCAGTGTACCT-1	6.31053	2.59972	A375	ARS1620	ARS1620_2	S
AGATTGCCAAACTGTC-1	-4.37955	-10.3852	MiaPaca2	DMSO	DMSO_2	G1
AGATTGCCACGAAAGC-1	1.9717	-1.13726	MeWo	VEM	VEM_2	G1
AGATTGCCAGCCTATA-1	9.99559	2.67571	A375	DMSO	DMSO_2	G1
AGATTGCCAGCTTCGG-1	-11.5724	14.2799	H23	ARS1620	ARS1620_2	G2M
AGATTGCCATACTACG-1	2.41907	-0.868006	MeWo	ARS1620	ARS1620_1	S
AGATTGCCATCTCGCT-1	2.47012	-0.684873	MeWo	DMSO	DMSO_1	G2M
AGATTGCGTAAGGATT-1	-4.95451	7.34506	H1299	VEM	VEM_1	G2M
AGATTGCGTGATGTGG-1	5.51325	4.4183	A375	DMSO	DMSO_2	G1
AGATTGCTCATGCAAC-1	-9.53427	1.65644	H1975	DMSO	DMSO_2	G1
AGATTGCTCCACGACG-1	-11.3825	2.66203	H1975	DMSO	DMSO_1	S
AGATTGCTCTTGACGA-1	-11.0155	7.99183	H358	DMSO	DMSO_1	G1
AGCAGCCCAAAGGCGT-1	-11.6681	1.80088	H1975	VEM	VEM_2	G1
AGCAGCCCACACTGCG-1	-3.819	9.13946	H1299	ARS1620	ARS1620_2	S
AGCAGCCCATGACATC-1	-0.459272	9.99535	H1299	DMSO	DMSO_1	G1
AGCAGCCGTACTTGAC-1	5.15791	-9.72568	A549	ARS1620	ARS1620_1	G1
AGCAGCCGTAGCGATG-1	-5.50485	-11.5267	MiaPaca2	VEM	VEM_2	G1
AGCAGCCGTGGACGAT-1	-7.97239	0.419709	H1975	DMSO	DMSO_2	G1
AGCAGCCGTGTCTGAT-1	-1.01003	1.48415	SKMEL2	ARS1620	ARS1620_2	G1
AGCAGCCTCATCATTC-1	-3.91924	9.43753	H1299	DMSO	DMSO_1	G1
AGCAGCCTCGCGATCG-1	-9.39845	-0.678819	H1975	VEM	VEM_1	G1
AGCAGCCTCGGATGGA-1	10.1064	4.89822	A375	DMSO	DMSO_1	G1
AGCAGCCTCTAAGCCA-1	-10.1797	3.34848	H1975	DMSO	DMSO_2	G1
AGCAGCCTCTTGAGAC-1	-0.694866	1.91929	SKMEL2	VEM	VEM_1	G1
AGCATACAGACAGACC-1	-7.53723	1.48592	H1975	ARS1620	ARS1620_2	G1
AGCATACAGATCTGCT-1	-10.1499	-2.29917	H1975	ARS1620	ARS1620_2	G2M
AGCATACAGATTACCC-1	-3.76917	8.98966	H1299	ARS1620	ARS1620_2	S
AGCATACAGCTGCGAA-1	-2.16883	10.2067	H1299	ARS1620	ARS1620_2	G1
AGCATACAGGGTGTGT-1	-12.0641	1.36105	H1975	DMSO	DMSO_2	G1
AGCATACCAATGACCT-1	-3.31164	8.41575	H1299	ARS1620	ARS1620_1	S
AGCATACCAGTCGATT-1	3.39147	-10.3654	A549	VEM	VEM_2	G1
AGCATACCATGCCCGA-1	-8.57367	-1.78533	H1975	ARS1620	ARS1620_2	G1
AGCATACCATTGGCGC-1	4.96556	-10.7257	A549	VEM	VEM_1	G1
AGCATACGTACAAGTA-1	9.32022	1.1951	A375	DMSO	DMSO_1	G1
AGCATACGTCTAACGT-1	-8.44944	0.885995	H1975	DMSO	DMSO_1	G1
AGCATACTCATTATCC-1	-10.3313	-1.06605	H1975	DMSO	DMSO_1	G1
AGCATACTCCCATTAT-1	-4.92516	7.9832	H1299	ARS1620	ARS1620_2	G2M
AGCATACTCCGCGCAA-1	7.28087	5.33142	A375	ARS1620	ARS1620_1	G1
AGCATACTCTCACATT-1	-10.8012	2.82493	H1975	DMSO	DMSO_2	G1
AGCCTAACAAGTTGTC-1	-10.2363	0.309448	H1975	VEM	VEM_2	G1
AGCCTAACAATGAATG-1	-11.6269	2.10026	H1975	DMSO	DMSO_1	G1
AGCCTAACACCATCCT-1	-4.92769	9.66381	H1299	ARS1620	ARS1620_1	G1
AGCCTAACACGAAAGC-1	-10.855	1.94206	H1975	DMSO	DMSO_1	G1
AGCCTAACACTGTTAG-1	-12.1929	0.632682	H1975	ARS1620	ARS1620_2	G1
AGCCTAACAGGCGATA-1	-5.73074	9.4265	H1299	VEM	VEM_1	G1
AGCCTAACATTAGCCA-1	7.16286	1.90082	A375	ARS1620	ARS1620_1	G1
AGCCTAAGTACAGTGG-1	7.08328	2.03106	A375	DMSO	DMSO_1	G1
AGCCTAAGTAGAGCTG-1	-1.70292	11.3033	H1299	ARS1620	ARS1620_2	S
AGCCTAAGTGTTGGGA-1	-1.00582	12.3419	H1299	VEM	VEM_1	G1
AGCCTAATCAACCATG-1	4.5973	-9.69712	A549	DMSO	DMSO_2	G1
AGCCTAATCACGCATA-1	-11.7073	0.245462	H1975	ARS1620	ARS1620_2	G1
AGCCTAATCCTTTCGG-1	0.151886	11.9881	H1299	DMSO	DMSO_2	G1
AGCCTAATCCTTTCTC-1	-8.02665	-2.1387	H1975	DMSO	DMSO_2	G1
AGCCTAATCGGAGGTA-1	-11.4072	-1.3859	H1975	DMSO	DMSO_2	G1
AGCGGTCAGCCATCGC-1	-11.3279	0.958458	H1975	VEM	VEM_1	G1
AGCGGTCAGCCTATGT-1	5.15887	5.17326	A375	DMSO	DMSO_2	G1
AGCGGTCAGCTTATCG-1	10.0284	3.2682	A375	ARS1620	ARS1620_1	G1
AGCGGTCAGGATATAC-1	-9.44441	-2.02338	H1975	VEM	VEM_1	G1
AGCGGTCAGTAGCCGA-1	-10.6042	-1.95013	H1975	DMSO	DMSO_2	G1
AGCGGTCCAAGCTGGA-1	-5.83336	-10.4758	MiaPaca2	DMSO	DMSO_2	G1
AGCGGTCCAATCTACG-1	-11.7764	2.49102	H1975	VEM	VEM_1	G1
AGCGGTCCAATGGAAT-1	-0.346804	12.5145	H1299	ARS1620	ARS1620_1	G2M
AGCGGTCCAGACAGGT-1	-3.27445	7.9929	H1299	ARS1620	ARS1620_1	G1
AGCGGTCCATATACCG-1	7.25761	5.16373	A375	ARS1620	ARS1620_1	G1
AGCGGTCGTAGCGCTC-1	9.66896	3.95687	A375	ARS1620	ARS1620_1	G1
AGCGGTCGTATATGGA-1	-1.297	13.0563	H1299	VEM	VEM_1	G2M
AGCGGTCGTGGACGAT-1	-5.79062	-10.6609	MiaPaca2	VEM	VEM_1	G1
AGCGGTCGTTACAGAA-1	-10.3325	-0.985309	H1975	DMSO	DMSO_1	G1
AGCGGTCTCAATAAGG-1	-4.81303	-10.063	MiaPaca2	DMSO	DMSO_1	G1
AGCGGTCTCCTGTAGA-1	-2.60504	-3.73309	H1299	VEM	VEM_1	G2M
AGCGGTCTCGAACTGT-1	-9.97986	-1.29764	H1975	ARS1620	ARS1620_1	G1
AGCGTATAGAGGTTAT-1	-11.7092	13.1468	H23	VEM	VEM_1	G1
AGCGTATAGGAGTACC-1	-11.3242	1.44413	H1975	DMSO	DMSO_2	G1
AGCGTATAGGCATGGT-1	-5.05366	-8.91138	MiaPaca2	ARS1620	ARS1620_2	G1
AGCGTATCAAGTAATG-1	-6.20552	-9.33303	MiaPaca2	ARS1620	ARS1620_2	G1
AGCGTATCACCGTTGG-1	-7.77936	-0.494195	H1975	DMSO	DMSO_2	G1
AGCGTATCAGCTCGCA-1	5.6985	3.57013	A375	ARS1620	ARS1620_2	S
AGCGTATCAGTAAGAT-1	2.11117	-2.07402	MeWo	ARS1620	ARS1620_1	S
AGCGTATCAGTCGATT-1	-7.99461	1.66356	H1975	ARS1620	ARS1620_1	G1
AGCGTATGTAATAGCA-1	9.13722	5.55365	A375	DMSO	DMSO_2	G1
AGCGTATGTCAACTGT-1	-6.14356	-12.3519	MiaPaca2	VEM	VEM_1	G2M
AGCGTATGTGACTACT-1	-10.2972	0.400642	H1975	DMSO	DMSO_1	G1
AGCGTATGTGCAGACA-1	3.68373	-4.91248	SKMEL28	VEM	VEM_2	G1
AGCGTATGTGGGTCAA-1	-2.2042	10.2609	H1299	ARS1620	ARS1620_2	G1
AGCGTATTCCATGAAC-1	3.55176	-9.77488	A549	VEM	VEM_2	G1
AGCGTATTCCTATTCA-1	-5.44868	9.63102	H1299	ARS1620	ARS1620_2	G1
AGCGTATTCGCAGGCT-1	-10.161	0.361018	H1975	DMSO	DMSO_1	G1
AGCGTATTCGTTGACA-1	8.07408	5.40282	A375	ARS1620	ARS1620_2	G1
AGCGTCGAGACTCGGA-1	-5.21561	-10.0581	MiaPaca2	DMSO	DMSO_1	G1
AGCGTCGAGCACCGTC-1	4.09983	-8.77138	A549	ARS1620	ARS1620_1	G1
AGCGTCGAGGTAAACT-1	-10.0334	3.0305	H1975	DMSO	DMSO_1	G1
AGCGTCGAGTTCGATC-1	3.41666	-10.1465	A549	VEM	VEM_1	G1
AGCGTCGCAAGCCTAT-1	4.28637	-10.3557	A549	VEM	VEM_1	G1
AGCGTCGCACTCGACG-1	9.67197	0.473374	A375	DMSO	DMSO_1	G1
AGCGTCGCAGATAATG-1	-8.99848	-1.83822	H1975	ARS1620	ARS1620_2	G1
AGCGTCGCAGATCGGA-1	-5.53489	-10.8583	MiaPaca2	VEM	VEM_1	G1
AGCGTCGCAGGTGCCT-1	-4.93233	7.41798	H1299	ARS1620	ARS1620_1	G2M
AGCGTCGCAGTACACT-1	8.4398	4.62883	A375	DMSO	DMSO_1	S
AGCGTCGCATATACCG-1	6.19233	5.84309	A375	ARS1620	ARS1620_1	G1
AGCGTCGGTATTACCG-1	3.50819	-9.97501	A549	ARS1620	ARS1620_2	G1
AGCGTCGGTGAGGGTT-1	-1.12619	11.6779	H1299	VEM	VEM_2	G1
AGCGTCGGTTCCCTTG-1	4.88846	-10.0004	A549	DMSO	DMSO_1	G1
AGCGTCGTCACTGGGC-1	-9.9279	2.11225	H1975	DMSO	DMSO_1	S
AGCTCCTAGATCTGAA-1	9.62579	4.31705	A375	ARS1620	ARS1620_1	G1
AGCTCCTAGATGCGAC-1	-0.10162	10.201	H1299	ARS1620	ARS1620_1	G1
AGCTCCTAGCATCATC-1	-12.2459	1.43808	H1975	VEM	VEM_2	S
AGCTCCTAGGCAATTA-1	8.04345	4.85623	A375	DMSO	DMSO_1	G1
AGCTCCTAGTAGCCGA-1	-8.32081	2.10838	H1975	VEM	VEM_2	G1
AGCTCCTAGTCGTTTG-1	-8.93335	1.31921	H1975	ARS1620	ARS1620_1	G1
AGCTCCTCACCAGATT-1	-6.54247	-12.3043	MiaPaca2	VEM	VEM_1	G2M
AGCTCCTCACCGGAAA-1	-11.381	1.46078	H1975	VEM	VEM_1	G1
AGCTCCTCAGCCTGTG-1	9.624	5.47831	A375	DMSO	DMSO_1	G1
AGCTCCTCAGGAACGT-1	-8.55489	1.69483	H1975	DMSO	DMSO_1	G1
AGCTCCTCAGTATGCT-1	-10.475	8.32209	H358	DMSO	DMSO_2	G1
AGCTCCTCAGTTAACC-1	-0.669558	8.24788	H1299	ARS1620	ARS1620_1	G1
AGCTCCTGTACAAGTA-1	-6.35929	-10.6285	MiaPaca2	VEM	VEM_1	G1
AGCTCCTGTCTCTCGT-1	-8.69256	0.141421	H1975	VEM	VEM_2	G1
AGCTCCTGTGTGACGA-1	-11.0364	-0.334017	H1975	DMSO	DMSO_1	G1
AGCTCCTGTTACTGAC-1	6.66958	6.48279	A375	DMSO	DMSO_1	G2M
AGCTCCTTCCCAAGAT-1	-0.530572	9.3457	H1299	ARS1620	ARS1620_1	G1
AGCTCCTTCGAATGCT-1	9.05402	4.44402	A375	DMSO	DMSO_1	G1
AGCTCCTTCGGTCCGA-1	-6.06511	-12.4782	MiaPaca2	VEM	VEM_2	G1
AGCTCCTTCTCACATT-1	-5.36462	9.50567	H1299	VEM	VEM_2	G1
AGCTCCTTCTTAGAGC-1	8.82079	3.41392	A375	DMSO	DMSO_1	G1
AGCTCTCAGAAAGTGG-1	-1.47893	11.6822	H1299	VEM	VEM_2	G1
AGCTCTCAGCGTGAGT-1	-7.16337	-11.3134	MiaPaca2	ARS1620	ARS1620_2	G1
AGCTCTCAGCGTTGCC-1	-3.78658	8.78801	H1299	ARS1620	ARS1620_2	G1
AGCTCTCAGGCCCGTT-1	-6.24663	-10.403	MiaPaca2	DMSO	DMSO_2	S
AGCTCTCAGTACATGA-1	-11.7206	-1.12538	H1975	VEM	VEM_1	G1
AGCTCTCAGTGCCAGA-1	10.1073	4.64661	A375	DMSO	DMSO_2	G1
AGCTCTCCACATGGGA-1	-10.3964	1.37209	H1975	ARS1620	ARS1620_2	G1
AGCTCTCCACGAAAGC-1	-10.1236	-0.550345	H1975	DMSO	DMSO_1	G1
AGCTCTCCAGACAGGT-1	5.14241	5.84891	A375	ARS1620	ARS1620_1	G2M
AGCTCTCCATCTCCCA-1	6.94322	3.57455	A375	ARS1620	ARS1620_2	S
AGCTCTCCATTCCTCG-1	-12.0587	14.4588	H23	VEM	VEM_1	G1
AGCTCTCGTCCATCCT-1	-8.70845	-1.69686	H1975	VEM	VEM_2	S
AGCTCTCGTCGTTGTA-1	-0.229337	-4.73142	A375	ARS1620	ARS1620_2	G2M
AGCTCTCGTCTAAAGA-1	-8.37648	-1.83781	H1975	VEM	VEM_1	S
AGCTCTCGTCTGCCAG-1	-11.8741	-0.630217	H1975	VEM	VEM_2	G1
AGCTCTCGTGCACGAA-1	-11.5174	1.08663	H1975	DMSO	DMSO_2	G1
AGCTCTCGTGCTAGCC-1	4.89941	-10.508	A549	VEM	VEM_1	G1
AGCTCTCGTTGATTCG-1	10.2858	3.68744	A375	DMSO	DMSO_1	G1
AGCTCTCTCAGGCAAG-1	-2.66882	8.30802	H1299	DMSO	DMSO_2	G1
AGCTCTCTCCTGTACC-1	-11.4572	14.1963	H23	VEM	VEM_1	S
AGCTCTCTCTGGTTCC-1	-8.81278	-0.00284565	H1975	DMSO	DMSO_1	G1
AGCTTGAAGATGAGAG-1	7.76407	5.23543	A375	DMSO	DMSO_1	G1
AGCTTGAAGCAAATCA-1	-5.81966	-9.13889	MiaPaca2	ARS1620	ARS1620_1	G1
AGCTTGAAGCCGATTT-1	7.91406	4.86145	A375	ARS1620	ARS1620_1	G1
AGCTTGAAGTGGAGTC-1	-11.4848	1.21244	H1975	ARS1620	ARS1620_1	G1
AGCTTGACACGCGAAA-1	5.13814	4.26715	A375	ARS1620	ARS1620_1	G2M
AGCTTGACACGGTAAG-1	10.0048	3.83705	A375	ARS1620	ARS1620_1	G1
AGCTTGACACTACAGT-1	-11.6291	-0.0509981	H1975	DMSO	DMSO_2	S
AGCTTGACAGCTGGCT-1	2.00978	-1.2796	MeWo	VEM	VEM_2	G1
AGCTTGACATGGATGG-1	8.74035	1.59992	A375	DMSO	DMSO_1	G1
AGCTTGAGTATGAAAC-1	-11.4471	13.1231	H23	ARS1620	ARS1620_2	G1
AGCTTGATCACTATTC-1	-3.74735	-11.8392	MiaPaca2	VEM	VEM_1	G1
AGCTTGATCCTCATTA-1	6.51291	3.96971	A375	DMSO	DMSO_2	G1
AGCTTGATCGACAGCC-1	-9.14158	-2.23237	H1975	DMSO	DMSO_1	G1
AGCTTGATCGCCGTGA-1	9.42142	2.44436	A375	DMSO	DMSO_1	G1
AGCTTGATCGTTGACA-1	6.6423	4.45192	A375	ARS1620	ARS1620_1	G1
AGCTTGATCTCGCATC-1	-8.45182	-1.53848	H1975	VEM	VEM_1	S
AGCTTGATCTGCGTAA-1	10.0527	2.61523	A375	DMSO	DMSO_1	G1
AGCTTGATCTGTCAAG-1	8.5944	2.64732	A375	ARS1620	ARS1620_2	G1
AGCTTGATCTTACCTA-1	-5.7166	8.92891	H1299	VEM	VEM_2	G1
AGGCCACAGAATAGGG-1	7.44805	3.908	A375	DMSO	DMSO_2	G1
AGGCCACAGCGCCTTG-1	5.1284	6.08826	A375	ARS1620	ARS1620_2	G2M
AGGCCACAGCGGCTTC-1	5.58296	5.16872	A375	DMSO	DMSO_1	G1
AGGCCACAGCTATGCT-1	8.01847	5.38574	A375	ARS1620	ARS1620_2	S
AGGCCACAGGAGTCTG-1	7.37986	2.36879	A375	DMSO	DMSO_1	G1
AGGCCACAGTCAAGGC-1	10.4799	3.07355	A375	ARS1620	ARS1620_1	G1
AGGCCACAGTCCCACG-1	-10.3196	0.539591	H1975	ARS1620	ARS1620_1	G1
AGGCCACAGTGAACAT-1	-7.06625	1.52816	H1975	DMSO	DMSO_2	G1
AGGCCACCAAGCTGAG-1	0.735221	-1.72684	MeWo	DMSO	DMSO_1	G1
AGGCCACCACAACGCC-1	6.06211	-10.0744	A549	DMSO	DMSO_2	G1
AGGCCACCATATGCTG-1	-10.2207	0.100289	H1975	DMSO	DMSO_2	G1
AGGCCACGTCTTCGTC-1	-6.78287	-10.3145	MiaPaca2	ARS1620	ARS1620_2	G1
AGGCCACTCACGACTA-1	-10.7693	-0.185898	H1975	VEM	VEM_2	G1
AGGCCACTCCACGACG-1	9.37859	1.87666	A375	ARS1620	ARS1620_2	G1
AGGCCACTCTAAGCCA-1	-5.50675	9.25197	H1299	VEM	VEM_1	G1
AGGCCACTCTGAAAGA-1	-9.85838	0.645137	H1975	DMSO	DMSO_2	G1
AGGCCACTCTTCCTTC-1	-0.676464	12.6334	H1299	VEM	VEM_1	G2M
AGGCCGTAGAGGTTAT-1	9.94348	5.00095	A375	ARS1620	ARS1620_2	G1
AGGCCGTAGCCACGTC-1	9.38936	0.141933	A375	ARS1620	ARS1620_1	G1
AGGCCGTAGCCCTAAT-1	-6.51507	-9.75449	MiaPaca2	VEM	VEM_1	G1
AGGCCGTAGGACCACA-1	-3.22129	7.83536	H1299	DMSO	DMSO_1	G1
AGGCCGTAGGTGTGGT-1	7.23003	3.52068	A375	DMSO	DMSO_2	G1
AGGCCGTAGTGTTGAA-1	10.2721	4.14614	A375	DMSO	DMSO_1	G1
AGGCCGTAGTTTGCGT-1	-1.44956	11.1446	H1299	VEM	VEM_2	G1
AGGCCGTGTACAGTGG-1	-10.3757	2.33683	H1975	DMSO	DMSO_1	G1
AGGCCGTGTCAGGACA-1	-0.00585585	12.2785	H1299	ARS1620	ARS1620_1	G1
AGGCCGTGTGTCGCTG-1	-10.7407	0.844474	H1975	DMSO	DMSO_2	G1
AGGCCGTGTGTTCTTT-1	-1.13436	10.1884	H1299	DMSO	DMSO_2	G1
AGGCCGTGTTATCACG-1	-10.7457	-1.30358	H1975	VEM	VEM_2	G2M
AGGCCGTTCAACGAAA-1	5.81201	0.370343	HTT144	DMSO	DMSO_1	G1
AGGCCGTTCACGCATA-1	1.60252	-1.75915	MeWo	VEM	VEM_2	G1
AGGCCGTTCCGTTGTC-1	-8.94441	-1.14486	H1975	DMSO	DMSO_1	G1
AGGCCGTTCGCTGATA-1	7.52706	2.99882	A375	DMSO	DMSO_2	G1
AGGCCGTTCTTCATGT-1	-9.58796	0.994997	H1975	DMSO	DMSO_1	G1
AGGCCGTTCTTTACGT-1	-0.888099	8.10163	H1299	VEM	VEM_1	G1
AGGGAGTAGCCAGAAC-1	-11.0995	1.64705	H1975	VEM	VEM_2	G1
AGGGAGTAGCTAGTGG-1	-5.18489	12.5488	A375	ARS1620	ARS1620_2	S
AGGGAGTAGTACTTGC-1	5.11334	-9.3141	A549	DMSO	DMSO_1	G1
AGGGAGTAGTATCTCG-1	-0.38504	11.1372	H1299	DMSO	DMSO_2	G1
AGGGAGTAGTCACGCC-1	-0.581871	12.9492	H1299	DMSO	DMSO_2	G2M
AGGGAGTCAACCGCCA-1	6.95283	4.55363	A375	ARS1620	ARS1620_2	G1
AGGGAGTCACACGCTG-1	-10.8857	7.87857	H358	DMSO	DMSO_2	S
AGGGAGTCACAGTCGC-1	-8.75193	-1.78715	H1975	VEM	VEM_1	G1
AGGGAGTCACGAAACG-1	-4.34439	8.17373	H1299	ARS1620	ARS1620_2	G2M
AGGGAGTCAGCCTGTG-1	9.52812	4.04133	A375	ARS1620	ARS1620_1	G1
AGGGAGTCAGCTCGCA-1	-11.0095	-0.663295	H1975	ARS1620	ARS1620_1	G1
AGGGAGTCAGTCGATT-1	-10.8564	0.215233	H1975	DMSO	DMSO_1	G1
AGGGAGTCATCATCCC-1	-4.96303	7.66547	H1299	ARS1620	ARS1620_1	G2M
AGGGAGTGTGTTCGAT-1	6.52596	2.17886	A375	ARS1620	ARS1620_2	G1
AGGGAGTGTTCGGCAC-1	9.91178	3.01777	A375	ARS1620	ARS1620_1	G1
AGGGAGTTCAACCAAC-1	10.6375	3.76192	A375	VEM	VEM_1	G1
AGGGAGTTCACATAGC-1	-9.56898	0.166746	H1975	DMSO	DMSO_1	G1
AGGGAGTTCAGGCCCA-1	3.34082	-10.8118	A549	VEM	VEM_2	G1
AGGGAGTTCATAACCG-1	-6.62877	-10.2524	MiaPaca2	ARS1620	ARS1620_2	G1
AGGGAGTTCCGAGCCA-1	-1.05317	11.2672	H1299	ARS1620	ARS1620_2	S
AGGGATGAGGAGTACC-1	-10.3911	-0.286664	H1975	ARS1620	ARS1620_2	G1
AGGGATGAGGATGTAT-1	7.55535	3.45721	A375	DMSO	DMSO_1	G1
AGGGATGAGGTGTGGT-1	-12.6152	8.34977	H358	ARS1620	ARS1620_1	G2M
AGGGATGAGTGATCGG-1	-7.88916	0.508199	H1975	DMSO	DMSO_1	G1
AGGGATGCACCCATGG-1	-10.5107	2.67854	H1975	ARS1620	ARS1620_2	G1
AGGGATGCACTACAGT-1	10.021	5.04857	A375	ARS1620	ARS1620_2	G1
AGGGATGCATCGGGTC-1	9.09505	0.805273	A375	DMSO	DMSO_2	G1
AGGGATGCATGTCTCC-1	6.4985	4.98021	A375	ARS1620	ARS1620_1	G1
AGGGATGCATTCGACA-1	-3.09725	-4.40961	H1299	ARS1620	ARS1620_1	G1
AGGGATGGTACCAGTT-1	-11.2774	-1.34531	H1975	ARS1620	ARS1620_2	G1
AGGGATGGTATATGAG-1	-10.8001	1.08681	H1975	VEM	VEM_2	G1
AGGGATGGTCAGTGGA-1	-9.63554	0.234616	H1975	VEM	VEM_2	G1
AGGGATGGTTTGGGCC-1	-8.42283	2.20549	H1975	ARS1620	ARS1620_1	G1
AGGGATGTCAGCACAT-1	6.90834	2.11958	A375	DMSO	DMSO_1	G1
AGGGATGTCATTTGGG-1	6.96336	5.06596	A375	DMSO	DMSO_2	G1
AGGGATGTCGCAGGCT-1	-11.3263	-0.135125	H1975	ARS1620	ARS1620_2	G1
AGGGATGTCGTCACGG-1	-8.84257	0.377274	H1975	DMSO	DMSO_1	G1
AGGGATGTCTGTCAAG-1	-10.8676	1.66937	H1975	VEM	VEM_2	G1
AGGGTGAAGCCGCCTA-1	-10.8739	0.476444	H1975	ARS1620	ARS1620_1	G1
AGGGTGAAGCGATGAC-1	8.24659	4.11655	A375	ARS1620	ARS1620_2	G1
AGGGTGAAGGAGCGTT-1	-5.21916	8.51119	H1299	ARS1620	ARS1620_2	G2M
AGGGTGAAGGCCGAAT-1	-5.39668	12.6863	A375	DMSO	DMSO_2	G2M
AGGGTGAAGGCTAGGT-1	10.5322	4.71807	A375	ARS1620	ARS1620_1	G1
AGGGTGAAGTAGCGGT-1	-10.3535	8.74912	H358	VEM	VEM_2	G1
AGGGTGAAGTGAATTG-1	-1.01627	10.8278	H1299	DMSO	DMSO_2	G1
AGGGTGAAGTGTCCAT-1	-0.488509	-4.87499	A375	DMSO	DMSO_1	S
AGGGTGACAACTGCTA-1	-2.34874	12.6396	H1299	ARS1620	ARS1620_2	G2M
AGGGTGACACGTGAGA-1	-10.1598	-1.29019	H1975	ARS1620	ARS1620_2	G1
AGGGTGACACTACAGT-1	-6.18122	-10.1235	MiaPaca2	VEM	VEM_2	G1
AGGGTGACAGCTGCTG-1	5.62108	5.06172	A375	ARS1620	ARS1620_1	G2M
AGGGTGACAGCTGTTA-1	-11.5879	1.51244	H1975	VEM	VEM_1	G1
AGGGTGACAGGAATGC-1	3.99646	-12.2383	A549	VEM	VEM_2	G2M
AGGGTGACAGTCTTCC-1	-2.65368	11.8111	H1299	VEM	VEM_1	S
AGGGTGAGTCCCTACT-1	12.0475	-3.23662	A375	VEM	VEM_1	G1
AGGGTGAGTTCCACAA-1	5.31703	4.77837	A375	DMSO	DMSO_1	G1
AGGGTGATCATGCATG-1	-0.981779	9.37297	H1299	VEM	VEM_2	G1
AGGGTGATCTAAGCCA-1	8.87139	3.7269	A375	ARS1620	ARS1620_1	G1
AGGGTGATCTCTGAGA-1	4.63556	5.21757	A375	DMSO	DMSO_2	G2M
AGGTCATAGCGCCTTG-1	-2.86074	-4.24457	H1299	ARS1620	ARS1620_1	S
AGGTCATAGGCAGGTT-1	9.68495	3.09666	A375	DMSO	DMSO_2	G1
AGGTCATAGTTGCAGG-1	7.32042	3.66833	A375	ARS1620	ARS1620_2	G1
AGGTCATCAACGATGG-1	-8.65417	-1.53202	H1975	VEM	VEM_1	G1
AGGTCATCACATGGGA-1	-12.7246	8.41758	H358	DMSO	DMSO_1	G2M
AGGTCATCATCCGGGT-1	5.14454	5.48783	A375	DMSO	DMSO_1	G2M
AGGTCATGTAGCACGA-1	8.79178	1.77346	A375	DMSO	DMSO_2	G1
AGGTCATGTCCGCTGA-1	-0.377076	-5.13726	A375	ARS1620	ARS1620_1	G1
AGGTCATGTCTTGTCC-1	-6.42657	-10.7921	MiaPaca2	ARS1620	ARS1620_1	S
AGGTCATGTGAGGGTT-1	6.96778	2.06502	A375	DMSO	DMSO_1	G1
AGGTCATGTGCACGAA-1	-11.8439	8.51267	H358	DMSO	DMSO_2	G1
AGGTCATTCGGATGGA-1	6.08786	0.420399	HTT144	ARS1620	ARS1620_2	G1
AGGTCATTCGTATCAG-1	-7.38758	1.21833	H1975	DMSO	DMSO_1	G1
AGGTCATTCTGTTGAG-1	-11.9404	1.48757	H1975	VEM	VEM_2	G1
AGGTCCGAGCAGACTG-1	5.66732	-10.1654	A549	ARS1620	ARS1620_2	G1
AGGTCCGAGGAGTCTG-1	-11.1572	1.57811	H1975	VEM	VEM_2	G1
AGGTCCGAGGGTGTGT-1	9.95368	2.60118	A375	DMSO	DMSO_1	G1
AGGTCCGCATTGGCGC-1	6.89511	2.99481	A375	ARS1620	ARS1620_1	G1
AGGTCCGGTAAGTAGT-1	-10.7942	0.193664	H1975	ARS1620	ARS1620_2	G1
AGGTCCGGTATAGGTA-1	-5.36911	13.1325	A375	DMSO	DMSO_1	G1
AGGTCCGGTGCGCTTG-1	1.41809	-1.22934	MeWo	VEM	VEM_1	G1
AGGTCCGGTGGTCTCG-1	-10.8886	2.44393	H1975	ARS1620	ARS1620_2	G1
AGGTCCGGTGTCCTCT-1	9.70158	1.65767	A375	ARS1620	ARS1620_1	G1
AGGTCCGGTTGCTCCT-1	4.87004	4.19576	A375	ARS1620	ARS1620_1	G2M
AGGTCCGGTTTGTTTC-1	3.29237	-4.39122	SKMEL28	ARS1620	ARS1620_2	S
AGGTCCGTCATGCATG-1	-10.5474	1.92243	H1975	DMSO	DMSO_1	G1
AGTAGTCAGTCCTCCT-1	4.96171	3.85951	A375	ARS1620	ARS1620_1	G2M
AGTAGTCAGTTCGATC-1	-12.0118	13.2187	H23	ARS1620	ARS1620_1	S
AGTAGTCAGTTGTCGT-1	7.41208	5.75594	A375	ARS1620	ARS1620_2	S
AGTAGTCCACAGATTC-1	-11.1916	8.52421	H358	DMSO	DMSO_2	S
AGTAGTCCAGCTGTGC-1	-11.7025	1.24284	H1975	VEM	VEM_2	G1
AGTAGTCCAGCTTCGG-1	-12.7803	8.46096	H358	VEM	VEM_1	G2M
AGTAGTCCAGGACCCT-1	5.83251	4.92597	A375	DMSO	DMSO_2	G1
AGTAGTCCATACGCTA-1	-1.17481	1.94429	SKMEL2	VEM	VEM_2	G1
AGTAGTCCATACTACG-1	7.33105	5.03862	A375	ARS1620	ARS1620_2	G1
AGTAGTCCATCGACGC-1	-0.394274	8.49855	H1299	ARS1620	ARS1620_1	G1
AGTAGTCGTACCCAAT-1	-4.9577	-8.8154	MiaPaca2	VEM	VEM_2	G1
AGTAGTCGTCAACATC-1	-0.171842	10.0869	H1299	DMSO	DMSO_1	G1
AGTAGTCGTCTAAACC-1	7.65834	5.07547	A375	ARS1620	ARS1620_2	G1
AGTAGTCGTGTATGGG-1	6.272	5.1899	A375	DMSO	DMSO_1	G1
AGTAGTCGTTCTGGTA-1	-12.1419	8.98083	H358	DMSO	DMSO_2	G1
AGTAGTCTCAGTGCAT-1	3.70425	-10.8061	A549	VEM	VEM_1	G1
AGTAGTCTCATGCAAC-1	7.59246	2.15715	A375	ARS1620	ARS1620_1	G1
AGTAGTCTCCCAACGG-1	7.11064	4.22828	A375	ARS1620	ARS1620_2	G1
AGTAGTCTCGACGGAA-1	-1.33556	13.0432	H1299	VEM	VEM_1	G2M
AGTAGTCTCTCGATGA-1	-8.81047	-1.77924	H1975	ARS1620	ARS1620_1	G1
AGTCTTTAGCCAGTAG-1	-10.2755	8.62321	H358	VEM	VEM_1	G1
AGTCTTTAGGGTTTCT-1	-10.3729	-0.686239	H1975	VEM	VEM_1	G1
AGTCTTTAGGTTACCT-1	9.2168	2.92885	A375	ARS1620	ARS1620_1	G1
AGTCTTTAGTGCGTGA-1	5.71248	5.20727	A375	ARS1620	ARS1620_1	G1
AGTCTTTCAAAGGTGC-1	7.04674	4.88828	A375	ARS1620	ARS1620_1	S
AGTCTTTCAAGCCATT-1	4.51725	3.98025	A375	DMSO	DMSO_1	G2M
AGTCTTTCAAGCTGTT-1	-0.901579	11.5773	H1299	DMSO	DMSO_2	G1
AGTCTTTCACATTAGC-1	11.8039	-4.02128	A375	VEM	VEM_2	G1
AGTCTTTCACGCCAGT-1	3.16889	-4.4665	SKMEL28	ARS1620	ARS1620_2	G1
AGTCTTTCATGCCACG-1	-0.334052	-4.88008	A375	ARS1620	ARS1620_2	G1
AGTCTTTGTATTACCG-1	-0.264402	-4.8958	A375	ARS1620	ARS1620_2	G2M
AGTCTTTGTCAGCTAT-1	-10.5792	2.32638	H1975	VEM	VEM_1	G1
AGTCTTTGTGCCTGCA-1	-6.25123	-12.0222	MiaPaca2	DMSO	DMSO_1	G1
AGTCTTTGTTGTGGAG-1	9.22115	2.87241	A375	ARS1620	ARS1620_1	G1
AGTCTTTGTTTCGCTC-1	9.74179	1.73995	A375	ARS1620	ARS1620_2	G1
AGTCTTTGTTTGGGCC-1	-5.35035	-9.53464	MiaPaca2	DMSO	DMSO_1	G1
AGTCTTTTCAGCTGGC-1	-4.92007	-10.4356	MiaPaca2	VEM	VEM_2	G1
AGTCTTTTCAGGTAAA-1	8.32285	2.87915	A375	DMSO	DMSO_2	G1
AGTCTTTTCCAGAAGG-1	-0.227223	8.79367	H1299	DMSO	DMSO_1	G1
AGTCTTTTCCCATTTA-1	-10.2471	3.14745	H1975	VEM	VEM_2	G1
AGTCTTTTCGCCATAA-1	-3.86998	9.43496	H1299	DMSO	DMSO_1	G1
AGTCTTTTCGGCTTGG-1	3.41128	-9.29451	A549	ARS1620	ARS1620_2	G1
AGTCTTTTCTAACGGT-1	-10.1862	0.402388	H1975	ARS1620	ARS1620_1	G1
AGTCTTTTCTATCGCC-1	-4.90111	-10.0939	MiaPaca2	VEM	VEM_1	G1
AGTCTTTTCTGGTATG-1	9.47077	0.756368	A375	ARS1620	ARS1620_1	G1
AGTGAGGAGAGCCTAG-1	-10.9867	-0.41952	H1975	VEM	VEM_2	G1
AGTGAGGAGAGTACCG-1	-5.37118	7.74607	H1299	DMSO	DMSO_1	G2M
AGTGAGGAGTTGAGTA-1	-2.85252	-4.5855	H1299	VEM	VEM_2	S
AGTGAGGCAAGACGTG-1	5.96832	0.324615	HTT144	DMSO	DMSO_2	G1
AGTGAGGCACCATCCT-1	-9.20576	-0.530865	H1975	DMSO	DMSO_1	G1
AGTGAGGCATGCCTAA-1	9.0693	1.40968	A375	ARS1620	ARS1620_2	G1
AGTGAGGCATTTCACT-1	-8.73059	1.7971	H1975	ARS1620	ARS1620_1	G1
AGTGAGGGTAAGTGTA-1	8.11693	3.66148	A375	DMSO	DMSO_1	G1
AGTGAGGGTCAGAATA-1	5.91352	5.82628	A375	DMSO	DMSO_2	G1
AGTGAGGGTGGTAACG-1	4.62875	-10.5651	A549	DMSO	DMSO_1	G1
AGTGAGGGTTTGCATG-1	-8.04576	1.37401	H1975	ARS1620	ARS1620_1	G1
AGTGAGGTCCAAGCCG-1	-11.8504	12.9652	H23	VEM	VEM_2	G1
AGTGAGGTCCTACAGA-1	-10.6339	2.53737	H1975	ARS1620	ARS1620_1	S
AGTGAGGTCTCTAGGA-1	8.41428	2.05003	A375	ARS1620	ARS1620_2	G1
AGTGAGGTCTTGTATC-1	-10.169	0.129444	H1975	VEM	VEM_2	G1
AGTGGGAAGAAACGCC-1	-10.6385	0.844402	H1975	DMSO	DMSO_1	G1
AGTGGGAAGAGCTGCA-1	0.0133611	11.4917	H1299	DMSO	DMSO_1	S
AGTGGGAAGCCATCGC-1	-5.07499	-11.6658	MiaPaca2	VEM	VEM_1	S
AGTGGGAAGGATTCGG-1	-10.6964	-1.18181	H1975	ARS1620	ARS1620_2	G1
AGTGGGACAACGATCT-1	-0.90741	10.5068	H1299	ARS1620	ARS1620_1	G1
AGTGGGACACAGCCCA-1	4.51452	-10.6764	A549	ARS1620	ARS1620_1	G1
AGTGGGACACGTAAGG-1	8.65687	6.13857	A375	ARS1620	ARS1620_2	G1
AGTGGGACAGTAACGG-1	-5.11995	-11.5898	MiaPaca2	VEM	VEM_2	G1
AGTGGGACATAGAAAC-1	-4.74595	-10.0636	MiaPaca2	DMSO	DMSO_1	G1
AGTGGGACATCTACGA-1	-11.4233	13.411	H23	VEM	VEM_1	G1
AGTGGGAGTAAGGATT-1	-9.64219	-1.50721	H1975	ARS1620	ARS1620_2	G2M
AGTGGGAGTACTTGAC-1	8.01561	1.25711	A375	DMSO	DMSO_1	S
AGTGGGAGTATTACCG-1	4.81789	-10.5847	A549	DMSO	DMSO_2	G1
AGTGGGAGTGGTAACG-1	3.94965	-12.0465	A549	DMSO	DMSO_2	G1
AGTGGGAGTTAAGATG-1	5.68455	0.256411	HTT144	ARS1620	ARS1620_1	G1
AGTGGGAGTTATCGGT-1	-9.80099	1.45623	H1975	VEM	VEM_2	G1
AGTGGGAGTTCGTGAT-1	6.06656	6.0484	A375	DMSO	DMSO_1	G1
AGTGGGATCACATAGC-1	0.668984	-1.22743	MeWo	VEM	VEM_2	G1
AGTGGGATCAGCTTAG-1	-5.55504	-10.9014	MiaPaca2	VEM	VEM_2	G1
AGTGGGATCGGGAGTA-1	8.68834	3.1524	A375	DMSO	DMSO_1	G1
AGTGTCAAGAATGTTG-1	8.84074	4.98346	A375	ARS1620	ARS1620_2	G1
AGTGTCAAGACAGGCT-1	-3.76885	9.49506	H1299	ARS1620	ARS1620_2	G1
AGTGTCAAGGCTATCT-1	-0.709416	11.4989	H1299	ARS1620	ARS1620_2	S
AGTGTCAAGTCTCCTC-1	-11.1188	-0.925703	H1975	VEM	VEM_1	G1
AGTGTCACAAGTTGTC-1	6.03067	5.93783	A375	ARS1620	ARS1620_2	G1
AGTGTCACACGCGAAA-1	8.07879	5.46043	A375	DMSO	DMSO_2	G1
AGTGTCACACGGCTAC-1	9.42266	2.63894	A375	DMSO	DMSO_2	G1
AGTGTCACAGCTGCTG-1	-10.7844	9.28801	H358	DMSO	DMSO_2	G1
AGTGTCACATGTAAGA-1	-0.639579	9.67747	H1299	VEM	VEM_1	G1
AGTGTCACATGTTCCC-1	-5.79706	9.51364	H1299	ARS1620	ARS1620_1	G1
AGTGTCAGTCAAAGAT-1	-10.8107	1.54083	H1975	DMSO	DMSO_2	G1
AGTGTCAGTCTCTTTA-1	7.46233	4.31553	A375	ARS1620	ARS1620_1	G1
AGTGTCAGTCTGATTG-1	1.80298	-1.82194	MeWo	VEM	VEM_1	G1
AGTGTCAGTTAGATGA-1	5.63079	-11.323	A549	DMSO	DMSO_1	G1
AGTGTCAGTTCTGGTA-1	5.59612	4.68895	A375	DMSO	DMSO_1	G1
AGTGTCATCCTCAATT-1	-1.07568	11.9411	H1299	ARS1620	ARS1620_2	G1
AGTTGGTAGCCTCGTG-1	-11.4335	13.5963	H23	ARS1620	ARS1620_2	S
AGTTGGTAGCTGCCCA-1	-11.6617	-0.794202	H1975	VEM	VEM_1	G1
AGTTGGTAGGAGTACC-1	-2.85877	11.709	H1299	VEM	VEM_1	G1
AGTTGGTAGGCAAAGA-1	10.4246	3.62795	A375	DMSO	DMSO_1	G1
AGTTGGTCAAGGACTG-1	-5.56705	9.61809	H1299	VEM	VEM_1	G1
AGTTGGTCAGCGAACA-1	-7.86245	1.6705	H1975	ARS1620	ARS1620_1	G1
AGTTGGTCATATGCTG-1	8.71678	3.28035	A375	DMSO	DMSO_2	G1
AGTTGGTGTCCGAAGA-1	-11.7416	0.165783	H1975	ARS1620	ARS1620_1	G1
AGTTGGTGTCCGCTGA-1	5.287	4.51727	A375	DMSO	DMSO_1	G2M
AGTTGGTGTCGGCTCA-1	-12.4917	0.816038	H1975	DMSO	DMSO_1	G1
AGTTGGTGTGGACGAT-1	3.54283	-10.681	A549	DMSO	DMSO_2	G1
AGTTGGTGTTACCGAT-1	-4.57515	-9.04825	MiaPaca2	DMSO	DMSO_1	G1
AGTTGGTGTTCCGTCT-1	8.18919	1.74388	A375	ARS1620	ARS1620_2	G1
AGTTGGTTCAGAGCTT-1	-10.1364	-1.3054	H1975	DMSO	DMSO_1	G1
AGTTGGTTCATTGCCC-1	-3.80387	9.47425	H1299	ARS1620	ARS1620_1	G1
AGTTGGTTCCCTCAGT-1	6.03682	2.1951	A375	DMSO	DMSO_2	S
AGTTGGTTCGGCGGTT-1	-9.05117	-1.84945	H1975	VEM	VEM_2	G1
AGTTGGTTCGTTTATC-1	0.779099	-1.25333	MeWo	DMSO	DMSO_1	G1
AGTTGGTTCTCCCTGA-1	-11.6428	1.62056	H1975	VEM	VEM_2	G1
ATAACGCAGGAGTCTG-1	-5.42	-11.1921	MiaPaca2	VEM	VEM_1	G1
ATAACGCAGTATCGAA-1	-12.2526	8.51174	H358	ARS1620	ARS1620_2	G2M
ATAACGCCAGACACTT-1	-2.40162	-3.9178	H1299	VEM	VEM_1	G2M
ATAACGCCAGCTCGCA-1	-9.74486	-0.605625	H1975	VEM	VEM_1	G1
ATAACGCCATGGGACA-1	-9.04014	-1.15313	H1975	ARS1620	ARS1620_1	G1
ATAACGCGTGGCTCCA-1	-11.8901	14.5242	H23	VEM	VEM_2	G2M
ATAACGCGTTTGACAC-1	-6.66023	-12.234	MiaPaca2	ARS1620	ARS1620_2	G2M
ATAACGCTCATCATTC-1	-5.99344	9.20583	H1299	ARS1620	ARS1620_2	G1
ATAACGCTCGTAGGTT-1	-7.21649	-11.0742	MiaPaca2	ARS1620	ARS1620_1	G1
ATAACGCTCGTATCAG-1	-9.76917	1.88432	H1975	VEM	VEM_2	G1
ATAACGCTCGTGGGAA-1	-4.94624	9.93143	H1299	VEM	VEM_1	G1
ATAACGCTCTCGGACG-1	-3.63401	-10.9301	MiaPaca2	DMSO	DMSO_1	G1
ATAACGCTCTGCGTAA-1	4.02271	-12.1909	A549	VEM	VEM_2	G2M
ATAAGAGAGAAACCTA-1	-10.2806	-1.04207	H1975	DMSO	DMSO_1	G1
ATAAGAGAGAATTCCC-1	-6.81115	-10.7908	MiaPaca2	ARS1620	ARS1620_2	G1
ATAAGAGAGATACACA-1	9.64073	3.54187	A375	ARS1620	ARS1620_1	G1
ATAAGAGAGGGATGGG-1	-6.54584	-10.9402	MiaPaca2	DMSO	DMSO_2	G1
ATAAGAGAGTCATGCT-1	-10.894	9.37198	H358	DMSO	DMSO_2	S
ATAAGAGCAATGGTCT-1	7.50898	5.47155	A375	DMSO	DMSO_2	G1
ATAAGAGCACAGGAGT-1	6.99106	2.13993	A375	DMSO	DMSO_1	G1
ATAAGAGCACATAACC-1	-2.79063	8.2564	H1299	DMSO	DMSO_2	G1
ATAAGAGCACATTTCT-1	-10.953	2.08682	H1975	DMSO	DMSO_2	G1
ATAAGAGCAGCCTTGG-1	-0.795483	11.8549	H1299	VEM	VEM_2	S
ATAAGAGCAGCTGTAT-1	3.75039	-11.09	A549	ARS1620	ARS1620_1	G1
ATAAGAGCAGTACACT-1	-10.7277	-0.238462	H1975	ARS1620	ARS1620_2	G1
ATAAGAGCATGTTCCC-1	-11.5624	1.4553	H1975	DMSO	DMSO_1	G1
ATAAGAGGTAAGTTCC-1	7.23303	4.91093	A375	ARS1620	ARS1620_2	G1
ATAAGAGGTATGAATG-1	-6.07991	-9.70056	MiaPaca2	DMSO	DMSO_2	G1
ATAAGAGGTTTGACTG-1	-12.4866	8.64807	H358	VEM	VEM_1	S
ATAAGAGTCACATGCA-1	7.37525	1.6372	A375	DMSO	DMSO_2	G1
ATAAGAGTCAGGCCCA-1	-4.56696	9.66447	H1299	VEM	VEM_2	G1
ATAAGAGTCATCGCTC-1	-8.89349	0.136271	H1975	VEM	VEM_2	G1
ATAAGAGTCCAATGGT-1	-1.45016	12.405	H1299	ARS1620	ARS1620_2	S
ATAAGAGTCCAGATCA-1	2.05443	-0.781651	MeWo	VEM	VEM_2	G1
ATAAGAGTCCAGTAGT-1	-11.0534	2.80766	H1975	DMSO	DMSO_1	G1
ATAAGAGTCGCGTAGC-1	-4.14343	-11.9078	MiaPaca2	DMSO	DMSO_2	S
ATAAGAGTCGGATGGA-1	-4.93648	9.69309	H1299	VEM	VEM_2	G1
ATAGACCAGACTGTAA-1	-8.21919	-1.80711	H1975	DMSO	DMSO_1	G2M
ATAGACCAGCGAGAAA-1	-6.13229	-10.347	MiaPaca2	VEM	VEM_2	G1
ATAGACCAGTCATGCT-1	-11.5589	8.95468	H358	DMSO	DMSO_2	S
ATAGACCCACCTGGTG-1	-10.4677	1.85752	H1975	DMSO	DMSO_1	G1
ATAGACCCATAACCTG-1	7.02466	2.59805	A375	ARS1620	ARS1620_2	G1
ATAGACCGTAAGTTCC-1	-7.3914	-10.1431	MiaPaca2	VEM	VEM_1	G1
ATAGACCGTATTCGTG-1	-5.74739	-9.03631	MiaPaca2	DMSO	DMSO_2	G1
ATAGACCGTCCAGTTA-1	4.94948	5.65906	A375	ARS1620	ARS1620_2	G2M
ATAGACCGTTAAGATG-1	-11.9026	2.21391	H1975	ARS1620	ARS1620_2	G1
ATAGACCTCAAACCGT-1	7.72998	4.55576	A375	ARS1620	ARS1620_2	G1
ATAGACCTCAACGAAA-1	4.04506	-10.9999	A549	VEM	VEM_1	G1
ATAGACCTCACTTACT-1	-6.88211	-11.3103	MiaPaca2	DMSO	DMSO_1	G1
ATAGACCTCAGCGACC-1	-0.879174	11.9073	H1299	VEM	VEM_2	G1
ATAGACCTCAGTTAGC-1	-10.8371	1.81719	H1975	ARS1620	ARS1620_2	G1
ATAGACCTCCTAGAAC-1	-2.45054	11.6486	H1299	VEM	VEM_1	S
ATAGACCTCTACGAGT-1	5.97047	6.09021	A375	ARS1620	ARS1620_2	G2M
ATAGACCTCTATCCCG-1	-5.73893	-9.32766	MiaPaca2	DMSO	DMSO_1	G1
ATCACGAAGAAGGTTT-1	-7.62602	1.33983	H1975	DMSO	DMSO_1	G1
ATCACGAAGACAAAGG-1	9.75976	3.52187	A375	DMSO	DMSO_1	G1
ATCACGAAGCATGGCA-1	-6.92337	-11.4315	MiaPaca2	VEM	VEM_2	G2M
ATCACGAAGGTGGGTT-1	9.79986	3.07577	A375	DMSO	DMSO_1	G1
ATCACGAAGTAGCCGA-1	9.9483	0.239949	A375	DMSO	DMSO_2	G1
ATCACGAAGTATGACA-1	5.28003	-9.8822	A549	DMSO	DMSO_1	G1
ATCACGAAGTGTACGG-1	-9.63505	0.672847	H1975	DMSO	DMSO_1	G1
ATCACGAAGTTCGCAT-1	-2.55617	11.6377	H1299	DMSO	DMSO_1	S
ATCACGACACCGAAAG-1	-10.0857	2.36776	H1975	ARS1620	ARS1620_2	G1
ATCACGACAGACGCCT-1	2.99137	-4.47023	SKMEL28	DMSO	DMSO_2	G1
ATCACGACATCCTTGC-1	-4.48942	7.2016	H1299	VEM	VEM_1	G1
ATCACGACATGACGGA-1	-4.13985	9.77501	H1299	VEM	VEM_2	G1
ATCACGACATTGGGCC-1	-5.81087	-12.0846	MiaPaca2	VEM	VEM_2	G1
ATCACGAGTAACGCGA-1	7.89867	4.87808	A375	DMSO	DMSO_1	S
ATCACGAGTCTCTTTA-1	-10.6096	0.0952708	H1975	DMSO	DMSO_1	G1
ATCACGAGTGGGTATG-1	5.18257	5.77811	A375	DMSO	DMSO_2	G2M
ATCACGAGTTACCGAT-1	5.75301	6.2106	A375	DMSO	DMSO_1	G2M
ATCACGAGTTAGGGTG-1	7.51781	4.27401	A375	ARS1620	ARS1620_2	G1
ATCATCTAGAATTCCC-1	-5.6056	-10.4603	H1975	DMSO	DMSO_2	G1
ATCATCTAGACAGAGA-1	6.24115	6.36643	A375	ARS1620	ARS1620_2	G2M
ATCATCTAGCGTGAAC-1	-5.99363	-9.13374	MiaPaca2	DMSO	DMSO_1	G1
ATCATCTAGGCTACGA-1	5.50469	4.82991	A375	ARS1620	ARS1620_1	G1
ATCATCTCAAAGCGGT-1	-5.51567	-9.42227	MiaPaca2	DMSO	DMSO_2	G1
ATCATCTCACAGCGTC-1	-2.43319	11.4452	H1299	VEM	VEM_1	G1
ATCATCTCACGCATCG-1	-10.4101	-0.624028	H1975	VEM	VEM_1	G1
ATCATCTCACGGTAGA-1	-0.394177	10.5928	H1299	ARS1620	ARS1620_1	S
ATCATCTCAGATCGGA-1	3.33523	-3.9898	SKMEL28	ARS1620	ARS1620_2	G2M
ATCATCTCAGGGTTAG-1	1.89984	-0.713598	MeWo	ARS1620	ARS1620_2	G1
ATCATCTCATACTCTT-1	-8.65134	0.707048	H1975	DMSO	DMSO_2	G1
ATCATCTCATATGAGA-1	-11.1288	1.87603	H1975	DMSO	DMSO_1	G1
ATCATCTCATCGATGT-1	8.85478	3.60464	A375	ARS1620	ARS1620_2	G1
ATCATCTGTCGAGTTT-1	9.56161	4.45321	A375	DMSO	DMSO_2	G1
ATCATCTGTCGCGAAA-1	5.04761	3.53775	A375	DMSO	DMSO_2	G1
ATCATCTGTCGCGGTT-1	-1.75812	8.74106	A375	DMSO	DMSO_2	G1
ATCATCTGTGTTCTTT-1	1.8699	-2.34301	MeWo	DMSO	DMSO_2	G1
ATCATCTGTTAGGGTG-1	3.72865	-10.3227	A549	DMSO	DMSO_1	G1
ATCATCTGTTAGTGGG-1	7.6263	3.92148	A375	ARS1620	ARS1620_1	S
ATCATCTGTTGCCTCT-1	10.3623	0.874421	A375	DMSO	DMSO_1	G1
ATCATCTTCAACCAAC-1	-11.5927	1.0549	H1975	DMSO	DMSO_2	G1
ATCATCTTCACGAAGG-1	7.47587	4.16575	A375	DMSO	DMSO_2	G1
ATCATCTTCCACTGGG-1	6.43623	2.41726	A375	ARS1620	ARS1620_2	G1
ATCATCTTCCAGATCA-1	-7.88724	0.58704	H1975	ARS1620	ARS1620_2	G1
ATCATCTTCGAACTGT-1	10.6872	3.98378	A375	DMSO	DMSO_2	G1
ATCATCTTCGTCCAGG-1	-11.5756	8.9658	H358	DMSO	DMSO_1	S
ATCATCTTCTACCTGC-1	8.63194	2.86183	A375	DMSO	DMSO_2	G1
ATCATCTTCTAGCACA-1	-12.0607	1.1003	H1975	ARS1620	ARS1620_1	G1
ATCATCTTCTCGTATT-1	2.07252	-0.923808	MeWo	VEM	VEM_2	G1
ATCATCTTCTGGCGTG-1	1.79519	-1.5342	MeWo	ARS1620	ARS1620_2	S
ATCATGGAGCCACCTG-1	9.44133	1.69695	A375	ARS1620	ARS1620_1	G1
ATCATGGAGCGTGAAC-1	-3.98213	7.34573	H1299	VEM	VEM_1	S
ATCATGGAGCTAGTGG-1	9.01929	3.66278	A375	ARS1620	ARS1620_2	G1
ATCATGGAGCTGCCCA-1	-2.80785	-3.61473	H1299	ARS1620	ARS1620_2	S
ATCATGGCAAAGTGCG-1	12.0642	-2.93189	A375	VEM	VEM_1	G1
ATCATGGCAAGCCGCT-1	-10.9277	0.225233	H1975	ARS1620	ARS1620_2	G1
ATCATGGCACGGCCAT-1	-11.2991	2.23584	H1975	DMSO	DMSO_1	G1
ATCATGGCAGCGATCC-1	4.19229	4.05316	A375	ARS1620	ARS1620_2	G2M
ATCATGGGTAGCGTAG-1	-5.27237	9.88429	H1299	DMSO	DMSO_1	G1
ATCATGGGTGTGACGA-1	9.84421	3.27717	A375	DMSO	DMSO_2	G1
ATCATGGGTTCAACCA-1	-7.26845	-0.281683	H1975	DMSO	DMSO_1	G1
ATCATGGGTTTGCATG-1	-1.42512	10.5092	H1299	VEM	VEM_1	G1
ATCATGGTCCCACTTG-1	-4.70439	9.65525	H1299	DMSO	DMSO_1	G1
ATCATGGTCCTTTCTC-1	-7.05774	0.35472	H1975	ARS1620	ARS1620_2	G1
ATCATGGTCGCGATCG-1	-1.37125	12.1343	H1299	VEM	VEM_2	S
ATCCACCAGCCGTCGT-1	-1.11344	12.2753	H1299	VEM	VEM_2	G1
ATCCACCAGGAACTGC-1	0.902218	-1.75552	MeWo	DMSO	DMSO_2	S
ATCCACCAGGTGATTA-1	11.8518	-3.33459	A375	VEM	VEM_1	G1
ATCCACCAGGTGTTAA-1	9.20158	3.82223	A375	DMSO	DMSO_2	G1
ATCCACCAGTGAACAT-1	3.39054	-10.6896	A549	VEM	VEM_1	G1
ATCCACCCAAGTAATG-1	7.76801	3.35659	A375	ARS1620	ARS1620_2	G1
ATCCACCCACAACGTT-1	5.78872	4.84335	A375	ARS1620	ARS1620_2	G2M
ATCCACCCATGAAGTA-1	-0.179505	12.0521	H1299	ARS1620	ARS1620_1	S
ATCCACCGTAAACGCG-1	6.87154	2.88654	A375	ARS1620	ARS1620_2	G1
ATCCACCGTACAGCAG-1	-8.40692	1.41107	H1975	DMSO	DMSO_1	G1
ATCCACCGTAGTGAAT-1	-7.35516	0.579159	H1975	ARS1620	ARS1620_1	G1
ATCCACCGTCTTGCGG-1	8.2624	3.52497	A375	DMSO	DMSO_2	G1
ATCCACCGTGCAACGA-1	5.54214	5.76117	A375	ARS1620	ARS1620_2	G1
ATCCGAAAGAAAGTGG-1	8.15868	5.89268	A375	ARS1620	ARS1620_1	G1
ATCCGAAAGCAACGGT-1	2.27385	-1.09227	MeWo	VEM	VEM_1	G1
ATCCGAAAGCCCAGCT-1	-12.3097	1.16199	H1975	VEM	VEM_1	G1
ATCCGAAAGGCGCTCT-1	-7.35606	0.970116	H1975	ARS1620	ARS1620_1	G1
ATCCGAAAGTAACCCT-1	9.27316	1.06596	A375	DMSO	DMSO_1	G1
ATCCGAAAGTGGAGAA-1	-0.636589	8.05504	H1299	DMSO	DMSO_1	G1
ATCCGAACACCAGGCT-1	-11.9403	-0.227117	H1975	ARS1620	ARS1620_2	G1
ATCCGAACACCAGGTC-1	1.39779	-0.954016	MeWo	VEM	VEM_1	G1
ATCCGAACATGGAATA-1	-3.50053	-4.42237	H1299	VEM	VEM_2	S
ATCCGAAGTAGCGCTC-1	-9.53278	1.81599	H1975	VEM	VEM_2	G1
ATCCGAAGTCGCGAAA-1	-9.8045	0.103424	H1975	ARS1620	ARS1620_2	G1
ATCCGAAGTCGGCATC-1	10.2245	5.15489	A375	ARS1620	ARS1620_1	G1
ATCCGAATCAGTTAGC-1	3.6835	-9.61128	A549	DMSO	DMSO_1	G1
ATCCGAATCATGTCCC-1	-10.365	-0.633532	H1975	ARS1620	ARS1620_1	G1
ATCCGAATCCGATATG-1	-9.35104	-1.88819	H1975	ARS1620	ARS1620_1	G1
ATCCGAATCCGTAGGC-1	-10.116	3.58326	H1975	VEM	VEM_1	G1
ATCGAGTAGCGATAGC-1	8.8395	2.04726	A375	DMSO	DMSO_1	G1
ATCGAGTAGTCGCCGT-1	-11.3101	-0.935553	H1975	ARS1620	ARS1620_2	G1
ATCGAGTCAAGCTGTT-1	7.40855	3.63756	A375	DMSO	DMSO_2	G1
ATCGAGTCAATTCCTT-1	7.71132	0.710974	A375	DMSO	DMSO_1	G1
ATCGAGTCACGCGAAA-1	10.9502	3.88096	A375	DMSO	DMSO_1	G1
ATCGAGTCAGCGTTCG-1	-9.75713	2.19728	H1975	ARS1620	ARS1620_1	G1
ATCGAGTCAGTAGAGC-1	-9.996	-2.14195	H1975	DMSO	DMSO_2	G2M
ATCGAGTCATCCTTGC-1	5.39383	-9.71396	A549	DMSO	DMSO_1	G1
ATCGAGTGTAGAGTGC-1	7.43664	5.4796	A375	DMSO	DMSO_1	G1
ATCGAGTGTAGTGAAT-1	6.77036	2.4166	A375	ARS1620	ARS1620_2	G1
ATCGAGTGTCAAAGCG-1	6.36279	2.73806	A375	ARS1620	ARS1620_1	S
ATCGAGTGTCCGAGTC-1	8.1013	4.54307	A375	ARS1620	ARS1620_1	G1
ATCGAGTGTTCCACTC-1	8.92215	0.740932	A375	ARS1620	ARS1620_2	G1
ATCGAGTTCAACGGCC-1	-5.46396	13.2279	A375	ARS1620	ARS1620_2	G1
ATCGAGTTCAGGCGAA-1	-6.43571	-11.1471	MiaPaca2	DMSO	DMSO_1	G1
ATCGAGTTCCGCAAGC-1	-12.0052	1.66036	H1975	ARS1620	ARS1620_2	G1
ATCGAGTTCCTATGTT-1	-0.545905	10.2911	H1299	DMSO	DMSO_1	S
ATCGAGTTCCTTGACC-1	9.58814	5.49785	A375	DMSO	DMSO_1	G1
ATCGAGTTCTACCTGC-1	-0.694103	11.1989	H1299	ARS1620	ARS1620_1	G1
ATCGAGTTCTGTCAAG-1	-8.82864	1.01241	H1975	DMSO	DMSO_1	G1
ATCTACTAGAGCTTCT-1	-3.94831	9.65837	H1299	VEM	VEM_1	G1
ATCTACTAGCACCGTC-1	11.9386	-3.12202	A375	VEM	VEM_2	G1
ATCTACTAGCCCAGCT-1	8.60693	1.36155	A375	DMSO	DMSO_2	G1
ATCTACTAGGCTAGGT-1	7.04996	2.78205	A375	ARS1620	ARS1620_1	G1
ATCTACTAGGTGTGGT-1	-0.406707	10.6119	H1299	DMSO	DMSO_2	S
ATCTACTAGTGGTAAT-1	10.4438	0.710852	A375	DMSO	DMSO_1	G1
ATCTACTCAATAGCAA-1	7.09806	5.7797	A375	DMSO	DMSO_1	G1
ATCTACTCACTTAACG-1	-12.2089	1.50868	H1975	DMSO	DMSO_2	G1
ATCTACTCAGTTTACG-1	-6.52198	-10.8887	MiaPaca2	VEM	VEM_1	G1
ATCTACTCATCTGGTA-1	5.7699	0.288486	HTT144	ARS1620	ARS1620_2	G1
ATCTACTGTAGAAAGG-1	10.0622	4.9081	A375	DMSO	DMSO_2	G1
ATCTACTGTCGGCACT-1	-5.21096	9.21756	H1299	ARS1620	ARS1620_1	S
ATCTACTGTCTGGAGA-1	1.42651	-1.47292	MeWo	VEM	VEM_2	G1
ATCTACTGTCTTGCGG-1	8.44297	4.49603	A375	DMSO	DMSO_2	G1
ATCTACTGTTTGGGCC-1	8.43271	6.02569	A375	DMSO	DMSO_1	G1
ATCTACTTCTCGGACG-1	-0.432633	8.98992	H1299	DMSO	DMSO_2	G1
ATCTACTTCTCTGAGA-1	-6.38061	-10.9262	MiaPaca2	VEM	VEM_1	S
ATCTACTTCTGCTGCT-1	-8.36327	1.5756	H1975	DMSO	DMSO_2	G1
ATCTACTTCTTGGGTA-1	-4.57964	8.02932	H1299	ARS1620	ARS1620_1	G2M
ATCTGCCAGAGGTTGC-1	9.52481	3.19887	A375	DMSO	DMSO_1	G1
ATCTGCCAGATAGGAG-1	-5.02598	-9.6834	MiaPaca2	DMSO	DMSO_1	G1
ATCTGCCAGCACCGTC-1	7.16465	3.03406	A375	ARS1620	ARS1620_2	S
ATCTGCCAGCTAGTCT-1	-5.81595	-10.6779	MiaPaca2	VEM	VEM_2	G1
ATCTGCCAGCTCAACT-1	8.68503	1.80994	A375	ARS1620	ARS1620_1	G1
ATCTGCCAGGCATTGG-1	-9.24152	1.63671	H1975	VEM	VEM_1	G1
ATCTGCCAGGCCCGTT-1	-6.79328	-11.5175	MiaPaca2	VEM	VEM_2	G2M
ATCTGCCAGGGCATGT-1	8.26201	5.52233	A375	DMSO	DMSO_2	S
ATCTGCCCAAGTACCT-1	-8.57938	1.22085	H1975	ARS1620	ARS1620_1	G1
ATCTGCCCACAACGTT-1	6.80843	4.83731	A375	ARS1620	ARS1620_1	G1
ATCTGCCCACCCATGG-1	-0.300595	10.9265	H1299	DMSO	DMSO_2	S
ATCTGCCCACGTAAGG-1	-7.11863	-9.37037	MiaPaca2	DMSO	DMSO_2	G1
ATCTGCCCATTGCGGC-1	5.28981	5.28008	A375	DMSO	DMSO_2	G2M
ATCTGCCGTACCGAGA-1	2.33914	-2.04246	MeWo	DMSO	DMSO_2	G1
ATCTGCCGTCGACTAT-1	-10.9913	-0.680174	H1975	DMSO	DMSO_2	G1
ATCTGCCGTTAAGATG-1	-3.24991	-3.62627	H1299	VEM	VEM_2	G1
ATCTGCCGTTAGGGTG-1	-10.7273	-1.12108	H1975	ARS1620	ARS1620_2	G1
ATCTGCCGTTCTGAAC-1	7.29381	4.80459	A375	DMSO	DMSO_1	S
ATCTGCCGTTGGACCC-1	4.62085	-11.2929	A549	VEM	VEM_1	G1
ATCTGCCTCAATACCG-1	-11.7528	1.06101	H1975	VEM	VEM_1	G1
ATCTGCCTCAGCTTAG-1	-10.4128	0.0757477	H1975	ARS1620	ARS1620_2	G1
ATGAGGGAGCTTCGCG-1	-7.48538	-9.75583	MiaPaca2	VEM	VEM_1	G1
ATGAGGGAGGGCATGT-1	-4.61726	-9.14199	MiaPaca2	ARS1620	ARS1620_1	G1
ATGAGGGAGGTGCACA-1	-11.3983	13.8983	H23	ARS1620	ARS1620_1	G1
ATGAGGGAGTACGTTC-1	-10.752	-0.451173	H1975	VEM	VEM_2	G1
ATGAGGGAGTCAAGCG-1	5.72834	6.17391	A375	ARS1620	ARS1620_2	G1
ATGAGGGCAAACCCAT-1	-5.45025	12.5711	A375	DMSO	DMSO_1	G2M
ATGAGGGCAAGCCCAC-1	-10.1188	1.2255	H1975	DMSO	DMSO_2	G1
ATGAGGGCAATGAATG-1	-2.52985	12.4916	H1299	VEM	VEM_1	S
ATGAGGGCACCGCTAG-1	7.6696	0.788051	A375	DMSO	DMSO_1	G1
ATGAGGGCAGCCACCA-1	-11.7798	2.41898	H1975	VEM	VEM_2	G1
ATGAGGGCAGTCTTCC-1	-6.37649	-10.5946	MiaPaca2	DMSO	DMSO_1	G1
ATGAGGGGTAAATGTG-1	5.45917	4.87344	A375	DMSO	DMSO_1	G1
ATGAGGGGTCAGAGGT-1	-8.08834	0.457615	H1975	ARS1620	ARS1620_2	G1
ATGAGGGGTCTAAACC-1	-7.87612	-0.164794	H1975	ARS1620	ARS1620_1	G1
ATGAGGGGTCTAACGT-1	5.87698	-10.3172	A549	DMSO	DMSO_2	G1
ATGAGGGGTGGACGAT-1	8.4253	4.10349	A375	ARS1620	ARS1620_1	S
ATGAGGGGTTCCTCCA-1	-11.7976	-0.0633257	H1975	VEM	VEM_2	G1
ATGAGGGTCACGACTA-1	-10.4756	1.24753	H1975	ARS1620	ARS1620_1	G1
ATGAGGGTCATGTAGC-1	10.0683	3.22089	A375	ARS1620	ARS1620_1	G1
ATGAGGGTCCAATGGT-1	-5.15247	-11.6287	MiaPaca2	VEM	VEM_2	S
ATGAGGGTCGCCATAA-1	6.88183	6.11385	A375	ARS1620	ARS1620_2	G1
ATGAGGGTCTGCGGCA-1	-11.9227	0.239804	H1975	ARS1620	ARS1620_2	G1
ATGAGGGTCTTGACGA-1	-11.7217	0.108831	H1975	VEM	VEM_2	G1
ATGCGATAGTAGTGCG-1	4.00424	-11.6663	A549	ARS1620	ARS1620_2	G1
ATGCGATAGTATCTCG-1	-4.38491	10.0062	H1299	VEM	VEM_1	G1
ATGCGATCAAGCCGCT-1	8.20739	5.58343	A375	DMSO	DMSO_2	G1
ATGCGATCACCGTTGG-1	-3.03194	8.24717	H1299	ARS1620	ARS1620_2	G1
ATGCGATCACCTCGGA-1	-2.52683	-4.26556	H1299	ARS1620	ARS1620_1	S
ATGCGATCATACTCTT-1	-4.79892	9.00783	H1299	ARS1620	ARS1620_1	G1
ATGCGATCATGCCCGA-1	10.7774	3.7609	A375	ARS1620	ARS1620_2	G1
ATGCGATCATGGGAAC-1	-2.7269	11.2124	H1299	ARS1620	ARS1620_2	G1
ATGCGATCATTACGAC-1	-11.2769	-0.814007	H1975	ARS1620	ARS1620_1	G1
ATGCGATGTAGAAGGA-1	-7.4512	1.35497	H1975	ARS1620	ARS1620_1	G1
ATGCGATGTAGCCTCG-1	-8.20069	1.89836	H1975	ARS1620	ARS1620_1	G1
ATGCGATGTCCTCTTG-1	3.39965	-11.4912	A549	DMSO	DMSO_1	G2M
ATGCGATGTCTTCGTC-1	-10.7315	0.213226	H1975	DMSO	DMSO_2	G1
ATGCGATGTGAAGGCT-1	5.90759	4.89658	A375	DMSO	DMSO_1	G1
ATGCGATGTGGTTTCA-1	4.46798	4.20087	A375	ARS1620	ARS1620_2	G2M
ATGCGATGTGTGACGA-1	-11.7338	1.47367	H1975	VEM	VEM_1	G1
ATGCGATTCACTATTC-1	-12.1978	-0.118453	H1975	ARS1620	ARS1620_1	G1
ATGCGATTCATGCAAC-1	9.15568	5.35714	A375	DMSO	DMSO_2	G1
ATGCGATTCATTCACT-1	7.91148	5.9918	A375	DMSO	DMSO_2	G1
ATGCGATTCCAAACAC-1	7.7206	4.41839	A375	DMSO	DMSO_1	G1
ATGCGATTCCCAACGG-1	-9.29453	-0.13272	H1975	DMSO	DMSO_1	G1
ATGCGATTCCTATTCA-1	4.73359	-10.6555	A549	DMSO	DMSO_2	G1
ATGCGATTCCTCTAGC-1	8.16899	5.51283	A375	ARS1620	ARS1620_2	G1
ATGCGATTCCTGCAGG-1	7.48699	1.60634	A375	DMSO	DMSO_1	G1
ATGGGAGAGAAGCCCA-1	-0.861503	11.3052	H1299	VEM	VEM_2	G1
ATGGGAGAGACCACGA-1	-8.67038	-0.566579	H1975	VEM	VEM_1	G1
ATGGGAGAGCTAGCCC-1	2.35252	-0.871668	MeWo	VEM	VEM_1	G1
ATGGGAGAGGCTACGA-1	4.38679	-11.5855	A549	VEM	VEM_2	G1
ATGGGAGAGTTAACGA-1	8.39357	5.79808	A375	ARS1620	ARS1620_1	G1
ATGGGAGCAGACTCGC-1	-9.87952	-2.56977	H1975	VEM	VEM_1	G2M
ATGGGAGCAGCTCGCA-1	-1.65362	11.6652	H1299	VEM	VEM_1	S
ATGGGAGCATAGACTC-1	-6.0911	-11.7874	MiaPaca2	DMSO	DMSO_2	S
ATGGGAGCATCGGACC-1	7.50992	2.81136	A375	DMSO	DMSO_1	G1
ATGGGAGCATCGGTTA-1	-6.84156	-11.1235	MiaPaca2	VEM	VEM_1	G1
ATGGGAGGTAAGTTCC-1	8.10379	1.47723	A375	ARS1620	ARS1620_2	G1
ATGGGAGGTAGCACGA-1	-3.70447	9.27291	H1299	DMSO	DMSO_1	S
ATGGGAGGTAGGACAC-1	-10.9428	2.19819	H1975	ARS1620	ARS1620_1	G1
ATGGGAGGTCCTCCAT-1	-10.2882	-2.20413	H1975	DMSO	DMSO_2	G2M
ATGGGAGGTGACAAAT-1	-5.72926	-8.94151	MiaPaca2	DMSO	DMSO_2	G1
ATGGGAGGTGGACGAT-1	4.71717	-10.4952	A549	VEM	VEM_1	G1
ATGTGTGAGACGCTTT-1	-3.24099	9.03809	H1299	DMSO	DMSO_2	S
ATGTGTGAGGATGGTC-1	-12.1544	1.45071	H1975	ARS1620	ARS1620_1	G1
ATGTGTGAGTGACATA-1	1.46447	-1.31008	MeWo	VEM	VEM_1	G1
ATGTGTGAGTGATCGG-1	5.05431	5.58267	A375	DMSO	DMSO_1	G2M
ATGTGTGCAAGCCCAC-1	8.76168	5.47856	A375	ARS1620	ARS1620_2	G1
ATGTGTGCACGAGGTA-1	-0.0212464	10.8199	H1299	ARS1620	ARS1620_1	S
ATGTGTGCAGCTGGCT-1	8.67982	3.18302	A375	ARS1620	ARS1620_2	G1
ATGTGTGGTCTGCCAG-1	-3.4284	7.68517	H1299	VEM	VEM_1	G1
ATGTGTGGTTTAGGAA-1	-12.2448	0.79552	H1975	ARS1620	ARS1620_2	G1
ATGTGTGTCGCAAGCC-1	8.95014	2.40508	A375	ARS1620	ARS1620_1	G1
ATGTGTGTCGGAAACG-1	-10.4961	0.895078	H1975	VEM	VEM_1	G1
ATGTGTGTCTTAGCCC-1	-3.5229	8.61031	H1299	DMSO	DMSO_1	S
ATTACTCAGCCCTAAT-1	-5.33289	-9.23675	MiaPaca2	VEM	VEM_1	G1
ATTACTCAGGCCGAAT-1	-1.24315	12.368	H1299	ARS1620	ARS1620_2	G2M
ATTACTCAGGTAGCTG-1	1.77659	-1.40094	MeWo	ARS1620	ARS1620_2	G1
ATTACTCCACACCGAC-1	9.76085	4.64184	A375	DMSO	DMSO_1	G1
ATTACTCCAGTATGCT-1	6.89169	5.62656	A375	ARS1620	ARS1620_1	S
ATTACTCCATGTTGAC-1	-4.72859	10.0512	H1299	DMSO	DMSO_2	S
ATTACTCGTAGAGCTG-1	10.2973	0.812606	A375	DMSO	DMSO_2	G1
ATTACTCGTAGCGCAA-1	8.86457	3.32548	A375	DMSO	DMSO_2	G1
ATTACTCGTCGACTGC-1	-8.70942	1.86734	H1975	VEM	VEM_1	G1
ATTACTCGTGGAAAGA-1	-10.7816	7.66379	H358	ARS1620	ARS1620_1	S
ATTACTCTCAAACGGG-1	-1.25608	10.9044	H1299	ARS1620	ARS1620_1	S
ATTACTCTCGCCGTGA-1	-11.6763	1.72159	H1975	VEM	VEM_1	G1
ATTACTCTCTAGCACA-1	-4.75503	9.21468	H1299	VEM	VEM_2	G1
ATTACTCTCTATCGCC-1	9.91019	1.09954	A375	ARS1620	ARS1620_2	G1
ATTACTCTCTCGCTTG-1	10.298	2.98221	A375	ARS1620	ARS1620_2	G1
ATTACTCTCTCTTATG-1	-9.23796	1.70534	H1975	DMSO	DMSO_2	G1
ATTATCCAGGATGCGT-1	6.79479	2.03549	A375	VEM	VEM_2	G1
ATTATCCAGTACCGGA-1	8.51564	4.74284	A375	ARS1620	ARS1620_2	G1
ATTATCCAGTACTTGC-1	-2.55546	11.7385	H1299	ARS1620	ARS1620_1	S
ATTATCCCACAGAGGT-1	7.93513	4.39415	A375	ARS1620	ARS1620_2	G1
ATTATCCCACTGTTAG-1	-2.54226	12.3583	H1299	ARS1620	ARS1620_2	S
ATTATCCCATTGGTAC-1	-6.46001	-11.6507	MiaPaca2	VEM	VEM_1	G1
ATTATCCCATTTCAGG-1	9.52961	2.55857	A375	ARS1620	ARS1620_1	G1
ATTATCCGTAACGACG-1	-5.83091	9.44515	H1299	VEM	VEM_1	G1
ATTATCCGTCCGAATT-1	-10.2609	0.407689	H1975	VEM	VEM_2	G1
ATTATCCTCATCATTC-1	10.4833	3.89777	A375	ARS1620	ARS1620_2	G1
ATTATCCTCCAATGGT-1	7.8118	4.57879	A375	ARS1620	ARS1620_2	G1
ATTATCCTCCGTCAAA-1	-5.95699	-11.3129	MiaPaca2	VEM	VEM_1	S
ATTATCCTCTGCTTGC-1	7.53163	3.44894	A375	DMSO	DMSO_2	G1
ATTATCCTCTTATCTG-1	-7.46565	0.790961	H1975	DMSO	DMSO_1	G1
ATTCTACAGAGGTTGC-1	3.64027	-10.258	A549	VEM	VEM_2	S
ATTCTACAGATTACCC-1	8.08592	2.57314	A375	DMSO	DMSO_1	G1
ATTCTACAGCAGACTG-1	-0.636574	9.47063	H1299	DMSO	DMSO_1	G1
ATTCTACAGCGAAGGG-1	-4.29893	-9.49151	MiaPaca2	DMSO	DMSO_2	G1
ATTCTACAGCGATGAC-1	8.79911	3.21978	A375	DMSO	DMSO_2	G1
ATTCTACAGGTTACCT-1	7.79635	2.64839	A375	ARS1620	ARS1620_1	G1
ATTCTACCACTGTGTA-1	7.56526	5.30568	A375	DMSO	DMSO_1	S
ATTCTACGTATAATGG-1	-0.528347	9.49628	H1299	VEM	VEM_2	G1
ATTCTACGTCCCTTGT-1	-11.279	13.7467	H23	ARS1620	ARS1620_1	S
ATTCTACGTCTAAAGA-1	7.65839	6.50407	A375	ARS1620	ARS1620_1	G1
ATTCTACGTTGAGTTC-1	-3.97196	-11.7232	MiaPaca2	DMSO	DMSO_2	G1
ATTCTACTCACCGTAA-1	9.67716	0.0174096	A375	DMSO	DMSO_1	G1
ATTCTACTCCTGCAGG-1	7.84013	5.86886	A375	ARS1620	ARS1620_2	G1
ATTCTACTCGGCTACG-1	3.68187	-11.899	A549	ARS1620	ARS1620_1	G2M
ATTCTACTCTTTAGGG-1	-5.70562	9.26575	H1299	VEM	VEM_1	G1
ATTGGACAGAGGTACC-1	-12.0913	14.6018	H23	ARS1620	ARS1620_1	G2M
ATTGGACAGCTCCTCT-1	10.1822	3.3447	A375	DMSO	DMSO_2	G1
ATTGGACAGGCAGTCA-1	-4.06251	-12.1611	MiaPaca2	DMSO	DMSO_2	G1
ATTGGACAGGGAGTAA-1	8.79661	1.93474	A375	ARS1620	ARS1620_1	G1
ATTGGACAGTAAGTAC-1	1.35152	-2.46322	MeWo	DMSO	DMSO_2	G1
ATTGGACAGTACGTAA-1	-3.00423	-4.27373	H1299	VEM	VEM_1	G1
ATTGGACAGTCATCCA-1	7.98079	4.81319	A375	ARS1620	ARS1620_2	G1
ATTGGACAGTCCAGGA-1	-11.3784	14.1221	H23	VEM	VEM_1	S
ATTGGACCAAAGGAAG-1	-9.49428	-1.98262	H1975	DMSO	DMSO_1	G1
ATTGGACCAAGCGCTC-1	7.37704	5.89861	A375	DMSO	DMSO_1	G1
ATTGGACCACAACGTT-1	-6.00202	-12.6135	MiaPaca2	VEM	VEM_2	G2M
ATTGGACCATACCATG-1	-11.0122	1.78161	H1975	ARS1620	ARS1620_1	S
ATTGGACGTCATGCCG-1	7.09192	2.65264	A375	ARS1620	ARS1620_1	G1
ATTGGACGTCCTCCAT-1	-11.7557	1.11437	H1975	VEM	VEM_2	G1
ATTGGACGTCGAAAGC-1	7.68292	5.69099	A375	ARS1620	ARS1620_1	G1
ATTGGACGTCGAGTTT-1	-11.1536	8.43388	H358	DMSO	DMSO_2	G1
ATTGGACGTCGTTGTA-1	8.72253	5.15315	A375	DMSO	DMSO_2	G1
ATTGGACGTGAGGGAG-1	-1.46062	8.6935	H1299	DMSO	DMSO_1	G1
ATTGGACGTGTAATGA-1	-8.26142	2.33187	H1975	VEM	VEM_2	G1
ATTGGACGTTACTGAC-1	12.0554	-2.99611	A375	VEM	VEM_2	G1
ATTGGACTCTACTATC-1	8.58223	5.17813	A375	ARS1620	ARS1620_1	G1
ATTGGACTCTGCGACG-1	-10.963	0.618359	H1975	VEM	VEM_2	G1
ATTGGTGAGAAACGAG-1	-11.906	-0.0687741	H1975	ARS1620	ARS1620_2	G1
ATTGGTGAGACCGGAT-1	-0.809211	9.82386	H1299	VEM	VEM_1	G1
ATTGGTGAGATCGGGT-1	10.5227	1.4808	A375	DMSO	DMSO_1	G1
ATTGGTGAGATGCCTT-1	4.51993	-9.78518	A549	ARS1620	ARS1620_1	G1
ATTGGTGAGCGTTTAC-1	-0.297124	9.26914	H1299	DMSO	DMSO_2	G1
ATTGGTGAGGCAAAGA-1	-6.43227	-10.0698	MiaPaca2	DMSO	DMSO_1	S
ATTGGTGAGGCAGGTT-1	-3.49722	8.65442	H1299	DMSO	DMSO_1	S
ATTGGTGCAATGAATG-1	4.94799	5.06038	A375	ARS1620	ARS1620_1	G1
ATTGGTGCAGCATACT-1	7.3697	5.55163	A375	ARS1620	ARS1620_2	G1
ATTGGTGCAGTACACT-1	-11.4537	13.963	H23	VEM	VEM_2	S
ATTGGTGCATGGAATA-1	9.96323	3.53502	A375	ARS1620	ARS1620_1	G1
ATTGGTGGTCGAGATG-1	-1.46453	10.753	H1299	ARS1620	ARS1620_1	G1
ATTGGTGGTTACGTCA-1	9.62719	2.24002	A375	DMSO	DMSO_1	G1
ATTGGTGGTTGTACAC-1	6.07917	5.52904	A375	ARS1620	ARS1620_1	G1
ATTGGTGTCAACACCA-1	-11.315	1.10068	H1975	DMSO	DMSO_1	G1
ATTTCTGAGAATTGTG-1	7.33081	2.05898	A375	DMSO	DMSO_1	G1
ATTTCTGAGACAAAGG-1	5.47788	3.14185	A375	ARS1620	ARS1620_2	S
ATTTCTGAGACTACAA-1	-10.7026	1.94576	H1975	DMSO	DMSO_1	G1
ATTTCTGAGACTTGAA-1	-0.741607	13.2773	H1299	DMSO	DMSO_2	G2M
ATTTCTGAGAGAACAG-1	5.26536	5.1756	A375	DMSO	DMSO_1	G2M
ATTTCTGAGGGCTTCC-1	8.03306	3.78441	A375	ARS1620	ARS1620_2	G1
ATTTCTGCAAGCTGGA-1	7.27948	4.60059	A375	DMSO	DMSO_1	G1
ATTTCTGCACAGTCGC-1	9.06766	3.80799	A375	DMSO	DMSO_1	G1
ATTTCTGCACATAACC-1	-5.9062	-10.2539	MiaPaca2	ARS1620	ARS1620_1	G1
ATTTCTGCACATTAGC-1	-9.57048	-0.0234722	H1975	VEM	VEM_1	G1
ATTTCTGCACCGATAT-1	10.2467	4.16065	A375	ARS1620	ARS1620_2	G1
ATTTCTGCACGCCAGT-1	-2.45038	10.8201	H1299	DMSO	DMSO_1	S
ATTTCTGCAGAGCCAA-1	-10.8563	7.91282	H358	ARS1620	ARS1620_2	G1
ATTTCTGCAGCCTATA-1	5.56283	5.83894	A375	DMSO	DMSO_1	G1
ATTTCTGCAGCTGTTA-1	-11.6532	-0.546353	H1975	VEM	VEM_2	G1
ATTTCTGCATGGTCTA-1	-6.48878	-11.9319	MiaPaca2	ARS1620	ARS1620_2	G2M
ATTTCTGCATTGGCGC-1	-0.609347	10.7856	H1299	ARS1620	ARS1620_1	G1
ATTTCTGGTAGCAAAT-1	4.67488	-10.1127	A549	VEM	VEM_1	G1
ATTTCTGGTCAACATC-1	7.76779	3.4128	A375	ARS1620	ARS1620_2	G1
ATTTCTGGTCCGAGTC-1	-3.86385	8.84603	H1299	VEM	VEM_2	S
ATTTCTGTCAAACCAC-1	-5.86456	-12.0938	MiaPaca2	DMSO	DMSO_1	G2M
ATTTCTGTCACCGGGT-1	9.47113	0.677739	A375	ARS1620	ARS1620_1	G1
ATTTCTGTCATGTGGT-1	-0.400542	-4.81619	A375	ARS1620	ARS1620_1	G2M
[truncated: 6,772 more rows]

## Sheet: Fig. 1b
cell_type	treat	norm_count
A375	VEM	0.0798348
HTT144	VEM	0.214286
SKMEL28	VEM	0.52
MiaPaca2	VEM	0.875895
H358	VEM	1.04587
A549	VEM	1.05814
H1299	VEM	1.10849
H1975	VEM	1.20218
H23	VEM	1.32759
MeWo	VEM	1.5641
SKMEL2	VEM	1.66667
MiaPaca2	ARS1620	0.391408
H358	ARS1620	0.798165
H23	ARS1620	0.913793
A375	ARS1620	1.00069
H1299	ARS1620	1.13208
H1975	ARS1620	1.17263
A549	ARS1620	1.22093
SKMEL28	ARS1620	1.32
SKMEL2	ARS1620	1.38095
MeWo	ARS1620	1.48718
HTT144	ARS1620	1.92857

## Sheet: Fig. 1c
VEMURAFENIB
L1 Norm	FRG1B_p.K22del	TSC22D3_p.D59G	FAM208B_p.TK322fs	ITGAM_p.R498fs	KRT17_p.R129fs	CDKN2A_p.E69*	ZNF800_p.N614fs	DEGS2_p.N272T	ZDHHC23_p.K86fs	TEKT2_p.A430A	FMN2_p.P1191P	MYO7B_p.L1134P	DNAJB4_p.PK301fs	ZNF141_p.S411fs	GZMA_p.G32E	SMARCC1_p.T868fs	DISP1_p.T504N	KRAS_p.G12C	FAM46D_p.S66F	BRAF_p.V600E	ZNF638_p.E1302fs	OR5K4_p.R3K	KIF18A_p.D801Y	ACTL6A_p.L400L	STIM2_p.E385fs	MT-ND5_p.I257V	PAPD4_p.L197fs	PCDHB6_p.D662D	ANKRD40_p.D99E	SAMD15_p.S505fs	CPSF6_p.S425L
0.39794	0	0	0	0	0	0	0	0	0	0	0	0	0	0	0	0	0	0	0	0	0	0	0	0	0	0	0	0	0	0	0
0.405765	0	0	0	0	0	0	0	0	0	0	0	0	0	0	0	0	0	0	0	0	0	0	0	0	0	0	0	0	0	0	0
0.413734	0	0	0	0	0	0	0	0	0	0	0	0	0	0	0	0	0	0	0	0	0	0	0	0	0	0	0	0	0	0	0
0.421852	0	0	0	0	0	0	0	0	0	0	0	0	0	0	0	0	0	0	0	0	0	0	0	0	0	0	0	0	0	0	0
0.430125	0	0	0	0	0	0	0	0	0	0	0	0	0	0	0	0	0	0	0	0	0	0	0	0	0	0	0	0	0	0	0
0.438558	0	0	0	0	0	0	0	0	0	0	0	0	0	0	0	0	0	0	0	0	0	0	0	0	0	0	0	0	0	0	0
0.447158	0	0	0	0	0	0	0	0	0	0	0	0	0	0	0	0	0	0	0	0	0	0	0	0	0	0	0	0	0	0	0
0.455932	0	0	0	0	0	0	0	0	0	0	0	0	0	0	0	0	0	0	0	0	0	0	0	0	0	0	0	0	0	0	0
0.464887	0	0	0	0	0	0	0	0	0	0	0	0	0	0	0	0	0	0	0	0	0	0	0	0	0	0	0	0	0	0	0
0.47403	0	0	0	0	0	0	0	0	0	0	0	0	0	0	0	0	0	0	0	0	0	0	0	0	0	0	0	0	0	0	0
0.48337	0	0	0	0	0	0	0	0	0	0	0	0	0	0	0	0	0	0	0	0	0	0	0	0	0	0	0	0	0	0	0
0.492916	0	0	0	0	0	0	0	0	0	0	0	0	0	0	0	0	0	0	0	0	0	0	0	0	0	0	0	0	0	0	0
0.502675	0	0	0	0	0	0	0	0	0	0	0	0	0	0	0	0	0	0	0	0	0	0	0	0	0	0	0	0	0	0	0
0.51266	0	0	0	0	0	0	0	0	0	0	0	0	0	0	0	0	0	0	0	0	0	0	0	0	0	0	0	0	0	0	0
0.522879	0	0	0	0	0	0	0	0	0	0	0	0	0	0	0	0	0	0	0	0	0	0	0	0	0	0	0	0	0	0	0
0.533344	0	0	0	0	0	0	0	0	0	0	0	0	0	0	0	0	0	0	0	0	0	0	0	0	0	0	0	0	0	0	0
0.544068	0	0	0	0	0	0	0	0	0	0	0	0	0	0	0	0	0	0	0	0	0	0	0	0	0	0	0	0	0	0	0
0.555063	0	0	0	0	0	0	0	0	0	0	0	0	0	0	0	0	0	0	0	0	0	0	0	0	0	0	0	0	0	0	0
0.566344	0	0	0	0	0	0	0	0	0	0	0	0	0	0	0	0	0	0	0	0	0	0	0	0	0	0	0	0	0	0	0
0.577926	0	0	0	0	0	0	0	0	0	0	0	0	0	0	0	0	0	0	0	0	0	0	0	0	0	0	0	0	0	0	0
0.589826	0	0	0	0	0	0	0	0	0	0	0	0	0	0	0	0	0	0	0	0	0	0	0	0	0	0	0	0	0	0	0
0.60206	0	0	0	0	0	0	0	0	0	0	0	0	0	0	0	0	0	0	0	0	0	0	0	0	0	0	0	0	0	0	0
0.614649	0	0	0	0	0	0	0	0	0	0	0	0	0	0	0	0	0	0	0	0	0	0	0	0	0	0	0	0	0	0	0
0.627614	0	0	0	0	0	0	0	0	0	0	0	0	0	0	0	0	0	0	0	0	0	0	0	0	0	0	0	0	0	0	0
0.640978	0	0	0	0	0	0	0	0	0	0	0	0	0	0	0	0	0	0	0	0	0	0	0	0	0	0	0	0	0	0	0
0.654766	0	0	0	0	0	0	0	0	0	0	0	0	0	0	0	0	0	0	0	0	0	0	0	0	0	0	0	0	0	0	0
0.669007	0	0	0	0	0	0	0	0	0	0	0	0	0	0	0	0	0	0	0	0	0	0	0	0	0	0	0	0	0	0	0
0.68373	0	0	0	0	0	0	0	0	0	0	0	0	0	0	0	0	0	0	0	0	0	0	0	0	0	0	0	0	0	0	0
0.69897	0	0	0	0	0	0	0	0	0	0	0	0	0	0	0	0	0	0	0	0	0	0	0	0	0	0	0	0	0	0	0
0.714764	0	0	0	0	0	0	0	0	0	0	0	0	0	0	0	0	0	0	0	0	0	0	0	0	0	0	0	0	0	0	0
0.731155	0	0	0	0	0	0	0	0	0	0	0	0	0	0	0	0	0	0	0	0	0	0	0	0	0	0	0	0	0	0	0
0.748188	0	0	0	0	0	0	0	0	0	0	0	0	0	0	0	0	0	0	0	0	0	0	0	0	0	0	0	0	0	0	0
0.765917	0	0	0	0	0	0	0	0	0	0	0	0	0	0	0	0	0	0	0	0	0	0	0	0	0	0	0	0	0	0	0
0.7844	0	0	0	0	0	0	0	0	0	0	0	0	0	0	0	0	0	0	0	0	0	0	0	0	0	0	0	0	0	0	0
0.803705	0	0	0	0	0	0	0	0	0	0	0	0	0	0	0	0	0	0	0	0	0	0	0	0	0	0	0	0	0	0	0
0.823909	0	0	0	0	0	0	0	0	0	0	0	0	0	0	0	0	0	0	0	0	0	0	0	0	0	0	0	0	0	0	0
0.845098	0	0	0	0	0	0	0	0	0	0	0	0	0	0	0	0	0	0	0	0	0	0	0	0	0	0	0	0	0	0	0
0.867374	0	0	0	0	0	0	0	0	0	0	0	0	0	0	0	0	0	0	0	0	0	0	0	0	0	0	0	0	0	0	0
0.890856	0	0	0	0	0	0	0	0	0	0	0	0	0	0	0	0	0	0	0	0	0	0	0	0	0	0	0	0	0	0	0
0.915679	0	0	0	0	0	0	0	0	0	0	0	0	0	0	0	0	0	0	0	0	0	0	0	0	0	0	0	0	0	0	0
0.942008	0	0	0	0	0	0	0	0	0	0	0	0	0	0	0	0	0	0	0	0	0	0	0	0	0	0	0	0	0	0	0
0.970037	0	0	0	0	0	0	0	0	0	0	0	0	0	0	0	0	0	0	0	0	0	0	0	0	0	0	0	0	0	0	0
1	0	0	0	0	0	0	0	0	0	0	0	0	0	0	0	0	0	0	0	0	0	0	0	0	0	0	0	0	0	0	0
1.03218	0	0	0	0	0	0	0	0	0	0	0	0	0	0	0	0	0	0	0	0	0	0	0	0	0	0	0	0	0	0	0
1.06695	0	0	0	0	0	0	0	0	0	0	0	0	0	0	0	0	0	0	0	-0.023005	0	0	0	0	0	0	0	0	0	0	0
1.10474	0	0	0	0	0	0	0	0	0	0	0	0	0	0	0	0	0	0	0	-0.0676478	0	0	0	0	0	0	0	0	0	0	0
1.14613	0	0	0	0	0	0	0	0	0	0	0	0	0	0	0	0	0	0	0	-0.112291	0	0	0	0	0	0	0	0	0	0	0
1.19189	0	0	0	0	0	0	0	0	0	0	0	0	0	0	0	0	0	0	0	-0.156934	0	0	0	0	0	0	0	0	0	0	0
1.24304	0	0	0	0.0217013	0	0	0	0	0	0	0	0	0	0	0	0	0	0	0	-0.196151	0	0	0	0	0	0	0	0	0	0	0
1.30103	0	0	0	0.0574149	0	0	0	0	0	0	0	0	0	0	0	0	0	0	0	-0.231866	0	0	0	0	0	0	0	0	0	0	0
ARS-1620
L1 Norm	FRG1B_p.K22del	TSC22D3_p.D59G	FAM208B_p.TK322fs	ITGAM_p.R498fs	KRT17_p.R129fs	CDKN2A_p.E69*	ZNF800_p.N614fs	DEGS2_p.N272T	ZDHHC23_p.K86fs	TEKT2_p.A430A	FMN2_p.P1191P	MYO7B_p.L1134P	DNAJB4_p.PK301fs	ZNF141_p.S411fs	GZMA_p.G32E	SMARCC1_p.T868fs	DISP1_p.T504N	KRAS_p.G12C	FAM46D_p.S66F	BRAF_p.V600E	ZNF638_p.E1302fs	OR5K4_p.R3K	KIF18A_p.D801Y	ACTL6A_p.L400L	STIM2_p.E385fs	MT-ND5_p.I257V	PAPD4_p.L197fs	PCDHB6_p.D662D	ANKRD40_p.D99E	SAMD15_p.S505fs	CPSF6_p.S425L
0.920819	0	0	0	0	0	0	0	0	0	0	0	0	0	0	0	0	0	0	0	0	0	0	0	0	0	0	0	0	0	0	0
0.923569	0	0	0	0	0	0	0	0	0	0	0	0	0	0	0	0	0	0	0	0	0	0	0	0	0	0	0	0	0	0	0
0.926337	0	0	0	0	0	0	0	0	0	0	0	0	0	0	0	0	0	0	0	0	0	0	0	0	0	0	0	0	0	0	0
0.929123	0	0	0	0	0	0	0	0	0	0	0	0	0	0	0	0	0	0	0	0	0	0	0	0	0	0	0	0	0	0	0
0.931927	0	0	0	0	0	0	0	0	0	0	0	0	0	0	0	0	0	0	0	0	0	0	0	0	0	0	0	0	0	0	0
0.934749	0	0	0	0	0	0	0	0	0	0	0	0	0	0	0	0	0	0	0	0	0	0	0	0	0	0	0	0	0	0	0
0.937589	0	0	0	0	0	0	0	0	0	0	0	0	0	0	0	0	0	0	0	0	0	0	0	0	0	0	0	0	0	0	0
0.940448	0	0	0	0	0	0	0	0	0	0	0	0	0	0	0	0	0	0	0	0	0	0	0	0	0	0	0	0	0	0	0
0.943326	0	0	0	0	0	0	0	0	0	0	0	0	0	0	0	0	0	0	0	0	0	0	0	0	0	0	0	0	0	0	0
0.946223	0	0	0	0	0	0	0	0	0	0	0	0	0	0	0	0	0	0	0	0	0	0	0	0	0	0	0	0	0	0	0
0.94914	0	0	0	0	0	0	0	0	0	0	0	0	0	0	0	0	0	0	0	0	0	0	0	0	0	0	0	0	0	0	0
0.952076	0	0	0	0	0	0	0	0	0	0	0	0	0	0	0	0	0	0	0	0	0	0	0	0	0	0	0	0	0	0	0
0.955033	0	0	0	0	0	0	0	0	0	0	0	0	0	0	0	0	0	0	0	0	0	0	0	0	0	0	0	0	0	0	0
0.95801	0	0	0	0	0	0	0	0	0	0	0	0	0	0	0	0	0	0	0	0	0	0	0	0	0	0	0	0	0	0	0
0.961007	0	0	0	0	0	0	0	0	0	0	0	0	0	0	0	0	0	0	0	0	0	0	0	0	0	0	0	0	0	0	0
0.964025	0	0	0	0	0	0	0	0	0	0	0	0	0	0	0	0	0	0	0	0	0	0	0	0	0	0	0	0	0	0	0
0.967064	0	0	0	0	0	0	0	0	0	0	0	0	0	0	0	0	0	0	0	0	0	0	0	0	0	0	0	0	0	0	0
0.970125	0	0	0	0	0	0	0	0	0	0	0	0	0	0	0	0	0	0	0	0	0	0	0	0	0	0	0	0	0	0	0
0.973207	0	0	0	0	0	0	0	0	0	0	0	0	0	0	0	0	0	0	0	0	0	0	0	0	0	0	0	0	0	0	0
0.976311	0	0	0	0	0	0	0	0	0	0	0	0	0	0	0	0	0	0	0	0	0	0	0	0	0	0	0	0	0	0	0
0.979438	0	0	0	0	0	0	0	0	0	0	0	0	0	0	0	0	0	0	0	0	0	0	0	0	0	0	0	0	0	0	0
0.982587	0	0	0	0	0	0	0	0	0	0	0	0	0	0	0	0	0	0	0	0	0	0	0	0	0	0	0	0	0	0	0
0.98576	0	0	0	0	0	0	0	0	0	0	0	0	0	0	0	0	0	0	0	0	0	0	0	0	0	0	0	0	0	0	0
0.988955	0	0	0	0	0	0	0	0	0	0	0	0	0	0	0	0	0	0	0	0	0	0	0	0	0	0	0	0	0	0	0
0.992175	0	0	0	0	0	0	0	0	0	0	0	0	0	0	0	0	0	0	0	0	0	0	0	0	0	0	0	0	0	0	0
0.995418	0	0	0	0	0	0	0	0	0	0	0	0	0	0	0	0	0	0	0	0	0	0	0	0	0	0	0	0	0	0	0
0.998686	0	0	0	0	0	0	0	0	0	0	0	0	0	0	0	0	0	0	0	0	0	0	0	0	0	0	0	0	0	0	0
1.00198	0	0	0	0	0	0	0	0	0	0	0	0	0	0	0	0	0	0	0	0	0	0	0	0	0	0	0	0	0	0	0
1.0053	0	0	0	0	0	0	0	0	0	0	0	0	0	0	0	0	0	0	0	0	0	0	0	0	0	0	0	0	0	0	0
1.00864	0	0	0	0	0	0	0	0	0	0	0	0	0	0	0	0	0	0	0	0	0	0	0	0	0	0	0	0	0	0	0
1.01201	0	0	0	0	0	0	0	0	0	0	0	0	0	0	0	0	0	0	0	0	0	0	0	0	0	0	0	0	0	0	0
1.0154	0	0	0	0	0	0	0	0	0	0	0	0	0	0	0	0	0	0	0	0	0	0	0	0	0	0	0	0	0	0	0
1.01883	0	0	0	0	0	0	0	0	0	0	0	0	0	0	0	0	0	0	0	0	0	0	0	0	0	0	0	0	0	0	0
1.02228	0	0	0	0	0	0	0	0	0	0	0	0	0	0	0	0	0	0	0	0	0	0	0	0	0	0	0	0	0	0	0
1.02575	0	0	0	0	0	0	0	0	0	0	0	0	0	0	0	0	0	0	0	0	0	0	0	0	0	0	0	0	0	0	0
1.02926	0	0	0	0	0	0	0	0	0	0	0	0	0	0	0	0	0	0	0	0	0	0	0	0	0	0	0	0	0	0	0
1.03279	0	0	0	0	0	0	0	0	0	0	0	0	0	0	0	0	0	0	0	0	0	0	0	0	0	0	0	0	0	0	0
1.03636	0	0	0	0	0	0	0	0	0	0	0	0	0	0	0	0	0	0	0	0	0	0	0	0	0	0	0	0	0	0	0
1.03995	0	0	0	0	0	0	0	0	0	0	0	0	0	0	0	0	0	0	0	0	0	0	0	0	0	0	0	0	0	0	0
1.04357	0	0	0	0	0	0	0	0	0	0	0	0	0	0	0	0	0	0	0	0	0	0	0	0	0	0	0	0	0	0	0
1.04722	0	0	0	0	0	0	0	0	0	0	0	0	0	0	0	0	0	0	0	0	0	0	0	0	0	0	0	0	0	0	0
1.05091	0	0	0	0	0	0	0	0	0	0	0	0	0	0	0	0	0	0	0	0	0	0	0	0	0	0	0	0	0	0	0
1.05462	0	0	0	0	0	0	0	0	0	0	0	0	0	0	0	0	0	0	0	0	0	0	0	0	0	0	0	0	0	0	0
1.05837	0	0	0	0	0	0	0	0	0	0	0	0	0	0	0	0	0	0	0	0	0	0	0	0	0	0	0	0	0	0	0
1.06215	0	0	0	0	0	0	0	0	0	0	0	0	0	0	0	0	0	0	0	0	0	0	0	0	0	0	0	0	0	0	0
1.06596	0	0	0	0	0	0	0	0	0	0	0	0	0	0	0	0	0	0	0	0	0	0	0	0	0	0	0	0	0	0	0
1.06981	0	0	0	0	0	0	0	0	0	0	0	0	0	0	0	0	0	0	0	0	0	0	0	0	0	0	0	0	0	0	0
1.07369	0	0	0	0	0	0	0	0	0	0	0	0	0	0	0	0	0	0	0	0	0	0	0	0	0	0	0	0	0	0	0
1.0776	0	0	0	0	0	0	0	0	0	0	0	0	0	0	0	0	0	0	0	0	0	0	0	0	0	0	0	0	0	0	0
1.08156	0	0	0	0	0	0	0	0	0	0	0	0	0	0	0	0	0	0	0	0	0	0	0	0	0	0	0	0	0	0	0
1.08554	0	0	0	0	0	0	0	0	0	0	0	0	0	0	0	0	0	0	0	0	0	0	0	0	0	0	0	0	0	0	0
1.08957	0	0	0	0	0	0	0	0	0	0	0	0	0	0	0	0	0	0	0	0	0	0	0	0	0	0	0	0	0	0	0
1.09363	0	0	0	0	0	0	0	0	0	0	0	0	0	0	0	0	0	0	0	0	0	0	0	0	0	0	0	0	0	0	0
1.09773	0	0	0	0	0	0	0	0	0	0	0	0	0	0	0	0	0	0	0	0	0	0	0	0	0	0	0	0	0	0	0
1.10187	0	0	0	0	0	0	0	0	0	0	0	0	0	0	0	0	0	0	0	0	0	0	0	0	0	0	0	0	0	0	0
1.10605	0	0	0	0	0	0	0	0	0	0	0	0	0	0	0	0	0	0	0	0	0	0	0	0	0	0	0	0	0	0	0
1.11027	0	0	0	0	0	0	0	0	0	0	0	0	0	0	0	0	0	0	0	0	0	0	0	0	0	0	0	0	0	0	0
1.11454	0	0	0	0	0	0	0	0	0	0	0	0	0	0	0	0	0	0	0	0	0	0	0	0	0	0	0	0	0	0	0
1.11884	0	0	0	0	0	0	0	0	0	0	0	0	0	0	0	0	0	0	0	0	0	0	0	0	0	0	0	0	0	0	0
1.12319	0	0	0	0	0	0	0	0	0	0	0	0	0	0	0	0	0	0	0	0	0	0	0	0	0	0	0	0	0	0	0
1.12758	0	0	0	0	0	0	0	0	0	0	0	0	0	0	0	0	0	0	0	0	0	0	0	0	0	0	0	0	0	0	0
1.13201	0	0	0	0	0	0	0	0	0	0	0	0	0	0	0	0	0	0	0	0	0	0	0	0	0	0	0	0	0	0	0
1.1365	0	0	0	0	0	0	0	0	0	0	0	0	0	0	0	0	0	0	0	0	0	0	0	0	0	0	0	0	0	0	0
1.14103	0	0	0	0	0	0	0	0	0	0	0	0	0	0	0	0	0	0	0	0	0	0	0	0	0	0	0	0	0	0	0
1.1456	0	0	0	0	0	0	0	0	0	0	0	0	0	0	0	0	0	0	0	0	0	0	0	0	0	0	0	0	0	0	0
1.15023	0	0	0	0	0	0	0	0	0	0	0	0	0	0	0	0	0	0	0	0	0	0	0	0	0	0	0	0	0	0	0
1.1549	0	0	0	0	0	0	0	0	0	0	0	0	0	0	0	0	0	0	0	0	0	0	0	0	0	0	0	0	0	0	0
1.15963	0	0	0	0	0	0	0	0	0	0	0	0	0	0	0	0	0	0	0	0	0	0	0	0	0	0	0	0	0	0	0
1.16441	0	0	0	0	0	0	0	0	0	0	0	0	0	0	0	0	0	0	0	0	0	0	0	0	0	0	0	0	0	0	0
1.16924	0	0	0	0	0	0	0	0	0	0	0	0	0	0	0	0	0	0	0	0	0	0	0	0	0	0	0	0	0	0	0
1.17412	0	0	0	0	0	0	0	0	0	0	0	0	0	0	0	0	0	0	0	0	0	0	0	0	0	0	0	0	0	0	0
1.17906	0	0	0	0	0	0	0	0	0	0	0	0	0	0	0	0	0	0	0	0	0	0	0	0	0	0	0	0	0	0	0
1.18406	0	0	0	0	0	0	0	0	0	0	0	0	0	0	0	0	0	0	0	0	0	0	0	0	0	0	0	0	0	0	0
1.18912	0	0	0	0	0	0	0	0	0	0	0	0	0	0	0	0	0	0	0	0	0	0	0	0	0	0	0	0	0	0	0
1.19423	0	0	0	0	0	0	0	0	0	0	0	0	0	0	0	0	0	0	0	0	0	0	0	0	0	0	0	0	0	0	0
1.19941	0	0	0	0	0	0	0	0	0	0	0	0	0	0	0	0	0	0	0	0	0	0	0	0	0	0	0	0	0	0	0
1.20465	0	0	0	0	0	0	0	0	0	0	0	0	0	0	0	0	0	0	0	0	0	0	0	0	0	0	0	0	0	0	0
1.20995	0	0	0	0	0	0	0	0	0	0	0	0	0	0	0	0	0	0	0	0	0	0	0	0	0	0	0	0	0	0	0
1.21532	0	0	0	0	0	0	0	0	0	0	0	0	0	0	0	0	0	0	0	0	0	0	0	0	0	0	0	0	0	0	0
1.22075	0	0	0	0	0	0	0	0	0	0	0	0	0	0	0	0	0	0	0	0	0	0	0	0	0	0	0	0	0	0	0
1.22626	0	0	0	0	0	0	0	0	0	0	0	0	0	0	0	0	0	0	0	0	0	0	0	0	0	0	0	0	0	0	0
1.23183	0	0	0	0	0	0	0	0	0	0	0	0	0	0	0	0	0	-0.0027495	0	0	0	0	0	0	0	0	0	0	0	0	0
1.23748	0	0	0	0	0	0	0	0	0	0	0	0	0	0	0	0	0	-0.006357	0	0	0	0	0	0	0	0	0	0	0	0	0
1.2432	0	0	0	0	0	0	0	0	0	0	0	0	0	0	0	0	0	-0.0099645	0	0	0	0	0	0	0	0	0	0	0	0	0
1.249	0	0	0	0	0	0	0	0	0	0	0	0	0	0	0	0	0	-0.013572	0	0	0	0	0	0	0	0	0	0	0	0	0
1.25488	0	0	0	0	0	0	0	0	0	0	0	0	0	0	0	0	0	-0.0171796	0	0	0	0	0	0	0	0	0	0	0	0	0
1.26084	0	0	0	0	0	0	0	0	0	0	0	0	0	0	0	0	0	-0.0207871	0	0	0	0	0	0	0	0	0	0	0	0	0
1.26688	0	0	0	0	0	0	0	0	0	0	0	0	0	0	0	0	0	-0.0243946	0	0	0	0	0	0	0	0	0	0	0	0	0
1.273	0	0	0	0	0	0	0	0	0	0	0	0	0	0	0	0	0	-0.0280021	0	0	0	0	0	0	0	0	0	0	0	0	0
1.27921	0	0	0	0	0	0	0	0	0	0	0	0	0	0	0	0	0	-0.0316096	0	0	0	0	0	0	0	0	0	0	0	0	0
1.28552	0	0	0	0	0	0	0	0	0	0	0	0	0	0	0	0	0	-0.0352171	0	0	0	0	0	0	0	0	0	0	0	0	0
1.29191	0	0	0	0	0	0	0	0	0	0	0	0	0	0	0	0	0	-0.0388246	0	0	0	0	0	0	0	0	0	0	0	0	0
1.29841	0	0	0	0	0	0	0	0	0	0	0	0	0	0	0	0	0	-0.0424321	0	0	0	0	0	0	0	0	0	0	0	0	0
1.305	0	0	0	0	0	0	0	0	0	0	0	0	0	0	0	0	0	-0.0460396	0	0	0	0	0	0	0	0	0	0	0	0	0
1.31169	0	0	0	0	0	0	0	0	0	0	0	0	0	0	0	0	0	-0.0496471	0	0	0	0	0	0	0	0	0	0	0	0	0
1.31848	0	0	0	0	0	0	0	0	0	0	0	0	0	0	0	0	0	-0.0532546	0	0	0	0	0	0	0	0	0	0	0	0	0
1.32539	0	0	0	0	0	0	0	0	0	0	0	0	0	0	0	0	0	-0.0568621	0	0	0	0	0	0	0	0	0	0	0	0	0
1.33241	0	0	0	0	0	0	0	0	0	0	0	0	0	0	0	0	0	-0.0604696	0	0	0	0	0	0	0	0	0	0	0	0	0
1.33954	0	0	0	0	0	0	0	0	0	0	0	0	0	0	0	0	0	-0.0640771	0	0	0	0	0	0	0	0	0	0	0	0	0
1.34679	0	0	0	0	0	0	0	0	0	0	0	0	0	0	0	0	0	-0.0676846	0	0	0	0	0	0	0	0	0	0	0	0	0

## Sheet: Fig1d
index	UMAP1	UMAP2	treatment	cell_line
AAACCCAAGACAGTCG-1-0	0.847855	-0.337887	C4	SK-LU-1
AAACCCAAGGAAGTAG-1-0	-12.9232	-3.2227	C4	H1373
AAACCCACAGCAGTTT-1-0	-5.63333	-2.64572	C2	H441
AAACGAAAGCAGCACA-1-0	-6.63436	13.6528	C0	H358
AAACGAAAGCCGATCC-1-0	-5.57919	12.0571	C2	H358
AAACGAAAGGAGCAAA-1-0	-3.53578	-9.38668	C2	Calu-1
AAACGAAAGGGTTTCT-1-0	-9.64778	4.81241	C1	H1792
AAACGAAAGGTAGACC-1-0	-2.48107	-7.98935	C0	Calu-1
AAACGAACAACTAGAA-1-0	1.92777	-2.25566	C1	SK-LU-1
AAACGAAGTCCTACAA-1-0	-7.3298	12.0396	C0	H358
AAACGAATCCTTCACG-1-0	-0.708967	-9.61443	C2	Calu-1
AAACGCTAGACTAAGT-1-0	2.37155	-7.05019	C1	SK-LU-1
AAACGCTCACAGTGTT-1-0	-6.01792	11.4581	C0	H358
AAACGCTCACATTGTG-1-0	-4.75077	-12.1842	C4	Calu-1
AAACGCTCATAGTCAC-1-0	-8.07153	5.5041	C2	H1792
AAACGCTGTCTTTCAT-1-0	8.04001	0.469716	C1	SW1573
AAACGCTGTGATTGGG-1-0	-5.62633	-8.687	C2	Calu-1
AAACGCTGTGCGTTTA-1-0	-4.64742	-12.7469	C1	Calu-1
AAACGCTGTTGTTTGG-1-0	9.55725	2.63715	C4	SW1573
AAACGCTTCAGATTGC-1-0	-2.42858	-7.81911	C2	Calu-1
AAACGCTTCGACATTG-1-0	-3.17017	6.45102	C4	H2030
AAAGAACAGAAGCGGG-1-0	-4.69632	-11.9415	C2	Calu-1
AAAGAACAGGAGTATT-1-0	-1.18065	-10.8783	C2	Calu-1
AAAGAACAGTTACGTC-1-0	-7.63887	11.9927	C1	H358
AAAGAACAGTTAGTAG-1-0	-0.426664	7.12143	C4	H2030
AAAGAACCAGAAGTGC-1-0	11.4817	1.11757	C1	SW1573
AAAGAACCATAACAGA-1-0	6.65723	2.20275	C2	SW1573
AAAGAACGTATGCTTG-1-0	8.74824	2.11455	C2	SW1573
AAAGAACTCCAGCCTT-1-0	-12.2181	0.215209	C1	H1373
AAAGAACTCTGAGAGG-1-0	-5.53016	-9.07758	C1	Calu-1
AAAGAACTCTTGGAAC-1-0	-5.59876	-11.9849	C2	Calu-1
AAAGGATAGAAACACT-1-0	-8.23309	-1.39267	C0	H441
AAAGGATAGATTGACA-1-0	2.77838	-6.29216	C2	SK-LU-1
AAAGGATAGCGACATG-1-0	-4.99137	-9.36955	C1	Calu-1
AAAGGATAGTACAACA-1-0	6.71666	3.84789	C2	SW1573
AAAGGATGTACAAACA-1-0	-3.03281	-11.6229	C2	Calu-1
AAAGGATGTACCCACG-1-0	9.83017	5.36449	C2	SW1573
AAAGGATGTTGGGTTT-1-0	-5.36917	-2.3538	C2	H441
AAAGGATGTTTAAGGA-1-0	-4.09608	0.4798	C4	H441
AAAGGATTCGTGTCAA-1-0	-5.66713	13.3834	C4	H358
AAAGGGCAGCGTATGG-1-0	-1.01406	-9.82461	C4	Calu-1
AAAGGGCAGGAGAGTA-1-0	-1.9184	-9.42961	C1	Calu-1
AAAGGGCCAAGCGGAT-1-0	-7.22872	-2.27911	C2	H441
AAAGGGCCACACCTTC-1-0	-0.11791	2.34406	C4	SW1573
AAAGGGCCACCAGACC-1-0	-3.75589	12.8006	C0	H358
AAAGGGCCACGTATAC-1-0	-7.14142	11.3431	C1	H358
AAAGGGCGTGTTTGCA-1-0	-3.70435	-7.72715	C4	Calu-1
AAAGGGCTCTTCCACG-1-0	-7.39663	11.9536	C2	H358
AAAGGTAAGGAACGCT-1-0	-2.67194	7.27723	C2	H2030
AAAGGTACATAGACTC-1-0	-2.71504	-1.86526	C2	H1373
AAAGGTAGTCGAATGG-1-0	2.98682	-7.28638	C4	SK-LU-1
AAAGGTAGTGGGTATG-1-0	2.31965	11.6555	C0	NCI-H23
AAAGGTATCATTTGTC-1-0	-10.2796	5.56947	C2	H1792
AAAGGTATCCACAAGT-1-0	-2.57462	-2.4076	C2	Calu-1
AAAGGTATCGCGCTGA-1-0	-2.13237	-7.77086	C1	Calu-1
AAAGTCCAGGGATCAC-1-0	-2.24023	-3.60258	C2	Calu-1
AAAGTCCCAAGAGCTG-1-0	0.811814	-1.47166	C0	SK-LU-1
AAAGTCCCAGCTGTGC-1-0	-7.67898	4.44536	C2	H1792
AAAGTCCGTCTTACAG-1-0	3.61096	7.74002	C2	H2122
AAAGTCCGTGGTCTGC-1-0	-4.79203	-9.75795	C0	Calu-1
AAAGTCCTCCTCTTTC-1-0	-1.07209	-0.277672	C1	NCI-H23
AAAGTGAAGAGATCGC-1-0	-8.0871	10.798	C0	H358
AAAGTGACAATCGCCG-1-0	-4.42767	-12.2318	C0	Calu-1
AAAGTGACAGCTTTCC-1-0	-7.25193	12.2595	C4	H358
AAAGTGAGTAGTATAG-1-0	-7.61941	10.8161	C0	H358
AAAGTGATCGAACGCC-1-0	9.88749	0.432816	C0	SW1573
AAAGTGATCTGCGGGT-1-0	-7.21682	11.5112	C4	H358
AAATGGACATCTTTCA-1-0	-7.083	4.84112	C1	H1792
AAATGGAGTGTTAAAG-1-0	-5.48801	-8.50753	C4	Calu-1
AAATGGATCGCTTGAA-1-0	8.13796	1.74726	C2	SW1573
AACAAAGAGACTCCGC-1-0	-9.54204	4.22006	C1	H1792
AACAAAGAGCATAGGC-1-0	10.7526	2.07122	C2	SW1573
AACAAAGAGCCACCGT-1-0	9.05311	1.16879	C0	SW1573
AACAAAGAGGAAAGAC-1-0	-14.7335	-0.537061	C4	H1373
AACAAAGTCGGCACTG-1-0	3.75757	-6.08391	C2	SK-LU-1
AACAAAGTCTGCTGAA-1-0	-5.36805	-11.2262	C1	Calu-1
AACAAAGTCTTACCAT-1-0	-5.9418	11.5218	C1	H358
AACAAAGTCTTCACGC-1-0	9.10044	-0.0297975	C0	SW1573
AACAACCAGACGAGCT-1-0	9.6694	5.66845	C0	SW1573
AACAACCAGCAGCCCT-1-0	-4.69093	-10.0912	C1	Calu-1
AACAACCAGCAGGCAT-1-0	-3.2039	7.55193	C2	H2030
AACAACCCATGACGGA-1-0	1.90706	-5.80104	C4	SK-LU-1
AACAACCGTCTGTGCG-1-0	-8.27017	10.6437	C0	H358
AACAACCTCCCTCGAT-1-0	6.51037	2.69613	C0	SW1573
AACAAGAAGCCTTCTC-1-0	-7.51749	10.1467	C1	H358
AACAAGAAGCGGGTAT-1-0	-3.74746	-7.49094	C2	Calu-1
AACAAGACACGGATCC-1-0	4.84267	-3.05661	C0	SK-LU-1
AACAAGAGTCCGGTCA-1-0	-2.64479	-10.2073	C4	Calu-1
AACAAGAGTGAGTGAC-1-0	-0.664185	1.06671	C4	H1792
AACACACAGAACGCGT-1-0	3.70046	-5.66916	C2	SK-LU-1
AACACACCAGACTGCC-1-0	-5.63808	1.39141	C2	H441
AACACACCAGGCAATG-1-0	-5.80955	11.853	C1	H358
AACACACCATTGCCTC-1-0	-5.66339	-0.920256	C2	H441
AACACACGTTTCTTAC-1-0	-8.30187	4.16089	C0	H1792
AACACACTCCTGTAAG-1-0	5.56642	3.20281	C0	SW1573
AACACACTCTTACACT-1-0	-5.82099	-1.41305	C4	H441
AACAGGGAGACGAAGA-1-0	-0.615927	7.56213	C2	H2030
AACAGGGCAAATGATG-1-0	8.94857	0.932448	C2	SW1573
AACAGGGCACAAGCAG-1-0	13.0062	3.31607	C0	SW1573
AACAGGGCACTCTGCT-1-0	-4.91265	-9.53388	C1	Calu-1
AACAGGGCAGCTACAT-1-0	-3.75182	12.1583	C1	H358
AACAGGGCATGCGTGC-1-0	-7.76731	-2.51316	C1	H441
AACAGGGGTATCCTTT-1-0	3.64464	-4.29857	C1	SK-LU-1
AACAGGGGTGGATCGA-1-0	12.3796	2.03215	C0	SW1573
AACAGGGTCTGCTGAA-1-0	8.46777	3.21818	C2	SW1573
AACAGGGTCTTTACAC-1-0	-9.53568	3.96199	C1	H1792
AACCAACAGAACTCCT-1-0	-5.72285	-1.89175	C1	H441
AACCAACCAAGTATAG-1-0	-0.191764	3.29579	C1	SW1573
AACCAACGTACACGTT-1-0	10.0315	1.25869	C1	SW1573
AACCAACGTACTAACC-1-0	-3.39273	11.8867	C0	H358
AACCAACGTGCACATT-1-0	-6.31632	5.08084	C2	H1792
AACCAACTCCTCACTG-1-0	-5.24427	0.243384	C4	H441
AACCAACTCCTGGGTG-1-0	2.71649	-5.65246	C4	SK-LU-1
AACCAACTCGCTACGG-1-0	5.69041	3.62572	C0	SW1573
AACCACAAGAAAGTCT-1-0	-7.78352	-1.7017	C1	H441
AACCACAAGTCACTGT-1-0	-10.1301	5.81975	C2	H1792
AACCACAAGTTGCGAG-1-0	7.58766	0.956451	C1	SW1573
AACCACACACCTCTAC-1-0	4.23773	2.66748	C0	SW1573
AACCACACACGACGCT-1-0	7.12741	4.66146	C1	SW1573
AACCACACATGTTTGG-1-0	0.390609	-1.93166	C4	SK-LU-1
AACCACAGTTCGGACC-1-0	-5.64405	12.6887	C1	H358
AACCACAGTTGAATCC-1-0	-1.92668	-10.2729	C4	Calu-1
AACCACATCTTGGTCC-1-0	6.39986	3.79373	C0	SW1573
AACCATGAGCACTCTA-1-0	-4.00189	-11.9474	C1	Calu-1
AACCATGAGTGAGTGC-1-0	11.3879	1.96126	C1	SW1573
AACCATGAGTGGTGGT-1-0	-6.09965	-11.5071	C4	Calu-1
AACCATGCACGTCGTG-1-0	-2.20914	11.4498	C4	H358
AACCATGCAGTAGGAC-1-0	-8.08489	5.45693	C2	H1792
AACCATGGTGCATACT-1-0	7.52211	-2.92249	C4	SW1573
AACCCAACACACACTA-1-0	-5.87016	-2.4973	C2	H441
AACCCAACACTATCCC-1-0	-7.88237	-1.55946	C0	H441
AACCCAACAGAACCGA-1-0	7.95763	1.80598	C0	SW1573
AACCCAACATCGAAGG-1-0	-13.6106	-2.36451	C2	H1373
AACCCAAGTCTTGCTC-1-0	-2.57017	6.53762	C2	H2030
AACCTGAAGAACTCCT-1-0	-1.88854	-9.38604	C0	Calu-1
AACCTGACAAATGCGG-1-0	2.9674	-4.85393	C2	SK-LU-1
AACCTGACACATACGT-1-0	-4.06537	-11.9962	C0	Calu-1
AACCTGAGTGCTGTCG-1-0	9.67275	1.46438	C2	SW1573
AACCTTTTCCAACCAA-1-0	-10.2806	5.55178	C2	H1792
AACGAAAAGACTAAGT-1-0	-13.5659	-0.48606	C2	H1373
AACGAAAAGCACACCC-1-0	-4.62347	-9.41551	C0	Calu-1
AACGAAAAGCGCAATG-1-0	-5.83479	-1.7043	C2	H441
AACGAAACACTATCGA-1-0	2.7589	-7.57514	C1	SK-LU-1
AACGAAAGTAGCTAAA-1-0	-5.81642	-9.75412	C2	Calu-1
AACGAAATCGTTCTCG-1-0	-2.11208	-8.50896	C2	Calu-1
AACGAAATCTCGTCGT-1-0	-9.03614	3.92913	C2	H1792
AACGAAATCTTAGCAG-1-0	10.2229	0.0897329	C0	SW1573
AACGGGAAGACATATG-1-0	-9.98788	4.31305	C1	H1792
AACGGGAAGCCTCCAG-1-0	-6.75259	-2.17695	C0	H441
AACGGGAAGTATAGAC-1-0	8.80671	0.0820736	C0	SW1573
AACGGGACAGCAGATG-1-0	-6.49142	-12.1196	C2	Calu-1
AACGTCAAGATTAGAC-1-0	-5.77212	-8.85368	C2	Calu-1
AACGTCACACGGATCC-1-0	-7.28886	11.0951	C1	H358
AACGTCACACTTCTCG-1-0	-5.99425	1.13774	C4	H441
AACGTCACATAGTCGT-1-0	-5.27386	13.7032	C2	H358
AACGTCAGTCCACTCT-1-0	-3.06627	-1.5628	C4	H1373
AACGTCAGTCGAGCAA-1-0	7.80323	3.15167	C2	SW1573
AACGTCAGTCGTGTTA-1-0	-3.18333	-7.47799	C1	Calu-1
AACGTCAGTCTACGTA-1-0	-5.92938	13.8905	C1	H358
AACGTCATCAGCACCG-1-0	-6.7159	12.0658	C1	H358
AACGTCATCTCTGACC-1-0	10.7712	0.00858281	C0	SW1573
AACTTCTAGAATAGTC-1-0	10.8093	1.69749	C2	SW1573
AACTTCTAGAGCAGCT-1-0	3.51752	-5.9181	C1	SK-LU-1
AACTTCTAGCCTGCCA-1-0	-2.93278	-0.828083	C4	H441
AACTTCTAGGCTGAAC-1-0	-3.08223	6.59682	C2	H2030
AACTTCTAGTGCACTT-1-0	-4.80463	11.9817	C1	H358
AACTTCTGTGCTCTCT-1-0	-4.82539	0.300289	C4	H441
AACTTCTTCACAAGAA-1-0	-5.06371	12.6997	C0	H358
AACTTCTTCCAGTTCC-1-0	12.1912	3.69416	C2	SW1573
AACTTCTTCGCTAGCG-1-0	7.93971	0.818768	C0	SW1573
AAGAACAAGGCCATAG-1-0	1.93253	-4.86162	C0	SK-LU-1
AAGAACAAGTTCCAGT-1-0	-10.4528	5.48046	C2	H1792
AAGAACACAAGTGACG-1-0	-2.47898	-3.54243	C0	Calu-1
AAGAACACATTGTACG-1-0	12.2093	2.10974	C1	SW1573
AAGAACAGTTAAAGTG-1-0	-7.93546	10.5012	C4	H358
AAGAACATCATCCTGC-1-0	10.1332	5.06181	C0	SW1573
AAGAACATCCGTCCTA-1-0	-0.470261	1.79183	C1	SW1573
AAGAACATCTATACGG-1-0	-2.57711	11.5088	C4	H358
AAGAACATCTCTTAAC-1-0	-10.1824	5.12676	C1	H1792
AAGACAAAGTCTGGTT-1-0	9.96854	2.63205	C1	SW1573
AAGACAACAAGCGAAC-1-0	-3.37699	-10.0108	C0	Calu-1
AAGACAAGTCACTCGG-1-0	-3.4508	-12.2228	C4	Calu-1
AAGACAAGTGAGTAGC-1-0	-3.3075	-1.5689	C4	H441
AAGACAATCCATCAGA-1-0	11.2986	1.46	C2	SW1573
AAGACAATCTAGCAAC-1-0	-13.1143	-0.0549082	C0	H1373
AAGACTCAGATACGAT-1-0	-4.06106	-7.73078	C2	Calu-1
AAGACTCGTTCCCAAA-1-0	5.27936	0.417969	C2	SW1573
AAGACTCTCGCTTACC-1-0	-6.32034	13.4482	C2	H358
AAGATAGCAAGGACAC-1-0	12.1617	2.31571	C0	SW1573
AAGATAGCACTGAATC-1-0	-1.46367	-2.07466	C4	SW1573
AAGATAGCATTCATCT-1-0	-7.21067	4.82196	C1	H1792
AAGATAGTCAAGTGTC-1-0	3.14676	-6.3767	C1	SK-LU-1
AAGATAGTCGAGTTGT-1-0	7.81035	2.79049	C2	SW1573
AAGATAGTCGCAATGT-1-0	-8.10188	10.2816	C4	H358
AAGCATCAGACTTCCA-1-0	-13.7454	-0.164339	C1	H1373
AAGCATCCACGATTCA-1-0	-3.58098	-1.45871	C2	H441
AAGCATCCACTTCCTG-1-0	-4.84287	-12.54	C1	Calu-1
AAGCATCCATATCTCT-1-0	-3.6079	-9.75041	C2	Calu-1
AAGCATCCATTCACCC-1-0	-2.35407	-7.91061	C1	Calu-1
AAGCATCCATTCTTCA-1-0	-5.88979	-1.29428	C1	H441
AAGCATCTCCACACAA-1-0	11.6046	2.31634	C2	SW1573
AAGCATCTCTACCACC-1-0	6.73283	4.76482	C2	SW1573
AAGCCATAGCAGCGAT-1-0	-9.66678	6.11036	C1	H1792
AAGCCATCAAATACGA-1-0	-6.59135	4.12988	C2	H1792
AAGCCATCAGAGGGTT-1-0	4.58565	-5.26362	C4	SK-LU-1
AAGCCATGTACAACGG-1-0	-4.23594	-11.1357	C1	Calu-1
AAGCCATGTCTACAAC-1-0	-5.80233	1.24456	C0	H441
AAGCCATGTGCCTAAT-1-0	-1.68622	-11.3525	C4	Calu-1
AAGCCATTCTAGAGCT-1-0	-4.0641	-12.6112	C1	Calu-1
AAGCCATTCTTTGCAT-1-0	0.42901	-0.149673	C1	SK-LU-1
AAGCGAGCACAGTGTT-1-0	-4.35137	13.5701	C4	H358
AAGCGAGTCCATTTCA-1-0	9.49778	5.70976	C1	SW1573
AAGCGAGTCGCTTGAA-1-0	-8.03254	4.90916	C4	H1792
AAGCGTTAGGTCATAA-1-0	4.01483	-5.58366	C0	SK-LU-1
AAGCGTTAGGTGATAT-1-0	-7.88038	-1.78156	C1	H441
AAGCGTTGTTCGAACT-1-0	-2.35883	11.4615	C4	H358
AAGCGTTGTTTAGACC-1-0	12.0651	4.06118	C2	SW1573
AAGCGTTTCCACGAAT-1-0	6.90638	4.35432	C0	SW1573
AAGCGTTTCTCACGAA-1-0	-0.0454021	3.07199	C4	SW1573
AAGGAATAGAACGTGC-1-0	-4.57759	-11.2617	C2	Calu-1
AAGGAATAGAAGCTGC-1-0	10.8294	0.494532	C0	SW1573
AAGGAATAGCGTCAGA-1-0	-3.52884	-12.3891	C0	Calu-1
AAGGAATCAAACTCTG-1-0	0.080914	3.81069	C0	SW1573
AAGGAATCAGCGCGTT-1-0	2.01079	-6.13011	C1	SK-LU-1
AAGGAATCATTGTCGA-1-0	-6.26161	4.30999	C2	H1792
AAGGAATGTAAGATCA-1-0	-12.5687	-1.23133	C4	H1373
AAGGAATGTCCACAGC-1-0	-3.75632	-8.27712	C0	Calu-1
AAGGAATGTGAGTAAT-1-0	0.41449	3.94695	C4	SW1573
AAGGAATTCACTACTT-1-0	-7.21842	3.28999	C4	H1792
AAGGAATTCCGATGTA-1-0	-8.78652	5.58222	C4	H1792
AAGGTAACAGAGTTGG-1-0	-8.62198	4.3631	C1	H1792
AAGGTAATCAAAGACA-1-0	-1.39067	6.57269	C0	H2030
AAGGTAATCTGACGCG-1-0	-3.68511	12.5706	C0	H358
AAGGTAATCTGTGCAA-1-0	-1.94297	-11.7244	C0	Calu-1
AAGTACCAGACTCATC-1-0	-2.81983	6.63539	C2	H2030
AAGTACCAGAGTGTTA-1-0	-6.9069	3.87217	C4	H1792
AAGTACCAGGCCACCT-1-0	-8.92661	-2.70236	C1	H441
AAGTACCCAGCATGCC-1-0	11.1681	1.75877	C2	SW1573
AAGTACCCAGCTTTCC-1-0	-5.80805	1.53239	C4	H441
AAGTACCCATGCAGGA-1-0	-5.99837	12.1123	C4	H358
AAGTACCGTGCTAGCC-1-0	-8.14275	4.8744	C1	H1792
AAGTACCGTGTATACC-1-0	-5.95049	1.49252	C4	H441
AAGTACCGTTCCTTGC-1-0	10.3326	1.01311	C2	SW1573
AAGTACCTCATGCTAG-1-0	3.5327	2.174	C0	SW1573
AAGTCGTAGAAGTCAT-1-0	-7.57325	9.8062	C2	H358
AAGTCGTAGCTTAAGA-1-0	0.741966	11.7427	C2	NCI-H23
AAGTCGTCAACCGGAA-1-0	6.11347	3.3853	C0	SW1573
AAGTCGTCACTTCTCG-1-0	-3.71663	-10.2236	C4	Calu-1
AAGTCGTGTGATTCTG-1-0	-5.10393	14.0735	C4	H358
AAGTCGTTCAATCAGC-1-0	-2.62373	6.13806	C0	H2030
AAGTCGTTCCGTCCTA-1-0	9.8823	5.28659	C2	SW1573
AAGTCGTTCTAGTCAG-1-0	-2.29888	-10.9153	C4	Calu-1
AAGTGAAAGAAACTAC-1-0	4.76102	2.25922	C2	SW1573
AAGTGAAAGGGAGGCA-1-0	-3.81189	11.8463	C2	H358
AAGTGAACAACCAATC-1-0	4.423	3.68257	C2	SW1573
AAGTGAACAGGTCTCG-1-0	4.73028	2.13066	C4	SW1573
AAGTGAATCTCCTACG-1-0	2.87845	-5.67318	C1	SK-LU-1
AAGTTCGGTACTCAAC-1-0	0.729556	9.20274	C0	H2122
AAGTTCGGTCTACAGT-1-0	7.31193	2.14643	C0	SW1573
AAGTTCGGTTGTTGCA-1-0	-10.0021	4.34319	C1	H1792
AAGTTCGTCCTACCGT-1-0	4.46331	-2.67585	C2	SK-LU-1
AATAGAGAGCCTGAGA-1-0	-2.39669	-9.01835	C1	Calu-1
AATAGAGCAAATGGTA-1-0	-6.20703	4.66159	C0	H1792
AATAGAGCAAGTCGTT-1-0	-4.20647	-8.91335	C0	Calu-1
AATAGAGCAGCTTCCT-1-0	7.71526	5.33001	C2	SW1573
AATAGAGGTGCGGCTT-1-0	-4.63301	-7.57053	C1	Calu-1
AATCACGAGAGAGCGG-1-0	3.6386	-5.91512	C2	SK-LU-1
AATCACGAGCTCAGAG-1-0	-9.28481	4.71206	C4	H1792
AATCACGCAATACCTG-1-0	3.75649	-4.816	C0	SK-LU-1
AATCACGCACCTGCGA-1-0	-10.0666	5.85006	C1	H1792
AATCACGCAGGATGAC-1-0	-7.84691	10.8126	C2	H358
AATCACGTCAAGAGTA-1-0	-1.4509	-1.62179	C1	SK-LU-1
AATCGACCACTACGGC-1-0	3.54464	-5.42518	C2	SK-LU-1
AATCGACGTCCGTACG-1-0	-5.76058	-2.29918	C0	H441
AATCGACGTCGGCTAC-1-0	11.3017	1.14353	C1	SW1573
AATCGACGTGATGTAA-1-0	4.89053	-4.87325	C4	SK-LU-1
AATCGACGTGGTATGG-1-0	2.50528	-6.09505	C4	SK-LU-1
AATCGACTCAGACCCG-1-0	2.27071	-4.66349	C1	SK-LU-1
AATCGACTCATTTGCT-1-0	-4.23224	-11.7512	C0	Calu-1
AATCGACTCCGGGACT-1-0	0.471033	-2.11999	C4	SK-LU-1
AATCGACTCGTTATCT-1-0	-2.67037	11.5963	C4	H358
AATCGTGAGACGGTCA-1-0	-12.3388	0.0164839	C0	H1373
AATCGTGAGAGAGCCT-1-0	-4.27247	-8.4566	C4	Calu-1
AATCGTGAGCAAGCCA-1-0	10.0083	0.489575	C2	SW1573
AATCGTGCAGCGTTGC-1-0	-7.4354	-1.65545	C2	H441
AATCGTGCAGCTGCCA-1-0	-8.15954	3.84132	C0	H1792
AATCGTGCAGTCGGAA-1-0	3.27366	-6.73419	C4	SK-LU-1
AATCGTGCATTATGCG-1-0	-1.74101	-11.0239	C0	Calu-1
AATGAAGAGCAATTCC-1-0	-12.4831	-2.78088	C2	H1373
AATGAAGCACAGTGAG-1-0	-7.1927	11.4252	C0	H358
AATGAAGCACTTCATT-1-0	-4.91069	-12.5076	C0	Calu-1
AATGAAGGTACTGCGC-1-0	-14.9927	-0.315091	C4	H1373
AATGAAGGTCCCTCAT-1-0	-5.6861	1.72967	C2	H441
AATGAAGGTTTGCAGT-1-0	-1.50467	-1.56648	C1	H441
AATGACCAGCACCAGA-1-0	-2.04002	-11.9068	C0	Calu-1
AATGACCCAGAGGACT-1-0	-4.63145	-7.4903	C4	Calu-1
AATGACCCATGCCGGT-1-0	-4.97578	13.3922	C2	H358
AATGACCGTACAGTAA-1-0	3.52823	-7.02558	C1	SK-LU-1
AATGACCGTCGGAAAC-1-0	4.84776	2.0727	C2	SW1573
AATGACCGTGCAATAA-1-0	-1.34415	-11.302	C2	Calu-1
AATGCCAAGGGAGATA-1-0	-3.8939	-8.82442	C4	Calu-1
AATGCCAGTGACACGA-1-0	-1.60974	-9.27346	C0	Calu-1
AATGCCATCCCAAGCG-1-0	6.41489	-2.502	C4	SW1573
AATGCCATCTTGGGCG-1-0	4.15425	1.81252	C0	SW1573
AATGGAAAGCTCTTCC-1-0	-7.33933	12.3674	C0	H358
AATGGAAAGGTCCCGT-1-0	9.04792	1.96897	C2	SW1573
AATGGAAAGTCTCCTC-1-0	-6.68817	10.5949	C4	H358
AATGGAACATGTTTGG-1-0	-0.672201	2.33551	C2	SW1573
AATGGCTCAATGTGGG-1-0	0.87289	9.34241	C0	H2122
AATGGCTCACGATTCA-1-0	-5.86083	-10.6074	C1	Calu-1
AATGGCTCAGAATGTA-1-0	-6.555	11.8747	C0	H358
AATGGCTCAGCCTATA-1-0	2.52909	-5.58365	C2	SK-LU-1
AATGGCTTCACTGAAC-1-0	-5.92077	-8.46927	C0	Calu-1
AATTCCTAGGCACGAT-1-0	-5.99697	0.859103	C2	H441
AATTCCTCAAGACGGT-1-0	-2.54311	-8.88876	C2	Calu-1
AATTCCTGTAATACCC-1-0	6.2337	-1.25714	C2	SW1573
AATTTCCAGGCCCGTT-1-0	-4.46076	-9.30915	C4	Calu-1
AATTTCCCACACTTAG-1-0	4.37578	2.00628	C0	SW1573
AATTTCCCATCACCAA-1-0	4.53923	1.3642	C0	SW1573
ACAAAGAAGATAGTCA-1-0	3.65324	-4.15655	C2	SK-LU-1
ACAAAGAAGTAACGAT-1-0	8.5402	1.98741	C1	SW1573
ACAAAGACACAGAAGC-1-0	-1.54864	-1.41779	C4	H441
ACAAAGACACGAAAGC-1-0	-5.8342	0.655849	C4	H441
ACAAAGACACGTATAC-1-0	-10.0173	5.89519	C0	H1792
ACAAAGAGTCGTACTA-1-0	2.82404	-7.37702	C4	SK-LU-1
ACAAAGATCAGTGATC-1-0	2.92965	-7.63939	C1	SK-LU-1
ACAAAGATCTTTGCAT-1-0	-5.6177	13.8091	C2	H358
ACAACCAAGCAGTCTT-1-0	-5.82206	-11.2626	C1	Calu-1
ACAACCAAGCGACTTT-1-0	-7.85538	11.5792	C2	H358
ACAACCAAGTCTTCCC-1-0	-1.58817	-2.55842	C4	SK-LU-1
ACAACCAGTCAGGAGT-1-0	8.36375	5.19755	C2	SW1573
ACAAGCTAGTTGAAAC-1-0	-5.704	12.8471	C2	H358
ACAAGCTCACAAAGTA-1-0	9.79552	0.982693	C2	SW1573
ACAAGCTGTCGAGTGA-1-0	3.00926	-7.1593	C4	SK-LU-1
ACAAGCTGTGGATACG-1-0	3.15046	-7.07891	C1	SK-LU-1
ACAAGCTGTTTGTGGT-1-0	-6.24071	-1.47022	C4	H441
ACAAGCTTCGGTTCAA-1-0	-4.48027	11.8664	C1	H358
ACACAGTAGATGGCAC-1-0	-3.1085	-7.75456	C2	Calu-1
ACACAGTAGATGGCGT-1-0	8.41392	2.31837	C1	SW1573
ACACAGTAGGTAAACT-1-0	-4.8918	12.7429	C2	H358
ACACAGTAGGTTGTTC-1-0	-1.32174	0.597596	C4	Calu-1
ACACAGTAGTAGGGTC-1-0	-4.05952	-8.60962	C0	Calu-1
ACACAGTCAGGATCTT-1-0	-8.76094	5.31125	C2	H1792
ACACAGTCAGGGATAC-1-0	-4.89231	13.9635	C1	H358
ACACAGTGTAGGAGTC-1-0	-7.52505	-0.981721	C2	H441
ACACAGTTCAGGACGA-1-0	0.747397	-3.70116	C1	SK-LU-1
ACACCAAAGTAACGTA-1-0	-5.02611	12.2073	C1	H358
ACACCAACACGGGTAA-1-0	5.18761	-4.02439	C0	SK-LU-1
ACACCAACAGGTGGAT-1-0	-8.09445	-1.12674	C4	H441
ACACCAAGTGGTAACG-1-0	-0.0970695	7.23962	C4	H2030
ACACCAAGTTGGGACA-1-0	9.26196	0.645387	C0	SW1573
ACACCAATCACTCACC-1-0	-4.04451	-0.560081	C1	H441
ACACCAATCGCGTAGC-1-0	-1.15612	-11.3773	C2	Calu-1
ACACGCGAGAGTCTGG-1-0	-5.11516	-8.09857	C1	Calu-1
ACACGCGAGCTCGGCT-1-0	-5.27536	-1.54314	C1	H441
ACACGCGAGGAGAGTA-1-0	-7.20472	11.4916	C2	H358
ACACGCGCATCATTTC-1-0	-2.8195	-11.4666	C1	Calu-1
ACACGCGGTAGGATAT-1-0	4.72226	2.29567	C0	SW1573
ACACGCGGTCGATGCC-1-0	3.44588	8.04136	C1	H2122
ACACGCGTCGATGGAG-1-0	3.3783	-7.47184	C0	SK-LU-1
ACACGCGTCGCCGATG-1-0	4.0948	-5.79174	C4	SK-LU-1
ACACGCGTCTCACCCA-1-0	-4.6707	-8.65138	C1	Calu-1
ACACGCGTCTTAGTTC-1-0	-1.79424	-8.23082	C2	Calu-1
ACACTGAAGGCCTTCG-1-0	8.88337	5.65358	C0	SW1573
ACACTGACAACTGATC-1-0	0.202994	7.29819	C1	H2030
ACACTGACAAGGATGC-1-0	11.623	2.9852	C2	SW1573
ACACTGAGTATCAAGA-1-0	-2.38672	-2.77065	C2	Calu-1
ACACTGAGTCCACTCT-1-0	-4.83918	-6.43535	C4	Calu-1
ACACTGAGTCGAGTTT-1-0	-12.2302	0.156451	C1	H1373
ACACTGAGTCGATTCA-1-0	7.04949	3.17422	C2	SW1573
ACACTGATCAGCCCAG-1-0	-6.29369	13.5547	C4	H358
ACACTGATCTGTGCTC-1-0	7.29802	-3.02877	C4	SW1573
ACAGAAAAGGGAGGCA-1-0	-6.45595	5.20674	C1	H1792
ACAGAAAAGTAATCCC-1-0	-2.81008	-10.1106	C0	Calu-1
ACAGAAACATCTAGAC-1-0	-3.77654	-8.10454	C1	Calu-1
ACAGAAAGTGACATCT-1-0	-6.36956	12.0664	C4	H358
ACAGAAAGTGCCTTTC-1-0	-0.727736	-1.33568	C4	SK-LU-1
ACAGAAAGTTATAGCC-1-0	-6.60035	-2.17596	C0	H441
ACAGAAATCCTGCTAC-1-0	11.7468	2.9942	C1	SW1573
ACAGCCGAGCTCCGAC-1-0	3.84294	3.8058	C2	SW1573
ACAGCCGCAATAGTAG-1-0	-13.9884	-0.151196	C1	H1373
ACAGCCGCAGACCTGC-1-0	-9.77444	4.09751	C1	H1792
ACAGCCGGTCTTCCGT-1-0	-5.14929	-10.0584	C2	Calu-1
ACAGCCGGTCTTTCAT-1-0	10.7516	1.23914	C2	SW1573
ACAGCCGTCGACATTG-1-0	3.85842	-5.17621	C4	SK-LU-1
ACAGGGAAGACGTCCC-1-0	-15.008	-0.502462	C4	H1373
ACAGGGAAGTTAGAAC-1-0	9.47493	5.18712	C0	SW1573
ACAGGGAGTTTCACAG-1-0	-3.48621	-1.52664	C4	H441
ACAGGGATCTCATTGT-1-0	-6.21909	-2.71305	C4	H441
ACAGGGATCTCATTTG-1-0	-6.14898	14.1344	C0	H358
ACATCCCAGTGTAGAT-1-0	4.51904	-3.86189	C0	SK-LU-1
ACATCCCCAAGACAAT-1-0	-5.15682	12.7808	C1	H358
ACATCCCCAGTTGAAA-1-0	-5.48381	1.72297	C1	H441
ACATCCCGTAGTCCTA-1-0	10.4696	1.57175	C1	SW1573
ACATCCCGTCCGGATC-1-0	-1.27689	7.31009	C0	H2030
ACATCCCGTTAAGGAT-1-0	-0.719231	2.04835	C0	H1792
ACATCCCGTTAAGTCC-1-0	-1.74798	-9.93386	C0	Calu-1
ACATCCCTCCAGGACC-1-0	-6.65647	0.471529	C0	H441
ACATCCCTCCGAGCTG-1-0	4.1336	-5.57031	C1	SK-LU-1
ACATCCCTCCTCTCGA-1-0	-7.47434	2.64392	C4	H1792
ACATCCCTCGCTCCTA-1-0	11.595	1.79661	C2	SW1573
ACATCCCTCGGAATGG-1-0	-0.922752	-9.7728	C2	Calu-1
ACATCGAAGACTGAGC-1-0	-5.94286	1.0643	C1	H441
ACATCGAAGATAACGT-1-0	-3.90462	-8.39846	C0	Calu-1
ACATCGAAGCTGAGTG-1-0	-3.67887	-9.51714	C0	Calu-1
ACATCGACAATCCAGT-1-0	-6.01877	-0.527727	C0	H441
ACATCGAGTACGAAAT-1-0	2.81196	-7.08396	C4	SK-LU-1
ACATCGAGTCCGGTCA-1-0	11.3858	4.40317	C1	SW1573
ACATCGATCGCATGAT-1-0	5.35717	3.24509	C0	SW1573
ACATGCAAGCTGACTT-1-0	-7.39266	10.2258	C1	H358
ACATGCAGTACCTATG-1-0	-0.34037	2.7132	C0	SW1573
ACATGCAGTCACCTTC-1-0	-5.80425	-2.57973	C2	H441
ACATGCATCATCACCC-1-0	7.73952	1.65986	C1	SW1573
ACATGCATCCAAGCAT-1-0	-6.34906	-9.01342	C0	Calu-1
ACATGCATCGGACAAG-1-0	-7.24822	12.0453	C1	H358
ACATTTCAGTTCGCAT-1-0	-14.6138	-0.495449	C4	H1373
ACATTTCCATCCGATA-1-0	7.74814	1.56978	C1	SW1573
ACATTTCGTTATCCAG-1-0	-3.69286	-6.60192	C1	Calu-1
ACATTTCGTTTGATCG-1-0	8.50218	3.49301	C2	SW1573
ACATTTCTCCATTCAT-1-0	7.45183	-2.97825	C4	SW1573
ACCAAACCAATAGTCC-1-0	-6.92413	4.3621	C1	H1792
ACCAAACCAGAGAATT-1-0	0.959227	-1.32373	C2	H1373
ACCAAACCATTAAAGG-1-0	1.99664	-2.62067	C1	SK-LU-1
ACCAAACGTAGCGCTC-1-0	-5.30095	-11.3035	C0	Calu-1
ACCAAACGTTTGATCG-1-0	10.6392	1.38372	C2	SW1573
ACCAAACTCCACACCT-1-0	9.68576	1.9132	C1	SW1573
ACCAAACTCGTTTACT-1-0	2.80512	-5.61549	C1	SK-LU-1
ACCAACAAGTTGGACG-1-0	12.6586	3.92689	C2	SW1573
ACCAACACAATAGTAG-1-0	3.71521	-4.05775	C1	SK-LU-1
ACCAACAGTGGTACAG-1-0	-6.12309	13.6635	C0	H358
ACCAACAGTTGTGGAG-1-0	9.08116	3.22144	C0	SW1573
ACCAACATCCAAGGGA-1-0	6.89229	2.48862	C0	SW1573
ACCAACATCCCAACTC-1-0	2.52885	-5.5546	C0	SK-LU-1
ACCAACATCGAACGCC-1-0	-4.10479	1.60919	C4	H441
ACCAACATCTAAGAAG-1-0	-5.9932	13.0692	C1	H358
ACCAACATCTCGGCTT-1-0	1.56174	12.048	C0	NCI-H23
ACCACAAAGGGTCTTT-1-0	11.0506	1.82003	C0	SW1573
ACCACAACAAAGCGTG-1-0	0.0840945	-3.50619	C0	SK-LU-1
ACCACAACACATATCG-1-0	-5.54472	-11.7178	C0	Calu-1
ACCACAACATACTGAC-1-0	3.79365	-3.12466	C2	SK-LU-1
ACCACAAGTTCTCCCA-1-0	-7.27513	12.2405	C0	H358
ACCACAATCCGCACGA-1-0	-7.48168	11.9538	C0	H358
ACCACAATCTCGTCGT-1-0	-6.06014	-12.0514	C1	Calu-1
ACCATTTCAAGCCTGC-1-0	-7.19328	4.86035	C2	H1792
ACCATTTCATGTACGT-1-0	-12.9503	-3.06731	C2	H1373
ACCATTTGTCATAACC-1-0	10.0807	0.0247413	C0	SW1573
ACCATTTGTTCCCAAA-1-0	-2.61956	-10.1982	C2	Calu-1
ACCCAAAAGGTCGAGT-1-0	-1.22603	-9.6045	C4	Calu-1
ACCCAAAAGGTCGTCC-1-0	-4.57661	-8.17797	C0	Calu-1
ACCCAAAAGGTGGCTA-1-0	11.0266	5.18668	C2	SW1573
ACCCAAACAAATCGGG-1-0	3.25766	-6.09056	C1	SK-LU-1
ACCCAAACACATCCCT-1-0	-5.41394	13.7894	C1	H358
ACCCAAACAGTTGGTT-1-0	-8.6967	-2.43251	C4	H441
ACCCAAACATGACCCG-1-0	7.86277	2.68033	C1	SW1573
ACCCAAAGTCAGCTTA-1-0	3.58234	9.05619	C1	H2122
ACCCAAATCCGGGACT-1-0	9.42018	3.02765	C1	SW1573
ACCCAAATCTACTATC-1-0	-5.4673	0.471871	C1	H441
ACCCTCAGTACGTAGG-1-0	10.3293	2.70769	C1	SW1573
ACCCTCAGTCCAGGTC-1-0	8.37076	5.65568	C2	SW1573
ACCCTCAGTCGCGTCA-1-0	-7.08143	-10.5527	C1	Calu-1
ACCCTCAGTGGAATGC-1-0	0.282826	2.4097	C4	SW1573
ACCCTCAGTTAAAGTG-1-0	-0.0743785	2.71984	C0	SW1573
ACCCTCATCTCCCATG-1-0	7.16292	4.21059	C2	SW1573
ACCCTCATCTGGACTA-1-0	3.43976	-5.01629	C0	SK-LU-1
ACCCTTGAGGCTATCT-1-0	8.90128	2.24809	C2	SW1573
ACCCTTGAGTGATGGC-1-0	9.58286	0.0284463	C0	SW1573
ACCCTTGCACGCACCA-1-0	9.87828	1.20062	C0	SW1573
ACCCTTGCACGGGTAA-1-0	-2.2498	-10.9263	C1	Calu-1
ACCCTTGCATACCATG-1-0	-8.64752	-2.26042	C0	H441
ACCCTTGGTCTCGGAC-1-0	5.1483	-4.59725	C0	SK-LU-1
ACCCTTGTCAGAATAG-1-0	7.39276	4.35058	C1	SW1573
ACCCTTGTCCACTTCG-1-0	12.7457	4.29185	C1	SW1573
ACCCTTGTCCGTCACT-1-0	11.3969	2.00397	C1	SW1573
ACCCTTGTCGAACTCA-1-0	-6.33896	-2.67783	C2	H441
ACCGTTCAGGCTGGAT-1-0	0.0532914	-3.87311	C4	SK-LU-1
ACCGTTCAGGGACACT-1-0	-2.38089	11.5528	C4	H358
ACCGTTCCAAGCGATG-1-0	-1.47191	-2.03897	C4	SW1573
ACCGTTCCACAGAGAC-1-0	-4.7984	-6.86425	C1	Calu-1
ACCGTTCCACAGTGAG-1-0	2.62272	-6.92462	C2	SK-LU-1
ACCGTTCCAGCGGTTC-1-0	7.85622	2.24714	C1	SW1573
ACCTACCAGAGCTGAC-1-0	-7.37627	10.6677	C2	H358
ACCTACCAGCGTGTCC-1-0	-12.7972	0.113633	C2	H1373
ACCTACCAGCGTTCAT-1-0	7.34665	5.43659	C0	SW1573
ACCTACCAGGTTGGTG-1-0	10.0283	0.331594	C0	SW1573
ACCTACCGTCGGCACT-1-0	-6.96924	5.44781	C4	H1792
ACCTACCGTGGCAACA-1-0	4.17927	-5.01548	C1	SK-LU-1
ACCTACCGTGTCCATA-1-0	8.0282	4.12149	C2	SW1573
ACCTACCTCGGCTGTG-1-0	0.140577	7.33692	C1	H2030
ACCTACCTCTGGCTGG-1-0	-3.69963	-10.2329	C0	Calu-1
ACCTGAAAGTAGACAT-1-0	-6.41802	13.5695	C0	H358
ACCTGAACACGACGAA-1-0	-6.75177	-2.3248	C0	H441
ACCTGAACATCGATCA-1-0	-7.83396	4.77713	C0	H1792
ACCTGAAGTATCACGT-1-0	4.32456	-3.88024	C2	SK-LU-1
ACCTGAAGTCAAAGAT-1-0	-2.4804	-9.26409	C0	Calu-1
ACCTGAATCACTCTTA-1-0	-3.26556	-8.88378	C0	Calu-1
ACCTGAATCCATTTCA-1-0	-4.51463	-12.5525	C0	Calu-1
ACCTGAATCGCTCCTA-1-0	-4.45695	-7.2392	C1	Calu-1
ACCTGAATCTGGGCAC-1-0	8.69039	0.975065	C1	SW1573
ACCTGTCAGCGTTCCG-1-0	8.59457	0.57286	C1	SW1573
ACCTGTCAGTCGAGGT-1-0	-8.29992	4.16729	C4	H1792
ACCTGTCCAAATGGCG-1-0	-4.62799	-7.73846	C1	Calu-1
ACCTGTCCAGAAACCG-1-0	-5.0739	13.3266	C1	H358
ACCTGTCCATCGTTCC-1-0	-1.51927	-11.7327	C1	Calu-1
ACCTGTCGTCAACCTA-1-0	-9.52452	6.06869	C4	H1792
ACCTGTCTCGTAACTG-1-0	-1.99739	-3.32245	C2	Calu-1
ACGATCAAGAGTACCG-1-0	6.45476	2.19751	C2	SW1573
ACGATCACATGGGATG-1-0	-6.15984	-9.67452	C2	Calu-1
ACGATCACATTCAGCA-1-0	-12.7289	-0.09875	C2	H1373
ACGATCAGTCTACGAT-1-0	-13.3191	-0.226165	C2	H1373
ACGATCATCGAGAATA-1-0	11.3628	3.19456	C1	SW1573
ACGATCATCTGTCGTC-1-0	-3.56394	-9.37543	C1	Calu-1
ACGATGTCACTTCTCG-1-0	-2.8941	-7.2188	C4	Calu-1
ACGATGTCAGGGTCTC-1-0	-8.56973	4.7914	C2	H1792
ACGATGTGTCACTACA-1-0	-2.07325	-10.851	C2	Calu-1
ACGCACGAGAGCCTGA-1-0	-8.21768	-1.51821	C1	H441
ACGCACGAGGGCAGTT-1-0	-13.0111	-0.730226	C0	H1373
ACGCACGCAATCCTAG-1-0	11.0455	1.29471	C2	SW1573
ACGCACGCAGAAGCTG-1-0	-5.39427	12.469	C4	H358
ACGCACGGTATGGTTC-1-0	12.0892	1.94402	C0	SW1573
ACGCACGGTCATCCCT-1-0	-1.47362	-8.52323	C0	Calu-1
ACGCACGGTGCGGATA-1-0	3.77815	2.41999	C1	SW1573
ACGCACGTCGCTAAAC-1-0	6.02164	2.77545	C0	SW1573
ACGCACGTCGGTAACT-1-0	-2.66141	-10.0437	C4	Calu-1
ACGGAAGAGGAAGTAG-1-0	5.76565	5.6599	C0	SW1573
ACGGGTCAGAACAGGA-1-0	8.28548	0.0422647	C0	SW1573
ACGGGTCAGGAAGTCC-1-0	9.83255	-0.334795	C0	SW1573
ACGGGTCCACATTACG-1-0	-3.96796	-12.0994	C0	Calu-1
ACGGGTCGTAGTCGTT-1-0	-4.31192	-9.03106	C0	Calu-1
ACGGGTCGTGCCCAGT-1-0	7.51904	1.79026	C4	SW1573
ACGGGTCTCAGTCACA-1-0	0.24763	4.12547	C2	SW1573
ACGGGTCTCCACTTCG-1-0	-13.1801	-2.38709	C2	H1373
ACGGGTCTCGTGGACC-1-0	8.58916	5.66577	C1	SW1573
ACGGTCGAGAAAGTCT-1-0	-8.12905	-1.38736	C2	H441
ACGGTCGAGAAGTCAT-1-0	11.3693	1.90809	C2	SW1573
ACGGTCGCAAATTGCC-1-0	-6.8186	10.6777	C0	H358
ACGGTCGCAGACCTAT-1-0	8.339	2.06263	C2	SW1573
ACGGTCGCATAGATCC-1-0	10.4813	0.635942	C0	SW1573
ACGGTCGGTTAATCGC-1-0	-2.06411	11.3753	C2	H358
ACGGTCGTCCAACTGA-1-0	-1.57472	0.616443	C1	Calu-1
ACGGTCGTCGCTATTT-1-0	-6.96798	4.59948	C4	H1792
ACGGTCGTCTTGTTAC-1-0	-2.7988	-0.743476	C4	H441
ACGGTTAAGCACCTGC-1-0	-5.28735	-6.19101	C4	Calu-1
ACGGTTAAGCGTGAGT-1-0	-13.7628	-0.408376	C2	H1373
ACGGTTAAGTCTGCAT-1-0	-1.57246	-8.7614	C0	Calu-1
ACGGTTAGTGTTAAAG-1-0	2.4537	-6.01605	C4	SK-LU-1
ACGGTTAGTTCCTTGC-1-0	-3.2476	6.31564	C1	H2030
ACGGTTAGTTTGTTGG-1-0	-5.58715	-9.24838	C1	Calu-1
ACGGTTATCAAATAGG-1-0	-7.86574	10.7146	C2	H358
ACGGTTATCGTTACCC-1-0	-1.55088	6.28927	C1	H2030
ACGTAACAGGGTTTCT-1-0	-3.1436	7.47393	C2	H2030
ACGTACACACGAGAAC-1-0	-1.72858	-8.48433	C2	Calu-1
ACGTACAGTATTTCTC-1-0	7.31645	1.61437	C2	SW1573
ACGTACAGTCACTCAA-1-0	-5.5369	13.5202	C1	H358
ACGTACATCATTATCC-1-0	-5.7589	0.926527	C2	H441
ACGTACATCCTCGCAT-1-0	-6.26827	-12.0994	C2	Calu-1
ACGTAGTAGAGCAAGA-1-0	-4.38539	12.8591	C2	H358
ACGTAGTAGAGGGTCT-1-0	-6.51358	-12.2587	C1	Calu-1
ACGTAGTAGGCACTCC-1-0	-4.04099	-7.7131	C1	Calu-1
ACGTAGTGTACCAGAG-1-0	5.51167	3.56461	C0	SW1573
ACGTAGTGTTCGGACC-1-0	-1.53747	7.26721	C1	H2030
ACGTAGTTCTCTGCTG-1-0	-1.07554	-11.2969	C0	Calu-1
ACGTCCTAGACCTCCG-1-0	-5.93161	13.3429	C1	H358
ACGTCCTAGCAATAGT-1-0	-8.4188	4.25741	C0	H1792
ACGTCCTCAACTCCCT-1-0	-5.23577	-11.4707	C2	Calu-1
ACGTCCTCAAGGTCGA-1-0	6.9958	4.4749	C2	SW1573
ACGTCCTCATTCATCT-1-0	9.55074	0.780971	C2	SW1573
ACGTCCTGTACTAAGA-1-0	9.69492	0.524681	C0	SW1573
ACGTCCTGTGATAGAT-1-0	3.77286	-5.83824	C2	SK-LU-1
ACGTCCTGTGGAACAC-1-0	2.9942	-6.64678	C2	SK-LU-1
ACGTCCTTCAAGTCGT-1-0	-7.83768	11.1526	C2	H358
ACGTCCTTCCTATGGA-1-0	9.23403	1.15421	C4	SW1573
ACGTTCCAGACGAGCT-1-0	2.05699	12.1469	C1	NCI-H23
ACGTTCCAGTGGAATT-1-0	-7.05887	-2.41791	C4	H441
ACGTTCCCAAATCCCA-1-0	-6.65717	-11.3279	C0	Calu-1
ACGTTCCGTAAGCAAT-1-0	-13.3334	-0.0201354	C2	H1373
ACGTTCCGTAATTGGA-1-0	4.81707	2.0311	C0	SW1573
ACGTTCCGTGTCCTAA-1-0	-4.15941	11.2689	C1	H358
ACGTTCCGTTAAGAAC-1-0	-0.559587	-2.83662	C1	SK-LU-1
ACTACGAAGCACTCAT-1-0	-1.69395	2.01414	C2	H358
ACTACGAAGCTGACTT-1-0	-3.75859	12.6485	C2	H358
ACTACGAAGTGCTCGC-1-0	4.1711	-4.32912	C2	SK-LU-1
ACTACGAGTCCACTTC-1-0	-10.4385	5.34221	C1	H1792
ACTACGATCAGTCACA-1-0	-6.05096	-7.53349	C1	Calu-1
ACTACGATCATGGGAG-1-0	8.6045	1.42158	C2	SW1573
ACTATCTAGCGACTGA-1-0	-5.56253	-0.866418	C2	H441
ACTATCTAGGTTTACC-1-0	-4.00257	-10.1657	C2	Calu-1
ACTATCTCATCATGAC-1-0	-0.762775	-9.3734	C1	Calu-1
ACTATCTGTAACTAAG-1-0	-8.09142	-2.78889	C2	H441
ACTATCTGTAGGTGCA-1-0	-2.69126	6.01365	C2	H2030
ACTATCTGTCGTGGAA-1-0	11.4599	1.49555	C4	SW1573
ACTATGGAGTGCAGGT-1-0	3.3712	-4.96549	C1	SK-LU-1
ACTATGGCAACCAATC-1-0	-3.05422	-9.91011	C0	Calu-1
ACTATGGCACTCTGCT-1-0	4.27521	-2.53902	C1	SK-LU-1
ACTATGGTCTCGTGAA-1-0	-3.77795	-11.576	C0	Calu-1
ACTATTCAGAAACTAC-1-0	2.75116	-5.17031	C2	SK-LU-1
ACTATTCAGCGTCGAA-1-0	-8.48086	5.47758	C4	H1792
ACTATTCAGGAGGTTC-1-0	-6.35879	-1.99531	C1	H441
ACTATTCAGGCGAACT-1-0	2.84422	-4.62087	C1	SK-LU-1
ACTATTCCAATTCGTG-1-0	-7.58855	4.30877	C1	H1792
ACTATTCCAGCTAACT-1-0	9.94353	5.62442	C0	SW1573
ACTATTCGTCAATGGG-1-0	-7.32879	9.75535	C4	H358
ACTATTCGTCGCACGT-1-0	-7.50077	3.10113	C2	H1792
ACTATTCTCCAAAGGG-1-0	-7.59492	5.10344	C4	H1792
ACTATTCTCCCTCGAT-1-0	-2.42449	-10.2717	C4	Calu-1
ACTATTCTCGCGCTGA-1-0	1.36503	8.99033	C4	H2122
ACTCCCAAGAACCCGA-1-0	-3.27962	-8.72776	C1	Calu-1
ACTCCCAAGAAGTCAT-1-0	3.43306	-4.53014	C0	SK-LU-1
ACTCCCAAGACTTCAC-1-0	-9.8009	4.72611	C1	H1792
ACTCCCAGTATGGGAC-1-0	11.2839	1.92361	C2	SW1573
ACTCCCATCCGCTTAC-1-0	3.18824	-5.18843	C1	SK-LU-1
ACTCTCGAGCACCGAA-1-0	-1.05734	-1.63921	C2	SK-LU-1
ACTCTCGAGTAGCCAG-1-0	-2.68398	-11.0817	C2	Calu-1
ACTCTCGCAGACAATA-1-0	-4.70909	-8.85289	C0	Calu-1
ACTCTCGGTGGGATTG-1-0	-6.29773	5.52885	C4	H1792
ACTCTCGGTTACCCAA-1-0	-4.77101	-5.34369	C4	Calu-1
ACTCTCGGTTAGGACG-1-0	-9.01384	4.70857	C0	H1792
ACTCTCGTCGCGTGAC-1-0	-6.20307	0.74331	C1	H441
ACTGATGCACCTCTGT-1-0	-5.86797	1.20659	C4	H441
ACTGATGGTACCCAGC-1-0	6.57713	1.88831	C4	SW1573
ACTGATGGTATTGAGA-1-0	7.2829	3.87453	C1	SW1573
ACTGATGGTTGCACGC-1-0	-4.49241	-7.23079	C2	Calu-1
ACTGCAAAGGCACAAC-1-0	9.20591	1.90804	C1	SW1573
ACTGCAACACTTGTCC-1-0	-1.67808	-9.25615	C1	Calu-1
ACTGCAAGTGAGGAAA-1-0	-10.6561	5.40578	C4	H1792
ACTGCAAGTGTAAACA-1-0	4.73734	1.59449	C2	SW1573
ACTGTCCAGTTATGGA-1-0	-4.44494	1.58914	C4	H441
ACTGTCCCACTCCACT-1-0	4.86505	2.86259	C0	SW1573
ACTGTCCGTCCTCATC-1-0	4.94096	1.63404	C2	SW1573
ACTGTCCTCATTACCT-1-0	-5.28708	-8.50062	C0	Calu-1
ACTGTCCTCTCATAGG-1-0	10.415	1.74568	C2	SW1573
ACTGTGAAGGAGAGTA-1-0	-5.74338	-1.82782	C2	H441
ACTGTGAGTAGGTAGC-1-0	-7.27491	11.0533	C1	H358
ACTGTGATCGCGAAGA-1-0	7.20296	5.68789	C0	SW1573
ACTGTGATCGGTCGAC-1-0	-2.49452	-7.32439	C2	Calu-1
ACTTAGGCATGACTGT-1-0	-0.447147	2.82151	C4	SW1573
ACTTAGGGTATTGGCT-1-0	-13.1848	-1.59663	C0	H1373
ACTTAGGGTTAAGCAA-1-0	8.48431	0.272373	C0	SW1573
ACTTAGGTCAATCTCT-1-0	-4.98645	-7.56357	C2	Calu-1
ACTTATCCAAACGTGG-1-0	-2.28952	-11.5881	C1	Calu-1
ACTTATCCAACACTAC-1-0	-2.36053	-10.3945	C1	Calu-1
ACTTATCCACAGCCAC-1-0	5.50591	3.23711	C1	SW1573
ACTTATCGTCCGGTGT-1-0	-1.50723	-10.3692	C1	Calu-1
ACTTATCGTCGTGATT-1-0	-1.81772	-1.9626	C4	SW1573
ACTTATCGTTTCGTAG-1-0	-5.58615	0.75712	C1	H441
ACTTCCGAGCTAAATG-1-0	-6.11037	-12.2367	C1	Calu-1
ACTTCCGCAAAGCAAT-1-0	3.70534	-5.59388	C2	SK-LU-1
ACTTCCGCACTAAACC-1-0	-5.08509	-12.4545	C1	Calu-1
ACTTCCGGTAATCAGA-1-0	4.59313	1.60866	C0	SW1573
ACTTCCGGTAATGCTC-1-0	-3.65571	-10.09	C4	Calu-1
ACTTCCGGTGCACGCT-1-0	-6.47316	-1.79084	C0	H441
ACTTCCGTCGCCAATA-1-0	8.84295	0.172254	C0	SW1573
ACTTCCGTCTTTCCAA-1-0	-2.44642	-4.32266	C2	Calu-1
ACTTCGCAGCCTTTGA-1-0	6.30775	4.08015	C2	SW1573
ACTTCGCCAAAGACTA-1-0	6.43791	-0.896316	C4	SW1573
ACTTCGCCATCGGAAG-1-0	-7.74902	10.3809	C2	H358
ACTTTCAAGCACAAAT-1-0	5.31559	-4.06187	C0	SK-LU-1
ACTTTCACAACTGCCG-1-0	-6.35646	1.35236	C4	H441
ACTTTCACACTTTAGG-1-0	-7.51278	4.60072	C1	H1792
ACTTTCAGTCTAACTG-1-0	-5.82001	1.81087	C1	H441
ACTTTCATCAGACCTA-1-0	-7.09138	-10.4349	C2	Calu-1
ACTTTCATCATTTGTC-1-0	-5.89616	0.317855	C1	H441
ACTTTGTAGGATGCGT-1-0	6.01233	-2.25528	C4	SW1573
ACTTTGTCAACAGTGG-1-0	-7.63506	-1.67575	C4	H441
ACTTTGTGTAGGCAAC-1-0	0.0186506	3.62231	C2	SW1573
ACTTTGTGTTTGGCTA-1-0	13.0188	3.4979	C0	SW1573
ACTTTGTTCATCGCAA-1-0	-12.4868	-0.474843	C1	H1373
ACTTTGTTCATTCATC-1-0	5.79741	1.81254	C1	SW1573
ACTTTGTTCTCATTGT-1-0	-1.4698	6.17627	C4	H2030
AGAAATGAGAATCGTA-1-0	-6.14678	11.4293	C2	H358
AGAAATGAGTGCTCGC-1-0	-4.382	0.90347	C4	H441
AGAAATGCACCACTGG-1-0	9.45322	5.84937	C2	SW1573
AGAAATGGTATGGAAT-1-0	0.736865	-3.62827	C4	SK-LU-1
AGAAATGGTGAGGAAA-1-0	3.52567	-6.08241	C1	SK-LU-1
AGAAATGTCCAGCTCT-1-0	3.39185	-5.19492	C0	SK-LU-1
AGAAATGTCCGTGTCT-1-0	-6.37401	0.460856	C4	H441
AGAACAAGTCAGGCAA-1-0	-1.13931	6.16674	C1	H2030
AGAACCTAGAGAATCT-1-0	-4.13342	12.6458	C1	H358
AGAACCTAGGTGAGCT-1-0	-13.3912	-1.50832	C2	H1373
AGAACCTCACGCTATA-1-0	2.88395	-5.02891	C2	SK-LU-1
AGAACCTCATTGAAGA-1-0	-3.68057	-8.05455	C4	Calu-1
AGAACCTGTAAGTCAA-1-0	-5.07759	-5.46807	C0	Calu-1
AGAACCTGTAGACAGC-1-0	-8.12106	-0.906991	C1	H441
AGAACCTGTCACCGAC-1-0	11.2374	2.23739	C2	SW1573
AGAAGCGAGATTAGCA-1-0	-7.88693	10.4564	C2	H358
AGAAGCGCAGCCGTCA-1-0	-3.01519	-0.673604	C4	H1792
AGAAGCGGTAGCGTAG-1-0	5.91137	3.7554	C0	SW1573
AGAAGCGTCAAATGCC-1-0	-0.506103	2.81066	C4	SW1573
AGAAGCGTCCCTGTTG-1-0	-6.35733	0.45738	C4	H441
AGAAGCGTCGGTCGAC-1-0	-8.2897	5.63698	C4	H1792
AGAAGTAGTTAGGCCC-1-0	-7.48045	4.72964	C0	H1792
AGAAGTATCCTTTAGT-1-0	-13.6227	-2.31635	C0	H1373
AGACAAAAGGCAGGGA-1-0	-1.95333	-9.74751	C1	Calu-1
AGACAAAAGGCCCAAA-1-0	-1.9584	-11.3544	C2	Calu-1
AGACAAAAGGGTTGCA-1-0	-5.08261	12.937	C2	H358
AGACAAACACGACCTG-1-0	-1.89258	-10.6933	C2	Calu-1
AGACAAATCCTCGATC-1-0	-0.260382	1.54975	C1	SW1573
AGACAAATCTATTTCG-1-0	-9.2008	-2.31599	C0	H441
AGACACTAGAAAGCGA-1-0	10.3573	1.57749	C2	SW1573
AGACACTAGAGCAGTC-1-0	-4.91704	12.7465	C0	H358
AGACACTAGCTGTACT-1-0	-4.00175	13.0558	C0	H358
AGACACTAGGACAGTC-1-0	9.43646	0.537776	C0	SW1573
AGACACTAGGGTCACA-1-0	0.129433	-3.94771	C2	SK-LU-1
AGACACTGTATGCGGA-1-0	-6.99741	4.02788	C2	H1792
AGACACTGTCGTACAT-1-0	4.40696	-3.96961	C2	SK-LU-1
AGACACTGTGAGGCAT-1-0	-8.52636	5.14809	C0	H1792
AGACACTGTTATAGAG-1-0	-7.76009	-2.01053	C2	H441
AGACACTTCTACGGGC-1-0	-12.0551	-0.383288	C4	H1373
AGACAGGAGAGTACCG-1-0	-3.66841	-6.93275	C1	Calu-1
AGACAGGAGTTGAATG-1-0	2.92049	-7.06264	C0	SK-LU-1
AGACAGGCACTGGATT-1-0	3.83142	-5.68168	C2	SK-LU-1
AGACAGGCAGCGTAGA-1-0	4.329	1.73044	C0	SW1573
AGACAGGCAGCTGCCA-1-0	5.76986	3.29029	C0	SW1573
AGACAGGGTATCCTTT-1-0	3.04484	-6.05033	C2	SK-LU-1
AGACAGGGTCCGAAGA-1-0	-2.86984	-5.12805	C1	Calu-1
AGACAGGGTTCGAACT-1-0	5.45032	0.266327	C0	SW1573
AGACAGGTCATTACTC-1-0	7.26806	4.17856	C0	SW1573
AGACCATAGATGAATC-1-0	-6.61047	4.41551	C2	H1792
AGACCATAGGCTCCCA-1-0	7.61598	1.62731	C1	SW1573
AGACCATCATAATCCG-1-0	7.89745	1.79043	C2	SW1573
AGACCATGTCTTCAAG-1-0	-6.93335	11.9628	C0	H358
AGACCATGTTGGTACT-1-0	3.21879	-6.03315	C2	SK-LU-1
AGACCATTCCTAGCTC-1-0	7.11791	3.86015	C2	SW1573
AGACCATTCGTTCCTG-1-0	-2.82503	-7.39498	C4	Calu-1
AGACCATTCGTTTACT-1-0	-3.67296	-7.3025	C2	Calu-1
AGACCATTCTCGTGAA-1-0	1.09539	9.17961	C4	H2122
AGACCCGAGTTGGAAT-1-0	2.23639	-4.58946	C1	SK-LU-1
AGACCCGCAACACACT-1-0	-7.18173	-2.35087	C4	H441
AGACCCGCATAAGCGG-1-0	-0.475022	3.59327	C1	SW1573
AGACCCGCATGAGTAA-1-0	0.376044	-3.98824	C4	SK-LU-1
AGACCCGCATTCGATG-1-0	0.0427068	3.65668	C4	SW1573
AGACCCGCATTGACAC-1-0	11.2401	4.73355	C2	SW1573
AGACCCGGTGGTTTAC-1-0	9.59634	0.642082	C1	SW1573
AGACCCGTCCCTTTGG-1-0	-6.5656	5.02914	C2	H1792
AGACTCAAGGAAGTCC-1-0	-5.49555	-0.964229	C0	H441
AGACTCAAGTGCTACT-1-0	-9.09244	-2.06547	C0	H441
AGACTCAGTTGCGGCT-1-0	-8.75861	5.44841	C2	H1792
AGACTCATCGACGATT-1-0	-1.73667	6.4156	C4	H2030
AGAGAATAGAGCACTG-1-0	-3.14118	6.23289	C0	H2030
AGAGAATAGGGATCAC-1-0	-1.93343	-7.92458	C0	Calu-1
AGAGAATAGTCTCGTA-1-0	-4.86987	11.2887	C2	H358
AGAGAATCAACCAGAG-1-0	0.893004	-1.65465	C2	SK-LU-1
AGAGAATGTATGTCAC-1-0	-4.65468	-8.71801	C0	Calu-1
AGAGAATTCCGATAAC-1-0	-7.00879	11.0441	C4	H358
AGAGAGCAGACGACGT-1-0	-8.58734	-2.57793	C1	H441
AGAGAGCAGGTACATA-1-0	-0.764563	-2.37132	C4	SK-LU-1
AGAGAGCCAAGAAATC-1-0	-4.78504	-10.3928	C1	Calu-1
AGAGAGCCAAGACCGA-1-0	1.15979	-1.76201	C4	SK-LU-1
AGAGAGCCAGTAGAGC-1-0	1.21135	-1.755	C4	SK-LU-1
AGAGAGCGTACAGTCT-1-0	5.02622	-4.15996	C2	SK-LU-1
AGAGAGCGTATTTCTC-1-0	-7.58243	5.20407	C1	H1792
AGAGAGCTCATAAGGA-1-0	-4.45557	-7.54449	C1	Calu-1
AGAGAGCTCGGCTGGT-1-0	-8.48959	5.06772	C4	H1792
AGAGCAGAGCTGGTGA-1-0	-1.27473	-10.1553	C4	Calu-1
AGAGCAGAGGACTGGT-1-0	0.658368	3.30562	C4	SW1573
AGAGCAGGTCAATGGG-1-0	-5.62649	-10.3749	C4	Calu-1
AGAGCAGGTGTAAACA-1-0	-0.176693	-0.199435	C2	SK-LU-1
AGAGCAGTCCGCTTAC-1-0	6.77996	2.12728	C0	SW1573
AGAGCCCAGGACGGAG-1-0	3.39961	-7.04238	C4	SK-LU-1
AGAGCCCAGGCGTTGA-1-0	4.47101	-4.41655	C1	SK-LU-1
AGAGCCCCATCGATCA-1-0	-4.95916	-0.0974044	C4	H441
AGAGCCCGTCAACATC-1-0	-6.86425	5.01496	C2	H1792
AGAGCCCTCAGGAAAT-1-0	-7.48156	-1.58062	C4	H441
AGATAGACAAAGGCTG-1-0	11.8502	2.78572	C1	SW1573
AGATAGACAACGACAG-1-0	-2.20396	-0.770558	C1	H2030
AGATAGATCACCTCGT-1-0	-7.70364	11.8127	C0	H358
AGATAGATCTAGTTCT-1-0	5.46018	-2.23539	C4	SW1573
AGATAGATCTATCGTT-1-0	-1.68343	-10.821	C2	Calu-1
AGATCCAGTATCTCTT-1-0	9.98344	0.944743	C4	SW1573
AGATCCAGTTACCGTA-1-0	-5.64736	-7.46831	C1	Calu-1
AGATCCATCAACTACG-1-0	-2.05258	-7.79802	C1	Calu-1
AGATCCATCCTTACCG-1-0	-1.21036	-3.17928	C1	SK-LU-1
AGATCCATCTGACAGT-1-0	3.81822	1.66717	C1	SW1573
AGATCGTAGGGACCAT-1-0	7.49694	5.09276	C1	SW1573
AGATCGTAGGTGCTTT-1-0	-1.49493	-11.7351	C0	Calu-1
AGATCGTCACTACCGG-1-0	-8.86251	-2.49437	C0	H441
AGATCGTCATCAGTCA-1-0	7.90933	4.60274	C1	SW1573
AGATCGTGTGTATTGC-1-0	2.29977	11.9889	C2	NCI-H23
AGATCGTTCACCCTGT-1-0	2.74349	-5.07055	C2	SK-LU-1
AGATCGTTCCAGCTCT-1-0	-7.47299	4.12046	C0	H1792
AGATCGTTCCCGTGAG-1-0	-2.63107	7.3784	C2	H2030
AGATCGTTCTAATTCC-1-0	-3.52173	6.40384	C4	H2030
AGATGAAAGAGAAGGT-1-0	-10.0044	5.22839	C2	H1792
AGATGAAAGGTTACAA-1-0	6.25876	3.27172	C2	SW1573
AGATGAACACTGTGTA-1-0	8.55847	5.828	C0	SW1573
AGATGAACATACAGCT-1-0	6.44741	2.09663	C1	SW1573
AGATGAACATCCCACT-1-0	-12.2009	-0.524656	C0	H1373
AGATGAAGTCTTGGTA-1-0	7.4428	5.33982	C2	SW1573
AGATGAAGTGGCGCTT-1-0	-2.64208	-10.7139	C4	Calu-1
AGATGAAGTTTGGAAA-1-0	-7.60088	9.73288	C0	H358
AGATGCTAGAGGTTAT-1-0	-10.5293	5.84545	C2	H1792
AGATGCTAGATAGGGA-1-0	8.71941	1.64916	C1	SW1573
AGATGCTCAAGCTGTT-1-0	5.10973	1.68423	C2	SW1573
AGATGCTCACAATGCT-1-0	-4.14323	12.5182	C2	H358
AGATGCTCACGCCACA-1-0	6.87288	-2.86388	C1	SW1573
AGATGCTTCACGACTA-1-0	-7.7578	-1.12973	C2	H441
AGATGCTTCCTGTAAG-1-0	0.718985	-1.82721	C2	SK-LU-1
AGCATCAAGGAGTATT-1-0	-4.76415	0.0411642	C4	H441
AGCATCAAGTTAGTGA-1-0	-7.93781	4.45074	C0	H1792
AGCATCACAGTCTACA-1-0	-6.28461	1.45901	C0	H441
AGCATCACAGTTTGGT-1-0	1.76804	12.3828	C2	NCI-H23
AGCATCAGTATTCCTT-1-0	0.0490915	2.06356	C2	SW1573
AGCATCAGTTAGCGGA-1-0	5.39369	3.32061	C1	SW1573
AGCATCAGTTGCGAAG-1-0	-3.10084	-10.7834	C0	Calu-1
AGCATCATCAATCCGA-1-0	9.37264	-0.0188888	C0	SW1573
AGCATCATCCGTGTAA-1-0	-7.20677	-2.4994	C4	H441
AGCATCATCTATCGTT-1-0	8.42049	0.64059	C0	SW1573
AGCCAATAGTAAATGC-1-0	-7.07788	-2.51692	C2	H441
AGCCAATGTATGGAAT-1-0	6.551	4.2176	C4	SW1573
AGCCAATTCTTCGATT-1-0	-6.43979	13.6356	C4	H358
AGCCACGCAGGTCTCG-1-0	-5.33435	-8.8651	C1	Calu-1
AGCCACGGTCCAACGC-1-0	1.68786	-5.76824	C2	SK-LU-1
AGCCACGGTGTTAAAG-1-0	-3.90002	12.7847	C2	H358
AGCCACGGTTTCCATT-1-0	-5.60949	-9.11439	C2	Calu-1
AGCCACGTCGACGACC-1-0	6.6909	2.01513	C1	SW1573
AGCCAGCAGATGTTCC-1-0	7.14007	3.17451	C2	SW1573
AGCCAGCAGGACAGTC-1-0	-6.19028	-12.1326	C2	Calu-1
AGCCAGCCACCTATCC-1-0	10.9133	1.75404	C2	SW1573
AGCCAGCGTAATCAAG-1-0	-5.96372	-9.13331	C2	Calu-1
AGCCAGCGTCAAAGCG-1-0	-2.89907	-1.53665	C4	H441
AGCCAGCGTCCGGCAT-1-0	-8.98757	-2.3736	C2	H441
AGCCAGCGTCTTCTAT-1-0	5.28233	-4.03161	C4	SK-LU-1
AGCCAGCGTGATAGTA-1-0	-1.88636	-11.4075	C0	Calu-1
AGCCAGCGTTCAAACC-1-0	-5.1116	0.174033	C4	H441
AGCCAGCTCACCTGGG-1-0	-2.37369	-12.2234	C1	Calu-1
AGCCAGCTCAGAATAG-1-0	0.087379	-4.04967	C4	SK-LU-1
AGCCAGCTCGGCTGGT-1-0	-3.94257	11.9395	C2	H358
AGCCAGCTCGTAACTG-1-0	-5.64493	-8.91235	C4	Calu-1
AGCGATTAGTAACCGG-1-0	-5.56461	-6.4794	C4	Calu-1
AGCGATTCAGGTTCAT-1-0	11.1766	0.912095	C1	SW1573
AGCGATTGTTAGGGTG-1-0	-9.9792	4.84194	C4	H1792
AGCGCCAAGCGTCAAG-1-0	-1.8054	-9.01296	C1	Calu-1
AGCGCCACAGGCTTGC-1-0	-0.501079	1.17431	C0	SW1573
AGCGCCATCACCTCTG-1-0	-10.4996	5.41808	C0	H1792
AGCGCCATCATTGTTC-1-0	6.43077	2.76206	C2	SW1573
AGCGCTGAGAATCGCG-1-0	-6.35843	-9.92279	C0	Calu-1
AGCGCTGAGTCAGCCC-1-0	-13.4403	-0.743695	C2	H1373
AGCGCTGCACATTCTT-1-0	-5.85435	-8.53365	C0	Calu-1
AGCGCTGCAGCACAGA-1-0	-8.19779	5.04967	C0	H1792
AGCGCTGCAGCGGTCT-1-0	-4.51361	-9.1208	C0	Calu-1
AGCGCTGTCATTACCT-1-0	-0.949969	0.486101	C1	Calu-1
AGCGTATAGCCTCTTC-1-0	-2.3103	-10.6157	C4	Calu-1
AGCGTATAGGGCTAAC-1-0	-1.72913	-10.3217	C0	Calu-1
AGCGTATCAACCCGCA-1-0	-2.59586	-2.97352	C2	Calu-1
AGCGTATCAATGGCAG-1-0	-5.78223	-0.718992	C2	H441
AGCGTATCACGCACCA-1-0	-4.1244	-12.5091	C0	Calu-1
AGCGTATCATCATCTT-1-0	-5.99594	-7.56073	C2	Calu-1
AGCGTATGTCACTAGT-1-0	-6.00933	-10.0103	C1	Calu-1
AGCGTATTCATTTGTC-1-0	-4.55978	13.3348	C2	H358
AGCGTATTCCCAACTC-1-0	7.03774	2.0423	C0	SW1573
AGCGTATTCGTTCTGC-1-0	-6.89981	-9.70622	C2	Calu-1
AGCGTCGAGCTTAAGA-1-0	-7.61113	4.74798	C4	H1792
AGCGTCGAGGTAAAGG-1-0	4.58736	-3.8101	C4	SK-LU-1
AGCGTCGCAACACGAG-1-0	2.45255	-5.16962	C4	SK-LU-1
AGCGTCGGTAGTCTGT-1-0	-8.06938	-1.98167	C4	H441
AGCGTCGGTGAATTAG-1-0	-5.83346	0.855474	C2	H441
AGCGTCGTCATCAGTG-1-0	6.47338	2.45078	C4	SW1573
AGCTACAAGACTACGG-1-0	-7.54019	4.41809	C1	H1792
AGCTACAAGCGAGAAA-1-0	-5.36981	-9.25762	C1	Calu-1
AGCTACAAGGGTTAAT-1-0	1.72206	-5.62416	C2	SK-LU-1
AGCTACACAAGTGGTG-1-0	-5.17317	-11.8527	C4	Calu-1
AGCTACACATACATCG-1-0	8.30123	2.4772	C1	SW1573
AGCTACACATACCAGT-1-0	-1.98484	-10.8075	C2	Calu-1
AGCTACAGTACTAGCT-1-0	-5.80119	12.6087	C2	H358
AGCTACAGTTGGGTAG-1-0	-7.40222	-3.0804	C2	H441
AGCTACATCGAGAGCA-1-0	-5.63593	-9.98877	C2	Calu-1
AGCTACATCGTTGCCT-1-0	11.5445	4.51267	C1	SW1573
AGCTCAAAGCCGCTTG-1-0	2.63474	-5.5989	C0	SK-LU-1
AGCTCAAAGGCTCAAG-1-0	-6.40986	13.462	C2	H358
AGCTCAACACAAATGA-1-0	-4.9207	0.416989	C0	H441
AGCTCAACAGAGCCCT-1-0	8.29063	2.67588	C2	SW1573
AGCTCAACAGCGAGTA-1-0	6.20495	2.92763	C1	SW1573
AGCTCAACATACATCG-1-0	-3.81795	0.888506	C0	H441
AGCTCAACATGAAAGT-1-0	-4.40507	-8.44675	C4	Calu-1
AGCTCAAGTCATACCA-1-0	-12.906	-3.43267	C2	H1373
AGCTCAAGTCTGTGGC-1-0	9.66217	1.00662	C1	SW1573
AGCTCAAGTGATTCAC-1-0	9.80611	0.172481	C0	SW1573
AGCTCAAGTTTGCAGT-1-0	4.7734	1.76936	C4	SW1573
AGCTTCCAGGCATCAG-1-0	8.60981	2.42821	C2	SW1573
AGCTTCCCACAGACGA-1-0	-3.21694	7.31503	C1	H2030
AGCTTCCGTCATAAAG-1-0	-1.36505	-9.98621	C4	Calu-1
AGCTTCCGTCGAGTGA-1-0	-9.25114	4.23969	C1	H1792
AGCTTCCGTCGTCGGT-1-0	-4.69614	12.0012	C1	H358
AGCTTCCGTGGTTTGT-1-0	1.52761	11.9332	C4	NCI-H23
AGCTTCCTCTGCGTCT-1-0	-3.5467	-10.3418	C1	Calu-1
AGGAAATAGAGCAGCT-1-0	-3.16217	6.44374	C1	H2030
AGGAAATAGCTGTTCA-1-0	-5.30801	0.0469841	C4	H441
AGGAAATCAACACACT-1-0	8.14137	2.0745	C1	SW1573
AGGAAATCATGAAGCG-1-0	-0.808828	-1.5167	C4	SK-LU-1
AGGAAATTCCACGTAA-1-0	-2.14152	-0.571155	C1	H2030
AGGAAATTCGCGGACT-1-0	-3.83201	12.3935	C2	H358
AGGAATAAGGAGAATG-1-0	-8.542	5.9944	C4	H1792
AGGAATACAGCGTTTA-1-0	-4.0737	1.49133	C4	H441
AGGAATACAGGGAATC-1-0	2.34813	-4.7771	C4	SK-LU-1
AGGAATACATGCAGGA-1-0	-5.26014	-11.8402	C1	Calu-1
AGGAATAGTCTTGAGT-1-0	-6.67741	-1.89796	C4	H441
AGGAATATCATGTCAG-1-0	6.48514	4.79623	C2	SW1573
AGGAATATCTATGCCC-1-0	-8.78891	5.93969	C4	H1792
AGGAATATCTTGCGCT-1-0	-1.60561	-10.5412	C2	Calu-1
AGGACGAAGCTGCGAA-1-0	3.11779	-5.45965	C2	SK-LU-1
AGGACGACACAGTCGC-1-0	10.4095	0.556955	C1	SW1573
AGGACGAGTCGAAACG-1-0	-4.74974	12.2492	C2	H358
AGGACGATCCACGAAT-1-0	2.52932	-4.18371	C1	SK-LU-1
AGGACGATCCTAGCGG-1-0	11.0876	1.26383	C1	SW1573
AGGACGATCGTTCATT-1-0	-12.6573	-1.0797	C4	H1373
AGGACTTAGAGGCGGA-1-0	10.3904	0.289847	C0	SW1573
AGGACTTAGCCATTTG-1-0	6.62969	2.72809	C1	SW1573
AGGACTTAGTTAGTGA-1-0	-4.36449	-7.81038	C0	Calu-1
AGGACTTCAACCAGAG-1-0	1.23305	-1.28565	C2	SK-LU-1
AGGACTTCAAGCCATT-1-0	10.0705	2.95291	C0	SW1573
AGGACTTGTATGAGAT-1-0	6.67614	2.69126	C0	SW1573
AGGACTTGTGTAGTGG-1-0	-7.08371	9.63237	C4	H358
AGGACTTGTTGTGCAT-1-0	-3.44088	-11.6255	C4	Calu-1
AGGACTTTCACTAGCA-1-0	-7.98851	10.3268	C2	H358
AGGACTTTCGTGGGTC-1-0	-8.1572	-1.6751	C2	H441
AGGAGGTAGAGGTATT-1-0	-13.5666	-2.16323	C4	H1373
AGGAGGTAGCAGCAGT-1-0	7.978	5.7535	C0	SW1573
AGGAGGTCAGAGGTAC-1-0	-4.76302	1.17817	C4	H441
AGGAGGTGTGAACCGA-1-0	-5.52518	-11.682	C2	Calu-1
AGGAGGTGTGCTGTCG-1-0	-5.22734	-0.291816	C1	H441
AGGAGGTTCGGATAAA-1-0	7.25823	5.48272	C2	SW1573
AGGAGGTTCTGGGCAC-1-0	-2.27912	-1.70506	C0	H441
AGGATAAAGAACTTCC-1-0	-1.72766	-1.72108	C2	SK-LU-1
AGGATAAAGGGTGGGA-1-0	7.16518	4.97574	C4	SW1573
AGGATAACAAGAGTTA-1-0	-5.58596	-11.8867	C2	Calu-1
AGGATAACACAACATC-1-0	-2.71584	-7.21842	C0	Calu-1
AGGATAACACTAGGTT-1-0	2.4099	-4.29734	C1	SK-LU-1
AGGATAAGTCTGCATA-1-0	9.03586	2.80537	C0	SW1573
AGGATCTAGACGAGCT-1-0	-6.66561	-1.88439	C0	H441
AGGATCTCAATCGAAA-1-0	-6.04154	-9.0701	C2	Calu-1
AGGATCTGTCAAGCGA-1-0	-3.48186	-11.4307	C0	Calu-1
AGGATCTTCCGACAGC-1-0	10.4738	1.64448	C1	SW1573
AGGATCTTCTCTGACC-1-0	-3.70391	12.8086	C0	H358
AGGATCTTCTCTGCCA-1-0	4.285	1.6315	C4	SW1573
AGGCATTAGCTCTGTA-1-0	-2.08097	-12.1374	C0	Calu-1
AGGCATTAGTATCTGC-1-0	5.86311	1.73013	C2	SW1573
AGGCATTCAAAGCTCT-1-0	-4.79351	-9.00596	C1	Calu-1
AGGCATTCAATGGCAG-1-0	-2.68562	-1.87396	C1	H1373
AGGCATTCAGAGTAAT-1-0	-6.25745	-9.13476	C2	Calu-1
AGGCATTGTCAGTCCG-1-0	-5.69108	-10.6575	C2	Calu-1
AGGCATTGTCCACATA-1-0	-4.44281	-8.90651	C2	Calu-1
AGGCATTGTGACAGGT-1-0	12.1413	2.32574	C0	SW1573
AGGCATTTCCCTCGTA-1-0	9.63188	0.481152	C1	SW1573
AGGCATTTCCGTGTAA-1-0	-6.37623	-9.9206	C2	Calu-1
AGGCCACAGATGTTCC-1-0	-6.6307	-2.7661	C2	H441
AGGCCACAGCTCCATA-1-0	-6.67083	-2.31612	C1	H441
AGGCCACAGGACAGTC-1-0	2.74093	-5.84502	C1	SK-LU-1
AGGCCACAGTGTAGAT-1-0	-6.65021	13.2856	C0	H358
AGGCCACCAAATAGCA-1-0	7.10955	-2.2129	C4	SW1573
AGGCCACGTTCAATCG-1-0	-5.86632	1.26798	C4	H441
AGGCCACTCTTACGGA-1-0	3.44734	-5.80474	C1	SK-LU-1
AGGCTGCAGCGAGGAG-1-0	-12.3753	-2.28536	C0	H1373
AGGCTGCGTTAGGCCC-1-0	-4.16009	1.65745	C4	H441
AGGGAGTAGAACTCCT-1-0	-5.41964	12.2402	C0	H358
AGGGAGTCACGGTAGA-1-0	-2.19779	-1.96483	C4	H1373
AGGGAGTGTCCCGGTA-1-0	10.6552	1.77457	C0	SW1573
AGGGAGTGTGGCAGAT-1-0	9.20052	2.44874	C4	SW1573
AGGGCCTCATGTGCTA-1-0	3.184	-3.63553	C1	SK-LU-1
AGGGCCTGTAACATAG-1-0	-6.32076	-10.0244	C2	Calu-1
AGGGCCTGTCACTTCC-1-0	-0.630998	1.08151	C0	H1373
AGGGCCTGTTATGTCG-1-0	9.31321	-0.278857	C2	SW1573
AGGGCTCAGTCACACT-1-0	-2.57779	-10.9297	C1	Calu-1
AGGGCTCCACTGTTCC-1-0	-7.32303	-1.92598	C2	H441
AGGGCTCCAGAAACCG-1-0	5.06968	2.96038	C1	SW1573
AGGGCTCCAGAGTCAG-1-0	6.68703	3.90751	C1	SW1573
AGGGCTCTCACCGGGT-1-0	5.52466	3.47578	C0	SW1573
AGGGCTCTCCAATCTT-1-0	-6.76156	-2.59395	C1	H441
AGGGCTCTCGTCAACA-1-0	-6.22187	4.75268	C0	H1792
AGGGCTCTCTCAAAGC-1-0	-2.83097	6.30473	C1	H2030
AGGGTCCCAATCCAGT-1-0	-6.61015	4.65029	C1	H1792
AGGGTCCCACTGAGTT-1-0	-8.09868	-0.95015	C0	H441
AGGGTCCCAGAAGCGT-1-0	2.5193	-4.37452	C2	SK-LU-1
AGGGTCCTCCCTCTTT-1-0	9.90857	0.174769	C1	SW1573
AGGGTCCTCCGAAGGA-1-0	-12.4044	-0.642948	C2	H1373
AGGGTCCTCGGCTTGG-1-0	-3.59934	6.76461	C2	H2030
AGGGTGAAGCAACCAG-1-0	1.08885	-1.75471	C4	SK-LU-1
AGGGTGAAGCGTCAGA-1-0	-0.600205	1.90025	C4	SW1573
AGGGTGAAGCTTGTGT-1-0	3.12467	-6.88697	C4	SK-LU-1
AGGGTGACAATCTGCA-1-0	2.89909	-5.60122	C4	SK-LU-1
AGGGTGACATACAGCT-1-0	-5.54101	-1.47982	C0	H441
AGGGTGAGTGACTAAA-1-0	-0.0165546	-3.77855	C4	SK-LU-1
AGGGTGATCACCTGGG-1-0	-5.74054	1.83279	C4	H441
AGGGTGATCAGAACCT-1-0	3.91025	-5.32547	C0	SK-LU-1
AGGGTGATCCGCGGAT-1-0	2.13738	-2.84791	C2	SK-LU-1
AGGGTGATCTATCGGA-1-0	7.17795	4.61425	C2	SW1573
AGGGTTTAGATTGATG-1-0	0.753331	11.9496	C1	NCI-H23
AGGGTTTAGCACCAGA-1-0	7.44586	2.14866	C2	SW1573
AGGGTTTAGCGCGTTC-1-0	-5.88275	-2.07972	C1	H441
AGGGTTTCACGGAAGT-1-0	-13.9955	-0.0410864	C2	H1373
AGGGTTTCATCGGAAG-1-0	-5.5315	-1.41214	C2	H441
AGGGTTTTCTGGACTA-1-0	-6.6364	4.11205	C4	H1792
AGGGTTTTCTGTTCAT-1-0	8.79063	0.530767	C0	SW1573
AGGTAGGAGGGTTTCT-1-0	-5.53211	0.111389	C4	H441
AGGTAGGCAGGCGAAT-1-0	-6.65187	13.1802	C4	H358
AGGTAGGGTAACATAG-1-0	10.4113	0.884325	C2	SW1573
AGGTAGGGTCTCACAA-1-0	-10.7617	5.26777	C2	H1792
AGGTAGGTCCACGTAA-1-0	4.95124	-4.2685	C2	SK-LU-1
AGGTCATCAAGTCCCG-1-0	-10.0202	4.44833	C1	H1792
AGGTCATGTCCGACGT-1-0	2.56689	-6.41432	C2	SK-LU-1
AGGTCTAAGAAAGCGA-1-0	-3.69869	12.7308	C2	H358
AGGTCTAAGAGAGGTA-1-0	-3.18519	6.11519	C1	H2030
AGGTCTACAACCTAAC-1-0	-9.02828	-2.13613	C1	H441
AGGTCTACACGCGTGT-1-0	6.8476	3.3666	C1	SW1573
AGGTCTACACTTCAAG-1-0	-1.63976	2.23747	C0	H358
AGGTCTAGTCAAACGG-1-0	-6.84905	4.63794	C0	H1792
AGGTCTATCGTGTGAT-1-0	-4.37387	1.19728	C4	H441
AGGTGTTAGCAACAGC-1-0	-2.68781	-10.8779	C2	Calu-1
AGGTGTTAGGTCGTAG-1-0	9.99951	0.205787	C2	SW1573
AGGTGTTAGTAGATCA-1-0	-2.17863	-7.814	C1	Calu-1
AGGTGTTTCAATCTTC-1-0	-6.02245	-11.7518	C0	Calu-1
AGGTGTTTCACTGCTC-1-0	-4.47457	-8.05283	C0	Calu-1
AGGTTACAGCGAGAAA-1-0	-5.67459	10.7692	C2	H358
AGGTTACCACACAGAG-1-0	2.5641	-4.13915	C0	SK-LU-1
AGGTTACCACATAACC-1-0	-8.27621	4.01972	C0	H1792
AGGTTACGTAGAGGAA-1-0	-2.64813	-11.6484	C2	Calu-1
AGGTTACTCGCCAGTG-1-0	-6.00263	-9.58732	C2	Calu-1
AGGTTGTAGAATAACC-1-0	-7.1317	11.6119	C1	H358
AGGTTGTAGACCATAA-1-0	-4.14713	0.342011	C4	H441
AGGTTGTCACAAATCC-1-0	-6.53589	13.4112	C1	H358
AGGTTGTCAGTAGATA-1-0	-7.23476	3.76838	C2	H1792
AGGTTGTGTCTACAGT-1-0	-8.13118	5.20212	C4	H1792
AGGTTGTGTGATAGAT-1-0	9.39146	0.65375	C2	SW1573
AGGTTGTTCAGAGCAG-1-0	4.6938	-4.96514	C1	SK-LU-1
AGTAACCAGACTGGGT-1-0	-7.8468	10.2548	C0	H358
AGTAACCAGAGCAGTC-1-0	-8.95811	-1.78626	C1	H441
AGTAACCAGCTGAGTG-1-0	-6.24461	12.4349	C1	H358
AGTAACCCACTGGATT-1-0	-5.35076	0.851094	C4	H441
AGTAACCGTATGCGGA-1-0	-6.82993	11.9141	C0	H358
AGTAACCGTGCGACAA-1-0	-0.00213894	-3.52242	C4	SK-LU-1
AGTACCAAGTTTAGGA-1-0	-7.40039	12.2187	C1	H358
AGTACCACATGGTACT-1-0	-0.36587	1.89886	C2	SW1573
AGTACCAGTGAGACGT-1-0	-0.042701	7.37809	C4	H2030
AGTACCAGTTGCTTGA-1-0	1.44239	-2.46162	C1	SK-LU-1
AGTACCAGTTTCACAG-1-0	-6.83466	-9.88305	C1	Calu-1
AGTACCATCCGTGTAA-1-0	-3.94467	-9.18006	C1	Calu-1
AGTACCATCGGCATTA-1-0	-1.18239	-9.37752	C2	Calu-1
AGTACCATCGTCAAAC-1-0	4.38644	-2.53227	C2	SK-LU-1
AGTACTGAGCCTCTCT-1-0	-5.04532	-12.4319	C2	Calu-1
AGTACTGAGTGCTCGC-1-0	-5.40892	11.6554	C2	H358
AGTACTGCAACTGGTT-1-0	-4.65957	-4.70563	C4	Calu-1
AGTACTGCAATCCTAG-1-0	-7.68343	4.17965	C2	H1792
AGTACTGCATTGAAAG-1-0	7.5753	3.2133	C1	SW1573
AGTACTGGTAACACGG-1-0	10.4994	1.81495	C2	SW1573
AGTACTGTCATCGACA-1-0	-1.65413	6.12057	C2	H2030
AGTACTGTCGGATACT-1-0	4.75183	-4.77434	C2	SK-LU-1
AGTACTGTCTCCAAGA-1-0	-3.26499	7.41712	C1	H2030
AGTACTGTCTGGTGGC-1-0	-7.39673	10.3012	C4	H358
AGTAGCTAGAAGATCT-1-0	-2.33846	-9.29279	C0	Calu-1
AGTAGCTAGTGGATTA-1-0	-7.69858	10.7292	C4	H358
AGTAGCTAGTGTACCT-1-0	2.42931	-5.33203	C4	SK-LU-1
AGTAGCTCAGCCATTA-1-0	-6.09513	-10.9753	C2	Calu-1
AGTAGCTGTCGTGTTA-1-0	-5.52931	-11.3983	C2	Calu-1
AGTAGCTGTTGGAGGT-1-0	3.60351	9.13886	C2	H2122
AGTAGCTTCGTTACCC-1-0	-1.59542	-10.4429	C0	Calu-1
AGTAGTCAGAAACTCA-1-0	-2.2762	-7.83674	C2	Calu-1
AGTAGTCAGAGTAACT-1-0	11.2532	4.71999	C4	SW1573
AGTAGTCCAATTAGGA-1-0	-6.73337	11.3834	C1	H358
AGTAGTCCACTGAGTT-1-0	-6.97659	11.4178	C1	H358
AGTAGTCCAGCAGTGA-1-0	-13.4648	0.118588	C2	H1373
AGTAGTCCATGGCCCA-1-0	-8.19078	10.5756	C4	H358
AGTAGTCGTAGCTAAA-1-0	-2.43382	5.9363	C0	H2030
AGTAGTCGTCTCAGGC-1-0	-2.03809	-11.3312	C0	Calu-1
AGTAGTCGTGACTAAA-1-0	-7.08599	9.68933	C2	H358
AGTAGTCTCAGAGCAG-1-0	5.87328	4.13127	C2	SW1573
AGTCAACAGCCTTGAT-1-0	6.61864	4.84519	C2	SW1573
AGTCAACAGGTACTGG-1-0	-6.7474	10.9775	C2	H358
AGTCAACTCACCTCAC-1-0	4.59622	1.20398	C2	SW1573
AGTCAACTCCATGATG-1-0	5.18952	1.90867	C0	SW1573
AGTCACAAGAGGTATT-1-0	8.2863	2.39819	C0	SW1573
AGTCACAAGAGTATAC-1-0	4.65293	-4.23402	C1	SK-LU-1
AGTCACAAGTACTGGG-1-0	-2.05091	-11.5448	C2	Calu-1
AGTCACAAGTCCCGAC-1-0	0.251348	-3.89728	C4	SK-LU-1
AGTCACAGTAAGTCAA-1-0	-2.09159	-1.28986	C4	H441
AGTCATGAGAAGCTCG-1-0	-5.46293	0.62969	C0	H441
AGTCATGAGGCTTCCG-1-0	8.94894	2.01953	C2	SW1573
AGTCATGGTGGTATGG-1-0	2.8979	-5.33882	C4	SK-LU-1
AGTCATGGTTCAGCTA-1-0	-4.97028	11.7825	C2	H358
AGTCATGTCAAGTGTC-1-0	-12.0689	0.042672	C1	H1373
AGTCATGTCCCGGTAG-1-0	-2.80978	6.34545	C1	H2030
AGTCTCCAGCACCGTC-1-0	-2.95719	-11.2774	C2	Calu-1
AGTCTCCAGGAGCTGT-1-0	6.7725	2.07393	C1	SW1573
AGTCTCCAGTTGGAAT-1-0	9.79578	5.34563	C4	SW1573
AGTCTCCCACCCTCTA-1-0	-1.10797	-11.0026	C2	Calu-1
AGTCTCCTCTGTCCCA-1-0	8.39087	5.28282	C0	SW1573
AGTCTCCTCTTCACAT-1-0	-5.59659	-0.981014	C1	H441
AGTGACTAGGCCCAAA-1-0	2.24587	-3.54802	C1	SK-LU-1
AGTGACTCATCAGTCA-1-0	-6.67799	11.8834	C4	H358
AGTGACTTCGCCTAGG-1-0	3.09482	-6.57281	C4	SK-LU-1
AGTGACTTCGTTCATT-1-0	-3.6074	-11.7768	C4	Calu-1
AGTGATCAGAAGGATG-1-0	-7.58758	-2.86874	C2	H441
AGTGATCAGGTAGCAC-1-0	2.27751	-2.57994	C2	SK-LU-1
AGTGATCAGTACGAGC-1-0	-4.91279	-11.3865	C2	Calu-1
AGTGATCCATCTTTCA-1-0	4.19512	1.37455	C1	SW1573
AGTGATCTCAAACGTC-1-0	-5.6279	12.6023	C0	H358
AGTGATCTCAAGCTTG-1-0	-6.38581	11.2818	C2	H358
AGTGCCGCAAGACCGA-1-0	-6.19035	13.1847	C2	H358
AGTGCCGGTAACATGA-1-0	-5.25292	-10.3968	C2	Calu-1
AGTGCCGGTCAAATCC-1-0	-6.41409	10.7008	C1	H358
AGTGCCGGTTCACCGG-1-0	7.03727	4.12027	C1	SW1573
AGTGCCGGTTGCAACT-1-0	-6.26272	-10.5429	C1	Calu-1
AGTGCCGTCGATACTG-1-0	-6.2532	4.1645	C4	H1792
AGTGTTGAGAGCACTG-1-0	-12.7202	-0.171627	C4	H1373
AGTGTTGAGATTAGTG-1-0	-1.34732	-10.7353	C4	Calu-1
AGTGTTGAGATTGTGA-1-0	7.37848	5.42679	C4	SW1573
AGTGTTGCACGTCATA-1-0	-6.23133	4.68285	C4	H1792
AGTGTTGTCATTTCGT-1-0	-7.62736	10.9542	C4	H358
AGTGTTGTCGGCAGTC-1-0	3.3397	-5.74625	C0	SK-LU-1
AGTTAGCAGCCTAACT-1-0	-3.74784	-8.06098	C2	Calu-1
AGTTAGCAGGGAGGTG-1-0	-4.65091	-11.1802	C4	Calu-1
AGTTAGCAGTAATCCC-1-0	10.778	1.64763	C4	SW1573
AGTTAGCAGTACCATC-1-0	-7.71611	10.0271	C1	H358
AGTTAGCAGTGAGGCT-1-0	3.71756	-4.0344	C2	SK-LU-1
AGTTAGCAGTGATGGC-1-0	-1.63372	0.44556	C2	Calu-1
AGTTAGCCATTGACAC-1-0	4.11251	-4.14322	C2	SK-LU-1
AGTTAGCGTAGCGTAG-1-0	0.433934	-2.78516	C4	SK-LU-1
AGTTAGCGTTGCAACT-1-0	-5.46533	-7.75027	C2	Calu-1
AGTTAGCTCAACCGAT-1-0	-0.299518	3.04837	C2	SW1573
AGTTAGCTCCGTAATG-1-0	-2.38996	-1.73527	C4	H1792
AGTTAGCTCCTCTTTC-1-0	-5.34104	-0.230847	C4	H441
AGTTAGCTCTTGATTC-1-0	5.94159	3.80583	C2	SW1573
AGTTCCCAGAACCGCA-1-0	-1.96337	-1.44538	C0	H441
AGTTCCCAGACATGCG-1-0	-2.80388	-9.84862	C0	Calu-1
AGTTCCCCAAGGCAAC-1-0	12.5232	2.50314	C1	SW1573
AGTTCCCCAAGTCCCG-1-0	5.75701	1.69776	C1	SW1573
AGTTCCCGTCCTCAGG-1-0	3.81672	-5.29029	C2	SK-LU-1
AGTTCCCGTCCTGTCT-1-0	-3.38057	7.66658	C2	H2030
AGTTCCCTCGTGGGTC-1-0	-4.92376	-12.5048	C2	Calu-1
AGTTCCCTCTCCCATG-1-0	3.44695	-7.2723	C1	SK-LU-1
AGTTCGAAGTTAGTAG-1-0	2.03797	-5.61313	C4	SK-LU-1
AGTTCGACAAAGCAAT-1-0	-4.18321	-9.62291	C2	Calu-1
AGTTCGACACGTTCGG-1-0	-1.50354	-9.57353	C4	Calu-1
AGTTCGACAGCTATAC-1-0	-1.93826	-3.98087	C0	Calu-1
ATACCGAGTAACGGTG-1-0	-1.55468	5.99622	C1	H2030
ATACCGATCAGACCGC-1-0	-6.78459	3.99545	C2	H1792
ATACCTTAGCATCAGG-1-0	-1.72618	-10.4762	C1	Calu-1
ATACCTTAGGCCCACT-1-0	-5.14724	-12.3982	C2	Calu-1
ATACCTTAGTCGCTAT-1-0	-0.0866343	3.64086	C2	SW1573
ATACCTTGTAAGTTAG-1-0	-2.17853	-2.93023	C2	Calu-1
ATACCTTGTCTTGAAC-1-0	-2.17988	-8.51686	C2	Calu-1
ATACCTTTCAGATGCT-1-0	7.00281	2.62216	C2	SW1573
ATACCTTTCGAGTCTA-1-0	-6.64029	4.97607	C2	H1792
ATACTTCAGCCGTTAT-1-0	-4.15103	-1.60093	C2	H441
ATACTTCAGCGTTGTT-1-0	5.37751	2.96114	C0	SW1573
ATACTTCGTGACTGTT-1-0	2.77911	-6.98779	C4	SK-LU-1
ATAGACCAGAAGCTGC-1-0	9.06701	0.453173	C0	SW1573
ATAGACCAGATGCTTC-1-0	6.3311	3.50285	C2	SW1573
ATAGACCAGATTGCGG-1-0	-9.83893	5.08443	C2	H1792
ATAGACCAGCCATTTG-1-0	-3.98538	11.6692	C1	H358
ATAGACCAGCTCCATA-1-0	-2.31423	-2.96964	C2	Calu-1
ATAGACCCAAGGTTGG-1-0	-3.62395	6.57836	C4	H2030
ATAGACCCACGGGCTT-1-0	-4.47023	12.263	C2	H358
ATAGACCCACTAGGCC-1-0	-4.76696	-10.2007	C1	Calu-1
ATAGACCGTCCGAAGA-1-0	9.15724	5.57157	C2	SW1573
ATAGACCTCGAAATCC-1-0	-5.61881	-11.617	C1	Calu-1
ATAGACCTCTATCGTT-1-0	4.47518	-3.81006	C0	SK-LU-1
ATAGAGAAGGCCTAAG-1-0	-2.2398	11.4377	C4	H358
ATAGAGAGTCTTGAAC-1-0	8.57863	2.79681	C1	SW1573
ATAGAGAGTGACACGA-1-0	-5.03005	0.0979907	C4	H441
ATAGAGAGTTTATGCG-1-0	-3.7464	-9.83463	C0	Calu-1
ATAGGCTAGGACAGTC-1-0	-4.463	1.21623	C4	H441
ATAGGCTCAATTGCTG-1-0	3.5428	-5.8131	C0	SK-LU-1
ATAGGCTCACAAGCTT-1-0	-1.96434	-7.67927	C0	Calu-1
ATAGGCTGTAGCTTAC-1-0	-12.769	-0.438578	C1	H1373
ATAGGCTGTATGTCAC-1-0	-5.16436	-0.00262153	C0	H441
ATAGGCTGTTACGCCG-1-0	2.28656	-5.69921	C1	SK-LU-1
ATAGGCTTCCATCGTC-1-0	-6.8534	-1.75497	C0	H441
ATAGGCTTCTGCATAG-1-0	3.77799	3.77253	C0	SW1573
ATATCCTAGCGCTTCG-1-0	4.341	0.907508	C1	SW1573
ATATCCTAGGCAGGGA-1-0	1.43377	-4.1849	C1	SK-LU-1
ATATCCTCAACGGCTC-1-0	-13.8072	-0.24484	C2	H1373
ATATCCTCACAAACGG-1-0	-6.8428	-2.33778	C1	H441
ATATCCTGTATCACGT-1-0	-3.90122	-11.1053	C0	Calu-1
ATATCCTGTCGAACAG-1-0	-4.62971	-9.90182	C1	Calu-1
ATATCCTGTCGTATGT-1-0	-5.35497	-11.9023	C1	Calu-1
ATATCCTGTGACTCGC-1-0	11.117	0.620374	C2	SW1573
ATATCCTTCAACTCTT-1-0	-6.84018	-2.04471	C0	H441
ATATCCTTCTAGCAAC-1-0	0.778906	11.763	C2	NCI-H23
ATCACAGCACTTGACA-1-0	6.40972	2.09302	C0	SW1573
ATCACAGGTTTCTTAC-1-0	4.67821	-4.75252	C2	SK-LU-1
ATCACAGTCTTAGGAC-1-0	10.779	5.24207	C2	SW1573
ATCACGACAAAGCGTG-1-0	3.66166	2.02261	C1	SW1573
ATCACGACACTAACCA-1-0	-2.65283	-10.2708	C2	Calu-1
ATCACGACACTATGTG-1-0	1.91853	-7.23159	C2	SK-LU-1
ATCACGAGTAGTTACC-1-0	4.42465	-5.23235	C1	SK-LU-1
ATCACTTAGTAGGATT-1-0	7.78849	1.86125	C2	SW1573
ATCACTTCATGTGCTA-1-0	1.20398	-1.52287	C4	SK-LU-1
ATCACTTGTAGCTTAC-1-0	-5.51917	-0.432225	C1	H441
ATCACTTGTCGAACAG-1-0	10.3788	1.04148	C1	SW1573
ATCACTTGTGAGTAGC-1-0	-4.35252	-10.8578	C0	Calu-1
ATCACTTTCGGCATAT-1-0	-8.06247	-1.37749	C0	H441
ATCACTTTCGGTCAGC-1-0	-4.26575	-9.24145	C0	Calu-1
ATCAGGTAGAATTTGG-1-0	3.33013	-7.24857	C4	SK-LU-1
ATCAGGTCAACTCGTA-1-0	-2.06646	-10.2722	C2	Calu-1
ATCAGGTCAAGAATAC-1-0	-5.10474	-8.7334	C2	Calu-1
ATCAGGTCAGTCAGTT-1-0	-3.87712	-8.46733	C0	Calu-1
ATCAGGTTCCTCTGCA-1-0	-5.79348	-9.60479	C2	Calu-1
ATCAGGTTCTCTAAGG-1-0	-1.91141	6.23248	C4	H2030
ATCATTCAGGTACTGG-1-0	-5.05394	-7.82557	C0	Calu-1
ATCATTCAGTTGAATG-1-0	0.3515	3.24779	C0	SW1573
ATCATTCCACTGGATT-1-0	-5.80811	-9.05352	C4	Calu-1
ATCATTCGTCACCACG-1-0	7.07634	-2.25649	C1	SW1573
ATCATTCTCGAGAAGC-1-0	5.78626	2.14828	C2	SW1573
ATCATTCTCTTGGATG-1-0	7.10631	-2.25797	C4	SW1573
ATCCACCAGAGAGCAA-1-0	3.10578	-6.44584	C2	SK-LU-1
ATCCACCAGTCTGCGC-1-0	1.09691	9.1183	C2	H2122
ATCCACCGTCTAACGT-1-0	3.24687	-6.91231	C0	SK-LU-1
ATCCACCGTCTCACAA-1-0	6.14846	2.70603	C1	SW1573
ATCCACCGTGTTCAGT-1-0	-9.92644	4.8907	C2	H1792
ATCCACCTCCGCACTT-1-0	-6.67751	4.10493	C4	H1792
ATCCACCTCGAGTGGA-1-0	5.07865	2.98999	C1	SW1573
ATCCATTAGAGGGTCT-1-0	4.85307	-4.90459	C1	SK-LU-1
ATCCATTCAAATCGGG-1-0	7.22599	4.62735	C2	SW1573
ATCCATTCAGCTCCTT-1-0	-1.54304	-9.46901	C2	Calu-1
ATCCATTGTCAGACGA-1-0	3.50751	8.95167	C4	H2122
ATCCATTTCCGTGGCA-1-0	8.4941	4.9571	C2	SW1573
ATCCCTGAGAGCAAGA-1-0	8.06284	2.80162	C2	SW1573
ATCCCTGAGCACCGTC-1-0	-6.66622	12.3141	C2	H358
ATCCCTGAGCATGCGA-1-0	3.48444	8.48671	C1	H2122
ATCCCTGAGCCTGAAG-1-0	-6.62486	-2.52131	C0	H441
ATCCCTGAGTAGAGTT-1-0	12.7416	2.54768	C0	SW1573
ATCCCTGAGTCCGCGT-1-0	3.13422	-7.39097	C1	SK-LU-1
ATCCCTGCAGAAGCGT-1-0	-0.541539	2.16058	C1	SW1573
ATCCCTGGTCGCACAC-1-0	-4.17007	-0.292605	C0	H441
ATCCCTGGTGGGTTGA-1-0	-6.89312	11.1318	C1	H358
ATCCCTGGTTAAGAAC-1-0	-6.64586	-8.8858	C1	Calu-1
ATCCCTGTCACTCACC-1-0	-12.4067	-0.278928	C1	H1373
ATCCCTGTCCTCTCGA-1-0	-4.24705	-1.68579	C1	H441
ATCCCTGTCGCTACGG-1-0	3.53536	-5.5268	C2	SK-LU-1
ATCCCTGTCGTCAACA-1-0	1.84343	-3.19472	C1	SK-LU-1
ATCCGTCAGCAGCGAT-1-0	5.38022	1.78165	C2	SW1573
ATCCGTCCAGAATGTA-1-0	-4.15648	12.9818	C1	H358
ATCCGTCGTTTGTTCT-1-0	-4.61264	-7.79451	C4	Calu-1
ATCCGTCTCCAACTGA-1-0	-3.12007	-1.55307	C2	H441
ATCCTATAGAATTTGG-1-0	-4.25965	-0.635213	C4	H441
ATCCTATAGCACCGAA-1-0	9.41362	4.68479	C1	SW1573
ATCCTATCAATGAGCG-1-0	-2.24121	-1.84151	C4	H441
ATCGATGAGCGCCGTT-1-0	-7.98836	4.43267	C1	H1792
ATCGATGAGTAGAGTT-1-0	9.43498	0.441552	C0	SW1573
ATCGATGCAACTCATG-1-0	5.99138	1.38954	C2	SW1573
ATCGATGCATGTACGT-1-0	-12.4619	-1.18256	C2	H1373
ATCGATGGTTTCACAG-1-0	5.57837	3.96974	C2	SW1573
ATCGCCTAGGATACGC-1-0	5.62823	3.10061	C1	SW1573
ATCGCCTAGTGATGGC-1-0	1.29042	-1.11163	C2	SK-LU-1
ATCGCCTCAAATCGTC-1-0	-1.52363	-8.83309	C1	Calu-1
ATCGCCTCAACGGGTA-1-0	8.59886	0.276169	C0	SW1573
ATCGCCTCATAACGGG-1-0	-4.58715	-11.6839	C0	Calu-1
ATCGCCTCATCAGCAT-1-0	-1.70596	6.00132	C2	H2030
ATCGCCTGTCTTCTAT-1-0	1.93048	-4.04366	C4	SK-LU-1
ATCGCCTGTTGTATGC-1-0	10.2014	4.95351	C0	SW1573
ATCGCCTTCACGACTA-1-0	-2.90847	-9.98192	C1	Calu-1
ATCGCCTTCAGAACCT-1-0	4.08045	3.76952	C0	SW1573
ATCGCCTTCTAGTCAG-1-0	-6.95079	4.51612	C0	H1792
ATCGGATAGCCATTGT-1-0	6.40507	2.65092	C2	SW1573
ATCGGATGTAACCAGG-1-0	-4.54432	-12.7207	C0	Calu-1
ATCGGATTCGCTTACC-1-0	4.62608	2.47929	C0	SW1573
ATCGGATTCGTCAAAC-1-0	-2.85096	-12.0208	C1	Calu-1
ATCGGCGAGATGATTG-1-0	-7.95673	-1.5656	C0	H441
ATCGGCGAGTGGTTAA-1-0	-6.46073	1.44152	C4	H441
ATCGGCGAGTTCTCTT-1-0	-8.06673	-1.41498	C1	H441
ATCGGCGCACCGAATT-1-0	-6.16636	-9.85707	C4	Calu-1
ATCGGCGCAGTTACCA-1-0	1.22245	-4.24884	C2	SK-LU-1
ATCGGCGGTCGCTGCA-1-0	6.07657	4.40636	C2	SW1573
ATCGGCGGTGGCAGAT-1-0	-2.88102	-10.8672	C4	Calu-1
ATCGGCGGTTGCGTAT-1-0	9.91554	0.357923	C0	SW1573
ATCGGCGTCCCTCGAT-1-0	1.09633	-2.0084	C4	SK-LU-1
ATCGGCGTCCGGCAAC-1-0	-6.65504	10.5773	C1	H358
ATCGTAGAGCTCAGAG-1-0	-4.67784	-0.28726	C0	H441
ATCGTAGCAAGTATCC-1-0	-5.6183	-10.5265	C0	Calu-1
ATCGTAGCAGCTTCCT-1-0	4.3454	3.56737	C0	SW1573
ATCGTAGCAGTCCCGA-1-0	-5.71011	-11.1369	C1	Calu-1
ATCGTAGGTAAGTCAA-1-0	8.60179	2.32766	C2	SW1573
ATCGTAGGTATAGGGC-1-0	-9.67631	4.43004	C2	H1792
ATCGTAGGTCCGAAAG-1-0	2.47036	-5.62471	C2	SK-LU-1
ATCGTAGGTGGTTTAC-1-0	0.251575	-0.0574254	C4	SK-LU-1
ATCGTAGTCACGAGGA-1-0	-2.32738	-11.7886	C0	Calu-1
ATCGTCCAGAACGTGC-1-0	-8.38152	5.34473	C0	H1792
ATCGTCCAGATTTGCC-1-0	8.4045	0.582372	C0	SW1573
ATCGTCCAGCACGTCC-1-0	-6.48696	4.52609	C1	H1792
ATCGTCCAGGAGGTTC-1-0	9.04	1.1637	C2	SW1573
ATCGTCCAGTGGAATT-1-0	-6.14421	-0.515287	C4	H441
ATCGTCCCAGACCCGT-1-0	9.90428	0.0748556	C0	SW1573
ATCGTCCGTGGACAGT-1-0	-2.09726	-7.4449	C4	Calu-1
ATCGTGAAGCCGATCC-1-0	-4.07711	0.761097	C1	H441
ATCGTGAAGGGCTTCC-1-0	-1.65903	-9.07657	C1	Calu-1
ATCGTGAAGTCTACCA-1-0	-5.63615	12.6698	C4	H358
ATCGTGACAGCTTCGG-1-0	-4.78539	-10.7465	C2	Calu-1
ATCGTGATCAGTGTTG-1-0	8.83244	1.68164	C2	SW1573
ATCTCTAAGATAGTCA-1-0	8.00502	5.5862	C0	SW1573
ATCTCTAAGCCTCTGG-1-0	6.10074	4.25412	C4	SW1573
ATCTCTAAGGTAAGGA-1-0	-4.60632	-9.27702	C0	Calu-1
ATCTCTAAGTTCTCTT-1-0	-1.45164	-10.2405	C4	Calu-1
ATCTCTAGTTTAGAGA-1-0	-5.69145	0.0448289	C4	H441
ATCTCTATCAAGAGGC-1-0	4.76579	1.28484	C1	SW1573
ATCTTCAAGTGCTCGC-1-0	3.81593	-5.65803	C2	SK-LU-1
ATCTTCAAGTGGTTAA-1-0	6.81922	3.27367	C4	SW1573
ATCTTCAGTCTAACTG-1-0	-5.25289	-10.6428	C2	Calu-1
ATCTTCAGTTTAAGGA-1-0	-2.07827	-1.46818	C4	H441
ATCTTCATCAGCACCG-1-0	12.0167	3.59661	C2	SW1573
ATCTTCATCTCCGTGT-1-0	8.80439	1.87894	C4	SW1573
ATGAAAGAGCACGGAT-1-0	-3.57417	-7.25758	C0	Calu-1
ATGAAAGCAAACTAAG-1-0	-7.6209	-1.46377	C1	H441
ATGAAAGCACGCTTAA-1-0	-3.85631	-11.8915	C0	Calu-1
ATGAAAGGTGCCCAGT-1-0	-2.09904	-9.49147	C4	Calu-1
ATGAAAGTCCGCTGTT-1-0	-5.15584	12.8157	C0	H358
ATGACCAAGAATCTAG-1-0	5.86573	1.87335	C2	SW1573
ATGACCAAGATAGCTA-1-0	-5.05108	12.6612	C2	H358
ATGACCACAGACGATG-1-0	2.25003	-6.55272	C2	SK-LU-1
ATGACCAGTGGAACCA-1-0	9.58579	0.488108	C0	SW1573
ATGACCATCGCTTGAA-1-0	7.52414	1.79829	C1	SW1573
ATGACCATCTCTCTAA-1-0	8.64699	5.33229	C1	SW1573
ATGAGGGCATCGTCCT-1-0	-0.87809	0.779975	C4	Calu-1
ATGAGGGGTTGCAAGG-1-0	-4.67941	-11.0302	C2	Calu-1
ATGAGGGTCAAGAATG-1-0	-5.50805	0.535978	C4	H441
ATGAGTCCATACTGTG-1-0	-8.8668	-1.64241	C4	H441
ATGAGTCCATCATGAC-1-0	3.78566	2.00797	C2	SW1573
ATGAGTCCATTCAGGT-1-0	2.87231	-5.61488	C1	SK-LU-1
ATGAGTCGTCCGGACT-1-0	12.5391	3.06079	C0	SW1573
ATGATCGAGAGGGCGA-1-0	11.5018	1.43206	C0	SW1573
ATGATCGAGATGCGAC-1-0	-10.5276	5.76352	C1	H1792
ATGATCGCACTGCACG-1-0	3.51417	8.65761	C1	H2122
ATGATCGCAGGCCTGT-1-0	-3.43459	-7.71398	C2	Calu-1
ATGATCGGTGCCTGCA-1-0	-3.28283	-11.8912	C0	Calu-1
ATGATCGGTGGCTTAT-1-0	-4.03145	-8.1594	C1	Calu-1
ATGATCGTCATTCGGA-1-0	0.625343	11.9629	C2	NCI-H23
ATGATCGTCCATTCGC-1-0	5.40179	2.81974	C2	SW1573
ATGATCGTCGAAGCAG-1-0	-3.37646	-9.46692	C2	Calu-1
ATGATCGTCGGATAAA-1-0	9.31724	0.779988	C1	SW1573
ATGCATGCAAATGAAC-1-0	-4.58393	-0.809854	C4	H441
ATGCATGCAATAGTAG-1-0	-4.97371	-9.80509	C0	Calu-1
ATGCATGGTCTTTCAT-1-0	-8.21648	5.7057	C1	H1792
ATGCATGGTGTCTCCT-1-0	5.21614	3.09156	C1	SW1573
ATGCATGTCGCTTACC-1-0	12.9162	4.23601	C1	SW1573
ATGCATGTCTCTCGAC-1-0	-1.45265	-11.3668	C1	Calu-1
ATGCCTCAGACGACGT-1-0	-4.65652	1.60371	C1	H441
ATGCCTCAGGTACATA-1-0	6.43064	4.80606	C0	SW1573
ATGCCTCCACAGGATG-1-0	11.1552	0.298857	C0	SW1573
ATGCCTCCACCGAATT-1-0	-10.4939	5.61772	C4	H1792
ATGCCTCCACTATGTG-1-0	-7.3033	4.22563	C1	H1792
ATGCCTCGTGAGTAAT-1-0	5.59668	1.59507	C0	SW1573
ATGCCTCGTGCCGGTT-1-0	-7.10316	12.6336	C0	H358
ATGCCTCGTTCTTGCC-1-0	-5.77231	0.216079	C4	H441
ATGCCTCTCCTGTACC-1-0	-5.01302	-7.66924	C1	Calu-1
ATGCCTCTCTGCCTGT-1-0	3.6806	-4.53844	C4	SK-LU-1
ATGCGATAGCTTTGTG-1-0	-7.30115	2.72589	C4	H1792
ATGCGATAGGATGTTA-1-0	-13.4184	-1.84069	C1	H1373
ATGCGATCATGACAAA-1-0	2.18976	12.1328	C0	NCI-H23
ATGCGATGTACACGCC-1-0	4.91475	-2.86345	C1	SK-LU-1
ATGCGATTCGAGTCTA-1-0	-12.3511	-1.95308	C4	H1373
ATGGAGGAGTCACTGT-1-0	3.59025	-4.27314	C4	SK-LU-1
ATGGAGGCACTCAAGT-1-0	2.74965	-5.28327	C1	SK-LU-1
ATGGAGGGTAAGCAAT-1-0	0.738039	2.80577	C2	SW1573
ATGGAGGGTGTTCAGT-1-0	-8.37634	10.511	C0	H358
ATGGATCAGCTGTTAC-1-0	3.16442	-5.47517	C2	SK-LU-1
ATGGATCAGGCCCACT-1-0	-1.34513	7.3611	C0	H2030
ATGGATCAGTTAGAAC-1-0	-2.04792	6.19456	C0	H2030
ATGGATCCACGTATAC-1-0	-1.89954	-12.1848	C2	Calu-1
ATGGATCCATTGTAGC-1-0	1.30239	3.41115	C2	SW1573
ATGGATCGTACAACGG-1-0	11.2345	1.15008	C1	SW1573
ATGGATCGTCTCGGGT-1-0	7.99524	2.80669	C4	SW1573
ATGGATCGTGCAATGG-1-0	8.38912	2.04438	C2	SW1573
ATGGGAGAGCCTAGGA-1-0	-5.67483	-0.973073	C1	H441
ATGGGAGCACCGGAAA-1-0	-6.13545	5.11698	C0	H1792
ATGGGAGCACGTGTGC-1-0	0.900896	-2.4581	C4	SK-LU-1
ATGGGAGGTGCATTTG-1-0	-1.85593	-10.9711	C0	Calu-1
ATGGGAGGTTGCCGCA-1-0	-1.96949	-1.69709	C1	H1373
ATGGGAGTCTGAACGT-1-0	-1.23783	-9.86026	C1	Calu-1
ATGGGTTAGCGACATG-1-0	-5.87388	0.19668	C0	H441
ATGGGTTCAGTACTAC-1-0	-0.851547	-2.27382	C4	SK-LU-1
ATGGGTTGTGAAAGTT-1-0	7.26313	4.9557	C2	SW1573
ATGGGTTTCACCCATC-1-0	-5.75014	11.1903	C0	H358
ATGGTTGCAATTCGTG-1-0	-6.92282	-1.60525	C4	H441
ATGGTTGCACAGAAGC-1-0	3.61449	7.85701	C0	H2122
ATGGTTGCATATCTCT-1-0	-9.36518	4.71073	C1	H1792
ATGGTTGGTCGGCCTA-1-0	-1.46135	6.14579	C0	H2030
ATGGTTGTCACTTATC-1-0	-3.93453	-0.416288	C4	H441
ATGGTTGTCATTGAGC-1-0	-1.42693	6.43346	C4	H2030
ATGGTTGTCTAGTGTG-1-0	8.50637	0.447755	C1	SW1573
ATGGTTGTCTGATTCT-1-0	-3.76928	-9.40153	C0	Calu-1
ATGTCCCAGCTGCCAC-1-0	4.70732	0.172206	C2	SW1573
ATGTCCCAGTCAGAGC-1-0	-1.17542	-9.71687	C4	Calu-1
ATGTCCCGTCATCTAG-1-0	-9.14523	-2.47064	C0	H441
ATGTCCCGTCATTGCA-1-0	-4.45943	11.0732	C2	H358
ATGTCCCGTTCATCGA-1-0	-6.20379	0.528366	C0	H441
ATGTCCCTCAATCGGT-1-0	3.14229	-6.83083	C0	SK-LU-1
ATGTCCCTCCCAGCGA-1-0	9.00081	-0.153741	C0	SW1573
ATGTCCCTCGTGCTCT-1-0	7.91206	5.39893	C1	SW1573
ATGTCTTAGGCGAAGG-1-0	7.92921	2.68734	C2	SW1573
ATGTCTTCACGCGCTA-1-0	-13.2697	-3.2122	C1	H1373
ATGTCTTCACTCAGAT-1-0	-7.4586	-1.56986	C4	H441
ATGTCTTGTCTGCCTT-1-0	10.7245	0.975403	C1	SW1573
ATGTCTTTCGTCTCAC-1-0	-6.00176	-9.53486	C2	Calu-1
ATTACCTAGGACAACC-1-0	-2.00197	-11.0862	C2	Calu-1
ATTACCTCAAGTCCCG-1-0	-8.00659	-1.73288	C0	H441
ATTACCTCAGTCGTTA-1-0	4.50964	-4.64419	C1	SK-LU-1
ATTACCTGTAGTCCTA-1-0	-10.1056	5.51782	C2	H1792
ATTACCTGTTTCTTAC-1-0	3.52693	-6.5152	C2	SK-LU-1
ATTACCTTCACCGCTT-1-0	0.282165	3.90088	C2	SW1573
ATTACTCGTATTGAGA-1-0	-3.21726	-7.16544	C1	Calu-1
ATTACTCGTGGTAACG-1-0	-1.04891	-1.36299	C4	SK-LU-1
ATTACTCTCTTGGAAC-1-0	-8.16618	5.42328	C4	H1792
ATTACTCTCTTTCCGG-1-0	-1.00331	-9.6153	C0	Calu-1
ATTATCCAGAAGGCTC-1-0	-1.51586	-9.96058	C2	Calu-1
ATTATCCAGACGACTG-1-0	-12.1974	0.184444	C4	H1373
ATTATCCAGGCGTCCT-1-0	-2.56641	-10.0406	C0	Calu-1
ATTATCCCAGTGTACT-1-0	-1.71862	-10.1895	C1	Calu-1
ATTATCCGTGACAGCA-1-0	-8.64193	4.50485	C4	H1792
ATTATCCTCTGAATCG-1-0	-10.2411	5.34393	C2	H1792
ATTCACTAGCTGTACT-1-0	-2.73451	-11.3339	C2	Calu-1
ATTCACTAGGTGCATG-1-0	-5.88431	-0.890795	C2	H441
ATTCACTCAAGCTACT-1-0	-5.84564	-10.9129	C2	Calu-1
ATTCACTCAAGTTTGC-1-0	-5.18658	-7.92244	C1	Calu-1
ATTCACTCACGTACTA-1-0	-6.48246	-2.42736	C2	H441
ATTCACTCAGACTCTA-1-0	-7.79313	11.1943	C2	H358
ATTCACTGTAGAGTTA-1-0	-12.5652	-1.58869	C1	H1373
ATTCACTGTCCGCAGT-1-0	-0.188872	-1.40312	C0	SK-LU-1
ATTCACTGTCGAGATG-1-0	0.343993	4.00742	C0	SW1573
ATTCACTGTCTAGTGT-1-0	1.15925	-1.65267	C4	SK-LU-1
ATTCACTGTGTCTCCT-1-0	-6.59487	13.2492	C4	H358
ATTCACTTCCCGAAAT-1-0	-7.91263	5.32273	C1	H1792
ATTCACTTCGAGAAAT-1-0	-4.62679	-8.06748	C0	Calu-1
ATTCACTTCTGATTCT-1-0	7.89327	4.73659	C1	SW1573
ATTCAGGAGAATCGAT-1-0	-3.15085	6.77271	C0	H2030
ATTCAGGAGGAATTAC-1-0	-13.9786	-0.0300101	C1	H1373
ATTCAGGAGGTACAGC-1-0	-5.17678	12.0093	C1	H358
ATTCAGGCAAGGCAAC-1-0	-1.27126	-8.94064	C1	Calu-1
ATTCAGGCAGACAATA-1-0	3.73637	2.2228	C0	SW1573
ATTCAGGGTAGATTAG-1-0	3.74837	-4.03098	C0	SK-LU-1
ATTCAGGGTCGCACAC-1-0	4.87055	-4.74252	C2	SK-LU-1
ATTCAGGGTTGTGGAG-1-0	-6.85959	5.09334	C4	H1792
ATTCAGGTCGAGAAAT-1-0	10.2505	0.113671	C0	SW1573
ATTCAGGTCTTCGTGC-1-0	-6.39382	4.66435	C0	H1792
ATTCATCAGAGCAACC-1-0	9.37755	-0.228738	C0	SW1573
ATTCATCAGTAAGAGG-1-0	4.92232	-4.19796	C1	SK-LU-1
ATTCATCGTAGTACGG-1-0	-5.93131	13.4174	C0	H358
ATTCATCGTGACGTCC-1-0	-7.63563	11.9868	C2	H358
ATTCATCTCCTAGCGG-1-0	6.52907	4.32553	C1	SW1573
ATTCATCTCGAACGCC-1-0	3.4581	3.62195	C2	SW1573
ATTCATCTCGACGCTG-1-0	-2.33309	11.4202	C4	H358
ATTCATCTCGAGATAA-1-0	3.55135	8.32355	C1	H2122
ATTCCATCACAATTCG-1-0	7.01789	4.84837	C4	SW1573
ATTCCATCATGACTCA-1-0	-5.43248	0.30095	C2	H441
ATTCCATGTCGCACGT-1-0	-6.83204	13.3871	C1	H358
ATTCCATGTTCGATTG-1-0	11.2608	0.805655	C0	SW1573
ATTCCCGAGAGTCAGC-1-0	8.78647	3.04693	C2	SW1573
ATTCCCGAGGGCAACT-1-0	-13.2412	-2.79906	C2	H1373
ATTCCCGAGGTATAGT-1-0	-3.02719	-11.8687	C0	Calu-1
ATTCCCGAGTCTTCGA-1-0	-7.19705	10.3719	C2	H358
ATTCCCGAGTGCCTCG-1-0	-3.57003	7.44993	C4	H2030
ATTCCCGCAAGTGATA-1-0	-6.98944	12.068	C2	H358
ATTCCCGCAGAAGTTA-1-0	-0.454994	7.75382	C4	H2030
ATTCCCGTCCGTGGCA-1-0	-6.49254	-2.7908	C0	H441
ATTCCTAAGAGGTCAC-1-0	4.96625	2.80068	C0	SW1573
ATTCCTAAGTTCACTG-1-0	-4.69943	12.7082	C0	H358
ATTCCTACAACCAACT-1-0	-5.61712	12.693	C1	H358
ATTCCTACAATACGAA-1-0	-9.65804	5.56091	C2	H1792
ATTCCTACAGTAGGAC-1-0	-0.214099	2.59377	C4	SW1573
ATTCCTAGTAGCGAGT-1-0	0.85756	-3.5108	C4	SK-LU-1
ATTCCTAGTAGGTGCA-1-0	0.607901	-3.91997	C4	SK-LU-1
ATTCCTATCCGAAGGA-1-0	8.28915	5.792	C4	SW1573
ATTCGTTAGGTAGCAC-1-0	-5.47446	-7.41223	C2	Calu-1
ATTCGTTCAAGCTGCC-1-0	-5.62395	-10.8633	C1	Calu-1
ATTCGTTGTACGCTTA-1-0	-3.69151	11.6682	C1	H358
ATTCGTTGTAGTTCCA-1-0	-8.05453	10.9234	C4	H358
ATTCGTTGTTTGTTCT-1-0	3.49372	-5.25611	C4	SK-LU-1
ATTCTACAGCATCAAA-1-0	0.295706	-3.62053	C4	SK-LU-1
ATTCTACAGGTTAAAC-1-0	-6.26901	10.5298	C1	H358
ATTCTACCAAGGTTGG-1-0	3.99314	-2.8475	C2	SK-LU-1
ATTCTACGTATCCTTT-1-0	-4.77117	-7.33198	C2	Calu-1
ATTCTACTCACTTCTA-1-0	10.55	0.0354913	C0	SW1573
ATTCTACTCCCAGCGA-1-0	-6.59259	-8.03349	C2	Calu-1
ATTCTACTCTAGAGCT-1-0	2.79717	-5.54784	C2	SK-LU-1
ATTCTACTCTTCCAGC-1-0	-5.62636	14.0435	C0	H358
ATTCTTGAGAATAGTC-1-0	2.3027	-3.46398	C2	SK-LU-1
ATTCTTGCACACGCCA-1-0	-1.49518	-10.1009	C0	Calu-1
ATTCTTGCACCTCTAC-1-0	-4.09491	-9.01814	C1	Calu-1
ATTCTTGCATTCATCT-1-0	-7.286	9.67836	C2	H358
ATTCTTGGTAGTCGGA-1-0	-3.37859	-7.26078	C1	Calu-1
ATTCTTGTCCATTTCA-1-0	0.0882074	-3.52807	C4	SK-LU-1
ATTCTTGTCGACATCA-1-0	7.79686	2.41304	C2	SW1573
ATTCTTGTCGCGTTTC-1-0	-10.3542	5.81299	C2	H1792
ATTCTTGTCTAGCCAA-1-0	8.36899	4.43477	C4	SW1573
ATTGGGTAGACTTGTC-1-0	-0.00644347	-3.14063	C2	SK-LU-1
ATTGGGTAGCAATAGT-1-0	-6.02848	-7.72139	C1	Calu-1
ATTGGGTAGGTGCTAG-1-0	-6.48911	-2.71025	C2	H441
ATTGGGTCAAGGGCAT-1-0	-3.14476	6.57139	C0	H2030
ATTGGGTCAATTGGTC-1-0	-12.6572	-0.0850647	C1	H1373
ATTGGGTTCTCCGAGG-1-0	-0.397794	2.5683	C4	SW1573
ATTGTTCAGCTAAATG-1-0	2.57343	-5.57873	C1	SK-LU-1
ATTGTTCAGGCACTCC-1-0	-6.16459	-10.572	C1	Calu-1
ATTGTTCGTACAATAG-1-0	-6.59813	0.0902457	C4	H441
ATTGTTCGTGATGGCA-1-0	-4.75049	-12.4587	C2	Calu-1
ATTGTTCTCCTGTAAG-1-0	-2.42023	-2.90829	C4	Calu-1
ATTGTTCTCTATCACT-1-0	5.66654	2.80031	C0	SW1573
ATTTACCAGAGTCCGA-1-0	-13.2126	-2.81692	C1	H1373
ATTTACCAGCACTCTA-1-0	2.51386	-5.43598	C0	SK-LU-1
ATTTACCAGCCGCACT-1-0	-0.151797	1.93122	C1	SW1573
ATTTACCAGCCTCTGG-1-0	-0.00178305	-3.68935	C4	SK-LU-1
ATTTACCGTAGTCCTA-1-0	9.24035	2.68221	C2	SW1573
ATTTACCTCCGTGGCA-1-0	-7.79871	-1.76695	C4	H441
ATTTACCTCGTGGTAT-1-0	4.06451	-3.11	C0	SK-LU-1
ATTTACCTCTACAGGT-1-0	-14.9052	-0.131469	C4	H1373
ATTTCACAGCTACGTT-1-0	-5.43585	0.595011	C1	H441
ATTTCACAGTATAACG-1-0	6.92441	3.31563	C0	SW1573
ATTTCACCAATAAGGT-1-0	5.3996	2.00822	C1	SW1573
ATTTCACCACAGCATT-1-0	-6.57211	11.1421	C1	H358
ATTTCACGTAGCTTAC-1-0	-2.64881	6.76084	C2	H2030
ATTTCACGTCCTGTCT-1-0	-6.24938	-11.2486	C1	Calu-1
ATTTCACTCTCGCTTG-1-0	0.37806	-2.04231	C4	SK-LU-1
ATTTCACTCTTGGATG-1-0	4.26415	-4.32068	C0	SK-LU-1
ATTTCTGAGTGCCTCG-1-0	-1.20807	-9.0456	C4	Calu-1
ATTTCTGCACACGGAA-1-0	-0.873588	-10.1807	C1	Calu-1
ATTTCTGCATGAGATA-1-0	5.17047	-3.9011	C0	SK-LU-1
ATTTCTGGTGAGGAAA-1-0	-6.23391	12.459	C1	H358
ATTTCTGGTGGATCAG-1-0	-4.28491	-11.7788	C4	Calu-1
ATTTCTGGTTGACGGA-1-0	-3.97194	12.5669	C2	H358
ATTTCTGTCCACAAGT-1-0	4.14712	2.17554	C2	SW1573
ATTTCTGTCGCGCCAA-1-0	4.51802	-2.63255	C1	SK-LU-1
ATTTCTGTCGGCTATA-1-0	-1.35821	-8.95928	C1	Calu-1
CAAAGAAAGGGAGATA-1-0	4.59414	-3.65369	C4	SK-LU-1
CAAAGAACAATACCTG-1-0	-1.34907	-8.92246	C2	Calu-1
CAACAACAGATTTGCC-1-0	7.02268	4.21338	C1	SW1573
CAACAACAGCACACAG-1-0	7.64352	5.29226	C2	SW1573
CAACAACCAACGACAG-1-0	-1.50536	-1.87271	C4	SW1573
CAACAACCACTCCTTG-1-0	-2.48662	-10.3048	C0	Calu-1
CAACAACGTCCTGAAT-1-0	-1.40634	6.31273	C4	H2030
CAACAGTAGCGCTTCG-1-0	10.1956	0.726334	C1	SW1573
CAACAGTCAAACTGCT-1-0	9.21201	0.196769	C0	SW1573
CAACAGTCAAAGGATT-1-0	5.82112	2.8821	C2	SW1573
CAACAGTCACATATCG-1-0	-4.42008	-0.243502	C4	H441
CAACAGTGTATAGCTC-1-0	11.8962	2.62603	C2	SW1573
CAACAGTGTATTAAGG-1-0	-1.0608	-8.85895	C4	Calu-1
CAACAGTGTGGAATGC-1-0	-4.47008	-8.50478	C4	Calu-1
CAACAGTTCCGCAGTG-1-0	3.72998	-4.71913	C1	SK-LU-1
CAACCAAAGCTGAGCA-1-0	-4.14826	-10.36	C1	Calu-1
CAACCAAAGTAGTCTC-1-0	-7.38019	4.30992	C2	H1792
CAACCAACAAAGGCAC-1-0	-4.72238	-7.49159	C1	Calu-1
CAACCAACAACAACAA-1-0	-3.48266	-1.27143	C2	H441
CAACCAATCCACGTGG-1-0	-5.80367	10.537	C2	H358
CAACCAATCCAGTGTA-1-0	4.62167	2.40214	C0	SW1573
CAACCAATCTTCCTAA-1-0	7.51935	1.42559	C1	SW1573
CAACCTCAGAGTCTTC-1-0	-5.22774	-2.13427	C0	H441
CAACCTCCAAAGGATT-1-0	9.76864	5.02619	C2	SW1573
CAACCTCCACCCTGAG-1-0	-4.95041	13.5977	C0	H358
CAACCTCTCTCAACGA-1-0	-7.96911	10.6734	C2	H358
CAACGATAGCAGGTCA-1-0	-4.48186	-9.78135	C1	Calu-1
CAACGATAGCGGATCA-1-0	-7.21701	11.881	C0	H358
CAACGATCAAGACGGT-1-0	-3.80562	-1.2476	C1	H2030
CAACGATCACAGCTGC-1-0	-6.22874	-2.34888	C2	H441
CAACGATCAGTCTGGC-1-0	-7.32585	5.39672	C0	H1792
CAACGATCATAGACTC-1-0	-8.10731	5.78711	C0	H1792
CAACGATCATGTTCGA-1-0	-7.78274	-0.952366	C2	H441
CAACGATGTATGTCAC-1-0	-6.59075	-2.21689	C2	H441
CAACGATGTATGTGTC-1-0	-2.49437	-3.67881	C2	Calu-1
CAACGATGTCACTCAA-1-0	-3.90274	-7.22002	C0	Calu-1
CAACGATTCACAAGGG-1-0	-6.05127	-1.59877	C2	H441
CAACGGCAGGGAGGTG-1-0	-4.05488	-8.84912	C1	Calu-1
CAACGGCAGTTCCTGA-1-0	8.04514	5.33999	C2	SW1573
CAACGGCCACCTATCC-1-0	-6.87595	4.23394	C2	H1792
CAACGGCCAGTAGGAC-1-0	9.31906	1.75791	C2	SW1573
CAACGGCGTCAAGTTC-1-0	-1.00161	-9.54559	C4	Calu-1
CAACGGCGTTCTCCAC-1-0	12.0934	3.2756	C1	SW1573
CAACGGCTCAAGCCGC-1-0	-14.6614	-0.489293	C4	H1373
CAACGGCTCCCACAGG-1-0	-6.1737	-0.834315	C4	H441
CAACGGCTCTTTGCAT-1-0	7.96981	4.97186	C1	SW1573
CAAGACTCAACACTAC-1-0	-4.16874	-12.1411	C2	Calu-1
CAAGACTCATAGAGGC-1-0	-7.96873	-1.04295	C0	H441
CAAGACTCATATCGGT-1-0	-2.01348	-3.5967	C0	Calu-1
CAAGACTGTCTTGGTA-1-0	-2.18811	-9.02746	C2	Calu-1
CAAGACTTCATTGTGG-1-0	-1.85713	-10.1217	C4	Calu-1
CAAGACTTCTCAGAAC-1-0	10.8716	2.68638	C2	SW1573
CAAGAGGAGCGGATCA-1-0	-5.75846	11.0935	C2	H358
CAAGAGGAGGGCCAAT-1-0	-7.40723	-1.84987	C2	H441
CAAGAGGAGGTTGGTG-1-0	-13.2325	-1.03364	C4	H1373
CAAGAGGAGTAGGATT-1-0	6.31593	4.47484	C2	SW1573
CAAGAGGCAATTGCCA-1-0	-5.64563	-11.7701	C2	Calu-1
CAAGAGGCATAGGTTC-1-0	1.01447	12.313	C2	NCI-H23
CAAGAGGGTAAGAACT-1-0	-6.72988	3.81223	C0	H1792
CAAGAGGGTGATAGAT-1-0	-3.95656	1.37538	C4	H441
CAAGAGGTCGAAGCAG-1-0	2.1419	-5.39013	C2	SK-LU-1
CAAGCTAAGCACACAG-1-0	6.53901	2.48131	C0	SW1573
CAAGCTAAGTCTGCAT-1-0	-2.28073	-3.24192	C0	Calu-1
CAAGCTAAGTTGCGAG-1-0	-5.9699	-12.1724	C2	Calu-1
CAAGCTACACACGTGC-1-0	-2.5802	-7.28007	C2	Calu-1
CAAGCTAGTCGTGATT-1-0	3.57606	8.96102	C4	H2122
CAAGCTAGTGACCGAA-1-0	-12.5456	-1.54304	C0	H1373
CAAGCTAGTGTCATCA-1-0	0.906557	-0.700285	C4	SK-LU-1
CAAGCTAGTTGGATCT-1-0	7.21463	3.58616	C1	SW1573
CAAGGGACATCCGAGC-1-0	-12.3309	-0.0411002	C1	H1373
CAAGGGAGTAACAAGT-1-0	3.61488	7.73586	C1	H2122
CAATACGCAACCGATT-1-0	9.25328	1.51227	C1	SW1573
CAATACGGTAGCACGA-1-0	-3.89972	-11.1932	C2	Calu-1
CAATACGGTAGTGATA-1-0	9.99872	0.434297	C0	SW1573
CAATACGGTGAATTGA-1-0	0.866727	-2.73957	C4	SK-LU-1
CAATACGGTGCTATTG-1-0	2.63468	-2.8673	C0	SK-LU-1
CAATACGTCAAATGAG-1-0	-4.87137	-10.1874	C2	Calu-1
CAATCGAAGGCCTTGC-1-0	-0.967093	-9.88774	C1	Calu-1
CAATCGACAAGAGGTC-1-0	10.1526	0.405037	C0	SW1573
CAATCGAGTAGGTAGC-1-0	-9.80441	4.89307	C0	H1792
CAATCGAGTGACTAAA-1-0	6.36498	-2.48739	C4	SW1573
CAATCGAGTGCAACGA-1-0	-3.73166	-8.78059	C1	Calu-1
CAATCGATCCACTAGA-1-0	-1.30114	-10.5568	C1	Calu-1
CAATCGATCGAAACAA-1-0	-5.35895	11.8503	C2	H358
CAATGACAGTTTCTTC-1-0	-6.49383	11.467	C4	H358
CAATGACCAATACAGA-1-0	-4.92951	11.8109	C2	H358
CAATGACGTCATCTAG-1-0	5.10703	2.06634	C1	SW1573
CAATGACGTGACAACG-1-0	10.4383	3.42462	C1	SW1573
CAATGACGTTTGCCGG-1-0	-6.48815	11.0396	C1	H358
CAATGACTCAGTGTTG-1-0	-9.34068	4.43781	C1	H1792
CAATGACTCATTCCTA-1-0	-3.1667	-6.99536	C0	Calu-1
CAATGACTCCCAATAG-1-0	-12.7123	-2.04328	C1	H1373
CAATTTCAGGAGAGGC-1-0	-9.59366	5.73635	C0	H1792
CAATTTCCAATCCAGT-1-0	-2.40586	-2.97236	C1	Calu-1
CAATTTCGTCTGTGAT-1-0	-5.97867	-8.65874	C2	Calu-1
CAATTTCTCAGTGTGT-1-0	2.42959	-5.49824	C4	SK-LU-1
CACAACAAGCAGGGAG-1-0	4.03932	1.1852	C2	SW1573
CACAACAAGTCTGCGC-1-0	-7.53713	-2.73139	C1	H441
CACAACACAAGGTCAG-1-0	-5.61138	-2.29325	C0	H441
CACAACACACGTCGGT-1-0	8.22747	5.79936	C1	SW1573
CACAACACATTGGCAT-1-0	-1.35497	6.2081	C2	H2030
CACAACATCTACTGAG-1-0	-7.13473	10.4968	C2	H358
CACAACATCTTGCGCT-1-0	-7.95702	4.11614	C0	H1792
CACACAAAGAGGCTGT-1-0	3.56572	8.98198	C2	H2122
CACACAACAGCCCACA-1-0	-5.73918	-9.81963	C4	Calu-1
CACACAAGTATAGGGC-1-0	-1.38914	-9.47025	C2	Calu-1
CACACAAGTCACGACC-1-0	-0.354271	-2.84206	C4	SK-LU-1
CACACAATCAATGCAC-1-0	2.53747	-6.48201	C0	SK-LU-1
CACACAATCACCTTAT-1-0	-6.59142	-10.4105	C2	Calu-1
CACACAATCTCGCTTG-1-0	-4.6666	-7.66325	C1	Calu-1
CACACAATCTTTCCAA-1-0	-2.30674	6.86832	C1	H2030
CACAGATAGGCTCTCG-1-0	-13.4257	-2.49304	C1	H1373
CACAGATCACGCTTAA-1-0	-5.38479	-10.4914	C2	Calu-1
CACAGATCAGAGATTA-1-0	0.420264	-3.02902	C4	SK-LU-1
CACAGATCATAGGCGA-1-0	-7.74354	4.33187	C1	H1792
CACAGATGTGACAGCA-1-0	-5.97192	-0.987273	C0	H441
CACAGATTCTAGGCAT-1-0	-3.97646	1.33405	C2	H441
CACAGATTCTTCGACC-1-0	-3.74886	-9.84258	C4	Calu-1
CACAGGCAGAAGCTCG-1-0	-5.71344	0.91236	C2	H441
CACAGGCAGATTCGAA-1-0	11.1546	2.22505	C1	SW1573
CACAGGCCACAACATC-1-0	7.06468	4.2453	C2	SW1573
CACAGGCGTCTACATG-1-0	2.45453	-5.20077	C4	SK-LU-1
CACAGGCTCAGATGCT-1-0	-0.0823646	1.48052	C0	SW1573
CACATGAAGAAGGATG-1-0	-2.52087	-4.21942	C0	Calu-1
CACATGAAGCAGGTCA-1-0	-3.32385	-7.90962	C2	Calu-1
CACATGACACTCAGAT-1-0	-7.69427	-1.47112	C0	H441
CACATGACATAGCACT-1-0	4.60991	-2.58767	C0	SK-LU-1
CACATGATCCCGTGTT-1-0	-7.09207	4.58532	C0	H1792
CACCAAAAGATTGAGT-1-0	-2.64046	-9.14863	C2	Calu-1
CACCAAAAGGAACGCT-1-0	-4.7993	12.0041	C2	H358
CACCAAACATCATTTC-1-0	7.57879	4.76688	C2	SW1573
CACCAAAGTCGGAAAC-1-0	-9.20403	4.16521	C2	H1792
CACCAAAGTGACAGCA-1-0	-6.6683	5.00461	C4	H1792
CACCGTTAGAGGTATT-1-0	2.63075	-5.89459	C1	SK-LU-1
CACCGTTAGCTAAGTA-1-0	9.28499	1.20648	C0	SW1573
CACCGTTGTCATTCCC-1-0	11.3895	2.31371	C2	SW1573
CACCGTTGTGGTCTGC-1-0	4.48381	1.77627	C1	SW1573
CACCGTTGTGGTGATG-1-0	7.6022	2.06242	C4	SW1573
CACCGTTTCACAAGAA-1-0	-2.94437	-8.53038	C1	Calu-1
CACGAATAGCTGAAAT-1-0	-8.02096	-2.85128	C0	H441
CACGAATCATGAGGGT-1-0	0.939863	-1.26756	C4	H441
CACGAATGTGTTACAC-1-0	-10.526	5.16903	C0	H1792
CACGAATTCGCTTGCT-1-0	-2.78637	6.38751	C4	H2030
CACGGGTAGCGATGCA-1-0	-3.35398	-9.05059	C4	Calu-1
CACGGGTCACAAATCC-1-0	-9.79998	5.12415	C1	H1792
CACGGGTCACACTTAG-1-0	6.35361	3.67104	C0	SW1573
CACGGGTCACCAGGTC-1-0	3.08622	-5.33459	C0	SK-LU-1
CACGGGTCAGCTCATA-1-0	-7.69425	4.42621	C2	H1792
CACGGGTCAGCTCGGT-1-0	-3.93384	-11.8609	C1	Calu-1
CACGGGTGTACGGATG-1-0	8.86587	1.51926	C1	SW1573
CACGGGTTCACATCAG-1-0	-5.68972	-7.42042	C2	Calu-1
CACGGGTTCGATAACC-1-0	1.30698	12.0725	C1	NCI-H23
CACGTGGAGAAGCGAA-1-0	-7.28019	5.01308	C1	H1792
CACGTGGAGACAAGCC-1-0	-12.6972	-1.47286	C4	H1373
CACGTGGAGCTAAACA-1-0	-4.91957	-12.6539	C1	Calu-1
CACGTGGCAGAAATTG-1-0	-12.1495	-0.314794	C4	H1373
CACGTGGTCAACGTGT-1-0	9.4324	-0.220266	C0	SW1573
CACGTTCAGGCTGAAC-1-0	7.21633	4.74346	C2	SW1573
CACGTTCAGGTTGGTG-1-0	3.97395	-4.20901	C4	SK-LU-1
CACGTTCCAATGTCTG-1-0	-5.84494	-0.628354	C1	H441
CACGTTCGTCTAGATC-1-0	-5.83418	-7.64485	C4	Calu-1
CACTAAGAGGAGAGGC-1-0	8.01454	2.27769	C2	SW1573
CACTAAGAGGTCCGAA-1-0	8.38425	4.64909	C2	SW1573
CACTAAGCAGCTACAT-1-0	2.06181	-5.11731	C1	SK-LU-1
CACTAAGTCAAGGAGC-1-0	-6.37488	13.4976	C4	H358
CACTAAGTCCAAGCTA-1-0	-7.13153	3.29698	C4	H1792
CACTAAGTCCGCATAA-1-0	-4.67823	-12.1683	C1	Calu-1
CACTAAGTCGTCCTCA-1-0	-2.94912	-7.58035	C2	Calu-1
CACTGAAAGTGAGTGC-1-0	-5.06679	-9.29631	C1	Calu-1
CACTGAACACGCTGTG-1-0	2.95027	-6.40483	C2	SK-LU-1
CACTGAACAGAGGCTA-1-0	4.81097	1.62059	C2	SW1573
CACTGAAGTATGGAAT-1-0	-2.4671	6.45232	C4	H2030
CACTGAAGTCCTGTTC-1-0	-7.58016	5.0054	C2	H1792
CACTGGGAGGGACTGT-1-0	-2.13724	5.69593	C0	H2030
CACTGGGAGTTTGAGA-1-0	-6.57846	-11.1096	C1	Calu-1
CACTGGGCACACGGTC-1-0	-4.20652	1.28023	C4	H441
CACTGGGGTTGACGGA-1-0	4.72663	-5.22355	C4	SK-LU-1
CACTGGGTCGTCTCAC-1-0	3.2861	-6.05265	C4	SK-LU-1
CACTGTCAGATCGGTG-1-0	-4.68344	-4.8153	C2	Calu-1
CACTGTCCACCACATA-1-0	11.5175	1.61211	C2	SW1573
CACTGTCCACGGTAGA-1-0	6.36396	2.24419	C0	SW1573
CACTGTCCACTGGAAG-1-0	-5.14545	-6.1522	C4	Calu-1
CACTGTCTCACCATGA-1-0	3.62878	-3.89043	C1	SK-LU-1
CACTGTCTCATTGGTG-1-0	3.3295	-5.89879	C4	SK-LU-1
CACTGTCTCCTCTAAT-1-0	-1.59595	-11.9057	C4	Calu-1
CACTGTCTCTCAACCC-1-0	8.80401	0.830713	C0	SW1573
CACTTCGAGAATTGTG-1-0	-4.40149	-0.467153	C4	H441
CACTTCGAGACGTCCC-1-0	2.71392	-6.04002	C2	SK-LU-1
CACTTCGCAGCGTGAA-1-0	4.37011	-2.48276	C0	SK-LU-1
CACTTCGGTATGCTTG-1-0	4.14161	1.57379	C4	SW1573
CACTTCGGTGCCTATA-1-0	4.32099	3.24876	C4	SK-LU-1
CACTTCGGTGCGAGTA-1-0	-5.57674	-9.03155	C4	Calu-1
CACTTCGTCCCAGGCA-1-0	-2.04532	-8.89516	C0	Calu-1
CACTTCGTCCGTGCGA-1-0	-3.84471	1.38281	C4	H441
CACTTCGTCCGTGGTG-1-0	-13.8117	-0.121499	C4	H1373
CACTTCGTCCTCCACA-1-0	-1.57384	-11.008	C2	Calu-1
CAGAGCCAGCTACGTT-1-0	-7.19904	11.5705	C2	H358
CAGAGCCCACACAGAG-1-0	-1.45775	-11.396	C4	Calu-1
CAGAGCCCATCTAACG-1-0	-1.21953	-9.83297	C4	Calu-1
CAGAGCCGTAACACGG-1-0	-6.64031	10.9557	C2	H358
CAGAGCCGTACGCTAT-1-0	-0.749864	-0.0791422	C4	H441
CAGAGCCGTTGCGAAG-1-0	1.9267	-7.43484	C4	SK-LU-1
CAGAGCCGTTTGACAC-1-0	4.62898	-4.64956	C0	SK-LU-1
CAGAGCCTCAACCGAT-1-0	9.89203	1.83872	C1	SW1573
CAGAGCCTCCCAGTGG-1-0	-9.18008	5.86108	C2	H1792
CAGATACAGATAGCTA-1-0	6.92152	2.15629	C0	SW1573
CAGATACAGCGACCCT-1-0	0.839701	-3.41305	C4	SK-LU-1
CAGATACAGGACGGAG-1-0	-4.18394	0.489153	C4	H441
CAGATACAGTAGGCCA-1-0	-8.05338	3.98304	C2	H1792
CAGATACCAAACGAGC-1-0	-5.87091	-9.55207	C0	Calu-1
CAGATACCAAAGGCTG-1-0	-6.62159	-2.80803	C2	H441
CAGATACCACGACGCT-1-0	11.8706	1.71886	C2	SW1573
CAGATACCAGCATTGT-1-0	-4.40269	-9.18155	C4	Calu-1
CAGATACCAGGCAATG-1-0	-5.77619	14.1132	C0	H358
CAGATACGTACACGTT-1-0	-7.02887	-0.0908976	C2	H441
CAGATACTCCTATTTG-1-0	-3.70423	-10.251	C1	Calu-1
CAGATCAAGCCTGAAG-1-0	-2.94194	6.98335	C1	H2030
CAGATCAAGGCCTTGC-1-0	3.1662	3.6064	C0	SW1573
CAGATCACACGTAGAG-1-0	1.81696	-2.13944	C2	SK-LU-1
CAGATCACAGCCCACA-1-0	-9.51446	5.09188	C4	H1792
CAGATCAGTACAACGG-1-0	3.66435	9.63291	C2	H2122
CAGATCAGTATCGCGC-1-0	4.80855	-5.09835	C4	SK-LU-1
CAGATTGAGATAGGGA-1-0	-13.3019	-0.54436	C1	H1373
CAGATTGAGGTATCTC-1-0	5.52034	3.21042	C0	SW1573
CAGATTGCACAATGTC-1-0	9.74108	1.91062	C0	SW1573
CAGATTGCATTGGCAT-1-0	3.56328	1.94475	C0	SW1573
CAGATTGGTCGAGTGA-1-0	3.43201	9.02951	C1	H2122
CAGATTGGTCTACAGT-1-0	-0.173665	1.14058	C0	SW1573
CAGATTGGTGGACCAA-1-0	-0.0383584	3.68	C2	SW1573
CAGCAATAGGACAACC-1-0	-7.04908	-1.25598	C0	H441
CAGCAATAGGCTATCT-1-0	-7.28225	10.9976	C0	H358
CAGCAATAGTTCATCG-1-0	-3.82128	-11.1852	C0	Calu-1
CAGCAATCAAGGCTTT-1-0	4.57514	-5.32441	C1	SK-LU-1
CAGCAATCAGCTCCTT-1-0	-1.08115	-11.1338	C1	Calu-1
CAGCAATGTACGCTTA-1-0	-5.5771	0.824084	C4	H441
CAGCAATGTCCTCCTA-1-0	-5.95144	-2.82267	C0	H441
CAGCAATGTGGAACAC-1-0	0.30262	3.24259	C2	SW1573
CAGCAATTCTGGAAGG-1-0	1.95322	12.1743	C2	NCI-H23
CAGCACGAGTGTTGAA-1-0	11.6981	1.85902	C2	SW1573
CAGCACGAGTTGGAGC-1-0	-8.27682	10.6769	C0	H358
CAGCACGCAAGCCTGC-1-0	10.4112	1.14412	C2	SW1573
CAGCACGCATCTAGAC-1-0	-5.34469	-6.96792	C1	Calu-1
CAGCACGGTCCAACGC-1-0	-2.07709	-4.00541	C0	Calu-1
CAGCACGTCGTCGCTT-1-0	-7.60205	-2.69499	C4	H441
CAGCAGCAGAGCTGCA-1-0	-5.98919	-10.2125	C2	Calu-1
CAGCAGCAGCGGTATG-1-0	-2.08505	-9.95828	C1	Calu-1
CAGCAGCAGCTCCCTT-1-0	-1.48285	6.23146	C1	H2030
CAGCAGCGTATTGAGA-1-0	-7.86309	11.0569	C2	H358
CAGCAGCTCAAGTCTG-1-0	-8.96139	4.78156	C0	H1792
CAGCAGCTCGTTGCCT-1-0	10.6103	1.16551	C1	SW1573
CAGCAGCTCTTTCCAA-1-0	-5.75597	-7.84708	C1	Calu-1
CAGCCAGAGCTTAGTC-1-0	9.56104	2.15994	C2	SW1573
CAGCCAGAGGATTTCC-1-0	-5.14588	13.0758	C2	H358
CAGCCAGCATCGGAAG-1-0	1.28194	-1.73063	C4	SK-LU-1
CAGCCAGGTACACGTT-1-0	8.83975	0.618391	C2	SW1573
CAGCGTGAGGATCATA-1-0	4.65585	2.48403	C0	SW1573
CAGCGTGAGGTCGAGT-1-0	-2.82835	-7.02753	C1	Calu-1
CAGCGTGCAAGTATAG-1-0	-3.47561	-6.93603	C0	Calu-1
CAGCGTGCAGCTGTAT-1-0	-5.69999	-9.17977	C1	Calu-1
CAGCGTGCATCAGCGC-1-0	9.94196	-0.29711	C0	SW1573
CAGCGTGGTAACATAG-1-0	-7.34667	11.3821	C2	H358
CAGCGTGGTTGCAACT-1-0	-5.20959	-9.23834	C4	Calu-1
CAGCGTGTCCGTATAG-1-0	-6.01998	12.3275	C2	H358
CAGGCCACAAGCTGTT-1-0	8.33064	4.91018	C1	SW1573
CAGGCCACATGGTGGA-1-0	-9.71237	6.08056	C4	H1792
CAGGCCAGTGCACAAG-1-0	3.78563	-5.53964	C2	SK-LU-1
CAGGCCAGTTATTCTC-1-0	3.10924	-7.49118	C4	SK-LU-1
CAGGCCAGTTCCGTTC-1-0	-3.68603	-12.1312	C0	Calu-1
CAGGCCATCTACACTT-1-0	-5.52658	-8.81135	C1	Calu-1
CAGGCCATCTTGGATG-1-0	3.75455	3.71718	C0	SW1573
CAGGGCTAGAATCCCT-1-0	11.9694	2.01654	C0	SW1573
CAGGGCTCACCTGTCT-1-0	2.40805	-6.29142	C2	SK-LU-1
CAGGGCTCAGTTGAAA-1-0	7.83257	1.21816	C2	SW1573
CAGGGCTGTACTAACC-1-0	4.08404	-4.05723	C2	SK-LU-1
CAGGGCTGTTTCGTTT-1-0	7.52074	3.36613	C0	SW1573
CAGGGCTTCGCATAGT-1-0	8.90713	2.73285	C4	SW1573
CAGGTATGTATGCTTG-1-0	-6.53784	-1.78232	C1	H441
CAGGTATTCCATTTGT-1-0	6.39414	4.23816	C1	SW1573
CAGGTATTCCTTATCA-1-0	-1.98607	-10.9481	C0	Calu-1
CAGGTATTCGGAGTAG-1-0	-3.80376	11.6815	C1	H358
CAGTGCGCAGGCTATT-1-0	-8.2221	4.58862	C0	H1792
CAGTGCGCATCGCTCT-1-0	-0.417705	7.74213	C4	H2030
CAGTGCGGTTGTACGT-1-0	-7.2162	11.1227	C2	H358
CAGTGCGTCTTTGATC-1-0	0.496538	-3.11474	C4	SK-LU-1
CAGTTAGAGAATCTAG-1-0	-7.38922	4.63654	C0	H1792
CAGTTAGAGACACACG-1-0	7.13606	2.01267	C0	SW1573
CAGTTAGAGGTAGTCG-1-0	-2.9747	-6.95632	C0	Calu-1
CAGTTAGTCCTCTTTC-1-0	-3.49476	6.46259	C0	H2030
CAGTTCCAGAGGATCC-1-0	3.44234	8.89944	C1	H2122
CAGTTCCCAGCATCTA-1-0	-5.65966	-10.437	C4	Calu-1
CAGTTCCGTTCGGGTC-1-0	9.14144	0.806763	C1	SW1573
CAGTTCCTCGGTCAGC-1-0	-9.62053	4.03303	C2	H1792
CATAAGCAGCTTACGT-1-0	-8.21552	4.42382	C0	H1792
CATAAGCCAAATGGTA-1-0	-3.6796	-8.98523	C0	Calu-1
CATAAGCCATATGCGT-1-0	7.28921	2.38181	C1	SW1573
CATAAGCCATCTCAAG-1-0	-4.8589	-4.91684	C4	Calu-1
CATACAGAGACCCGCT-1-0	-2.92982	-12.1913	C1	Calu-1
CATACAGAGCCGTTGC-1-0	-7.26748	12.7989	C0	H358
CATACAGAGGTTAAAC-1-0	-5.99043	13.8797	C4	H358
CATACAGCATGACTAC-1-0	-10.5964	5.76314	C2	H1792
CATACAGGTAAGGCCA-1-0	-13.4479	-0.0605485	C1	H1373
CATACAGGTCCGGATC-1-0	1.14829	9.0695	C1	H2122
CATACAGGTGGTCTAT-1-0	-5.04598	13.6485	C4	H358
CATACAGGTTTGGCTA-1-0	-3.90623	-10.6006	C0	Calu-1
CATACAGTCAAGCCAT-1-0	3.35592	-3.80816	C1	SK-LU-1
CATACAGTCCTCACTG-1-0	0.773373	9.43134	C2	H2122
CATACCCAGGCGTCCT-1-0	-3.62173	-1.28187	C1	H2122
CATACCCAGTGCACTT-1-0	-1.53432	-10.3213	C0	Calu-1
CATACCCCATCCGAGC-1-0	-4.92353	-7.77453	C2	Calu-1
CATACCCGTTGTTGAC-1-0	-8.91198	4.93614	C2	H1792
CATACCCTCCAGCCTT-1-0	8.63619	5.29544	C2	SW1573
CATACCCTCCTAGCCT-1-0	9.1019	1.68328	C1	SW1573
CATACTTTCACCCTCA-1-0	-3.54081	-11.6827	C2	Calu-1
CATAGACAGGACTTCT-1-0	10.3049	1.45701	C1	SW1573
CATAGACCAGGTTCAT-1-0	3.08382	-6.4922	C2	SK-LU-1
CATAGACCATAATCCG-1-0	0.611224	-2.21028	C0	SK-LU-1
CATAGACGTGTCTTGA-1-0	12.4047	4.16578	C1	SW1573
CATAGACGTTAAGTCC-1-0	-12.0007	-0.0609797	C1	H1373
CATAGACGTTGTACGT-1-0	1.52085	11.9809	C0	NCI-H23
CATCAAGCAGAAGCGT-1-0	2.68586	-7.4398	C0	SK-LU-1
CATCAAGGTCGAAGCA-1-0	-4.04454	-10.2881	C0	Calu-1
CATCAAGGTCGGTGTC-1-0	-7.68333	10.0762	C1	H358
CATCAAGGTGAGGCAT-1-0	-6.29862	-2.18188	C1	H441
CATCAAGGTGATAGTA-1-0	-3.8243	-11.8498	C0	Calu-1
CATCAAGGTTGCTAGT-1-0	-7.59071	3.28963	C1	H1792
CATCAAGGTTTAAGGA-1-0	-4.46289	11.5784	C1	H358
CATCAAGGTTTACCTT-1-0	-5.74601	12.1812	C0	H358
CATCAAGTCATTGTTC-1-0	-6.47688	-2.82693	C1	H441
CATCAAGTCCGTTGGG-1-0	3.96412	-5.34581	C1	SK-LU-1
CATCAAGTCCTCTCTT-1-0	5.11518	-4.64185	C4	SK-LU-1
CATCAAGTCGGAGTAG-1-0	-0.0131377	2.37833	C2	SW1573
CATCCACCATCGATGT-1-0	10.6545	1.39522	C1	SW1573
CATCCACGTACCCAGC-1-0	3.3389	8.99226	C2	H2122
CATCCCAAGTGCCCGT-1-0	7.71772	2.92075	C2	SW1573
CATCCCAAGTTTGTCG-1-0	7.24048	-2.54538	C4	SW1573
CATCCCACATTGTACG-1-0	-12.7702	-1.21701	C1	H1373
CATCCCAGTAGCACGA-1-0	-0.353457	2.58087	C4	SW1573
CATCCCAGTCCAGTTA-1-0	-5.51874	-0.998978	C0	H441
CATCCCAGTCGCGTCA-1-0	-6.44904	-9.80464	C1	Calu-1
CATCCCATCATGTCAG-1-0	-5.25182	-9.94049	C1	Calu-1
CATCCGTCACACCTAA-1-0	-1.06191	-1.74172	C4	SK-LU-1
CATCCGTCACATACTG-1-0	-2.63611	-9.783	C4	Calu-1
CATCCGTTCCGCAACG-1-0	2.22236	12.1303	C0	NCI-H23
CATCGCTCATGACAAA-1-0	-6.80073	13.1769	C2	H358
CATCGCTGTTCTCTAT-1-0	9.14402	1.92622	C1	SW1573
CATCGGGAGGAACTCG-1-0	-6.69522	-11.4134	C1	Calu-1
CATCGGGCATGAGTAA-1-0	-0.462604	7.62396	C4	H2030
CATCGGGGTGCAATGG-1-0	-7.56832	10.2281	C4	H358
CATCGGGGTTGGACTT-1-0	-4.84377	0.946449	C4	H441
CATCGGGTCCGACATA-1-0	-5.4706	-10.5706	C0	Calu-1
CATCGGGTCTGTGCTC-1-0	-3.13072	-0.733153	C4	H441
CATCGTCAGTGTACAA-1-0	4.50395	0.273597	C0	SW1573
CATCGTCCAGAACTTC-1-0	11.8676	1.66897	C1	SW1573
CATCGTCGTGCGGATA-1-0	3.62131	-6.65032	C4	SK-LU-1
CATGAGTAGGAAACGA-1-0	-6.41414	-2.23497	C1	H441
CATGAGTAGTTAGTAG-1-0	10.4979	1.02424	C0	SW1573
CATGAGTGTCACCGCA-1-0	9.62398	0.35546	C2	SW1573
CATGAGTGTCTACTGA-1-0	-5.82899	13.8949	C4	H358
CATGAGTGTGTTACTG-1-0	-5.57199	1.2084	C4	H441
CATGAGTTCAGCTTCC-1-0	10.0385	1.367	C2	SW1573
CATGCAAAGCCTCACG-1-0	-5.7501	-10.3366	C0	Calu-1
CATGCAAAGGCGACAT-1-0	-6.76992	-9.68431	C1	Calu-1
CATGCAAAGTCTAACC-1-0	0.725241	11.815	C2	NCI-H23
CATGCAACAGTAGGAC-1-0	9.86423	1.67683	C2	SW1573
CATGCAATCGATGCAT-1-0	-14.7256	-0.366199	C1	H1373
CATGCAATCGATGGAG-1-0	-2.61516	-7.01261	C2	Calu-1
CATGCCTCAACACGTT-1-0	-12.1474	-0.550314	C1	H1373
CATGCCTCACAGCTGC-1-0	1.37506	-4.46345	C1	SK-LU-1
CATGCCTCATCCGAAT-1-0	11.2099	0.433613	C0	SW1573
CATGCCTGTCCACTTC-1-0	6.55922	3.30477	C2	SW1573
CATGCCTTCGTGTGGC-1-0	-12.7176	-0.2432	C4	H1373
CATGCCTTCTCAATCT-1-0	2.46822	-5.84904	C4	SK-LU-1
CATGCGGCAATCGCGC-1-0	-4.1451	-8.74705	C0	Calu-1
CATGCGGCAGGCATGA-1-0	11.2239	1.77253	C2	SW1573
CATGCGGGTTTAGACC-1-0	-6.72758	10.209	C1	H358
CATGCGGTCAAGCGTT-1-0	-6.38552	12.1264	C1	H358
CATGCGGTCATGTCTT-1-0	-3.90585	-11.9651	C2	Calu-1
CATGCTCAGCAATAAC-1-0	9.5747	1.36954	C2	SW1573
CATGCTCAGCGCCATC-1-0	-8.35635	4.21532	C2	H1792
CATGCTCCACCCAAGC-1-0	-4.73474	-10.8326	C2	Calu-1
CATGCTCCACCTCTAC-1-0	3.4343	9.02142	C0	H2122
CATGCTCCACGCTGAC-1-0	-14.7836	-0.490528	C4	H1373
CATGCTCCAGCATTGT-1-0	-3.47566	-9.69194	C0	Calu-1
CATGCTCGTTCCTAGA-1-0	-4.61151	-12.2184	C0	Calu-1
CATGCTCTCATTGTGG-1-0	-5.94389	13.9823	C4	H358
CATGGATAGGTGTGAC-1-0	-12.7992	-1.95343	C4	H1373
CATGGATCATACGCAT-1-0	3.6569	9.40723	C2	H2122
CATGGTACAACCCGCA-1-0	10.6613	0.979853	C1	SW1573
CATGGTATCATCGCCT-1-0	4.58214	0.710363	C4	SW1573
CATTCATAGTCTTCGA-1-0	-3.25838	-11.4444	C2	Calu-1
CATTCATCAAATTGCC-1-0	-6.71384	-0.765343	C1	H441
CATTCATGTGAGGATC-1-0	-0.124928	7.19807	C1	H2030
CATTCATGTGATACTC-1-0	-6.24846	11.9266	C4	H358
CATTCATTCAAGTTGC-1-0	-5.93512	-10.69	C1	Calu-1
CATTCCGAGTCTACCA-1-0	-5.62866	0.170258	C4	H441
CATTCCGAGTTCCATG-1-0	-8.4881	-2.64093	C0	H441
CATTCCGCATGGCACC-1-0	8.13159	0.833088	C1	SW1573
CATTCCGGTATGCTAC-1-0	8.48799	1.16124	C2	SW1573
CATTCCGGTCACGTGC-1-0	-10.168	5.67115	C1	H1792
CATTCCGGTCTTCATT-1-0	0.319192	-2.47897	C4	SK-LU-1
CATTCCGTCCTTCACG-1-0	10.2846	5.23374	C1	SW1573
CATTCTAAGGTTGACG-1-0	11.1406	1.25357	C2	SW1573
CATTCTACAAATCAAG-1-0	-12.2427	-0.112908	C0	H1373
CATTCTACAAGCGAGT-1-0	-2.69851	-4.54994	C2	Calu-1
CATTCTACAATCAGCT-1-0	-4.35101	-10.1641	C1	Calu-1
CATTCTACAATTGCCA-1-0	-5.65611	13.2202	C4	H358
CATTCTACACTTGTCC-1-0	-5.704	-11.7982	C2	Calu-1
CATTCTACAGTCAACT-1-0	-1.90961	-8.89768	C1	Calu-1
CATTCTAGTCGAATTC-1-0	-2.38207	-2.64392	C4	Calu-1
CATTCTATCAAGAAAC-1-0	6.45106	2.81272	C2	SW1573
CATTCTATCTATCACT-1-0	3.89056	-5.63541	C2	SK-LU-1
CATTGAGAGAGTACCG-1-0	9.38709	2.91113	C1	SW1573
CATTGAGAGCAGGGAG-1-0	-3.7805	-10.3262	C0	Calu-1
CATTGAGAGCTCGTGC-1-0	-3.06583	6.54995	C2	H2030
CATTGAGCAAGCGCTC-1-0	-13.5825	-0.336844	C2	H1373
CATTGAGCACATTGTG-1-0	-2.59428	-10.7364	C4	Calu-1
CATTGAGGTATTAAGG-1-0	-5.89133	-1.30252	C1	H441
CATTGAGGTCTTTCTA-1-0	-4.23823	1.32307	C4	H441
CATTGAGGTGATACTC-1-0	4.81399	1.17201	C4	SW1573
CATTGAGGTGTTAGCT-1-0	-12.6957	-0.0971071	C4	H1373
CATTGAGTCTGCTGAA-1-0	4.59596	-4.1579	C2	SK-LU-1
CATTGCCAGCCAACCC-1-0	-6.3881	13.4261	C0	H358
CATTGCCCACAGTGAG-1-0	2.96179	-7.32882	C4	SK-LU-1
CATTGCCCACGCTGAC-1-0	1.84666	-6.95603	C4	SK-LU-1
CATTGCCCACTTGAGT-1-0	-3.99634	11.8532	C4	H358
CATTGCCGTAATCAAG-1-0	7.37801	3.50138	C4	SW1573
CATTGCCTCATTTGTC-1-0	-5.29976	13.9614	C4	H358
CATTGCCTCTACGGGC-1-0	5.1754	2.47079	C0	SW1573
CATTGTTAGAATCGTA-1-0	-8.87833	-2.54211	C1	H441
CATTGTTAGAGCCCAA-1-0	12.9192	3.82054	C4	SW1573
CATTGTTCACTCTGCT-1-0	-2.21671	-8.36781	C2	Calu-1
CATTGTTCATGTGGCC-1-0	5.7402	2.37808	C4	SW1573
CATTGTTGTAACGTTC-1-0	-8.30533	-2.84717	C4	H441
CATTGTTGTAGCGTTT-1-0	-6.40452	4.87927	C0	H1792
CATTGTTGTATGAGGC-1-0	8.61514	3.22117	C2	SW1573
CATTGTTGTGTAGTGG-1-0	6.85113	1.97899	C4	SW1573
CATTTCAAGGGAGAAT-1-0	-9.54915	4.0078	C1	H1792
CATTTCACACCTAAAC-1-0	-4.38405	-9.55891	C1	Calu-1
CATTTCAGTTGGGACA-1-0	-7.26308	10.0412	C1	H358
CATTTCATCATTCGGA-1-0	7.4904	1.6817	C2	SW1573
CCAAGCGAGCCTCTTC-1-0	-3.59455	-8.45352	C4	Calu-1
CCAAGCGAGGTAGTCG-1-0	8.78295	5.28977	C0	SW1573
CCAAGCGCACATCCCT-1-0	3.35867	-7.39393	C2	SK-LU-1
CCAAGCGTCTAATTCC-1-0	-1.36289	-9.30875	C4	Calu-1
CCAATGACAACCGGAA-1-0	0.0129817	3.04401	C2	SW1573
CCAATGACAACGATCT-1-0	7.43858	3.1522	C1	SW1573
CCAATGACATAATGAG-1-0	2.15825	12.3305	C2	NCI-H23
CCAATGAGTACCTAGT-1-0	0.610493	0.0993735	C2	SK-LU-1
CCAATGAGTCTAACGT-1-0	-12.0088	0.231345	C0	H1373
CCAATGAGTCTGATAC-1-0	3.78561	-5.1876	C2	SK-LU-1
CCAATGATCCATAAGC-1-0	4.66089	-3.68003	C1	SK-LU-1
CCAATGATCCATTCAT-1-0	-2.1127	-2.29717	C2	Calu-1
CCAATGATCGGAATTC-1-0	-8.03598	4.37307	C2	H1792
CCAATTTAGCGTCGAA-1-0	10.1455	1.99868	C0	SW1573
CCAATTTAGGTCATTC-1-0	7.75191	4.70692	C0	SW1573
CCAATTTGTCTTGTCC-1-0	1.25139	-1.66872	C2	SK-LU-1
CCAATTTGTTGCCGAC-1-0	-5.69776	0.699449	C0	H441
CCAATTTTCCGCGGAT-1-0	-1.16925	-9.64455	C1	Calu-1
CCAATTTTCTGGTGCG-1-0	1.88538	-4.23991	C4	SK-LU-1
CCACAAAGTAACAGGC-1-0	3.13435	-5.07484	C1	SK-LU-1
CCACAAATCCATAAGC-1-0	7.95403	5.67926	C1	SW1573
CCACAAATCGCTTAAG-1-0	-3.97016	-11.7742	C2	Calu-1
CCACAAATCGTAATGC-1-0	4.87796	-4.79696	C1	SK-LU-1
CCACACTCAGCAAGAC-1-0	-13.1815	-2.60704	C1	H1373
CCACACTCAGTTGCGC-1-0	-5.39472	-6.51287	C4	Calu-1
CCACACTGTCACCGCA-1-0	3.27647	-5.40157	C1	SK-LU-1
CCACACTTCGAGCCAC-1-0	-5.05366	-11.3549	C2	Calu-1
CCACACTTCTATCCAT-1-0	-8.04623	4.36365	C0	H1792
CCACACTTCTCGACCT-1-0	-0.876909	1.13599	C4	H1792
CCACCATAGGGTATAT-1-0	-7.31081	4.56724	C1	H1792
CCACCATAGTTCTCTT-1-0	-4.85147	1.09635	C4	H441
CCACCATTCCGCACTT-1-0	-5.50969	-1.4937	C2	H441
CCACCATTCGAGTGGA-1-0	8.73806	0.542696	C0	SW1573
CCACCATTCTTGCGCT-1-0	-4.27702	12.1151	C2	H358
CCACGAGAGGAATGTT-1-0	-6.41373	-10.4304	C2	Calu-1
CCACGAGCAAAGCAAT-1-0	5.03393	1.71921	C1	SW1573
CCACGAGCACGTCTCT-1-0	5.57005	3.09669	C2	SW1573
CCACGAGCAGCAGACA-1-0	2.64771	-7.02463	C2	SK-LU-1
CCACGAGCATGATAGA-1-0	-10.4184	5.42796	C2	H1792
CCACGAGGTCGTCGGT-1-0	-6.90989	5.16493	C1	H1792
CCACGAGTCGTACCTC-1-0	11.2376	5.0144	C2	SW1573
CCACGAGTCGTTATCT-1-0	9.5509	1.97917	C2	SW1573
[truncated: 22,050 more rows]

## Sheet: Fig. 1e,f
Fig1e				Fig1f
line	sample	log_norm_count		line	log_conc	log_count
Calu-1	C4_1	0.0165106		H441	-0.39794	8.71768
H358	C4_1	0.013576		H2030	-0.39794	8.08746
H441	C4_1	0.0317507		H2122	-0.39794	6.6865
H1373	C4_1	0.0231707		SK-LU-1	-0.39794	9.39446
H1792	C4_1	0.0277203		H441	0.20412	9.21917
H2030	C4_1	0.0242896		H2030	0.20412	7.90689
H2122	C4_1	0.0228071		H2122	0.20412	6.50779
NCI-H23	C4_1	-0.00166027		SK-LU-1	0.20412	9.57175
SK-LU-1	C4_1	0.0341485		H441	1.39794	9.76653
SW1573	C4_1	0.00768678		H2030	1.39794	7.55459
Calu-1	C4_2	0.0179486		H2122	1.39794	6.32193
H358	C4_2	0.0200573		SK-LU-1	1.39794	10.1111
H441	C4_2	0.0296858
H1373	C4_2	0.0178714
H1792	C4_2	0.0241677
H2030	C4_2	0.01831			slope	pv (1-tailed)
H2122	C4_2	0.0170278		H441	0.566341	0.051806
NCI-H23	C4_2	0.0135421		SK-LU-1	0.406499	0.0305035
SK-LU-1	C4_2	0.0292045		H2122	-0.196337	0.0562315
SW1573	C4_2	0.012185		H2030	-0.296493	0.001285
