# Supplementary material for: The GENEVA platform models tumor mosaicism to reveal variations of responses to KRAS inhibitors and identify improved drug combinations
Source: Nat Cancer. 2026 Feb 24;7(3):522–37. doi: 10.1038/s43018-026-01130-5 (PMC13035475; doi:10.1038/s43018-026-01130-5)
Supplement: Supplementary file 4 — Statistical source data, with tabs for items. [file 43018_2026_1130_MOESM4_ESM.xlsx]

## Sheet: Fig2a
index	UMAP1	UMAP2	treatment	cell_type	g12_status	phase
AAACCCAAGAGGCCAT-1-0	-2.32333	0.478413	ARS-1620	LS513	G12D	G1
AAACCCAAGGTCCCTG-1-0	-0.0342825	-4.56198	ARS-1620	LS513	G12D	G2M
AAACCCACAGAACTAA-1-0	5.24626	1.77941	Vehicle	H727	G12V	G2M
AAACCCACAGCATTGT-1-0	2.36366	9.7878	Vehicle	H2122	G12C	G1
AAACCCACATAATGCC-1-0	0.895713	8.3	ARS-1620	H2122	G12C	G1
AAACCCACATCGAACT-1-0	-0.916321	-1.16617	Vehicle	LS513	G12D	G1
AAACCCATCCATTCAT-1-0	3.00965	4.7483	Vehicle	H2009	G12A	G1
AAACGAAAGCCACCGT-1-0	-0.82306	-4.89866	ARS-1620	LS513	G12D	G1
AAACGAAAGTTAACAG-1-0	-2.56017	-4.59572	ARS-1620	LS513	G12D	G1
AAACGAACAGGCACTC-1-0	3.08326	8.67754	ARS-1620	H2122	G12C	G1
AAACGCTAGTGATAAC-1-0	-2.09433	0.474312	Vehicle	LS513	G12D	G1
AAACGCTCATTGAGGG-1-0	-4.19189	-4.37445	Vehicle	LS513	G12D	G2M
AAACGCTTCAAAGAAC-1-0	-3.51485	-2.68306	Vehicle	LS513	G12D	G1
AAACGCTTCAACACGT-1-0	-3.39865	-2.8413	Vehicle	LS513	G12D	G1
AAAGAACAGTAAGCAT-1-0	-3.73483	-2.06076	Vehicle	LS513	G12D	G1
AAAGAACCACCAGTTA-1-0	-0.432593	9.32449	Vehicle	H2122	G12C	S
AAAGGATAGAAACCAT-1-0	0.037751	-0.949654	Vehicle	LS513	G12D	G1
AAAGGATAGACGCAGT-1-0	-3.82589	-1.84794	Vehicle	LS513	G12D	G1
AAAGGATAGATGCTTC-1-0	-2.5272	-6.50188	ARS-1620	LS513	G12D	G2M
AAAGGATCAAAGAACT-1-0	-4.9864	-1.50589	Vehicle	LS513	G12D	G1
AAAGGATCAGGACGAT-1-0	-2.82079	-2.25048	Vehicle	LS513	G12D	G1
AAAGGATGTAATGCTC-1-0	4.60194	1.88846	Vehicle	H727	G12V	G2M
AAAGGATGTACCGCGT-1-0	7.42381	5.45144	ARS-1620	SW837	G12C	G1
AAAGGATGTTGTGTAC-1-0	8.38163	-1.20595	Vehicle	ASPC1	G12D	G1
AAAGGATTCATTGCGA-1-0	-6.51874	0.365685	ARS-1620	LS513	G12D	G1
AAAGGATTCCATCTAT-1-0	8.98402	0.358117	ARS-1620	ASPC1	G12D	G2M
AAAGGGCCAATGGGTG-1-0	-0.823489	-1.10677	Vehicle	LS513	G12D	G1
AAAGGGCCAGCAGTGA-1-0	2.68285	-0.523471	Vehicle	LS513	G12D	G1
AAAGGGCGTGCGGTAA-1-0	-2.85978	-3.82841	ARS-1620	LS513	G12D	G1
AAAGGGCTCATACAGC-1-0	-5.12095	7.64233	Vehicle	A549	G12S	G1
AAAGGGCTCATGCCAA-1-0	0.649408	10.0483	ARS-1620	H2122	G12C	G1
AAAGGGCTCGTAACTG-1-0	-3.09312	-1.60137	ARS-1620	LS513	G12D	G1
AAAGGGCTCTCGTGAA-1-0	-0.840507	-1.62282	Vehicle	LS513	G12D	G1
AAAGGTACACTAGAGG-1-0	4.87332	3.18998	ARS-1620	H727	G12V	G1
AAAGGTACAGTCACGC-1-0	-2.38762	-1.7997	ARS-1620	LS513	G12D	G1
AAAGGTAGTCCTGTTC-1-0	-4.94913	-3.10309	Vehicle	LS513	G12D	G1
AAAGGTATCAAGATAG-1-0	8.88212	-0.37858	ARS-1620	ASPC1	G12D	S
AAAGGTATCTTCTGTA-1-0	-3.57301	3.47383	ARS-1620	LS513	G12D	G2M
AAAGTCCAGTAGGCCA-1-0	-0.561495	-1.13921	Vehicle	LS513	G12D	G1
AAAGTCCCAAGTTCGT-1-0	1.29757	-3.95958	ARS-1620	LS513	G12D	G1
AAAGTCCCACCCAATA-1-0	-6.22134	-1.27029	ARS-1620	LS513	G12D	G1
AAAGTCCGTAGTGCGA-1-0	8.41055	-0.521263	ARS-1620	ASPC1	G12D	G1
AAAGTCCGTCTTCAAG-1-0	-3.56094	2.11443	ARS-1620	LS513	G12D	G2M
AAAGTCCTCAAGCTGT-1-0	-4.55027	1.83012	Vehicle	LS513	G12D	G2M
AAAGTCCTCGTAACTG-1-0	9.71085	-1.96679	Vehicle	ASPC1	G12D	G1
AAAGTCCTCTGCGGAC-1-0	1.94597	-4.0439	ARS-1620	LS513	G12D	G1
AAAGTGAAGCGGACAT-1-0	10.5264	-0.663249	ARS-1620	ASPC1	G12D	G1
AAAGTGAAGGTCATCT-1-0	4.94777	1.7559	Vehicle	H727	G12V	G1
AAAGTGACACCAGACC-1-0	-6.11174	-5.44998	Vehicle	LS513	G12D	G2M
AAAGTGACACCGTCTT-1-0	-3.6627	-4.31039	ARS-1620	LS513	G12D	G1
AAAGTGACAGTCAGTT-1-0	-5.27813	-5.87153	Vehicle	LS513	G12D	G2M
AAAGTGAGTCGGTACC-1-0	4.81652	1.556	Vehicle	H727	G12V	G1
AAATGGAAGGCGACAT-1-0	-5.16349	-5.24507	Vehicle	LS513	G12D	G2M
AAATGGACAACAACAA-1-0	-3.12354	-6.02292	Vehicle	LS513	G12D	G2M
AAATGGACAACAGAGC-1-0	-0.509412	8.08636	Vehicle	H2122	G12C	S
AAATGGACAAGGTCTT-1-0	2.42959	7.41995	Vehicle	H2122	G12C	G1
AAATGGAGTTATTCCT-1-0	-0.522673	-2.36161	ARS-1620	LS513	G12D	G1
AAATGGATCAAGTAAG-1-0	-0.352804	9.15329	Vehicle	H2122	G12C	G1
AAATGGATCACATACG-1-0	-2.93355	0.320885	ARS-1620	LS513	G12D	G1
AACAAAGTCTCATTAC-1-0	-1.36455	8.24872	Vehicle	H2122	G12C	S
AACAAAGTCTTCTCAA-1-0	0.119457	-4.38935	Vehicle	LS513	G12D	G1
AACAACCAGCGACTTT-1-0	-3.60137	-6.10372	Vehicle	LS513	G12D	G2M
AACAACCCAACAGAGC-1-0	2.55693	-3.87926	Vehicle	LS513	G12D	G1
AACAACCCACCCTCTA-1-0	-1.41086	8.85368	Vehicle	H2122	G12C	G1
AACAACCCACTACACA-1-0	-5.4117	-2.48199	ARS-1620	LS513	G12D	G2M
AACAACCGTAGCCAGA-1-0	-4.56199	-5.57858	ARS-1620	LS513	G12D	G2M
AACAACCTCTAGACAC-1-0	2.67526	-2.7337	ARS-1620	LS513	G12D	G1
AACAAGAAGATTCGAA-1-0	-1.99614	0.319302	Vehicle	LS513	G12D	G1
AACAAGAAGGCAGGTT-1-0	-0.181125	8.09402	ARS-1620	H2122	G12C	S
AACAAGACAACACTAC-1-0	-4.5438	-1.50209	Vehicle	LS513	G12D	G1
AACAAGACATCCGAAT-1-0	10.056	-0.986792	ARS-1620	ASPC1	G12D	G1
AACAAGAGTGTAACGG-1-0	5.11409	1.51769	ARS-1620	H727	G12V	G2M
AACACACAGTATGAGT-1-0	-4.94253	-5.79073	Vehicle	LS513	G12D	G2M
AACACACGTTTAGACC-1-0	-4.72864	-3.15718	Vehicle	LS513	G12D	S
AACACACTCAAACGTC-1-0	2.78288	8.36098	Vehicle	H2122	G12C	G1
AACACACTCCTCTAGC-1-0	-1.33401	-5.34048	Vehicle	LS513	G12D	G1
AACACACTCGAACTCA-1-0	0.133489	-5.11996	ARS-1620	LS513	G12D	G2M
AACACACTCGAGAGAC-1-0	0.00712423	-3.4573	Vehicle	LS513	G12D	G1
AACACACTCTCTGCCA-1-0	0.334044	-2.56194	Vehicle	LS513	G12D	G1
AACAGGGAGATTGCGG-1-0	-4.96769	-3.99376	Vehicle	LS513	G12D	G2M
AACAGGGAGTGCAAAT-1-0	-0.115972	-4.37154	Vehicle	LS513	G12D	G1
AACAGGGAGTTTCTTC-1-0	-3.71647	-3.2228	ARS-1620	LS513	G12D	G1
AACAGGGCAAAGGGCT-1-0	10.7913	0.0955068	Vehicle	ASPC1	G12D	G1
AACAGGGCATGGCGCT-1-0	-0.522236	-1.16748	Vehicle	LS513	G12D	G1
AACAGGGGTAAGCGGT-1-0	-5.11393	-5.34157	Vehicle	LS513	G12D	G2M
AACAGGGGTCAATCTG-1-0	-6.0743	-3.72918	Vehicle	LS513	G12D	G2M
AACAGGGGTCTCCTGT-1-0	-4.44475	-2.9653	Vehicle	LS513	G12D	G1
AACAGGGTCACCTGGG-1-0	-0.680397	-6.52655	ARS-1620	LS513	G12D	G2M
AACAGGGTCAGCAGAG-1-0	0.121258	-5.34158	ARS-1620	LS513	G12D	G2M
AACAGGGTCATATGGC-1-0	5.32771	3.12515	ARS-1620	H727	G12V	G1
AACAGGGTCATTGCTT-1-0	8.88352	1.42666	Vehicle	ASPC1	G12D	G2M
AACAGGGTCTAGCCAA-1-0	-6.5859	0.530012	Vehicle	LS513	G12D	G1
AACCAACGTCGACGCT-1-0	3.8946	-5.43065	ARS-1620	LS513	G12D	G1
AACCACACACGTACAT-1-0	2.46649	-4.71757	ARS-1620	LS513	G12D	G1
AACCACACAGCCATTA-1-0	-3.19877	-2.96418	Vehicle	LS513	G12D	G1
AACCACACAGCTGCCA-1-0	-0.948066	-4.87655	Vehicle	LS513	G12D	G2M
AACCACACAGGCGTTC-1-0	-3.84793	-0.591822	Vehicle	LS513	G12D	G1
AACCACAGTATTGCCA-1-0	4.24953	-3.70571	ARS-1620	LS513	G12D	G1
AACCACAGTTTCGATG-1-0	-4.78564	-6.21685	Vehicle	LS513	G12D	G2M
AACCACATCAGATTGC-1-0	-5.43626	-4.4569	Vehicle	LS513	G12D	G2M
AACCACATCCATTGGA-1-0	-3.08384	-0.89222	Vehicle	LS513	G12D	G1
AACCACATCCCTTCCC-1-0	-0.450901	9.92278	ARS-1620	H2122	G12C	G1
AACCACATCGAGTCTA-1-0	1.37342	-3.43387	ARS-1620	LS513	G12D	G1
AACCACATCTCCTACG-1-0	9.20314	-2.74585	ARS-1620	ASPC1	G12D	G1
AACCATGAGTTCCAGT-1-0	1.35843	-3.20189	ARS-1620	LS513	G12D	G1
AACCATGCACAGAAGC-1-0	-3.44013	-3.3402	ARS-1620	LS513	G12D	S
AACCATGCACTGTTCC-1-0	0.991796	-6.21934	ARS-1620	LS513	G12D	G2M
AACCATGCAGCAGTCC-1-0	-4.80328	-3.20733	Vehicle	LS513	G12D	G1
AACCATGGTTGGATCT-1-0	7.7322	4.50639	ARS-1620	SW837	G12C	G2M
AACCATGTCTGAGCAT-1-0	2.11649	7.36553	ARS-1620	H2122	G12C	G1
AACCCAAAGCTCCGAC-1-0	-3.07645	-5.12351	Vehicle	LS513	G12D	G2M
AACCCAAAGTTGCCCG-1-0	2.89493	7.42843	ARS-1620	H2122	G12C	G1
AACCCAACAAAGGTTA-1-0	-4.35364	-4.7466	ARS-1620	LS513	G12D	G2M
AACCCAACACGCCAGT-1-0	0.671298	10.5526	Vehicle	H2122	G12C	G1
AACCCAACAGACCAGA-1-0	2.02728	-4.81423	ARS-1620	LS513	G12D	G1
AACCCAAGTCCACGCA-1-0	0.226339	-2.64246	Vehicle	LS513	G12D	G1
AACCCAATCACACCCT-1-0	-4.28899	-4.31487	Vehicle	LS513	G12D	G1
AACCCAATCAGCTTCC-1-0	-3.89068	-3.05288	Vehicle	LS513	G12D	G1
AACCTGAAGTCTGCAT-1-0	1.44635	-2.0291	ARS-1620	LS513	G12D	G1
AACCTGACAATCTCGA-1-0	-2.22805	2.8567	ARS-1620	LS513	G12D	G1
AACCTGACAGGAACCA-1-0	-4.73039	-4.31803	Vehicle	LS513	G12D	S
AACCTGAGTTACACAC-1-0	-4.84534	0.246772	Vehicle	LS513	G12D	G1
AACCTGAGTTCCAAAC-1-0	1.82366	9.49379	Vehicle	H2122	G12C	G1
AACCTGAGTTGTGCAT-1-0	-3.98894	-5.70308	Vehicle	LS513	G12D	G2M
AACCTGATCCCATACC-1-0	1.8615	-2.00319	ARS-1620	LS513	G12D	G1
AACCTGATCGAACTCA-1-0	10.5246	-0.701146	Vehicle	ASPC1	G12D	G1
AACCTTTAGAGCAAGA-1-0	11.2588	-0.110428	ARS-1620	ASPC1	G12D	G2M
AACCTTTAGTGAGCCA-1-0	2.28574	7.99279	ARS-1620	H2122	G12C	G1
AACCTTTCAAGCACAG-1-0	-2.73435	-1.76615	ARS-1620	LS513	G12D	G1
AACCTTTCACATGACT-1-0	-4.48541	-4.61062	Vehicle	LS513	G12D	S
AACCTTTGTTGTTGCA-1-0	-4.18373	-4.49759	Vehicle	LS513	G12D	G2M
AACGAAAAGACCATTC-1-0	3.02836	-2.23165	Vehicle	LS513	G12D	G2M
AACGAAAAGGGACTGT-1-0	-4.13969	-3.0086	Vehicle	LS513	G12D	G2M
AACGAAAAGTGGTTAA-1-0	8.94014	0.0993797	ARS-1620	ASPC1	G12D	G1
AACGAAACAAGAGAGA-1-0	-5.26787	-5.98894	Vehicle	LS513	G12D	G2M
AACGAAACAGAAGTGC-1-0	8.27393	-1.3554	ARS-1620	ASPC1	G12D	G2M
AACGAAACAGCTAACT-1-0	9.26968	-1.85284	Vehicle	ASPC1	G12D	G1
AACGAAAGTAACAGTA-1-0	-6.15654	-2.85002	Vehicle	LS513	G12D	G2M
AACGAAAGTGCATTTG-1-0	-0.626081	-4.12869	ARS-1620	LS513	G12D	G1
AACGAAAGTTGCCATA-1-0	9.24137	1.14275	ARS-1620	ASPC1	G12D	G2M
AACGAAATCACCCTGT-1-0	-4.34039	-3.00281	Vehicle	LS513	G12D	G1
AACGGGAAGGAGACCT-1-0	-5.16077	0.0676061	ARS-1620	LS513	G12D	G1
AACGGGAAGGGACCAT-1-0	-3.78583	-4.51523	Vehicle	LS513	G12D	G1
AACGGGAGTATAGCTC-1-0	-0.321443	-3.0888	ARS-1620	LS513	G12D	G1
AACGGGAGTGAACGGT-1-0	-3.42945	0.566329	ARS-1620	LS513	G12D	G1
AACGTCAAGAATAACC-1-0	0.263226	9.80041	Vehicle	H2122	G12C	G1
AACGTCAAGCTGCGAA-1-0	-4.99881	-4.12889	ARS-1620	LS513	G12D	G2M
AACGTCACAGAGAAAG-1-0	-5.42685	-2.80009	Vehicle	LS513	G12D	S
AACGTCACAGAGTGAC-1-0	0.850686	-4.06801	ARS-1620	LS513	G12D	G1
AACTTCTAGACTTCCA-1-0	0.532299	3.39333	ARS-1620	LS513	G12D	G1
AACTTCTCACCTCGTT-1-0	-1.37293	9.12674	Vehicle	H2122	G12C	G1
AACTTCTGTGAATAAC-1-0	8.4053	-0.62941	ARS-1620	ASPC1	G12D	G1
AACTTCTTCGATACTG-1-0	-4.36376	-4.48417	Vehicle	LS513	G12D	G2M
AACTTCTTCGCATGAT-1-0	9.85635	-0.8906	ARS-1620	ASPC1	G12D	G1
AAGAACAAGCTGAGTG-1-0	10.3357	0.621832	Vehicle	ASPC1	G12D	G1
AAGAACAAGGGCAAGG-1-0	-0.0722555	-1.85724	Vehicle	LS513	G12D	G1
AAGAACACACATTACG-1-0	2.10953	7.97129	ARS-1620	H2122	G12C	G1
AAGAACACAGCTACAT-1-0	3.25529	-3.46654	Vehicle	LS513	G12D	G1
AAGAACACAGTTGTTG-1-0	-3.22911	2.49273	Vehicle	LS513	G12D	G1
AAGAACACATCTAGAC-1-0	-0.864465	8.75142	Vehicle	H2122	G12C	G1
AAGAACATCCAGCCTT-1-0	2.66209	-2.38139	ARS-1620	LS513	G12D	G2M
AAGAACATCCTCTCGA-1-0	0.742565	9.6548	Vehicle	H2122	G12C	G1
AAGAACATCGGCTGTG-1-0	-4.59126	-4.52858	Vehicle	LS513	G12D	G2M
AAGAACATCTAAGCCA-1-0	-3.75538	1.80631	Vehicle	LS513	G12D	G1
AAGACAAAGTGCACCC-1-0	9.5264	-0.568365	ARS-1620	ASPC1	G12D	G1
AAGACAACAAGGCCTC-1-0	-4.40449	-3.47331	Vehicle	LS513	G12D	G1
AAGACAACAGTTGAAA-1-0	9.16585	-1.65364	ARS-1620	ASPC1	G12D	G1
AAGACAAGTGGAACCA-1-0	0.074844	9.0025	ARS-1620	H2122	G12C	G1
AAGACAATCACTTGGA-1-0	0.261845	-1.66725	ARS-1620	LS513	G12D	G1
AAGACAATCATCTACT-1-0	8.55319	-0.284762	Vehicle	ASPC1	G12D	G1
AAGACAATCTTCACGC-1-0	-2.96954	-7.10387	ARS-1620	LS513	G12D	G2M
AAGACTCAGGTTACCT-1-0	-3.43022	-2.6329	Vehicle	LS513	G12D	G1
AAGACTCCACGACGAA-1-0	-1.79847	-3.23813	Vehicle	LS513	G12D	G1
AAGACTCCACGCAGTC-1-0	-0.177411	-1.22721	Vehicle	LS513	G12D	G1
AAGACTCTCATACGGT-1-0	-3.67121	-0.217632	Vehicle	LS513	G12D	G1
AAGACTCTCCGGACGT-1-0	-2.626	1.66128	ARS-1620	LS513	G12D	G1
AAGACTCTCGCTTGAA-1-0	-0.923911	-2.71334	Vehicle	LS513	G12D	G1
AAGACTCTCGGCTGGT-1-0	3.13343	-3.61418	ARS-1620	LS513	G12D	G1
AAGATAGAGACTAGAT-1-0	-6.08846	-1.41523	Vehicle	LS513	G12D	G1
AAGATAGAGGCAGGTT-1-0	2.13108	8.09627	Vehicle	H2122	G12C	G1
AAGATAGCAGGATCTT-1-0	1.37515	-6.36719	Vehicle	LS513	G12D	G2M
AAGATAGGTCGTTCAA-1-0	0.805886	2.98402	Vehicle	LS513	G12D	G1
AAGATAGGTGCTCTTC-1-0	-1.72282	-2.11512	ARS-1620	LS513	G12D	G1
AAGCATCAGGTAGATT-1-0	3.50128	-3.46854	ARS-1620	LS513	G12D	G1
AAGCATCCAGAATTCC-1-0	-0.00442297	9.07987	ARS-1620	H2122	G12C	G1
AAGCATCCATAGAATG-1-0	-6.51371	-4.50714	Vehicle	LS513	G12D	G2M
AAGCATCTCATAGACC-1-0	-0.0691923	-4.60655	ARS-1620	LS513	G12D	G2M
AAGCATCTCATCTACT-1-0	3.2637	-3.43425	ARS-1620	LS513	G12D	G1
AAGCATCTCGCATTGA-1-0	-2.62798	2.71507	Vehicle	LS513	G12D	G1
AAGCATCTCGTTTACT-1-0	1.43897	-3.72472	Vehicle	LS513	G12D	G1
AAGCATCTCTGAGGCC-1-0	-4.08906	0.15345	Vehicle	LS513	G12D	G1
AAGCCATAGATAACGT-1-0	-1.63091	0.582118	ARS-1620	LS513	G12D	G1
AAGCCATAGCGAGGAG-1-0	-2.67322	-2.94074	Vehicle	LS513	G12D	G1
AAGCCATAGGCCTAAG-1-0	-0.0632794	-3.64663	Vehicle	LS513	G12D	G2M
AAGCCATAGGTACAAT-1-0	2.07168	-0.378552	Vehicle	LS513	G12D	G1
AAGCCATAGTGGTTCT-1-0	8.17212	0.311577	Vehicle	ASPC1	G12D	G1
AAGCCATCATAGTCAC-1-0	-0.297738	-4.87805	Vehicle	LS513	G12D	G1
AAGCCATGTGCGAGTA-1-0	-0.150053	-2.864	ARS-1620	LS513	G12D	G1
AAGCCATGTGCGTCGT-1-0	-2.3122	-1.69406	Vehicle	LS513	G12D	G1
AAGCCATTCCAAGCAT-1-0	-0.621079	-0.956013	Vehicle	LS513	G12D	G1
AAGCCATTCCTGTACC-1-0	-5.14354	-4.12331	Vehicle	LS513	G12D	S
AAGCCATTCGATACGT-1-0	9.82947	-1.52531	ARS-1620	ASPC1	G12D	G1
AAGCCATTCTGAGAAA-1-0	0.167643	-3.223	ARS-1620	LS513	G12D	G1
AAGCGAGAGGTCATAA-1-0	-4.63492	-1.66101	Vehicle	LS513	G12D	G1
AAGCGAGCAGTAGATA-1-0	1.55041	-2.07891	ARS-1620	LS513	G12D	G1
AAGCGAGGTACCGTGC-1-0	-6.48301	0.890994	ARS-1620	LS513	G12D	G1
AAGCGAGGTTTCCATT-1-0	0.399595	-1.1512	Vehicle	LS513	G12D	G1
AAGCGAGTCCCAATAG-1-0	8.32551	0.446622	Vehicle	ASPC1	G12D	G1
AAGCGTTAGAGCAGCT-1-0	-4.2669	-2.85568	Vehicle	LS513	G12D	G1
AAGCGTTAGGATGTTA-1-0	9.77256	-2.11086	Vehicle	ASPC1	G12D	G1
AAGCGTTCATGGCTAT-1-0	-0.941099	-4.26293	ARS-1620	LS513	G12D	G1
AAGCGTTTCTATCGGA-1-0	2.6517	-4.52537	ARS-1620	LS513	G12D	G1
AAGGAATAGAAGCTGC-1-0	2.11325	7.33443	Vehicle	H2122	G12C	G1
AAGGAATAGTACCATC-1-0	9.67866	0.188742	Vehicle	ASPC1	G12D	G2M
AAGGAATAGTATCCTG-1-0	3.27094	-2.57837	Vehicle	LS513	G12D	G1
AAGGAATAGTTCCGGC-1-0	1.79295	-2.4454	Vehicle	LS513	G12D	G1
AAGGAATCAATTCGTG-1-0	2.2559	-2.59096	ARS-1620	LS513	G12D	G1
AAGGAATCATCAGTCA-1-0	0.827437	-5.3147	ARS-1620	LS513	G12D	G2M
AAGGAATCATTGACTG-1-0	-4.54465	-4.50939	Vehicle	LS513	G12D	G2M
AAGGAATGTGATAGAT-1-0	-4.13656	-3.94709	Vehicle	LS513	G12D	G2M
AAGGAATGTGTCACAT-1-0	-2.93667	2.83387	Vehicle	LS513	G12D	G1
AAGGTAACACGTTCGG-1-0	1.18175	-4.53246	Vehicle	LS513	G12D	G1
AAGGTAACACTATCGA-1-0	3.32132	-2.4339	ARS-1620	LS513	G12D	G1
AAGGTAACAGGACATG-1-0	2.64472	-4.89111	ARS-1620	LS513	G12D	G1
AAGGTAATCGCTCCTA-1-0	9.53697	-1.55789	Vehicle	ASPC1	G12D	G1
AAGTACCAGTAGAATC-1-0	8.45281	0.813921	ARS-1620	ASPC1	G12D	G1
AAGTACCGTACCGGAA-1-0	-1.39496	9.53737	Vehicle	H2122	G12C	G2M
AAGTACCGTGCTGTCG-1-0	-0.577269	-1.69745	Vehicle	LS513	G12D	G1
AAGTACCGTTGTCATG-1-0	1.07769	8.48702	ARS-1620	H2122	G12C	G2M
AAGTCGTAGAAATGGG-1-0	-6.0235	-1.15249	Vehicle	LS513	G12D	G1
AAGTCGTCAGGTTACT-1-0	-0.910664	-2.43923	ARS-1620	LS513	G12D	G1
AAGTCGTGTGATTGGG-1-0	-4.13149	-2.04434	Vehicle	LS513	G12D	G1
AAGTCGTGTTATGTCG-1-0	-7.27905	-0.294461	Vehicle	LS513	G12D	G2M
AAGTCGTTCGAGTTGT-1-0	-6.01392	-5.20658	Vehicle	LS513	G12D	G2M
AAGTGAACACCGTACG-1-0	-1.5521	-0.650229	ARS-1620	LS513	G12D	G1
AAGTGAACACCTGTCT-1-0	2.29364	9.71464	Vehicle	H2122	G12C	G1
AAGTGAACAGTCTGGC-1-0	1.33001	2.46857	Vehicle	LS513	G12D	G1
AAGTGAAGTATTCCGA-1-0	1.55725	-5.36249	ARS-1620	LS513	G12D	G1
AAGTGAAGTCATATGC-1-0	-4.03947	-2.27813	Vehicle	LS513	G12D	G1
AAGTGAAGTTTACCAG-1-0	9.38311	-0.633059	ARS-1620	ASPC1	G12D	G1
AAGTGAATCACCTCAC-1-0	-2.76329	-4.36382	ARS-1620	LS513	G12D	G2M
AAGTTCGAGGCGATAC-1-0	2.58965	-1.92	ARS-1620	LS513	G12D	G2M
AAGTTCGAGGGAGTTC-1-0	-3.10093	-4.97784	ARS-1620	LS513	G12D	G2M
AAGTTCGCACAATCTG-1-0	1.46398	8.4092	Vehicle	H2122	G12C	S
AAGTTCGCAGGACTTT-1-0	-0.20675	5.48062	Vehicle	H2122	G12C	G1
AAGTTCGCAGGTCAAG-1-0	-2.64611	-1.37632	ARS-1620	LS513	G12D	G1
AAGTTCGGTCGTCAGC-1-0	-5.22553	-3.64611	Vehicle	LS513	G12D	G2M
AAGTTCGGTTCGTGCG-1-0	-5.96289	0.889979	Vehicle	LS513	G12D	G1
AAGTTCGGTTGCTCGG-1-0	-3.8926	-4.74018	ARS-1620	LS513	G12D	G1
AAGTTCGTCACCATCC-1-0	8.95869	0.576708	Vehicle	ASPC1	G12D	G2M
AAGTTCGTCCGAGTGC-1-0	10.3787	0.0708106	ARS-1620	ASPC1	G12D	G1
AAGTTCGTCGCTCTAC-1-0	-6.1056	-4.08689	Vehicle	LS513	G12D	G2M
AAGTTCGTCTAGTTCT-1-0	9.31424	-2.01551	Vehicle	ASPC1	G12D	G1
AAGTTCGTCTGGTTGA-1-0	-2.15148	-4.15611	Vehicle	LS513	G12D	G1
AATAGAGAGACTCAAA-1-0	1.33132	8.89781	ARS-1620	H2122	G12C	G1
AATAGAGAGGGCATGT-1-0	-0.524273	-3.91718	Vehicle	LS513	G12D	G1
AATAGAGCAAAGGGTC-1-0	-3.04138	-1.58109	ARS-1620	LS513	G12D	G1
AATAGAGCAAGGCAAC-1-0	-3.47724	-3.78355	Vehicle	LS513	G12D	G1
AATAGAGCAATGTGGG-1-0	0.632047	-5.38838	Vehicle	LS513	G12D	G1
AATAGAGGTGACTAAA-1-0	-1.99482	-2.06231	ARS-1620	LS513	G12D	G1
AATAGAGGTTCGAGCC-1-0	10.4115	-0.131149	ARS-1620	ASPC1	G12D	G1
AATAGAGTCAGCACCG-1-0	-4.95853	-3.63805	Vehicle	LS513	G12D	S
AATAGAGTCATGAGGG-1-0	0.831903	8.54774	Vehicle	H2122	G12C	S
AATAGAGTCCATCACC-1-0	-3.02791	-0.0257625	ARS-1620	LS513	G12D	G1
AATAGAGTCGGCTCTT-1-0	-2.20544	-2.91388	Vehicle	LS513	G12D	G1
AATCACGCAAAGTATG-1-0	10.5606	-0.0900578	ARS-1620	ASPC1	G12D	G2M
AATCACGCAACACGTT-1-0	-1.19761	0.0148088	Vehicle	LS513	G12D	G1
AATCACGCATTCTCTA-1-0	0.393593	-5.13262	ARS-1620	LS513	G12D	S
AATCACGGTGCCTGCA-1-0	10.993	-0.645148	Vehicle	ASPC1	G12D	G1
AATCACGGTGTTAACC-1-0	-6.87172	-5.37167	Vehicle	LS513	G12D	G2M
AATCGACGTGTGTGTT-1-0	-3.21516	2.48242	Vehicle	LS513	G12D	G2M
AATCGACGTGTTGATC-1-0	-1.93169	-5.00569	Vehicle	LS513	G12D	G1
AATCGTGAGCGCACAA-1-0	-1.60167	9.16747	Vehicle	H2122	G12C	G2M
AATCGTGCATCAGCAT-1-0	-5.47123	-3.10653	Vehicle	LS513	G12D	G1
AATCGTGCATCGGCCA-1-0	-2.90631	-1.20315	Vehicle	LS513	G12D	G1
AATCGTGGTAGTGGCA-1-0	-2.09485	2.12116	Vehicle	LS513	G12D	G1
AATCGTGGTCTCGGAC-1-0	8.59094	-1.88975	ARS-1620	ASPC1	G12D	G1
AATCGTGGTTCAGTAC-1-0	2.51394	-4.93886	Vehicle	LS513	G12D	G1
AATCGTGGTTGCGGCT-1-0	-3.42096	-1.84232	Vehicle	LS513	G12D	G1
AATCGTGTCGTCGATA-1-0	10.8717	1.14773	Vehicle	ASPC1	G12D	G2M
AATGAAGAGCCGATAG-1-0	1.12339	-4.89172	Vehicle	LS513	G12D	G1
AATGAAGAGCGATTCT-1-0	-4.70991	-3.17043	Vehicle	LS513	G12D	G2M
AATGAAGCAAGTGGTG-1-0	-5.25938	-5.02618	Vehicle	LS513	G12D	G2M
AATGAAGCAGACAAGC-1-0	-0.552805	-3.44083	ARS-1620	LS513	G12D	G1
AATGAAGCAGCTTCGG-1-0	1.98452	9.24224	ARS-1620	H2122	G12C	G1
AATGAAGCAGTAGTGG-1-0	0.842249	-2.80806	ARS-1620	LS513	G12D	G1
AATGAAGGTCTAGATC-1-0	-4.10192	-1.44125	Vehicle	LS513	G12D	G1
AATGAAGGTTGGGAAC-1-0	-6.39309	-2.38393	Vehicle	LS513	G12D	G2M
AATGAAGTCATCGCTC-1-0	2.04821	8.72197	ARS-1620	H2122	G12C	G1
AATGAAGTCCGGCTTT-1-0	-3.0515	-1.09876	Vehicle	LS513	G12D	G1
AATGACCAGAGGTGCT-1-0	-0.711071	-3.9796	ARS-1620	LS513	G12D	G1
AATGACCCACTGGCCA-1-0	-2.1145	-1.67335	ARS-1620	LS513	G12D	G1
AATGACCGTAGATTAG-1-0	-3.55842	-3.08575	Vehicle	LS513	G12D	G1
AATGACCGTATCAGCT-1-0	0.116503	-4.63903	ARS-1620	LS513	G12D	G1
AATGACCGTCATTCCC-1-0	0.281644	9.0754	Vehicle	H2122	G12C	G2M
AATGACCTCGGCTGTG-1-0	-1.58721	6.23522	ARS-1620	H2122	G12C	G1
AATGCCAAGAAGTCTA-1-0	-3.50405	-1.2565	ARS-1620	LS513	G12D	G1
AATGCCAAGAGTCAAT-1-0	-6.509	0.454835	Vehicle	LS513	G12D	G1
AATGCCAAGCGAGTCA-1-0	2.30833	-4.00544	ARS-1620	LS513	G12D	G1
AATGCCAAGCTCAGAG-1-0	-0.579705	7.35152	ARS-1620	H2122	G12C	G2M
AATGCCAAGGTATTGA-1-0	-0.692783	-5.71562	ARS-1620	LS513	G12D	G2M
AATGCCAAGGTCATAA-1-0	10.4147	-0.449721	ARS-1620	ASPC1	G12D	G1
AATGCCAGTGAACCGA-1-0	-1.12584	-6.47503	ARS-1620	LS513	G12D	G2M
AATGCCATCCTTCAGC-1-0	-5.49787	-6.10629	Vehicle	LS513	G12D	G2M
AATGCCATCGCTAATG-1-0	-5.49121	-3.57201	Vehicle	LS513	G12D	G1
AATGCCATCGGCTTCT-1-0	2.93893	9.10973	Vehicle	H2122	G12C	G1
AATGGAAAGAGGCCAT-1-0	-2.41384	-3.39577	ARS-1620	LS513	G12D	G1
AATGGAAAGATACATG-1-0	-0.806636	-1.37372	ARS-1620	LS513	G12D	G1
AATGGAAAGCGCCTAC-1-0	3.12801	4.76128	Vehicle	H2009	G12A	G1
AATGGAAAGTCCGCCA-1-0	9.02393	1.01513	ARS-1620	ASPC1	G12D	G2M
AATGGAAAGTCCTACA-1-0	1.91336	-3.80096	ARS-1620	LS513	G12D	G1
AATGGAACAAATGATG-1-0	-6.57455	-1.17699	Vehicle	LS513	G12D	G1
AATGGAACACCCTCTA-1-0	9.8251	-0.563663	ARS-1620	ASPC1	G12D	G1
AATGGAAGTCGAGATG-1-0	-5.02112	-3.70167	Vehicle	LS513	G12D	G2M
AATGGAAGTGCCGGTT-1-0	-0.579343	-1.28862	ARS-1620	LS513	G12D	G1
AATGGAATCATGAGGG-1-0	-4.09815	-2.5736	Vehicle	LS513	G12D	G1
AATGGAATCGTCCTTG-1-0	3.78976	-4.49497	Vehicle	LS513	G12D	G1
AATGGAATCTATCGGA-1-0	-0.975888	-1.28265	ARS-1620	LS513	G12D	G1
AATGGAATCTTAGCAG-1-0	2.34697	-2.09773	ARS-1620	LS513	G12D	G1
AATGGCTAGGTGCTAG-1-0	-3.70889	-0.0697608	ARS-1620	LS513	G12D	S
AATGGCTCACAAGCAG-1-0	-1.33623	-0.0268855	ARS-1620	LS513	G12D	G1
AATGGCTCACACTGGC-1-0	1.28108	9.14652	ARS-1620	H2122	G12C	G1
AATGGCTGTAAGGCTG-1-0	1.58831	-4.60451	Vehicle	LS513	G12D	G1
AATGGCTTCAAAGAAC-1-0	-6.50167	-5.54174	Vehicle	LS513	G12D	G2M
AATGGCTTCCCATAGA-1-0	-1.49816	-2.48118	ARS-1620	LS513	G12D	G1
AATTCCTGTACAAGTA-1-0	0.916794	-3.36712	Vehicle	LS513	G12D	G1
AATTCCTGTCAAGCCC-1-0	-3.8021	1.03734	Vehicle	LS513	G12D	G2M
AATTCCTGTCACTACA-1-0	9.98736	0.0403408	Vehicle	ASPC1	G12D	G1
AATTCCTGTCCACTCT-1-0	9.87207	-0.871092	ARS-1620	ASPC1	G12D	G1
AATTCCTGTGCGAACA-1-0	1.92158	-2.58337	Vehicle	LS513	G12D	G1
AATTCCTTCCTTATGT-1-0	-3.8561	-3.5956	Vehicle	LS513	G12D	G2M
AATTCCTTCGTTCATT-1-0	-2.07595	-4.92893	Vehicle	LS513	G12D	G2M
AATTCCTTCTCGTTTA-1-0	-2.3773	-2.08819	ARS-1620	LS513	G12D	G1
AATTTCCCAAAGCTAA-1-0	5.43917	-3.91635	Vehicle	LS513	G12D	G1
AATTTCCCAAGACTGG-1-0	-2.28756	-3.82973	Vehicle	LS513	G12D	G1
AATTTCCCACCAAAGG-1-0	10.8874	-0.482065	Vehicle	ASPC1	G12D	G1
AATTTCCCAGACTGCC-1-0	-0.336341	9.02182	Vehicle	H2122	G12C	G1
AATTTCCTCGAACCAT-1-0	1.01685	2.64546	ARS-1620	LS513	G12D	G2M
ACAAAGACAATGGCAG-1-0	-3.02448	-5.08071	Vehicle	LS513	G12D	G2M
ACAAAGACAGAGTGAC-1-0	0.00242464	-2.23103	Vehicle	LS513	G12D	G1
ACAAAGAGTTCAGCTA-1-0	-3.61165	2.62782	Vehicle	LS513	G12D	G1
ACAAAGATCTCTGAGA-1-0	-3.80517	-3.32388	ARS-1620	LS513	G12D	G1
ACAACCACAACTCCAA-1-0	-4.44587	0.724407	Vehicle	LS513	G12D	G1
ACAACCACAGAGCCCT-1-0	-2.4373	-5.24738	ARS-1620	LS513	G12D	G2M
ACAACCAGTGGACAGT-1-0	2.23178	-4.13869	Vehicle	LS513	G12D	G1
ACAACCATCCATTTGT-1-0	-3.19358	-4.592	ARS-1620	LS513	G12D	G2M
ACAACCATCTCCATAT-1-0	10.3897	-1.41938	Vehicle	ASPC1	G12D	G1
ACAAGCTCATCATCCC-1-0	-2.70521	-2.72308	Vehicle	LS513	G12D	G1
ACAAGCTGTAACATAG-1-0	0.491604	-1.27213	ARS-1620	LS513	G12D	G1
ACAAGCTGTCCTGTCT-1-0	-3.63673	-2.73979	ARS-1620	LS513	G12D	G1
ACAAGCTTCACTCTTA-1-0	3.25473	-5.22858	Vehicle	LS513	G12D	G1
ACAAGCTTCGTGGAAG-1-0	2.18819	-3.57326	Vehicle	LS513	G12D	G1
ACAAGCTTCTGGGCAC-1-0	2.75941	-3.24333	ARS-1620	LS513	G12D	G1
ACACAGTAGCTTAAGA-1-0	1.96896	-4.2632	Vehicle	LS513	G12D	G1
ACACAGTAGGTTGCCC-1-0	-0.462854	8.49954	Vehicle	H2122	G12C	G1
ACACAGTGTCAGTCCG-1-0	2.20263	6.49584	Vehicle	H2122	G12C	G1
ACACAGTGTCTGTAGT-1-0	6.99	4.5254	ARS-1620	SW837	G12C	G1
ACACCAAAGACAACTA-1-0	0.435395	9.48972	ARS-1620	H2122	G12C	G1
ACACCAACACCGGCTA-1-0	3.41939	-4.76346	Vehicle	LS513	G12D	G1
ACACCAAGTCGGTAAG-1-0	4.55819	1.84326	Vehicle	H727	G12V	G1
ACACCAAGTGAGACGT-1-0	-3.61828	1.32358	Vehicle	LS513	G12D	G1
ACACCAAGTTTAGAGA-1-0	3.45218	-2.77558	ARS-1620	LS513	G12D	G1
ACACCAATCAAGCTTG-1-0	-4.66002	-3.99571	Vehicle	LS513	G12D	G2M
ACACCAATCGGCCCAA-1-0	0.409878	-4.40921	ARS-1620	LS513	G12D	S
ACACCAATCTTAGCCC-1-0	9.26091	0.85565	ARS-1620	ASPC1	G12D	G1
ACACGCGAGCGTTACT-1-0	0.20588	8.87991	Vehicle	H2122	G12C	S
ACACGCGAGCTGACAG-1-0	-0.871717	-6.93288	ARS-1620	LS513	G12D	G2M
ACACGCGCAATTGCTG-1-0	-5.12791	-6.17556	Vehicle	LS513	G12D	G2M
ACACGCGGTATCGAGG-1-0	-0.496227	-2.44993	ARS-1620	LS513	G12D	G1
ACACGCGGTTGGGAAC-1-0	-0.396983	9.54042	Vehicle	H2122	G12C	G1
ACACTGACATGGGATG-1-0	-1.19584	-5.81647	Vehicle	LS513	G12D	G2M
ACACTGAGTTGGGATG-1-0	-0.127226	-2.70749	ARS-1620	LS513	G12D	G1
ACACTGATCTTAGTTC-1-0	-4.10481	-4.64225	Vehicle	LS513	G12D	G2M
ACAGAAAAGCATGAAT-1-0	-0.379244	-4.51714	ARS-1620	LS513	G12D	G2M
ACAGAAAAGCGCAATG-1-0	7.8033	4.94029	ARS-1620	SW837	G12C	G1
ACAGAAAAGTAAGACT-1-0	-2.21184	-0.639468	Vehicle	LS513	G12D	G1
ACAGAAAAGTATGATG-1-0	-2.87037	-2.54598	Vehicle	LS513	G12D	G1
ACAGAAACAAATGCTC-1-0	-5.9247	-5.84229	Vehicle	LS513	G12D	G2M
ACAGAAACAGAAGTGC-1-0	0.198894	-2.87024	Vehicle	LS513	G12D	G1
ACAGAAAGTAGAATAC-1-0	-5.54096	-3.6452	ARS-1620	LS513	G12D	S
ACAGAAAGTCATATGC-1-0	1.60869	7.87107	Vehicle	H2122	G12C	G1
ACAGAAATCATGAAAG-1-0	0.512104	-2.91011	Vehicle	LS513	G12D	G1
ACAGAAATCTATCCAT-1-0	1.04537	-2.95855	ARS-1620	LS513	G12D	G1
ACAGAAATCTCCCATG-1-0	-4.09476	-0.59719	Vehicle	LS513	G12D	S
ACAGAAATCTGCTCTG-1-0	9.87532	-0.0913393	ARS-1620	ASPC1	G12D	G2M
ACAGCCGAGGTTCCAT-1-0	-2.00677	9.38734	Vehicle	H2122	G12C	G2M
ACAGCCGCAAGGTCTT-1-0	-4.84333	-1.49886	ARS-1620	LS513	G12D	S
ACAGCCGCAGGTCTCG-1-0	-0.460567	-1.08587	ARS-1620	LS513	G12D	G1
ACAGGGAAGCTGGTGA-1-0	-6.90142	-1.43982	Vehicle	LS513	G12D	G2M
ACAGGGAAGGGCCAAT-1-0	0.194312	-5.88019	ARS-1620	LS513	G12D	G2M
ACAGGGAAGGTAGACC-1-0	10.0579	-0.717733	ARS-1620	ASPC1	G12D	G1
ACAGGGACATAAGATG-1-0	-5.28726	-4.18778	ARS-1620	LS513	G12D	G2M
ACAGGGATCGACACCG-1-0	-5.14507	-5.3873	Vehicle	LS513	G12D	G2M
ACATCCCCAAGTCATC-1-0	-0.00265445	-6.32838	Vehicle	LS513	G12D	G2M
ACATCCCGTAATGCGG-1-0	3.43678	8.70129	ARS-1620	H2122	G12C	G1
ACATCCCGTAGCTGAG-1-0	-0.813764	-0.678947	ARS-1620	LS513	G12D	G1
ACATCCCGTAGGAAAG-1-0	-1.95701	-4.64409	ARS-1620	LS513	G12D	G2M
ACATCCCGTCTCAGAT-1-0	8.82228	0.898891	ARS-1620	ASPC1	G12D	G1
ACATCCCTCAGTGTTG-1-0	9.09769	-0.650492	Vehicle	ASPC1	G12D	G1
ACATCCCTCCTCACGT-1-0	-1.38888	-4.44127	ARS-1620	LS513	G12D	G1
ACATCGAAGACACACG-1-0	8.64228	-0.750258	Vehicle	ASPC1	G12D	G1
ACATCGAAGGAACGTC-1-0	-5.50177	-0.744109	Vehicle	LS513	G12D	G1
ACATCGAAGGTTAGTA-1-0	3.57854	-4.1311	ARS-1620	LS513	G12D	G1
ACATCGACACGGTAGA-1-0	8.84344	-0.0155294	ARS-1620	ASPC1	G12D	G2M
ACATCGACATCAGCGC-1-0	-2.01182	-0.441541	ARS-1620	LS513	G12D	G1
ACATCGAGTACGATTC-1-0	-1.571	5.72248	Vehicle	H2122	G12C	G1
ACATCGAGTGGTTCTA-1-0	-4.39112	-3.29257	Vehicle	LS513	G12D	G1
ACATCGATCGCACTCT-1-0	-5.58476	-5.53208	ARS-1620	LS513	G12D	G2M
ACATCGATCTCAGGCG-1-0	-7.10396	-0.679459	Vehicle	LS513	G12D	G1
ACATCGATCTGGCTGG-1-0	-3.23776	3.22734	ARS-1620	LS513	G12D	G1
ACATGCAAGCCTGCCA-1-0	2.26674	8.42797	ARS-1620	H2122	G12C	G1
ACATGCAAGTCCGCGT-1-0	-2.66735	-2.33758	ARS-1620	LS513	G12D	G1
ACATGCAAGTGACACG-1-0	-0.42818	-2.19871	Vehicle	LS513	G12D	G1
ACATGCACAGCTGAAG-1-0	-3.5208	-4.33782	Vehicle	LS513	G12D	G1
ACATGCACATCGGAAG-1-0	-2.23246	-4.8849	Vehicle	LS513	G12D	G2M
ACATGCAGTTGTACGT-1-0	0.112518	-4.94334	Vehicle	LS513	G12D	G1
ACATGCATCCTGTTAT-1-0	-4.86431	-2.61285	Vehicle	LS513	G12D	G1
ACATGCATCCTTGAAG-1-0	-6.61372	-2.59398	Vehicle	LS513	G12D	G2M
ACATGCATCGCCGAAC-1-0	-3.42271	-2.16144	Vehicle	LS513	G12D	G1
ACATGCATCGTCAGAT-1-0	1.58315	9.38176	Vehicle	H2122	G12C	G1
ACATGCATCTCGGGAC-1-0	0.992001	-3.46644	ARS-1620	LS513	G12D	G1
ACATGCATCTGAGAAA-1-0	3.27792	7.10411	ARS-1620	H2122	G12C	G1
ACATGCATCTGAGTCA-1-0	-2.853	-2.36128	Vehicle	LS513	G12D	G1
ACATTTCAGACCGTTT-1-0	1.40641	-4.54494	ARS-1620	LS513	G12D	G1
ACATTTCAGAGCCATG-1-0	8.9679	1.18447	Vehicle	ASPC1	G12D	G1
ACATTTCGTCGAGCTC-1-0	-0.203201	-3.15379	Vehicle	LS513	G12D	G1
ACATTTCTCCACATAG-1-0	-7.35029	-0.789762	Vehicle	LS513	G12D	G2M
ACATTTCTCGAACACT-1-0	0.58515	-5.34737	ARS-1620	LS513	G12D	G1
ACATTTCTCTTACGGA-1-0	8.61524	-0.230506	Vehicle	ASPC1	G12D	G2M
ACCAAACAGGGTAGCT-1-0	10.469	0.506125	Vehicle	ASPC1	G12D	S
ACCAAACCAATCAGCT-1-0	-5.86501	-3.44981	Vehicle	LS513	G12D	S
ACCAAACGTAACGATA-1-0	9.75558	-2.81659	ARS-1620	ASPC1	G12D	G1
ACCAAACGTCCCGGTA-1-0	-1.43378	-1.02672	Vehicle	LS513	G12D	G1
ACCAAACTCATGCTAG-1-0	2.70822	-1.72801	ARS-1620	LS513	G12D	G2M
ACCAAACTCCCGAGGT-1-0	-0.340578	-5.68708	ARS-1620	LS513	G12D	G2M
ACCAAACTCGCACGAC-1-0	0.259133	-6.24679	Vehicle	LS513	G12D	G2M
ACCAACACAAACGAGC-1-0	-0.840645	-0.70549	ARS-1620	LS513	G12D	G1
ACCAACACAATTGAGA-1-0	-6.56554	-1.39874	Vehicle	LS513	G12D	G2M
ACCAACAGTCGTCGGT-1-0	-4.04507	2.46312	Vehicle	LS513	G12D	G1
ACCACAAAGCGCAATG-1-0	3.75281	7.42146	ARS-1620	H2122	G12C	G1
ACCACAAAGGTCGTCC-1-0	-2.00798	0.469722	ARS-1620	LS513	G12D	G1
ACCACAACACTCGATA-1-0	-2.15998	-3.76749	ARS-1620	LS513	G12D	S
ACCACAACAGCTGTTA-1-0	0.0601142	-3.17656	ARS-1620	LS513	G12D	G1
ACCACAAGTCTTCAAG-1-0	-3.82191	-4.73469	ARS-1620	LS513	G12D	G2M
ACCACAATCTAGCAAC-1-0	5.23033	-4.33074	ARS-1620	LS513	G12D	G1
ACCATTTAGCCTGGAA-1-0	-0.418909	-1.9683	ARS-1620	LS513	G12D	G1
ACCATTTAGGCTCTAT-1-0	4.16874	4.76098	Vehicle	CALU-1	G12C	G2M
ACCATTTCACCAACAT-1-0	0.933339	-3.06167	Vehicle	LS513	G12D	G1
ACCATTTCAGACCATT-1-0	-4.97054	-2.75923	Vehicle	LS513	G12D	S
ACCATTTTCCGGCTTT-1-0	-3.03546	-0.173656	ARS-1620	LS513	G12D	G1
ACCATTTTCCTTCAGC-1-0	-3.43237	-4.75737	ARS-1620	LS513	G12D	G2M
ACCATTTTCTCAGTCC-1-0	-3.49888	-0.172778	Vehicle	LS513	G12D	G1
ACCCAAAAGTATGTAG-1-0	0.576948	-1.392	ARS-1620	LS513	G12D	G1
ACCCAAACAAGTTGGG-1-0	-1.23389	-3.96957	Vehicle	LS513	G12D	G2M
ACCCAAACATACAGCT-1-0	-5.07155	-1.63876	Vehicle	LS513	G12D	S
ACCCAAAGTGACCGTC-1-0	-3.07906	-5.02069	Vehicle	LS513	G12D	G2M
ACCCAAAGTGGTTTGT-1-0	-0.00549957	7.66358	ARS-1620	H2122	G12C	G1
ACCCAAATCTGCATAG-1-0	-2.3586	-0.800357	Vehicle	LS513	G12D	S
ACCCTCACAACCAACT-1-0	1.042	-1.39941	Vehicle	LS513	G12D	G1
ACCCTCACACGGCACT-1-0	-1.13496	-1.92841	ARS-1620	LS513	G12D	G1
ACCCTCACACTTGAGT-1-0	-2.03983	0.752995	ARS-1620	LS513	G12D	G1
ACCCTCAGTGATCATC-1-0	-0.921709	-1.13466	ARS-1620	LS513	G12D	G1
ACCCTTGAGCGTCTCG-1-0	-3.44015	-0.0998025	ARS-1620	LS513	G12D	G1
ACCCTTGAGGATTCAA-1-0	-5.373	-1.40127	Vehicle	LS513	G12D	G2M
ACCCTTGAGTAACGTA-1-0	3.39938	-4.08075	ARS-1620	LS513	G12D	G1
ACCCTTGCATACACCA-1-0	-5.12633	-3.43259	ARS-1620	LS513	G12D	S
ACCCTTGGTAGCCAGA-1-0	1.54315	-2.76312	ARS-1620	LS513	G12D	G1
ACCCTTGTCACGAACT-1-0	-0.971005	8.9571	Vehicle	H2122	G12C	G2M
ACCCTTGTCCTCACTG-1-0	-0.428858	-3.30169	ARS-1620	LS513	G12D	G1
ACCGTTCAGAGTACCG-1-0	11.0319	-0.736296	Vehicle	ASPC1	G12D	G1
ACCGTTCCATCTAACG-1-0	8.97325	-0.916716	ARS-1620	ASPC1	G12D	G1
ACCGTTCGTACCTGTA-1-0	5.15766	1.69864	ARS-1620	H727	G12V	G2M
ACCGTTCGTACTAAGA-1-0	-1.60151	-0.705159	Vehicle	LS513	G12D	G1
ACCGTTCGTAGACGTG-1-0	-2.66421	-4.57716	Vehicle	LS513	G12D	G1
ACCGTTCGTAGTGCGA-1-0	2.69233	7.13009	ARS-1620	H2122	G12C	G1
ACCGTTCTCAGGACAG-1-0	0.155556	3.76913	ARS-1620	LS513	G12D	G2M
ACCGTTCTCTGTCGCT-1-0	0.558954	-0.701508	Vehicle	LS513	G12D	G1
ACCTACCAGACATACA-1-0	-6.46762	-1.67307	ARS-1620	LS513	G12D	G2M
ACCTACCAGCTCCGAC-1-0	-3.63636	-2.18098	Vehicle	LS513	G12D	G1
ACCTACCGTAACCAGG-1-0	-1.28143	-2.04832	ARS-1620	LS513	G12D	G1
ACCTACCGTATTAAGG-1-0	1.70001	-2.63647	Vehicle	LS513	G12D	G1
ACCTACCTCAGCGGAA-1-0	-0.60247	7.37475	ARS-1620	H2122	G12C	G1
ACCTACCTCAGGAAGC-1-0	-3.89889	3.49698	ARS-1620	LS513	G12D	G1
ACCTACCTCCCAAGCG-1-0	-0.123441	-4.17154	Vehicle	LS513	G12D	G1
ACCTGAAAGGCGCTCT-1-0	-1.07387	-1.3824	ARS-1620	LS513	G12D	G1
ACCTGAACAAGCCCAC-1-0	-5.08583	-3.93955	ARS-1620	LS513	G12D	G1
ACCTGAACAATACGCT-1-0	2.13238	-5.53228	Vehicle	LS513	G12D	G2M
ACCTGAACAGACCAGA-1-0	9.50975	-2.39987	ARS-1620	ASPC1	G12D	G1
ACCTGAAGTATCAAGA-1-0	11.0352	-0.776362	ARS-1620	ASPC1	G12D	G1
ACCTGAAGTTAGAAGT-1-0	-6.07043	1.0513	Vehicle	LS513	G12D	G1
ACCTGAATCATGGAGG-1-0	-2.79324	-3.73541	Vehicle	LS513	G12D	G1
ACCTGAATCCAACCGG-1-0	-2.41353	-2.91444	ARS-1620	LS513	G12D	G1
ACCTGTCAGATTAGCA-1-0	10.1227	-2.28163	ARS-1620	ASPC1	G12D	G1
ACCTGTCAGCATTTCG-1-0	2.20462	9.86874	Vehicle	H2122	G12C	G1
ACCTGTCAGGAGATAG-1-0	0.660203	-1.5183	Vehicle	LS513	G12D	G1
ACCTGTCAGTTGGCGA-1-0	1.51768	8.80517	ARS-1620	H2122	G12C	G1
ACCTGTCCAACAGATA-1-0	-0.294356	8.11483	Vehicle	H2122	G12C	G1
ACCTGTCCACCAAAGG-1-0	0.933502	-4.31744	Vehicle	LS513	G12D	G1
ACCTGTCCACCTATCC-1-0	2.45513	-3.6374	ARS-1620	LS513	G12D	G1
ACCTGTCGTCTCGACG-1-0	-1.49473	-4.60655	ARS-1620	LS513	G12D	S
ACCTGTCGTTCTCTAT-1-0	2.468	-4.38618	Vehicle	LS513	G12D	G1
ACGATCACAATGCTCA-1-0	-4.00305	-6.67082	ARS-1620	LS513	G12D	G2M
ACGATCACACGCTGCA-1-0	-3.23803	-4.09917	ARS-1620	LS513	G12D	G2M
ACGATCAGTAGATGTA-1-0	9.70676	-0.646601	Vehicle	ASPC1	G12D	G1
ACGATCAGTCCATAGT-1-0	2.4284	-4.32811	Vehicle	LS513	G12D	G1
ACGATCATCGAGAATA-1-0	-4.68992	-1.64025	Vehicle	LS513	G12D	G2M
ACGATCATCTCGAGTA-1-0	10.5284	0.916795	Vehicle	ASPC1	G12D	G2M
ACGATGTAGAATCCCT-1-0	3.82448	7.57788	ARS-1620	H2122	G12C	G1
ACGATGTAGAGACAAG-1-0	-0.76474	-4.35698	ARS-1620	LS513	G12D	G1
ACGATGTAGCAGGCAT-1-0	-1.71437	-3.92228	ARS-1620	LS513	G12D	G1
ACGATGTAGCAGTAAT-1-0	-2.51808	-4.39748	ARS-1620	LS513	G12D	G2M
ACGATGTAGCCATTGT-1-0	9.77197	-2.02284	Vehicle	ASPC1	G12D	S
ACGATGTAGGACCCAA-1-0	-2.09599	-4.43447	ARS-1620	LS513	G12D	G2M
ACGATGTGTGGAACAC-1-0	-0.286257	7.08492	Vehicle	H2122	G12C	G1
ACGATGTTCCGTGTAA-1-0	-4.67268	-4.36169	ARS-1620	LS513	G12D	G2M
ACGATGTTCTACGGTA-1-0	9.80311	0.773469	Vehicle	ASPC1	G12D	G1
ACGCACGAGTTTCAGC-1-0	-3.29156	-5.76363	ARS-1620	LS513	G12D	G2M
ACGCACGCACCAGACC-1-0	-5.92287	1.21426	Vehicle	LS513	G12D	G1
ACGCACGGTCCTCCAT-1-0	-4.37326	-5.73199	Vehicle	LS513	G12D	G2M
ACGCACGGTGCATACT-1-0	-5.29305	-5.79003	Vehicle	LS513	G12D	G2M
ACGCACGTCTGAGATC-1-0	1.54801	-1.82692	ARS-1620	LS513	G12D	G1
ACGGAAGCACAGCCTG-1-0	0.53624	8.848	ARS-1620	H2122	G12C	G1
ACGGAAGCAGTAACCT-1-0	-4.39716	-5.77973	Vehicle	LS513	G12D	G2M
ACGGAAGGTGCCTTTC-1-0	-2.55147	-2.16098	Vehicle	LS513	G12D	G1
ACGGAAGGTTATCTTC-1-0	-1.15227	-1.84692	ARS-1620	LS513	G12D	G1
ACGGAAGTCCCATAAG-1-0	-4.11996	-3.46658	Vehicle	LS513	G12D	G1
ACGGAAGTCTGATGGT-1-0	-5.22106	-3.95713	Vehicle	LS513	G12D	G2M
ACGGGTCAGTCACTGT-1-0	-1.23617	9.01508	Vehicle	H2122	G12C	G2M
ACGGGTCCATAACTCG-1-0	7.15993	5.13002	Vehicle	SW837	G12C	G1
ACGGGTCGTCCCACGA-1-0	3.32887	7.36397	Vehicle	H2122	G12C	G1
ACGGGTCGTTGCGGCT-1-0	-4.88823	-3.68476	Vehicle	LS513	G12D	G1
ACGGTCGAGCTGGCCT-1-0	-1.51683	-2.70953	Vehicle	LS513	G12D	G1
ACGGTCGAGGTATTGA-1-0	-5.38569	0.730846	Vehicle	LS513	G12D	G1
ACGGTCGCACTAGGCC-1-0	-2.95411	-1.37229	Vehicle	LS513	G12D	G1
ACGGTCGGTATGAGAT-1-0	-0.20451	-3.7939	ARS-1620	LS513	G12D	G1
ACGGTCGGTTTAGAGA-1-0	7.99077	0.194823	Vehicle	ASPC1	G12D	G1
ACGGTCGTCGAGAATA-1-0	-1.47933	-5.48726	Vehicle	LS513	G12D	G2M
ACGGTTACATAGATGA-1-0	-0.983502	-3.32702	Vehicle	LS513	G12D	G1
ACGGTTAGTCCTCCTA-1-0	9.80026	-1.68164	Vehicle	ASPC1	G12D	G1
ACGGTTATCAGCTTGA-1-0	-1.85862	-1.6989	ARS-1620	LS513	G12D	G1
ACGTAACAGCCATTGT-1-0	3.48873	-2.54519	ARS-1620	LS513	G12D	G1
ACGTAACAGGTGCAGT-1-0	-6.60091	-0.311632	Vehicle	LS513	G12D	S
ACGTAACCAAAGCTAA-1-0	-0.594941	-1.04432	ARS-1620	LS513	G12D	G1
ACGTAACTCACTGCTC-1-0	0.423598	-4.29119	Vehicle	LS513	G12D	S
ACGTAACTCCCGGTAG-1-0	-3.10064	-0.961214	ARS-1620	LS513	G12D	G1
ACGTACAAGACCAGAC-1-0	3.05317	7.02098	ARS-1620	H2122	G12C	G1
ACGTACACACCTGTCT-1-0	-3.70032	2.94643	Vehicle	LS513	G12D	G2M
ACGTACAGTTACGCCG-1-0	-4.70235	-3.95454	Vehicle	LS513	G12D	G2M
ACGTAGTCAAGTATAG-1-0	-1.65105	-1.21625	ARS-1620	LS513	G12D	G1
ACGTAGTGTGACTAAA-1-0	-0.417679	-3.3949	ARS-1620	LS513	G12D	G1
ACGTCCTAGAGAGCAA-1-0	-1.94662	8.95839	Vehicle	H2122	G12C	G2M
ACGTCCTAGCCGAATG-1-0	-2.92959	1.53719	Vehicle	LS513	G12D	G1
ACGTCCTAGGTCCGAA-1-0	-3.93016	-3.8885	ARS-1620	LS513	G12D	G1
ACGTCCTAGTGAGGTC-1-0	0.859596	-3.83093	ARS-1620	LS513	G12D	G1
ACGTCCTGTGCCGAAA-1-0	0.801847	-1.74917	ARS-1620	LS513	G12D	G1
ACGTCCTGTTCCTACC-1-0	-4.29394	-3.41418	ARS-1620	LS513	G12D	S
ACGTCCTGTTCTCACC-1-0	-4.86633	7.35616	ARS-1620	A549	G12S	G1
ACGTCCTTCCGGCAAC-1-0	-4.59887	-3.303	Vehicle	LS513	G12D	G2M
ACGTCCTTCGGAGATG-1-0	-3.13541	-2.88912	Vehicle	LS513	G12D	S
ACGTCCTTCTGTACAG-1-0	9.08663	-1.18314	Vehicle	ASPC1	G12D	G1
ACGTTCCAGCAGAAAG-1-0	-6.66113	-0.914223	Vehicle	LS513	G12D	G1
ACGTTCCAGGTCACAG-1-0	-4.36437	-4.54308	Vehicle	LS513	G12D	G2M
ACGTTCCCAAATACAG-1-0	9.90794	-0.390658	ARS-1620	ASPC1	G12D	G1
ACGTTCCCAAGTATAG-1-0	10.5719	-0.768473	ARS-1620	ASPC1	G12D	G1
ACGTTCCGTTGAGTCT-1-0	8.40898	-0.136758	Vehicle	ASPC1	G12D	G1
ACGTTCCTCATTCTTG-1-0	-3.0011	-3.70804	Vehicle	LS513	G12D	G2M
ACGTTCCTCATTTGGG-1-0	9.08236	-2.87611	ARS-1620	ASPC1	G12D	G1
ACGTTCCTCGTGGCGT-1-0	10.1731	0.572496	Vehicle	ASPC1	G12D	S
ACTACGAAGACCAACG-1-0	-1.27071	-6.24074	ARS-1620	LS513	G12D	G2M
ACTACGAAGAGCTGCA-1-0	-1.43787	-4.49699	Vehicle	LS513	G12D	G2M
ACTACGATCGAGGCAA-1-0	-2.86857	-0.731611	Vehicle	LS513	G12D	G1
ACTACGATCGCTTACC-1-0	-5.55246	-3.36564	Vehicle	LS513	G12D	G2M
ACTACGATCTACAGGT-1-0	-0.653961	-2.60458	ARS-1620	LS513	G12D	G1
ACTACGATCTAGACAC-1-0	-3.39911	-2.27075	ARS-1620	LS513	G12D	G1
ACTATCTAGTTTAGGA-1-0	4.97537	3.06637	Vehicle	H727	G12V	G1
ACTATCTGTCAAGGCA-1-0	-3.25782	-2.67088	Vehicle	LS513	G12D	G1
ACTATCTGTTTGATCG-1-0	1.34186	-5.3385	Vehicle	LS513	G12D	G2M
ACTATGGAGAGGGTAA-1-0	1.12508	10.5188	ARS-1620	H2122	G12C	G1
ACTATGGAGCAGAAAG-1-0	-5.04662	-0.185847	Vehicle	LS513	G12D	G1
ACTATGGAGGACGGAG-1-0	4.51986	-5.00517	ARS-1620	LS513	G12D	G1
ACTATGGAGTTTCTTC-1-0	9.25673	-0.809924	Vehicle	ASPC1	G12D	G1
ACTATGGCAACAGCTT-1-0	-0.159378	-0.77836	Vehicle	LS513	G12D	G1
ACTATGGCAGTCCGTG-1-0	-0.858831	-1.7494	Vehicle	LS513	G12D	G1
ACTATGGTCGGAGATG-1-0	1.65597	-2.12361	ARS-1620	LS513	G12D	G2M
ACTATGGTCTCTTCAA-1-0	0.458867	3.35388	Vehicle	LS513	G12D	G2M
ACTATTCAGCGAACTG-1-0	-1.38431	-0.55713	Vehicle	LS513	G12D	G1
ACTATTCAGGAACTCG-1-0	-4.10447	-3.53715	Vehicle	LS513	G12D	G2M
ACTATTCCAACCGGAA-1-0	10.2238	-1.58274	Vehicle	ASPC1	G12D	G1
ACTATTCCACTCTCGT-1-0	-0.882984	10.0747	Vehicle	H2122	G12C	G2M
ACTATTCGTCGCTTAA-1-0	-2.96629	-4.98006	ARS-1620	LS513	G12D	G2M
ACTATTCGTTACACAC-1-0	9.03057	0.509206	Vehicle	ASPC1	G12D	G1
ACTATTCTCGGCCTTT-1-0	0.0350127	-1.33285	Vehicle	LS513	G12D	G1
ACTCCCAAGAGCCATG-1-0	-0.114968	-4.28213	ARS-1620	LS513	G12D	G1
ACTCCCACAGTTAGGG-1-0	5.04879	2.10742	ARS-1620	H727	G12V	G1
ACTCCCAGTCCTCCTA-1-0	3.16896	-2.51427	ARS-1620	LS513	G12D	G1
ACTCTCGAGCGAATGC-1-0	-0.443448	6.3783	ARS-1620	H2122	G12C	G1
ACTCTCGAGCTTCTAG-1-0	3.15825	4.50905	ARS-1620	H2009	G12A	G2M
ACTCTCGAGTACGTCT-1-0	-0.0703119	-5.0823	Vehicle	LS513	G12D	G2M
ACTCTCGGTATTCCGA-1-0	-3.31512	-3.53988	ARS-1620	LS513	G12D	G1
ACTCTCGGTCCTGGGT-1-0	1.53735	-1.90075	Vehicle	LS513	G12D	G1
ACTCTCGTCGACGAGA-1-0	-5.05638	-2.3374	Vehicle	LS513	G12D	G1
ACTCTCGTCGGTATGT-1-0	-0.255957	-2.89082	ARS-1620	LS513	G12D	G1
ACTGATGAGAAACTAC-1-0	-1.90842	-0.436028	Vehicle	LS513	G12D	G1
ACTGATGCAGTGGGTA-1-0	0.766847	-3.83509	Vehicle	LS513	G12D	G1
ACTGATGGTCCGGTCA-1-0	-1.26098	-1.34284	Vehicle	LS513	G12D	G1
ACTGATGGTTCAAAGA-1-0	-6.08684	-5.2103	Vehicle	LS513	G12D	G2M
ACTGATGTCCGTGTGG-1-0	1.72626	10.202	Vehicle	H2122	G12C	G1
ACTGATGTCGACGATT-1-0	9.389	1.17967	ARS-1620	ASPC1	G12D	G1
ACTGATGTCGATGCTA-1-0	9.29515	0.945463	Vehicle	ASPC1	G12D	G2M
ACTGATGTCTCCCTAG-1-0	-4.80096	-4.01692	ARS-1620	LS513	G12D	G2M
ACTGATGTCTGTCGTC-1-0	-2.79068	-2.25324	Vehicle	LS513	G12D	G1
ACTGCAAAGCCTTTCC-1-0	-3.54973	-3.32301	Vehicle	LS513	G12D	G2M
ACTGCAAAGGGAGGCA-1-0	0.199755	-5.06754	ARS-1620	LS513	G12D	G1
ACTGCAACAACACGAG-1-0	-3.76735	-0.648734	Vehicle	LS513	G12D	G1
ACTGCAACACGGCGTT-1-0	6.76109	5.18027	ARS-1620	SW837	G12C	G1
ACTGCAACAGAGTCAG-1-0	-5.2398	-1.96332	Vehicle	LS513	G12D	G1
ACTGCAAGTACGCGTC-1-0	-3.99032	-0.256154	Vehicle	LS513	G12D	G1
ACTGCAATCATAGAGA-1-0	-4.79122	7.32945	Vehicle	A549	G12S	G1
ACTGCAATCCATTTAC-1-0	-3.01327	-3.11306	ARS-1620	LS513	G12D	G1
ACTGCAATCTTGTGCC-1-0	-1.81795	-2.34245	ARS-1620	LS513	G12D	G1
ACTGTCCAGCCAACCC-1-0	-4.3026	-2.97872	Vehicle	LS513	G12D	G1
ACTGTCCCAATCTAGC-1-0	-3.0063	2.72913	Vehicle	LS513	G12D	G1
ACTGTCCCACACTGGC-1-0	5.05352	1.32267	Vehicle	H727	G12V	G1
ACTGTCCGTGCGTTTA-1-0	-4.86684	-2.15914	ARS-1620	LS513	G12D	G1
ACTGTGAAGATAGTCA-1-0	-5.58473	-2.32619	Vehicle	LS513	G12D	G2M
ACTGTGAGTATGTGTC-1-0	3.06799	-4.13206	ARS-1620	LS513	G12D	G1
ACTGTGATCGCATTGA-1-0	3.04102	7.85918	ARS-1620	H2122	G12C	G1
ACTGTGATCTGAATGC-1-0	1.98605	8.29585	Vehicle	H2122	G12C	G1
ACTTAGGAGTCTAGCT-1-0	-1.67475	-5.05671	Vehicle	LS513	G12D	S
ACTTAGGCAAGCCTGC-1-0	-6.09266	-4.69559	Vehicle	LS513	G12D	G2M
ACTTAGGCAATGCTCA-1-0	5.16904	2.01538	Vehicle	H727	G12V	G1
ACTTATCAGATGCTTC-1-0	-6.26058	-0.631812	Vehicle	LS513	G12D	G2M
ACTTATCAGCAACAAT-1-0	0.791514	-3.11145	Vehicle	LS513	G12D	G1
ACTTATCCACACCTGG-1-0	-3.08359	-1.67715	ARS-1620	LS513	G12D	G1
ACTTATCGTCCCACGA-1-0	-5.93781	-5.97549	Vehicle	LS513	G12D	G2M
ACTTATCGTCTTGAAC-1-0	-4.24866	-6.33938	Vehicle	LS513	G12D	G2M
ACTTATCGTTTAAGGA-1-0	-2.1728	-5.02562	ARS-1620	LS513	G12D	G2M
ACTTATCTCGGCATTA-1-0	-3.59504	-0.655058	Vehicle	LS513	G12D	G1
ACTTCCGAGTACAACA-1-0	-5.44115	-2.89622	Vehicle	LS513	G12D	G1
ACTTCCGGTCCGAAAG-1-0	3.45816	-4.46051	ARS-1620	LS513	G12D	G1
ACTTCCGGTTTCTTAC-1-0	-1.7248	9.53056	ARS-1620	H2122	G12C	G2M
ACTTCGCAGTCTTCGA-1-0	-3.96717	-3.04023	Vehicle	LS513	G12D	G1
ACTTCGCCAAACACCT-1-0	0.497486	-1.47886	Vehicle	LS513	G12D	G1
ACTTCGCCAAGTTGGG-1-0	-0.679237	-5.3952	ARS-1620	LS513	G12D	G2M
ACTTCGCGTAAGATCA-1-0	-4.7018	-3.97049	ARS-1620	LS513	G12D	G1
ACTTCGCGTGTTATCG-1-0	1.0868	-4.1906	Vehicle	LS513	G12D	G1
ACTTCGCTCGGTCACG-1-0	-1.48221	-6.28443	Vehicle	LS513	G12D	G2M
ACTTCGCTCTTACCAT-1-0	-1.55421	6.26731	Vehicle	H2122	G12C	G1
ACTTTCAAGTAACCTC-1-0	-4.49254	-2.57599	Vehicle	LS513	G12D	G1
ACTTTCACAATCTGCA-1-0	-0.177798	-1.73396	ARS-1620	LS513	G12D	G1
ACTTTCAGTGATTGGG-1-0	-4.67561	-3.64775	Vehicle	LS513	G12D	G1
ACTTTGTAGATAGGGA-1-0	-2.54135	-1.23786	ARS-1620	LS513	G12D	G1
ACTTTGTAGGTTGAGC-1-0	-0.822291	-5.75906	ARS-1620	LS513	G12D	G2M
ACTTTGTCAACCTAAC-1-0	-6.82742	-0.290279	Vehicle	LS513	G12D	G1
ACTTTGTCAGGACATG-1-0	-6.04763	-5.3465	Vehicle	LS513	G12D	G2M
ACTTTGTTCATTCGTT-1-0	1.68111	8.72776	ARS-1620	H2122	G12C	G1
ACTTTGTTCGTCGACG-1-0	-1.08238	-1.40342	Vehicle	LS513	G12D	G1
AGAAATGAGAATTCAG-1-0	7.58971	5.17571	ARS-1620	SW837	G12C	G1
AGAAATGAGGGATCGT-1-0	-3.1258	2.12454	ARS-1620	LS513	G12D	G1
AGAAATGAGTATGCAA-1-0	-3.08882	-1.3712	Vehicle	LS513	G12D	G1
AGAAATGGTTAAGAAC-1-0	-2.19355	0.940808	ARS-1620	LS513	G12D	G1
AGAAATGTCCCATACC-1-0	2.03527	9.90922	Vehicle	H2122	G12C	G1
AGAAATGTCCGCGAGT-1-0	-3.08746	-3.89633	Vehicle	LS513	G12D	G2M
AGAAATGTCGTGCAGC-1-0	8.08475	-0.155581	ARS-1620	ASPC1	G12D	G1
AGAACAAAGGTGAGCT-1-0	2.34649	7.41838	Vehicle	H2122	G12C	G1
AGAACAAAGTCCCGGT-1-0	-4.71401	-5.35562	Vehicle	LS513	G12D	G2M
AGAACAACAAGGGTCA-1-0	7.59039	5.29196	Vehicle	SW837	G12C	G1
AGAACAACAGAGATTA-1-0	-3.98722	-2.48123	Vehicle	LS513	G12D	G1
AGAACAAGTCAGGTAG-1-0	-0.577907	-2.03026	Vehicle	LS513	G12D	G1
AGAACAATCGGAGTGA-1-0	-0.768381	-3.54098	Vehicle	LS513	G12D	G1
AGAACCTCAAATTGCC-1-0	8.81104	1.12255	ARS-1620	ASPC1	G12D	G1
AGAACCTCAGCTATTG-1-0	4.90134	-4.89632	ARS-1620	LS513	G12D	G1
AGAACCTGTCGTGGAA-1-0	3.82951	-4.86086	Vehicle	LS513	G12D	G1
AGAACCTGTTTACGTG-1-0	1.55934	-2.97305	Vehicle	LS513	G12D	G1
AGAACCTTCGCATTGA-1-0	0.0425658	-2.52385	ARS-1620	LS513	G12D	G1
AGAAGCGAGCACAAAT-1-0	-6.03115	-3.46637	Vehicle	LS513	G12D	G2M
AGAAGCGCAAACAGGC-1-0	-0.775134	-2.77994	ARS-1620	LS513	G12D	G1
AGAAGCGCACACGGTC-1-0	5.03755	1.88229	ARS-1620	H727	G12V	G1
AGAAGCGCAGTAACGG-1-0	-0.195444	-2.77067	ARS-1620	LS513	G12D	G1
AGAAGTAAGAGGCCAT-1-0	0.00197443	8.85189	ARS-1620	H2122	G12C	G1
AGAAGTAAGCGTGTTT-1-0	-3.21844	-6.02939	Vehicle	LS513	G12D	G2M
AGAAGTACAGGAATCG-1-0	-1.04913	9.53186	Vehicle	H2122	G12C	G2M
AGAAGTAGTAATCAAG-1-0	10.3008	0.875218	Vehicle	ASPC1	G12D	G1
AGAAGTAGTGATACTC-1-0	10.013	1.13075	Vehicle	ASPC1	G12D	G2M
AGAAGTATCAGGGATG-1-0	9.88429	0.705283	Vehicle	ASPC1	G12D	G2M
AGAAGTATCGCGGTAC-1-0	-5.89856	-2.49024	Vehicle	LS513	G12D	S
AGAAGTATCGTTACCC-1-0	-3.57871	-5.21084	ARS-1620	LS513	G12D	G2M
AGAAGTATCTCCACTG-1-0	-0.748067	-5.35468	Vehicle	LS513	G12D	G2M
AGACAAACACAAGCAG-1-0	-3.73026	-1.41931	Vehicle	LS513	G12D	G1
AGACAAACACGCTGCA-1-0	-0.840557	-1.06636	Vehicle	LS513	G12D	G1
AGACAAACATGACGAG-1-0	-2.7082	1.26268	Vehicle	LS513	G12D	G1
AGACAAAGTGCCTGAC-1-0	2.5422	6.88979	ARS-1620	H2122	G12C	G1
AGACAAATCATGCCCT-1-0	-1.70708	-5.75296	ARS-1620	LS513	G12D	G2M
AGACAAATCGTCAACA-1-0	11.1394	-1.73661	Vehicle	ASPC1	G12D	G1
AGACAAATCTATGTGG-1-0	0.424051	-4.16097	Vehicle	LS513	G12D	G1
AGACAAATCTGTGCTC-1-0	0.584822	-4.37902	ARS-1620	LS513	G12D	G2M
AGACACTAGACAGCGT-1-0	-2.73683	1.6177	ARS-1620	LS513	G12D	G1
AGACACTAGGCTCTAT-1-0	-4.26648	-2.86962	Vehicle	LS513	G12D	G1
AGACACTAGGTTGCCC-1-0	-5.5448	-5.89875	ARS-1620	LS513	G12D	G2M
AGACACTAGTGATAGT-1-0	2.61585	4.79172	ARS-1620	H2009	G12A	G1
AGACACTGTGAGTAAT-1-0	-2.48077	-2.93716	ARS-1620	LS513	G12D	G1
AGACACTTCAGTGTGT-1-0	8.84023	0.118854	ARS-1620	ASPC1	G12D	G1
AGACACTTCGACATAC-1-0	-0.101023	-2.88466	Vehicle	LS513	G12D	G1
AGACACTTCGGTGCAC-1-0	-5.25218	-5.86521	Vehicle	LS513	G12D	G2M
AGACACTTCTAGGCCG-1-0	-1.34298	-1.22186	ARS-1620	LS513	G12D	G1
AGACAGGAGCTCGCAC-1-0	0.639215	-4.59764	Vehicle	LS513	G12D	G2M
AGACAGGAGGCGACAT-1-0	-0.150234	-3.26462	Vehicle	LS513	G12D	G1
AGACAGGCACCCTCTA-1-0	-0.490322	-1.10822	Vehicle	LS513	G12D	G1
AGACAGGCACCTAAAC-1-0	-1.37717	-3.69464	Vehicle	LS513	G12D	G1
AGACAGGGTGACTAAA-1-0	1.73846	-3.03229	ARS-1620	LS513	G12D	G1
AGACAGGTCATTCTTG-1-0	-6.53961	0.823366	Vehicle	LS513	G12D	G1
AGACAGGTCCACTTTA-1-0	3.01747	8.25481	ARS-1620	H2122	G12C	G1
AGACCATAGCATAGGC-1-0	-2.93804	-2.36264	Vehicle	LS513	G12D	G1
AGACCATGTACAGAAT-1-0	0.463635	-1.77435	ARS-1620	LS513	G12D	G1
AGACCATTCTACTGAG-1-0	-2.32837	4.73943	ARS-1620	H2122	G12C	G1
AGACCATTCTCACCCA-1-0	-2.04487	-2.81532	Vehicle	LS513	G12D	G1
AGACCCGGTCCCTCAT-1-0	0.753657	3.56051	ARS-1620	LS513	G12D	G2M
AGACCCGGTTCTAAGC-1-0	-2.41749	-1.89761	ARS-1620	LS513	G12D	G1
AGACCCGTCCCGAATA-1-0	3.50563	7.22824	ARS-1620	H2122	G12C	G1
AGACTCAAGCAAATGT-1-0	-4.9174	-3.5661	Vehicle	LS513	G12D	S
AGACTCAAGCTAAACA-1-0	3.49963	-3.81582	ARS-1620	LS513	G12D	G1
AGACTCACAACCTATG-1-0	3.01194	5.05854	ARS-1620	H2009	G12A	G1
AGACTCACACAACGTT-1-0	1.40543	-3.06122	Vehicle	LS513	G12D	G1
AGACTCAGTGCGGCTT-1-0	8.7454	-0.558673	ARS-1620	ASPC1	G12D	G1
AGACTCATCCCATTTA-1-0	1.02878	-2.00852	ARS-1620	LS513	G12D	G1
AGACTCATCGACGTCG-1-0	2.36352	8.09075	Vehicle	H2122	G12C	G1
AGAGAATAGGAAACGA-1-0	-0.0762458	-1.50699	Vehicle	LS513	G12D	G1
AGAGAATAGTACTGTC-1-0	-5.48123	-2.70685	Vehicle	LS513	G12D	G1
AGAGAATAGTATCTGC-1-0	1.01284	8.67741	Vehicle	H2122	G12C	G1
AGAGAATAGTGGTTCT-1-0	-6.70894	-1.4069	Vehicle	LS513	G12D	G2M
AGAGAATCAATTCTTC-1-0	-4.38888	-5.30192	Vehicle	LS513	G12D	G2M
AGAGAATGTATCCCAA-1-0	9.2227	-2.6135	ARS-1620	ASPC1	G12D	G1
AGAGAATTCAAGGCTT-1-0	-1.47445	-3.31053	ARS-1620	LS513	G12D	G1
AGAGAATTCGACCCAG-1-0	-0.239819	9.31162	Vehicle	H2122	G12C	G1
AGAGAATTCGTGCGAC-1-0	0.648618	10.2298	Vehicle	H2122	G12C	G1
AGAGAGCAGCATGGGT-1-0	-1.54402	-0.257903	ARS-1620	LS513	G12D	G1
AGAGAGCAGCGCACAA-1-0	3.28061	-2.66371	Vehicle	LS513	G12D	G1
AGAGAGCAGCGTTACT-1-0	1.53106	8.64423	Vehicle	H2122	G12C	G1
AGAGAGCAGGAACTCG-1-0	-1.6512	-1.32107	Vehicle	LS513	G12D	G1
AGAGAGCAGGCGACAT-1-0	-5.47291	-4.30685	ARS-1620	LS513	G12D	G2M
AGAGAGCAGTCGAAGC-1-0	2.73941	-5.1058	ARS-1620	LS513	G12D	G1
AGAGAGCCATGTACGT-1-0	1.95112	-4.16553	ARS-1620	LS513	G12D	G1
AGAGAGCGTCAGACTT-1-0	2.0307	0.0532562	Vehicle	LS513	G12D	G1
AGAGAGCGTGTTAGCT-1-0	-4.58164	-3.66838	Vehicle	LS513	G12D	G2M
AGAGAGCGTTAATGAG-1-0	9.07287	-2.4525	Vehicle	ASPC1	G12D	G1
AGAGAGCTCCATAAGC-1-0	-1.00376	9.1219	Vehicle	H2122	G12C	G1
AGAGCAGCAACACTAC-1-0	-4.13354	-1.10065	ARS-1620	LS513	G12D	G1
AGAGCAGCAATTGAAG-1-0	3.08899	-4.93155	Vehicle	LS513	G12D	G1
AGAGCAGGTTCAATCG-1-0	0.741446	-4.04953	Vehicle	LS513	G12D	G1
AGAGCAGGTTCGAAGG-1-0	-2.34186	-1.85254	Vehicle	LS513	G12D	G1
AGAGCAGTCGTGTGGC-1-0	2.26183	-1.9407	Vehicle	LS513	G12D	G1
AGAGCCCAGATTGATG-1-0	10.3031	0.506517	ARS-1620	ASPC1	G12D	G1
AGAGCCCGTTGCATGT-1-0	-2.48823	-1.61004	Vehicle	LS513	G12D	G1
AGAGCCCGTTGCATTG-1-0	9.21154	0.910114	ARS-1620	ASPC1	G12D	G2M
AGAGCCCTCCCAGTGG-1-0	2.26276	-4.49877	ARS-1620	LS513	G12D	G1
AGAGCCCTCTAAGAAG-1-0	7.94539	-1.01096	ARS-1620	ASPC1	G12D	G1
AGAGCCCTCTCACTCG-1-0	-4.88622	-4.32193	Vehicle	LS513	G12D	G1
AGAGCCCTCTGATGGT-1-0	0.882757	-2.25533	ARS-1620	LS513	G12D	G1
AGATAGAAGAATTGTG-1-0	1.4467	-0.680734	Vehicle	LS513	G12D	G1
AGATAGACAGTTGTCA-1-0	-6.39135	-1.14568	Vehicle	LS513	G12D	G1
AGATAGACATACCACA-1-0	1.04795	10.302	Vehicle	H2122	G12C	G1
AGATAGAGTCGCACGT-1-0	-2.88941	-3.38284	Vehicle	LS513	G12D	G1
AGATAGATCGCTGACG-1-0	-4.20596	-1.39266	ARS-1620	LS513	G12D	G1
AGATAGATCGGATACT-1-0	1.28263	-4.27841	Vehicle	LS513	G12D	G1
AGATAGATCTGTAACG-1-0	-2.73627	2.80902	Vehicle	LS513	G12D	G2M
AGATCCAAGAACTCCT-1-0	2.82791	-5.15151	Vehicle	LS513	G12D	G1
AGATCCAAGCAGGCAT-1-0	2.6597	-3.28079	Vehicle	LS513	G12D	G1
AGATCCAAGTATGAGT-1-0	-5.8583	-0.897517	ARS-1620	LS513	G12D	G1
AGATCCACACACCAGC-1-0	-4.57794	-1.17712	Vehicle	LS513	G12D	S
AGATCCAGTGTCGATT-1-0	9.88801	0.125091	Vehicle	ASPC1	G12D	G1
AGATCCATCTCGGGAC-1-0	-0.142102	-2.79059	ARS-1620	LS513	G12D	G1
AGATCGTAGCGTGAAC-1-0	-3.485	1.34348	Vehicle	LS513	G12D	G1
AGATCGTCAGGCGAAT-1-0	-0.630698	-4.15584	ARS-1620	LS513	G12D	G1
AGATCGTGTATGCGTT-1-0	-1.79686	-1.00917	ARS-1620	LS513	G12D	G1
AGATCGTGTTTCGTAG-1-0	-3.60549	-2.42541	ARS-1620	LS513	G12D	G1
AGATCGTTCGGTGTAT-1-0	-6.84107	0.497907	Vehicle	LS513	G12D	G1
AGATCGTTCGTGGCTG-1-0	-0.625664	7.73443	Vehicle	H2122	G12C	G1
AGATGAAAGTAGCAAT-1-0	0.694689	7.96315	Vehicle	H2122	G12C	G1
AGATGAACAAACACGG-1-0	-0.861768	-1.18035	Vehicle	LS513	G12D	G1
AGATGAAGTAATCAAG-1-0	-4.12968	6.60758	ARS-1620	A549	G12S	G1
AGATGAAGTTGCCGAC-1-0	10.0684	0.70048	ARS-1620	ASPC1	G12D	G2M
AGATGCTCACCGGTCA-1-0	-2.84173	-0.911132	ARS-1620	LS513	G12D	G1
AGATGCTCACCGTACG-1-0	0.125572	-3.97493	Vehicle	LS513	G12D	G1
AGATGCTTCGCATTAG-1-0	1.24791	-3.47086	ARS-1620	LS513	G12D	G1
AGCATCAAGCAATAGT-1-0	-1.06993	-2.80796	ARS-1620	LS513	G12D	S
AGCATCAAGCCAGTAG-1-0	-4.78626	-3.9212	Vehicle	LS513	G12D	G1
AGCATCAAGGACTAAT-1-0	3.52413	9.1087	Vehicle	H2122	G12C	G1
AGCATCAAGTCGGGAT-1-0	8.48828	-2.00255	ARS-1620	ASPC1	G12D	G1
AGCATCACAGCCTATA-1-0	0.871283	-4.1207	ARS-1620	LS513	G12D	G2M
AGCATCAGTCAGTCCG-1-0	-4.56251	-4.84529	ARS-1620	LS513	G12D	G2M
AGCATCAGTTAGTTCG-1-0	0.0808166	8.36917	Vehicle	H2122	G12C	G1
AGCATCAGTTCGGACC-1-0	-1.46855	-2.09837	ARS-1620	LS513	G12D	G1
AGCATCATCCATTGGA-1-0	4.21402	-5.4272	Vehicle	LS513	G12D	G1
AGCCAATAGCACCCAC-1-0	5.04354	2.15022	Vehicle	H727	G12V	G1
AGCCAATCACAAGTTC-1-0	1.69644	-4.72861	Vehicle	LS513	G12D	G1
AGCCAATCACTAACGT-1-0	1.05789	-1.52359	ARS-1620	LS513	G12D	G1
AGCCAATGTCACTTAG-1-0	-4.22022	0.911407	Vehicle	LS513	G12D	G1
AGCCAATGTGCACGCT-1-0	1.19307	-2.33705	ARS-1620	LS513	G12D	G1
AGCCAATGTTCGAACT-1-0	-0.905185	-1.89868	Vehicle	LS513	G12D	G1
AGCCAATTCAGTCTTT-1-0	7.85234	4.32211	Vehicle	SW837	G12C	G2M
AGCCACGAGTCGTCTA-1-0	9.13355	0.712035	ARS-1620	ASPC1	G12D	G1
AGCCACGAGTGATCGG-1-0	0.271733	9.01412	Vehicle	H2122	G12C	G2M
AGCCACGCAAACCACT-1-0	-3.8598	2.26036	ARS-1620	LS513	G12D	G2M
AGCCACGCAAGACCGA-1-0	-5.7403	-4.94861	Vehicle	LS513	G12D	G2M
AGCCACGCACCTGAAT-1-0	-1.4523	9.91989	Vehicle	H2122	G12C	G2M
AGCCACGGTTAGGCCC-1-0	-4.27627	-3.50431	Vehicle	LS513	G12D	G1
AGCCAGCAGGTACAAT-1-0	-5.27719	-3.72242	Vehicle	LS513	G12D	G2M
AGCCAGCAGTGTAGAT-1-0	-4.8354	0.366266	ARS-1620	LS513	G12D	G1
AGCCAGCGTAGAATGT-1-0	9.22645	0.0309897	ARS-1620	ASPC1	G12D	S
AGCCAGCGTATGTCAC-1-0	-0.751894	3.78827	ARS-1620	LS513	G12D	G1
AGCCAGCGTTCCGGTG-1-0	-1.47892	-3.59051	Vehicle	LS513	G12D	G1
AGCCAGCTCGCCTTGT-1-0	-4.82145	-3.11224	Vehicle	LS513	G12D	G1
AGCGATTCAGACTGCC-1-0	-5.67408	1.23529	ARS-1620	LS513	G12D	G1
AGCGATTGTGGTCTAT-1-0	2.80792	-3	ARS-1620	LS513	G12D	G1
AGCGATTTCAAGCTGT-1-0	-5.82769	-3.89619	Vehicle	LS513	G12D	G2M
AGCGATTTCCAGGACC-1-0	3.76602	-4.74274	ARS-1620	LS513	G12D	G1
AGCGATTTCTGAGTCA-1-0	-3.98232	2.1314	Vehicle	LS513	G12D	G2M
AGCGCCAAGGTAAAGG-1-0	-1.89947	-0.652463	ARS-1620	LS513	G12D	G1
AGCGCCAAGTCACACT-1-0	-1.17065	-5.27363	Vehicle	LS513	G12D	G2M
AGCGCCACAAGTATAG-1-0	8.11775	-0.703563	Vehicle	ASPC1	G12D	G1
AGCGCCACAGGACTAG-1-0	-2.58647	0.166247	Vehicle	LS513	G12D	G1
AGCGCCAGTAGGTTTC-1-0	-4.48438	-1.47496	ARS-1620	LS513	G12D	G1
AGCGCCATCCGTGCGA-1-0	-4.58136	7.02759	Vehicle	A549	G12S	G1
AGCGCTGCACTCTCGT-1-0	-0.0451722	8.43792	ARS-1620	H2122	G12C	G1
AGCGCTGCATGCTGCG-1-0	-6.96726	-5.07388	Vehicle	LS513	G12D	G2M
AGCGCTGGTAATTGGA-1-0	-0.44086	-4.77224	ARS-1620	LS513	G12D	G1
AGCGCTGGTACTGACT-1-0	0.437721	-1.31979	Vehicle	LS513	G12D	G1
AGCGCTGGTGACACGA-1-0	-3.33201	-2.78743	ARS-1620	LS513	G12D	G1
AGCGCTGGTTCATCTT-1-0	-0.462735	-4.43248	ARS-1620	LS513	G12D	G1
AGCGTATAGAGATTCA-1-0	-1.89202	-2.10482	Vehicle	LS513	G12D	G1
AGCGTATAGCGATGAC-1-0	0.186136	-2.05614	Vehicle	LS513	G12D	G1
AGCGTATCAGCAGGAT-1-0	1.37256	-4.42829	ARS-1620	LS513	G12D	G1
AGCGTATCAGCCGTCA-1-0	-6.5034	-4.18053	Vehicle	LS513	G12D	G2M
AGCGTATCAGGTTCAT-1-0	-2.51514	-2.86638	Vehicle	LS513	G12D	G1
AGCGTATCATTCACCC-1-0	-6.44769	-5.7595	Vehicle	LS513	G12D	G2M
AGCGTATGTCTCCTGT-1-0	9.5934	-2.3178	ARS-1620	ASPC1	G12D	G1
AGCGTATGTTCTCTAT-1-0	-3.99019	-1.73805	Vehicle	LS513	G12D	G1
AGCGTATTCAACACGT-1-0	-3.01295	-2.06497	Vehicle	LS513	G12D	G1
AGCGTATTCTGTCTCG-1-0	-4.73233	-4.72874	Vehicle	LS513	G12D	G2M
AGCTACAAGACTAAGT-1-0	-3.75332	-1.25845	ARS-1620	LS513	G12D	G2M
AGCTACACACTAACGT-1-0	-2.36922	-1.77312	Vehicle	LS513	G12D	G1
AGCTACACATAGGCGA-1-0	0.794962	-2.38586	Vehicle	LS513	G12D	G1
AGCTACAGTACCTAGT-1-0	-1.41973	9.28296	Vehicle	H2122	G12C	G2M
AGCTACAGTAGTGTGG-1-0	-2.20204	-4.58997	Vehicle	LS513	G12D	G2M
AGCTACAGTCACTGAT-1-0	-4.95345	-2.51849	Vehicle	LS513	G12D	G2M
AGCTACAGTCGTATGT-1-0	7.33865	4.73966	ARS-1620	SW837	G12C	G1
AGCTACATCCATCAGA-1-0	-2.21367	-4.29298	Vehicle	LS513	G12D	G1
AGCTACATCCGTTTCG-1-0	2.10703	8.29492	Vehicle	H2122	G12C	G1
AGCTACATCCTCATAT-1-0	3.47068	-3.15815	Vehicle	LS513	G12D	G1
AGCTCAAAGGTAGCAC-1-0	-0.409605	-5.34847	Vehicle	LS513	G12D	G1
AGCTCAATCTATACGG-1-0	-3.85707	-5.26827	Vehicle	LS513	G12D	G2M
AGCTTCCCACCGCTAG-1-0	-4.55073	-3.19748	Vehicle	LS513	G12D	G1
AGCTTCCCATGAGATA-1-0	-0.70725	-2.90404	ARS-1620	LS513	G12D	G1
AGCTTCCGTGTTTGCA-1-0	2.00478	-1.29618	ARS-1620	LS513	G12D	G1
AGCTTCCTCTGATTCT-1-0	-1.32244	10.076	ARS-1620	H2122	G12C	G2M
AGGAAATCAGCCGTCA-1-0	3.46749	-4.42384	ARS-1620	LS513	G12D	G1
AGGAAATCAGGATCTT-1-0	-1.75977	0.0837377	ARS-1620	LS513	G12D	S
AGGAAATGTAACGCGA-1-0	10.3354	0.815069	ARS-1620	ASPC1	G12D	G1
AGGAAATGTCTGTGTA-1-0	-4.99975	0.772262	Vehicle	LS513	G12D	G1
AGGAATAGTCTTGTCC-1-0	10.6309	-0.187097	Vehicle	ASPC1	G12D	G1
AGGAATAGTTTAGAGA-1-0	-0.455918	7.57013	ARS-1620	H2122	G12C	G1
AGGAATATCAGTGTCA-1-0	-4.18404	-6.28058	Vehicle	LS513	G12D	G2M
AGGAATATCGGCTATA-1-0	-4.77299	0.19573	Vehicle	LS513	G12D	G1
AGGAATATCTTGAACG-1-0	-0.123274	-4.96774	ARS-1620	LS513	G12D	G2M
AGGACGAAGGATTCCT-1-0	1.45041	-0.661029	Vehicle	LS513	G12D	G1
AGGACGAAGTCTAGAA-1-0	10.7375	0.304872	ARS-1620	ASPC1	G12D	G1
AGGACGACAAACAGGC-1-0	1.36773	-3.54866	Vehicle	LS513	G12D	G1
AGGACGACAACCTATG-1-0	0.078593	-1.06805	Vehicle	LS513	G12D	G1
AGGACGACAATAGGAT-1-0	-5.35322	0.647871	Vehicle	LS513	G12D	G1
AGGACGACAGCAAGAC-1-0	1.3325	-3.6157	ARS-1620	LS513	G12D	G1
AGGACGACAGCCCAGT-1-0	0.296707	-5.79921	Vehicle	LS513	G12D	G2M
AGGACGAGTCGCATTA-1-0	1.3318	-4.30408	ARS-1620	LS513	G12D	G1
AGGACGATCAAACCCA-1-0	-3.99751	-4.46676	Vehicle	LS513	G12D	G2M
AGGACGATCCACGGAC-1-0	-2.31125	-1.45193	ARS-1620	LS513	G12D	G1
AGGACGATCGTAATGC-1-0	-0.353994	-1.35787	Vehicle	LS513	G12D	G1
AGGACGATCTTGATTC-1-0	-4.68405	1.08864	Vehicle	LS513	G12D	G1
AGGACTTAGAGACAAG-1-0	0.271008	9.14226	Vehicle	H2122	G12C	G1
AGGACTTAGGGAGGAC-1-0	10.2337	-0.802763	ARS-1620	ASPC1	G12D	G2M
AGGACTTCAGCGTTGC-1-0	-2.71944	1.14468	ARS-1620	LS513	G12D	G1
AGGACTTGTCGATTCA-1-0	2.08126	-1.86351	Vehicle	LS513	G12D	G1
AGGACTTTCACCATAG-1-0	1.73801	-6.05426	Vehicle	LS513	G12D	G2M
AGGACTTTCATTCCTA-1-0	7.64363	5.26318	ARS-1620	SW837	G12C	G1
AGGACTTTCCGTGGCA-1-0	-0.764691	-3.11841	Vehicle	LS513	G12D	G1
AGGAGGTAGTTGTCAC-1-0	2.46223	-2.84113	Vehicle	LS513	G12D	G1
AGGAGGTCACTCGATA-1-0	-1.26701	8.9519	Vehicle	H2122	G12C	G1
AGGAGGTCAGATAAAC-1-0	8.69442	-2.27272	ARS-1620	ASPC1	G12D	G1
AGGAGGTGTACAACGG-1-0	-1.00578	-5.9931	Vehicle	LS513	G12D	G2M
AGGAGGTGTACTCCCT-1-0	0.0631633	-3.89615	Vehicle	LS513	G12D	G1
AGGAGGTGTTTACTGG-1-0	-3.36938	0.586822	Vehicle	LS513	G12D	G1
AGGAGGTTCGGAGATG-1-0	-3.25552	-2.55078	Vehicle	LS513	G12D	G1
AGGAGGTTCTCGTTTA-1-0	-3.49383	-2.89902	Vehicle	LS513	G12D	G1
AGGATAACAAATGGCG-1-0	0.728703	-2.79623	ARS-1620	LS513	G12D	G1
AGGATAACACAAAGCG-1-0	1.85624	-1.55721	ARS-1620	LS513	G12D	G2M
AGGATAACATCAGTGT-1-0	4.85372	1.83004	Vehicle	H727	G12V	G2M
AGGATAAGTAGCTTTG-1-0	0.118008	-5.30455	ARS-1620	LS513	G12D	G1
AGGATAAGTCCATAGT-1-0	10.7991	-0.601568	ARS-1620	ASPC1	G12D	G1
AGGATAAGTGCTATTG-1-0	-3.72802	-2.69482	ARS-1620	LS513	G12D	G1
AGGATAATCACGGACC-1-0	3.31644	-3.29973	Vehicle	LS513	G12D	G1
AGGATAATCCGCTTAC-1-0	-1.19114	-0.786852	Vehicle	LS513	G12D	G1
AGGATCTAGGAGGTTC-1-0	-2.84672	-4.43921	Vehicle	LS513	G12D	G2M
AGGATCTAGTTGTAAG-1-0	-3.40276	-1.2776	Vehicle	LS513	G12D	G1
AGGATCTTCCCTGTTG-1-0	1.41581	-3.4201	ARS-1620	LS513	G12D	G1
AGGATCTTCTTACTGT-1-0	4.97626	2.33949	Vehicle	H727	G12V	G1
AGGCATTAGCAATAAC-1-0	-2.10163	-5.21171	ARS-1620	LS513	G12D	G1
AGGCATTAGGTTTACC-1-0	0.6631	-2.54153	Vehicle	LS513	G12D	G1
AGGCATTCAGAAATCA-1-0	-4.5735	0.2758	Vehicle	LS513	G12D	G1
AGGCATTGTATTAAGG-1-0	1.47142	-4.20361	ARS-1620	LS513	G12D	G1
AGGCATTGTATTGCCA-1-0	-3.88532	-2.75433	ARS-1620	LS513	G12D	G1
AGGCATTGTGTGAGCA-1-0	1.5411	8.43047	Vehicle	H2122	G12C	G1
AGGCATTGTTGTGCAT-1-0	-4.7696	-5.53735	Vehicle	LS513	G12D	G2M
AGGCATTTCTTAAGGC-1-0	-0.0276278	9.66849	Vehicle	H2122	G12C	G1
AGGCCACAGGTCTTTG-1-0	-0.769034	-4.2752	Vehicle	LS513	G12D	S
AGGCCACCAATACGCT-1-0	1.91678	-5.74291	Vehicle	LS513	G12D	G2M
AGGCCACCACGTAGTT-1-0	-2.88514	-3.4488	Vehicle	LS513	G12D	S
AGGCCACCAGCTCGGT-1-0	0.454945	9.34333	Vehicle	H2122	G12C	G1
AGGCCACCAGGTGACA-1-0	-0.944972	-1.53342	Vehicle	LS513	G12D	G1
AGGCCACGTTGCCGAC-1-0	-2.41989	-0.121713	Vehicle	LS513	G12D	G1
AGGCTGCAGACGCCAA-1-0	-1.43637	-0.842853	ARS-1620	LS513	G12D	G1
AGGCTGCAGAGGTTTA-1-0	3.20077	4.92053	Vehicle	H2009	G12A	G1
AGGCTGCAGGCACGAT-1-0	-1.7836	-1.58516	Vehicle	LS513	G12D	G1
AGGCTGCAGTTTGGCT-1-0	0.81424	10.3225	Vehicle	H2122	G12C	G1
AGGCTGCCAGTCGAGA-1-0	-0.991248	-5.25327	Vehicle	LS513	G12D	G2M
AGGCTGCTCCAAGCCG-1-0	-1.02105	-0.848231	Vehicle	LS513	G12D	G1
AGGGAGTTCATTCACT-1-0	-3.50058	-5.92739	Vehicle	LS513	G12D	G2M
AGGGAGTTCGCAGTGC-1-0	2.28963	-4.72844	Vehicle	LS513	G12D	G1
AGGGAGTTCGGTGCAC-1-0	-3.7959	-5.12456	Vehicle	LS513	G12D	G2M
AGGGAGTTCTAGACCA-1-0	-3.61444	-6.25423	ARS-1620	LS513	G12D	G2M
AGGGCCTAGGATGGCT-1-0	8.59919	-0.840494	ARS-1620	ASPC1	G12D	G1
AGGGCCTAGTCATACC-1-0	-3.32086	-3.91599	Vehicle	LS513	G12D	G2M
AGGGCCTAGTTTGCTG-1-0	-3.02702	-5.28102	ARS-1620	LS513	G12D	G2M
AGGGCCTCAAATAAGC-1-0	1.78016	-2.61636	Vehicle	LS513	G12D	G1
AGGGCCTCACATGACT-1-0	3.30263	-0.431416	Vehicle	LS513	G12D	G1
AGGGCCTGTGACCTGC-1-0	8.40382	-1.38739	Vehicle	ASPC1	G12D	G1
AGGGCCTGTTGCCATA-1-0	3.30747	7.43561	Vehicle	H2122	G12C	G1
AGGGCCTTCCGGTAAT-1-0	-2.86783	3.73884	ARS-1620	LS513	G12D	G1
AGGGCCTTCGTCAGAT-1-0	-1.62467	-2.67374	ARS-1620	LS513	G12D	G1
AGGGCCTTCTCCGTGT-1-0	-4.51488	-2.95827	Vehicle	LS513	G12D	G1
AGGGCTCCACGCGTGT-1-0	2.28654	8.32943	Vehicle	H2122	G12C	G1
AGGGCTCCAGGACGAT-1-0	-6.01117	-0.970228	Vehicle	LS513	G12D	G1
AGGGCTCGTCGTGGTC-1-0	-4.26457	-4.17206	ARS-1620	LS513	G12D	G2M
AGGGCTCGTTCACGAT-1-0	-4.76779	0.698901	ARS-1620	LS513	G12D	G1
AGGGTCCAGATCCCGC-1-0	5.02881	1.68684	Vehicle	H727	G12V	G2M
AGGGTCCAGGCAGCTA-1-0	11.0675	-0.341801	Vehicle	ASPC1	G12D	S
AGGGTCCAGGGATCTG-1-0	1.81607	9.08509	ARS-1620	H2122	G12C	G1
AGGGTCCAGTGCTCAT-1-0	-0.44263	-1.82195	ARS-1620	LS513	G12D	G1
AGGGTCCCAATCGCCG-1-0	-0.376499	-2.83977	Vehicle	LS513	G12D	G1
AGGGTCCCACGCGTGT-1-0	-3.23691	-1.6564	ARS-1620	LS513	G12D	G1
AGGGTCCGTAAGCTCT-1-0	7.42307	4.72398	ARS-1620	SW837	G12C	G2M
AGGGTCCGTCCAAATC-1-0	-1.14266	9.39184	Vehicle	H2122	G12C	G2M
AGGGTCCGTTTCCCAC-1-0	-0.648948	-2.3049	ARS-1620	LS513	G12D	G1
AGGGTCCTCGTTAGTG-1-0	-4.57271	-3.9052	Vehicle	LS513	G12D	G1
AGGGTCCTCTACCAGA-1-0	-2.74984	-2.07024	Vehicle	LS513	G12D	G1
AGGGTGAAGCTGACTT-1-0	10.1403	0.740707	ARS-1620	ASPC1	G12D	G1
AGGGTGAAGTACGTCT-1-0	0.0340657	9.3013	Vehicle	H2122	G12C	G2M
AGGGTGACACAATTCG-1-0	9.09768	0.543352	Vehicle	ASPC1	G12D	S
AGGGTGACAGGAGACT-1-0	1.46464	9.65122	Vehicle	H2122	G12C	G1
AGGGTGAGTTAATGAG-1-0	-1.10078	-1.9045	ARS-1620	LS513	G12D	G1
AGGGTGATCCCGAAAT-1-0	0.774571	9.45333	Vehicle	H2122	G12C	G1
AGGGTGATCTACTCAT-1-0	1.60191	-6.05927	Vehicle	LS513	G12D	G2M
AGGGTGATCTAGGAAA-1-0	-3.3696	-4.94167	Vehicle	LS513	G12D	G2M
AGGGTTTAGAATAACC-1-0	-0.54144	9.2827	ARS-1620	H2122	G12C	G1
AGGGTTTAGGTACAAT-1-0	-1.91164	-4.21065	Vehicle	LS513	G12D	G2M
AGGGTTTGTAGACGGT-1-0	-6.89192	-4.94377	Vehicle	LS513	G12D	G2M
AGGGTTTTCGTACACA-1-0	2.27631	-2.49148	ARS-1620	LS513	G12D	G1
AGGTAGGAGACAAGCC-1-0	-3.94747	-1.95218	Vehicle	LS513	G12D	G2M
AGGTAGGAGACCAGCA-1-0	10.0391	-0.625599	ARS-1620	ASPC1	G12D	G1
AGGTAGGAGGACTTCT-1-0	-1.69853	-4.08944	ARS-1620	LS513	G12D	G2M
AGGTAGGAGGATACCG-1-0	-3.22537	1.28361	Vehicle	LS513	G12D	G1
AGGTAGGAGTGAGCCA-1-0	2.03234	-2.05248	ARS-1620	LS513	G12D	G1
AGGTAGGGTAATACCC-1-0	0.617602	-4.86014	ARS-1620	LS513	G12D	G2M
AGGTAGGGTATAGGAT-1-0	-1.74254	8.88822	ARS-1620	H2122	G12C	G2M
AGGTAGGTCGCCTATC-1-0	-5.19662	-2.60452	Vehicle	LS513	G12D	S
AGGTCATAGAGCCTGA-1-0	-0.900405	-3.79095	ARS-1620	LS513	G12D	G1
AGGTCATAGATGAAGG-1-0	-3.05388	-2.79074	ARS-1620	LS513	G12D	G1
AGGTCATGTCGCGTCA-1-0	0.65117	-3.76862	Vehicle	LS513	G12D	G1
AGGTCATTCAGGGATG-1-0	-1.1493	-1.38062	ARS-1620	LS513	G12D	G1
AGGTCATTCCTTATCA-1-0	6.99831	4.8651	Vehicle	SW837	G12C	G1
AGGTCTAAGCCTAACT-1-0	-0.0941609	-2.59938	Vehicle	LS513	G12D	G1
AGGTCTAAGGCTCAAG-1-0	0.454506	9.78116	Vehicle	H2122	G12C	G1
AGGTCTAAGGGTAATT-1-0	-1.56219	-2.93615	ARS-1620	LS513	G12D	G1
AGGTCTACACACCTGG-1-0	-3.27944	-2.88398	ARS-1620	LS513	G12D	G1
AGGTCTACAGCACAAG-1-0	-6.11828	0.814473	Vehicle	LS513	G12D	G1
AGGTCTAGTCCTTAAG-1-0	0.601228	-2.18113	Vehicle	LS513	G12D	G1
AGGTCTAGTGACGCCT-1-0	-2.36009	1.0343	Vehicle	LS513	G12D	G1
AGGTCTATCTAACGGT-1-0	-2.17493	3.33836	Vehicle	LS513	G12D	G1
AGGTGTTAGCCAGACA-1-0	-0.316434	8.51381	Vehicle	H2122	G12C	S
AGGTGTTCAAAGGGCT-1-0	-3.66788	3.42834	Vehicle	LS513	G12D	G2M
AGGTGTTCAGACAAAT-1-0	-1.24445	8.48046	Vehicle	H2122	G12C	G1
AGGTGTTGTATGTGTC-1-0	-0.967544	-3.23066	Vehicle	LS513	G12D	G1
AGGTGTTGTCGACTGC-1-0	-3.57046	2.05075	Vehicle	LS513	G12D	G2M
AGGTGTTGTGAAAGTT-1-0	2.55885	-5.0487	Vehicle	LS513	G12D	G2M
AGGTGTTGTGACTATC-1-0	-4.2011	-0.591667	Vehicle	LS513	G12D	G1
AGGTGTTGTTGTTGTG-1-0	-5.34657	-2.46844	Vehicle	LS513	G12D	G1
AGGTGTTTCACACGAT-1-0	-3.60866	-2.6794	Vehicle	LS513	G12D	G1
AGGTGTTTCTGTGTGA-1-0	-2.25114	-1.71963	ARS-1620	LS513	G12D	G1
AGGTTACGTCATCAGT-1-0	-0.659045	-4.61013	ARS-1620	LS513	G12D	G2M
AGGTTACGTTGCCGAC-1-0	-3.80454	0.00880559	Vehicle	LS513	G12D	G1
AGGTTACTCACGACTA-1-0	-2.69955	-0.669286	ARS-1620	LS513	G12D	G1
AGGTTACTCCAATCTT-1-0	-3.94346	-0.800675	Vehicle	LS513	G12D	G1
AGGTTGTCACCCAAGC-1-0	-5.80636	-4.45513	Vehicle	LS513	G12D	G2M
AGGTTGTCAGGTGTTT-1-0	-0.775781	8.98437	Vehicle	H2122	G12C	G1
AGGTTGTCAGTTAGGG-1-0	4.04088	-4.78425	Vehicle	LS513	G12D	G1
AGGTTGTGTGGTATGG-1-0	-4.94225	-6.05357	Vehicle	LS513	G12D	G2M
AGGTTGTTCCACGTAA-1-0	-2.64715	-4.90163	Vehicle	LS513	G12D	G2M
AGTAACCAGAAGGGAT-1-0	-0.0130908	9.27107	Vehicle	H2122	G12C	G1
AGTAACCAGCAAGTCG-1-0	-3.03197	-0.60317	Vehicle	LS513	G12D	G1
AGTAACCCAGGAGACT-1-0	9.69993	0.566937	Vehicle	ASPC1	G12D	G1
AGTAACCGTTTACACG-1-0	-3.17406	-1.68217	Vehicle	LS513	G12D	G1
AGTAACCTCTCTCGAC-1-0	3.0063	-4.77402	Vehicle	LS513	G12D	G1
AGTACCAAGTGTTGAA-1-0	0.98921	-4.21715	ARS-1620	H2009	G12A	S
AGTACCACAGTTCTAG-1-0	-6.75001	-1.48044	Vehicle	LS513	G12D	G1
AGTACCACATCGGTTA-1-0	1.20563	-1.66168	ARS-1620	LS513	G12D	G1
AGTACCACATGGCGCT-1-0	0.688632	-3.48819	ARS-1620	LS513	G12D	G1
AGTACCACATTCACCC-1-0	-6.10388	-2.074	ARS-1620	LS513	G12D	G1
AGTACCAGTAAGGCCA-1-0	10.2629	-0.0461697	ARS-1620	ASPC1	G12D	G2M
AGTACCAGTCGGATTT-1-0	-3.74783	0.536847	Vehicle	LS513	G12D	G1
AGTACCATCGTGCAGC-1-0	2.18955	10.2413	Vehicle	H2122	G12C	G1
AGTACCATCTCTCGAC-1-0	-3.80127	-0.22963	Vehicle	LS513	G12D	G1
AGTACCATCTTGGGCG-1-0	1.17435	-6.03142	Vehicle	LS513	G12D	G2M
AGTACTGCAGCTAACT-1-0	-1.06713	-3.54205	Vehicle	LS513	G12D	G1
AGTACTGGTCTGTAGT-1-0	-1.59197	-2.59201	ARS-1620	LS513	G12D	G1
AGTACTGGTGAATGAT-1-0	-0.766495	-4.5483	ARS-1620	LS513	G12D	S
AGTACTGGTGGAACCA-1-0	-6.54756	-4.85448	Vehicle	LS513	G12D	G2M
AGTACTGGTGTCCGGT-1-0	2.0306	10.3115	Vehicle	H2122	G12C	G1
AGTACTGTCACGGGAA-1-0	9.68495	0.328757	ARS-1620	ASPC1	G12D	G1
AGTACTGTCCAAGCAT-1-0	0.41284	-2.09734	ARS-1620	LS513	G12D	G1
AGTAGCTAGATTAGTG-1-0	-3.83828	-2.70511	ARS-1620	LS513	G12D	G1
AGTAGCTGTATCGAAA-1-0	-4.64376	-1.608	Vehicle	LS513	G12D	G1
AGTAGCTGTCCTCATC-1-0	7.49466	5.23836	Vehicle	SW837	G12C	G1
AGTAGCTGTCTTGTCC-1-0	-4.07649	-3.23017	Vehicle	LS513	G12D	G1
AGTAGTCAGGTTATAG-1-0	-0.842127	-3.46755	ARS-1620	LS513	G12D	G1
AGTAGTCCAAGGCGTA-1-0	0.802561	-5.61378	Vehicle	LS513	G12D	G2M
AGTAGTCCATTGTGCA-1-0	10.2848	-0.285193	Vehicle	ASPC1	G12D	G1
AGTAGTCGTCACTCGG-1-0	-1.92335	-3.05844	ARS-1620	LS513	G12D	G1
AGTAGTCTCTCAACGA-1-0	2.53156	-0.600554	Vehicle	LS513	G12D	G1
AGTAGTCTCTGTCGCT-1-0	-0.925212	8.82396	Vehicle	H2122	G12C	S
AGTCAACAGCGGATCA-1-0	-1.28389	-4.08327	Vehicle	LS513	G12D	G1
AGTCAACCACGCCACA-1-0	-4.82359	-3.17651	Vehicle	LS513	G12D	G2M
AGTCAACCAGAGAAAG-1-0	-2.37392	-5.11698	Vehicle	LS513	G12D	G2M
AGTCAACGTAGACAGC-1-0	-2.53459	-3.45902	Vehicle	LS513	G12D	G1
AGTCAACTCAGCTCTC-1-0	1.92833	-4.35778	ARS-1620	LS513	G12D	G1
AGTCAACTCCCTTGGT-1-0	-1.9878	1.72218	Vehicle	LS513	G12D	S
AGTCAACTCGATGCAT-1-0	0.552899	9.79962	Vehicle	H2122	G12C	G1
AGTCAACTCGCCAGTG-1-0	-4.22729	-1.86708	ARS-1620	LS513	G12D	G1
AGTCACAAGAAGGATG-1-0	2.67481	-2.34088	ARS-1620	LS513	G12D	G1
AGTCACAAGATCCAAA-1-0	0.867255	-1.12815	ARS-1620	LS513	G12D	G1
AGTCACAAGGTCGTCC-1-0	-3.37136	-3.08862	Vehicle	LS513	G12D	G1
AGTCACACAATAGTGA-1-0	-1.25909	-2.13748	ARS-1620	LS513	G12D	G1
AGTCACACACAGCATT-1-0	-0.385575	-0.934178	Vehicle	LS513	G12D	G1
AGTCACACATGGCCCA-1-0	-1.36873	8.98565	Vehicle	H2122	G12C	G2M
AGTCACAGTAGACTGG-1-0	-3.44724	-5.35131	ARS-1620	LS513	G12D	G2M
AGTCACATCACCTGGG-1-0	2.61533	-1.92358	Vehicle	LS513	G12D	G1
AGTCACATCGAGTACT-1-0	-5.22744	0.759623	Vehicle	LS513	G12D	G1
AGTCATGAGGATTTCC-1-0	-1.22939	9.02112	Vehicle	H2122	G12C	G2M
AGTCATGAGGCACTAG-1-0	-0.493952	-3.87665	Vehicle	LS513	G12D	G1
AGTCATGAGTGTTGAA-1-0	1.44659	9.49115	Vehicle	H2122	G12C	G1
AGTCATGCAGAAATTG-1-0	-1.48034	-6.25872	ARS-1620	LS513	G12D	G2M
AGTCATGGTCAAATCC-1-0	-3.71148	-4.90324	Vehicle	LS513	G12D	G2M
AGTCATGGTTGTGCCG-1-0	-1.28414	-2.38445	ARS-1620	LS513	G12D	G1
AGTCATGTCATCACCC-1-0	-3.95559	1.98589	Vehicle	LS513	G12D	G1
AGTCATGTCCTATTTG-1-0	-4.12723	3.8	Vehicle	LS513	G12D	G2M
AGTCATGTCTCTTAAC-1-0	8.31628	-1.19025	Vehicle	ASPC1	G12D	G1
AGTCATGTCTGGAGAG-1-0	-2.71981	-3.42472	Vehicle	LS513	G12D	G1
AGTCTCCAGAGAACCC-1-0	-4.89098	-4.3906	Vehicle	LS513	G12D	G2M
AGTCTCCAGGAAGTGA-1-0	0.531566	8.7267	Vehicle	H2122	G12C	G1
AGTCTCCAGTATTAGG-1-0	-4.93124	-5.77768	ARS-1620	LS513	G12D	G2M
AGTCTCCAGTCGAATA-1-0	11.0472	-1.31383	Vehicle	ASPC1	G12D	G1
AGTCTCCCAATGCTCA-1-0	1.95395	-0.969605	Vehicle	LS513	G12D	G1
AGTCTCCCACGCGCTA-1-0	1.03726	10.3509	Vehicle	H2122	G12C	G1
AGTCTCCCAGCCTACG-1-0	2.30609	-4.74805	Vehicle	LS513	G12D	G1
AGTCTCCGTCACAGAG-1-0	-5.84301	-4.08599	ARS-1620	LS513	G12D	G2M
AGTCTCCGTCCTACAA-1-0	9.56903	0.405646	ARS-1620	ASPC1	G12D	G1
AGTCTCCGTCTTCGAA-1-0	-1.64751	-2.98172	ARS-1620	LS513	G12D	S
AGTCTCCGTGCCGGTT-1-0	-2.33834	-1.76455	ARS-1620	LS513	G12D	G1
AGTCTCCTCCGATCTC-1-0	-0.532474	-0.937059	ARS-1620	LS513	G12D	G1
AGTGACTAGAGAGCGG-1-0	4.66274	1.32404	Vehicle	H727	G12V	G1
AGTGACTAGGTACCTT-1-0	-0.874603	-2.59461	Vehicle	LS513	G12D	G1
AGTGACTCAACTTGGT-1-0	1.4785	-4.06688	ARS-1620	LS513	G12D	G1
AGTGACTCATACATCG-1-0	-5.11641	-3.95639	ARS-1620	LS513	G12D	S
AGTGACTCATGGCGCT-1-0	-6.01874	-1.96986	ARS-1620	LS513	G12D	G2M
AGTGACTGTACGTGTT-1-0	3.2262	-3.46982	ARS-1620	LS513	G12D	G1
AGTGACTGTCAGTCTA-1-0	4.03518	-5.14263	Vehicle	LS513	G12D	G1
AGTGACTTCATCTATC-1-0	9.64347	-2.66145	ARS-1620	ASPC1	G12D	G1
AGTGACTTCCAAGGGA-1-0	1.36178	-2.08489	Vehicle	LS513	G12D	S
AGTGATCAGGACACTG-1-0	0.35517	-5.31196	ARS-1620	LS513	G12D	G2M
AGTGATCCAAGTGATA-1-0	-1.76658	-2.38999	ARS-1620	LS513	G12D	G1
AGTGATCCACAAACGG-1-0	-0.129109	-1.01924	Vehicle	LS513	G12D	G1
AGTGATCGTACTAACC-1-0	0.509568	8.86136	ARS-1620	H2122	G12C	G1
AGTGATCGTATCACGT-1-0	8.96248	-0.490634	Vehicle	ASPC1	G12D	G1
AGTGATCGTCTGGTTA-1-0	-1.94959	-0.269561	Vehicle	LS513	G12D	G1
AGTGATCTCAACACCA-1-0	0.368345	-2.54105	ARS-1620	LS513	G12D	G1
AGTGATCTCTCGTCGT-1-0	2.73154	4.77787	ARS-1620	H2009	G12A	G1
AGTGATCTCTGTACAG-1-0	1.65101	-6.10412	ARS-1620	LS513	G12D	G2M
AGTGCCGAGTGTACCT-1-0	-0.601108	-4.20507	ARS-1620	LS513	G12D	G1
AGTGCCGCAGACACAG-1-0	-5.34114	-6.48323	ARS-1620	LS513	G12D	G2M
AGTGCCGCAGCGTGAA-1-0	-4.55209	-0.179994	Vehicle	LS513	G12D	G2M
AGTGCCGGTGACTAAA-1-0	-1.14409	-3.66925	Vehicle	LS513	G12D	G1
AGTGCCGTCCACGGGT-1-0	-3.44818	-0.876915	Vehicle	LS513	G12D	G1
AGTGCCGTCCCACAGG-1-0	2.77643	-2.12062	ARS-1620	LS513	G12D	G1
AGTGCCGTCGCTTGCT-1-0	-6.09641	-5.6237	Vehicle	LS513	G12D	G2M
AGTGTTGAGACGTCGA-1-0	-0.545652	-2.66577	Vehicle	LS513	G12D	G1
AGTGTTGAGCGACCCT-1-0	8.71039	0.158873	Vehicle	ASPC1	G12D	G1
AGTGTTGCAATAGTCC-1-0	-0.235578	-6.19738	ARS-1620	LS513	G12D	G2M
AGTGTTGGTAAGATAC-1-0	-4.09744	3.64849	Vehicle	LS513	G12D	G2M
AGTGTTGTCAGTCATG-1-0	-4.39972	-5.8919	Vehicle	LS513	G12D	G2M
AGTGTTGTCCAGTACA-1-0	0.0382468	-2.138	Vehicle	LS513	G12D	G1
AGTTAGCAGCAGTCTT-1-0	-3.50044	-2.30068	Vehicle	LS513	G12D	G1
AGTTAGCAGTCAGGGT-1-0	-4.65881	-2.10304	ARS-1620	LS513	G12D	G1
AGTTAGCCAACCGTAT-1-0	9.26054	-1.00717	ARS-1620	ASPC1	G12D	G1
AGTTAGCCACGCGCAT-1-0	-3.24093	-2.72098	ARS-1620	LS513	G12D	G2M
AGTTAGCCAGAATCGG-1-0	-5.20437	-5.40759	Vehicle	LS513	G12D	G2M
AGTTAGCGTCTTACTT-1-0	0.1078	-1.90828	ARS-1620	LS513	G12D	G1
AGTTAGCTCCTCAGGG-1-0	1.12692	8.62118	Vehicle	H2122	G12C	G1
AGTTCCCCAAATCAGA-1-0	11.0068	0.958241	ARS-1620	ASPC1	G12D	G2M
AGTTCCCCACACCGAC-1-0	-6.86395	-6.01361	Vehicle	LS513	G12D	G2M
AGTTCCCCATGGTGGA-1-0	-4.2397	-4.63976	ARS-1620	LS513	G12D	G2M
AGTTCCCGTCAATCTG-1-0	5.52938	-3.89326	ARS-1620	LS513	G12D	G1
AGTTCCCGTGAGCGAT-1-0	-2.15808	-2.92827	ARS-1620	LS513	G12D	G1
AGTTCCCGTTGGCTAT-1-0	-3.35155	-4.84182	ARS-1620	LS513	G12D	G1
AGTTCCCGTTTCGTTT-1-0	-1.52302	-5.65855	Vehicle	LS513	G12D	G2M
AGTTCCCTCATTACTC-1-0	-3.38254	3.42286	Vehicle	LS513	G12D	G2M
AGTTCCCTCGCTGTCT-1-0	-3.55171	-4.08504	Vehicle	LS513	G12D	G1
AGTTCGAAGTGTTGTC-1-0	2.18868	-3.88501	Vehicle	LS513	G12D	G1
AGTTCGACACCTGCTT-1-0	0.864272	9.89109	Vehicle	H2122	G12C	G1
AGTTCGAGTACTAGCT-1-0	-1.75042	-3.70909	ARS-1620	LS513	G12D	G1
AGTTCGAGTCTTCTAT-1-0	5.47832	-3.78749	ARS-1620	LS513	G12D	G1
AGTTCGAGTGTGGTCC-1-0	-3.82788	-3.04546	Vehicle	LS513	G12D	G1
AGTTCGATCGAGAAAT-1-0	-2.7626	-4.93652	ARS-1620	LS513	G12D	G2M
AGTTCGATCTAAGCGT-1-0	-3.95598	-1.63268	Vehicle	LS513	G12D	G1
ATACCGAAGACAGCGT-1-0	-7.18734	-1.59713	Vehicle	LS513	G12D	G2M
ATACCGAAGCACTCTA-1-0	0.272707	4.2825	Vehicle	H2122	G12C	G1
ATACCGAAGGTTCAGG-1-0	-3.31272	-2.8519	Vehicle	LS513	G12D	G1
ATACCGACAGAACTAA-1-0	2.33723	-3.72436	Vehicle	LS513	G12D	G1
ATACCGACAGTCAGAG-1-0	10.87	-0.289461	ARS-1620	ASPC1	G12D	S
ATACCGAGTAGGGTAC-1-0	4.71152	2.06951	Vehicle	H727	G12V	G1
ATACCGAGTCGTGTTA-1-0	-4.81501	-1.83187	Vehicle	LS513	G12D	G2M
ATACCGATCACCTGGG-1-0	-5.1813	-2.43272	Vehicle	LS513	G12D	G2M
ATACCGATCGGTGTAT-1-0	2.92751	-4.01765	Vehicle	LS513	G12D	G1
ATACCTTAGGACTTCT-1-0	-4.2296	-1.34041	ARS-1620	LS513	G12D	G1
ATACCTTAGTCAGGGT-1-0	-3.51008	-3.19585	Vehicle	LS513	G12D	S
ATACCTTAGTGGCCTC-1-0	0.721889	3.02716	ARS-1620	LS513	G12D	G2M
ATACCTTCAACAGCCC-1-0	6.76192	5.12151	ARS-1620	SW837	G12C	G2M
ATACCTTCACCTCTAC-1-0	2.03709	-5.04468	ARS-1620	LS513	G12D	G1
ATACCTTCAGAGGTAC-1-0	1.18135	9.12239	ARS-1620	H2122	G12C	G1
ATACCTTCATGGAAGC-1-0	1.21749	-2.42471	ARS-1620	LS513	G12D	G1
ATACCTTGTATGATCC-1-0	2.41048	-3.96572	ARS-1620	LS513	G12D	G1
ATACCTTGTGCAGGAT-1-0	-4.29131	-5.34303	ARS-1620	LS513	G12D	G2M
ATACTTCAGATAACAC-1-0	3.22505	7.60239	ARS-1620	H2122	G12C	G1
ATACTTCAGGTAAACT-1-0	0.403968	8.23377	Vehicle	H2122	G12C	G2M
ATACTTCCACAACGTT-1-0	-2.79541	2.13778	Vehicle	LS513	G12D	G1
ATACTTCCATCGAAGG-1-0	3.54167	-4.65942	ARS-1620	LS513	G12D	G1
ATACTTCTCACGATAC-1-0	-0.244563	-6.27083	Vehicle	LS513	G12D	G2M
ATACTTCTCACTTGTT-1-0	-0.770041	-3.63364	ARS-1620	LS513	G12D	G1
ATAGACCAGATCGACG-1-0	-4.02088	2.51674	Vehicle	LS513	G12D	G1
ATAGACCAGGATATGT-1-0	0.236981	-1.16632	ARS-1620	LS513	G12D	G1
ATAGACCAGGCCACCT-1-0	-1.79081	-4.19526	ARS-1620	LS513	G12D	G2M
ATAGACCAGTACAGCG-1-0	-3.86608	2.68822	Vehicle	LS513	G12D	G1
ATAGACCAGTTGGACG-1-0	10.403	-0.945231	Vehicle	ASPC1	G12D	G1
ATAGACCCAAGGCTTT-1-0	0.00804	-2.50904	Vehicle	LS513	G12D	G1
ATAGACCCAATACAGA-1-0	-3.0739	0.241028	ARS-1620	LS513	G12D	G1
ATAGACCCACAAGCTT-1-0	-4.47481	-3.07134	Vehicle	LS513	G12D	S
ATAGACCCATGGAATA-1-0	0.0148585	-2.36708	Vehicle	LS513	G12D	G1
ATAGACCGTCCGAAGA-1-0	0.793391	-3.96325	Vehicle	LS513	G12D	G1
ATAGACCGTCGCTGCA-1-0	3.76568	4.64867	ARS-1620	CALU-1	G12C	G2M
ATAGACCTCCGAACGC-1-0	0.181445	-2.16492	Vehicle	LS513	G12D	G1
ATAGACCTCCTAGCGG-1-0	-3.33475	0.792375	ARS-1620	LS513	G12D	G1
ATAGACCTCGTGCAGC-1-0	0.587683	-4.33545	Vehicle	LS513	G12D	G1
ATAGAGAAGATGCTAA-1-0	-5.70859	-2.67788	Vehicle	LS513	G12D	S
ATAGAGAAGCTAGAGC-1-0	-1.09798	-3.64712	Vehicle	LS513	G12D	G1
ATAGAGACATGCAGCC-1-0	9.18284	-2.59548	Vehicle	ASPC1	G12D	G1
ATAGAGAGTCTGTGGC-1-0	-5.02905	-4.64068	Vehicle	LS513	G12D	G2M
ATAGAGATCCACTTCG-1-0	2.6582	8.10289	ARS-1620	H2122	G12C	G1
ATAGAGATCCCAAGCG-1-0	-1.90621	-1.55941	Vehicle	LS513	G12D	G1
ATAGAGATCGCTCCTA-1-0	7.79677	0.505184	ARS-1620	ASPC1	G12D	G1
ATAGAGATCTCAAAGC-1-0	-5.86231	-1.43491	ARS-1620	LS513	G12D	G1
ATAGAGATCTCGGTCT-1-0	-2.88708	-5.90109	Vehicle	LS513	G12D	G2M
ATAGGCTAGACTGTTC-1-0	-1.53029	-1.96475	Vehicle	LS513	G12D	G1
ATAGGCTAGACTTCGT-1-0	1.90967	9.57408	Vehicle	H2122	G12C	G1
ATAGGCTCAAGAGATT-1-0	-1.65411	0.296022	Vehicle	LS513	G12D	G1
ATAGGCTGTCATCTAG-1-0	-2.70938	2.38108	ARS-1620	LS513	G12D	G1
ATAGGCTGTCGCGTCA-1-0	8.67494	1.1875	Vehicle	ASPC1	G12D	S
ATAGGCTGTCTTCCGT-1-0	-1.59582	-3.20276	Vehicle	LS513	G12D	S
ATAGGCTGTGTACATC-1-0	-4.31886	0.102966	ARS-1620	LS513	G12D	G1
ATAGGCTGTGTGTGTT-1-0	-5.01621	-3.35956	Vehicle	LS513	G12D	G1
ATAGGCTGTTTCCATT-1-0	-0.598358	9.32179	ARS-1620	H2122	G12C	G1
ATAGGCTTCATCACCC-1-0	1.74435	-5.63908	Vehicle	LS513	G12D	G2M
ATAGGCTTCCTCCACA-1-0	-1.33759	-1.03318	Vehicle	LS513	G12D	G1
ATAGGCTTCTGCTGAA-1-0	-4.08316	-3.61035	Vehicle	LS513	G12D	G2M
ATATCCTAGAAATCCA-1-0	1.81211	-3.23056	Vehicle	LS513	G12D	G2M
ATATCCTAGAGCAGAA-1-0	9.22957	-2.45879	ARS-1620	ASPC1	G12D	G1
ATATCCTCACCGGCTA-1-0	-4.48131	-5.7641	ARS-1620	LS513	G12D	G2M
ATATCCTGTGCCCGTA-1-0	0.39083	-1.49511	Vehicle	LS513	G12D	G1
ATATCCTGTTCCGCTT-1-0	2.6599	-2.28874	ARS-1620	LS513	G12D	G1
ATATCCTTCAGATTGC-1-0	11.2495	-0.893057	ARS-1620	ASPC1	G12D	G1
ATCACAGAGTTGGCTT-1-0	-0.121175	-1.14145	ARS-1620	LS513	G12D	G1
ATCACAGCAAGCTACT-1-0	-0.569146	-6.13629	Vehicle	LS513	G12D	G2M
ATCACAGCAGAGGCAT-1-0	3.11387	7.9188	Vehicle	H2122	G12C	G1
ATCACAGGTCTACACA-1-0	-1.56132	-5.71914	Vehicle	LS513	G12D	G2M
ATCACAGGTTGCTCAA-1-0	-4.03632	-0.81522	Vehicle	LS513	G12D	G1
ATCACAGTCATGCCCT-1-0	0.641349	10.3069	Vehicle	H2122	G12C	G1
ATCACAGTCTAGGAAA-1-0	2.62535	-1.80852	Vehicle	LS513	G12D	G1
ATCACGAAGGTCACCC-1-0	0.959801	-4.68789	ARS-1620	LS513	G12D	G2M
ATCACGACACACGGTC-1-0	-1.2983	8.84919	Vehicle	H2122	G12C	G2M
ATCACGACACGGATCC-1-0	1.68444	-4.22279	Vehicle	LS513	G12D	G1
ATCACGAGTGCATGAG-1-0	-5.06198	-5.3749	Vehicle	LS513	G12D	G2M
ATCACGATCATCGGGC-1-0	1.7363	-6.09329	ARS-1620	LS513	G12D	G2M
ATCACTTAGAAGTCTA-1-0	-0.15726	9.13087	Vehicle	H2122	G12C	G1
ATCACTTAGGAACTCG-1-0	-5.98966	-0.745133	ARS-1620	LS513	G12D	G1
ATCACTTAGGTAAGTT-1-0	-0.897056	-2.10884	Vehicle	LS513	G12D	G1
ATCACTTAGGTAGCAC-1-0	-3.46091	-4.87493	Vehicle	LS513	G12D	G2M
ATCACTTCAACACACT-1-0	-5.36269	-4.05466	Vehicle	LS513	G12D	G2M
ATCACTTCACGTAACT-1-0	1.32962	-3.62412	ARS-1620	LS513	G12D	G1
ATCACTTGTACATACC-1-0	-0.849977	-5.31198	Vehicle	LS513	G12D	G2M
ATCACTTGTTGACTGT-1-0	0.275399	-4.42701	Vehicle	LS513	G12D	G1
ATCACTTTCACCTCAC-1-0	-6.1636	-0.425719	ARS-1620	LS513	G12D	G1
ATCAGGTAGATGACAT-1-0	8.73891	-2.49784	ARS-1620	ASPC1	G12D	G1
ATCAGGTAGGGCAGTT-1-0	-6.94488	-2.09518	Vehicle	LS513	G12D	G2M
ATCAGGTAGGTTGGAC-1-0	8.31778	-1.43335	ARS-1620	ASPC1	G12D	G1
ATCAGGTCACGCCAGT-1-0	1.64467	-2.60546	Vehicle	LS513	G12D	G1
ATCAGGTCATCATTTC-1-0	-2.64942	1.12979	Vehicle	LS513	G12D	G1
ATCAGGTGTCGCTGCA-1-0	-4.40754	-4.82384	Vehicle	LS513	G12D	G2M
ATCAGGTGTTAAACCC-1-0	-3.20446	-1.08431	Vehicle	LS513	G12D	G1
ATCAGGTGTTGCCATA-1-0	-1.23981	-2.15531	Vehicle	LS513	G12D	G1
ATCAGGTTCAACCCGG-1-0	-0.235573	-2.86592	ARS-1620	LS513	G12D	G1
ATCATTCCAAGAGGCT-1-0	0.840511	8.90714	Vehicle	H2122	G12C	S
ATCATTCCAATCGCGC-1-0	-5.00817	-4.59328	Vehicle	LS513	G12D	G2M
ATCATTCCATCCAACA-1-0	10.5303	-1.47796	Vehicle	ASPC1	G12D	G1
ATCATTCCATCGGCCA-1-0	-0.909956	8.29772	Vehicle	H2122	G12C	G1
ATCATTCCATGTGACT-1-0	-3.81972	1.88484	Vehicle	LS513	G12D	G1
ATCATTCTCGTTCATT-1-0	1.37731	-4.0145	Vehicle	LS513	G12D	G1
ATCCACCAGCAAGCCA-1-0	-5.4988	-5.37049	Vehicle	LS513	G12D	G2M
ATCCACCCACGCTGTG-1-0	0.785855	-2.04813	ARS-1620	LS513	G12D	G1
ATCCACCCACTCCTTG-1-0	2.6259	-2.48146	ARS-1620	LS513	G12D	G1
ATCCACCCAGTTGCGC-1-0	-1.22522	-2.19409	Vehicle	LS513	G12D	G1
ATCCACCCATAAGCGG-1-0	-4.63695	-2.01648	Vehicle	LS513	G12D	G1
ATCCACCCATGTGACT-1-0	-4.89442	-2.94911	ARS-1620	LS513	G12D	G1
ATCCACCGTACCTGTA-1-0	-2.18508	-4.08535	ARS-1620	LS513	G12D	G1
ATCCACCTCACCATGA-1-0	2.56605	-3.98325	ARS-1620	LS513	G12D	G1
ATCCACCTCTAGACCA-1-0	-6.3646	0.611642	Vehicle	LS513	G12D	G1
ATCCATTAGTCTGGTT-1-0	-1.49209	9.89518	ARS-1620	H2122	G12C	G2M
ATCCATTAGTGCTCGC-1-0	1.058	-1.09853	ARS-1620	LS513	G12D	G1
ATCCATTCAAAGGTTA-1-0	-2.76713	3.09886	ARS-1620	LS513	G12D	G1
ATCCATTGTACGACTT-1-0	0.978899	9.34658	Vehicle	H2122	G12C	G1
ATCCATTGTGGACTGA-1-0	-3.01471	-4.56708	ARS-1620	LS513	G12D	G2M
ATCCATTTCATTTGGG-1-0	-3.32276	-1.93815	Vehicle	LS513	G12D	G1
ATCCATTTCGCTTAAG-1-0	-3.81454	3.15484	Vehicle	LS513	G12D	G2M
ATCCCTGAGTTGGACG-1-0	0.0120948	-1.2528	Vehicle	LS513	G12D	G1
ATCCCTGCATTCCTAT-1-0	0.944222	3.1951	Vehicle	LS513	G12D	S
ATCCCTGGTAATCAAG-1-0	-4.58816	-4.42451	Vehicle	LS513	G12D	G1
ATCCCTGGTATCTCGA-1-0	0.774789	-3.20771	Vehicle	LS513	G12D	G1
ATCCCTGGTCAGCTTA-1-0	-3.16499	-0.193992	Vehicle	LS513	G12D	G1
ATCCCTGGTCGGATTT-1-0	0.180158	-2.93366	ARS-1620	LS513	G12D	G1
ATCCCTGGTCTACAAC-1-0	0.998588	2.87993	Vehicle	LS513	G12D	G2M
ATCCCTGGTTCACGAT-1-0	10.3813	-0.338899	Vehicle	ASPC1	G12D	G1
ATCCCTGGTTTAGTCG-1-0	-3.81191	-1.72702	Vehicle	LS513	G12D	G1
ATCCCTGTCGGCCTTT-1-0	8.6667	-0.377997	Vehicle	ASPC1	G12D	G1
ATCCCTGTCTTGGCTC-1-0	-0.0194559	-3.06769	ARS-1620	LS513	G12D	G1
ATCCGTCAGCACTTTG-1-0	-6.05059	-1.61285	Vehicle	LS513	G12D	G1
ATCCGTCCATGGACAG-1-0	-3.44235	-4.09662	ARS-1620	LS513	G12D	G2M
ATCCGTCGTAGGTAGC-1-0	2.01371	-4.77822	ARS-1620	LS513	G12D	G1
ATCCGTCGTGCGCTCA-1-0	6.91245	5.09424	Vehicle	SW837	G12C	G1
ATCCGTCGTGGCGCTT-1-0	-3.36083	0.573682	Vehicle	LS513	G12D	G1
ATCCGTCGTTACCTTT-1-0	11.0609	-0.20704	Vehicle	ASPC1	G12D	S
ATCCGTCTCAAACCCA-1-0	-0.580105	9.12926	Vehicle	H2122	G12C	G1
ATCCTATAGAGCAGTC-1-0	2.82781	-0.37318	ARS-1620	LS513	G12D	G1
ATCCTATAGATGTAGT-1-0	-1.80118	-2.72216	Vehicle	LS513	G12D	G1
ATCCTATAGTAAAGCT-1-0	2.97525	8.49312	Vehicle	H2122	G12C	G1
ATCCTATAGTATAACG-1-0	-3.79999	-4.88087	Vehicle	LS513	G12D	G2M
ATCCTATAGTGTACAA-1-0	2.28303	-3.74747	ARS-1620	LS513	G12D	G1
ATCCTATGTAGATTAG-1-0	2.61373	-4.49875	Vehicle	LS513	G12D	G1
ATCCTATGTATCACCA-1-0	-4.12547	-3.39501	Vehicle	LS513	G12D	S
ATCCTATGTGACAGCA-1-0	4.86491	-4.51701	Vehicle	LS513	G12D	G1
ATCCTATGTTCGGTAT-1-0	-5.81031	-5.5017	Vehicle	LS513	G12D	G2M
ATCCTATTCGGTCTGG-1-0	-0.951954	-3.84875	ARS-1620	LS513	G12D	G1
ATCGATGAGCTCGAAG-1-0	-4.54275	-3.45814	Vehicle	LS513	G12D	G1
ATCGATGAGCTGTGCC-1-0	-0.732101	-1.40714	Vehicle	LS513	G12D	G1
ATCGATGAGTGCACAG-1-0	-4.37912	3.06843	ARS-1620	LS513	G12D	G2M
ATCGATGAGTGCGCTC-1-0	-4.86611	-2.89993	ARS-1620	LS513	G12D	G1
ATCGATGCAACACGTT-1-0	-2.91801	2.26985	ARS-1620	LS513	G12D	G1
ATCGATGCAAGAGTAT-1-0	-3.88239	-3.2098	Vehicle	LS513	G12D	G1
ATCGATGCAGGATTCT-1-0	-3.6208	-5.2248	Vehicle	LS513	G12D	S
ATCGATGCAGGGCTTC-1-0	8.47401	-0.755673	ARS-1620	ASPC1	G12D	G1
ATCGATGTCATCGTAG-1-0	2.93966	7.30213	ARS-1620	H2122	G12C	G1
ATCGATGTCATTATCC-1-0	1.26568	-4.02171	Vehicle	LS513	G12D	G1
ATCGATGTCCTCTTTC-1-0	-4.06855	-3.25041	Vehicle	LS513	G12D	G1
ATCGATGTCGCTGACG-1-0	-4.70715	-4.61719	Vehicle	LS513	G12D	G2M
ATCGCCTAGCAACCAG-1-0	2.34589	-3.42735	ARS-1620	LS513	G12D	G1
ATCGCCTAGCAGATAT-1-0	0.561672	-2.99717	Vehicle	LS513	G12D	G1
ATCGCCTAGGTTTACC-1-0	2.82982	-1.45792	Vehicle	LS513	G12D	G2M
ATCGCCTGTCATAACC-1-0	-5.70026	-2.95722	Vehicle	LS513	G12D	G1
ATCGCCTGTCCTCATC-1-0	-2.61251	-1.23766	ARS-1620	LS513	G12D	G1
ATCGCCTGTGCCTATA-1-0	2.27691	-4.48985	Vehicle	LS513	G12D	G1
ATCGCCTGTTGACTAC-1-0	0.868307	-1.24585	ARS-1620	LS513	G12D	G1
ATCGCCTGTTTAGTCG-1-0	-2.03161	-4.02163	Vehicle	LS513	G12D	G1
ATCGCCTTCGCCCAGA-1-0	2.10393	-5.79709	ARS-1620	LS513	G12D	G2M
ATCGGATAGAAACTGT-1-0	-0.561419	-3.71025	Vehicle	LS513	G12D	G1
ATCGGATGTCTTCCGT-1-0	3.58713	-5.0933	Vehicle	LS513	G12D	G1
ATCGGATGTTCAACGT-1-0	-4.54668	-2.47809	Vehicle	LS513	G12D	G2M
ATCGGATTCAACCGAT-1-0	1.50187	8.47736	Vehicle	H2122	G12C	G1
ATCGGATTCTTAATCC-1-0	-1.55537	-4.07991	ARS-1620	LS513	G12D	G1
ATCGGCGAGGTGCTTT-1-0	3.15621	7.2911	Vehicle	H2122	G12C	G1
ATCGGCGAGTCGCCAC-1-0	7.55097	4.80351	Vehicle	SW837	G12C	G1
ATCGGCGCATCCGGTG-1-0	-0.558741	-4.87963	Vehicle	LS513	G12D	G2M
ATCGGCGGTAACCCGC-1-0	-3.30352	1.3747	Vehicle	LS513	G12D	G1
ATCGGCGGTGCGCTCA-1-0	-5.41361	-3.73335	Vehicle	LS513	G12D	G1
ATCGGCGGTTCGAAGG-1-0	9.47143	-1.64076	Vehicle	ASPC1	G12D	G1
ATCGGCGGTTGGATCT-1-0	4.01936	5.07094	ARS-1620	CALU-1	G12C	G1
ATCGGCGTCAAAGCCT-1-0	-1.05754	-4.1825	Vehicle	LS513	G12D	G2M
ATCGGCGTCAGAGTTC-1-0	-2.11556	-1.67074	Vehicle	LS513	G12D	G1
ATCGTAGAGTTTGAGA-1-0	3.63678	8.30665	ARS-1620	H2122	G12C	G1
ATCGTAGCAAGACCTT-1-0	10.1862	-1.09543	ARS-1620	ASPC1	G12D	G1
ATCGTAGCAGGTTCCG-1-0	-3.60476	-2.7178	Vehicle	LS513	G12D	S
ATCGTAGGTACTCCCT-1-0	-5.75588	-4.7611	Vehicle	LS513	G12D	G2M
ATCGTAGGTCCCGCAA-1-0	3.20171	-5.05499	Vehicle	LS513	G12D	G1
ATCGTAGGTGGGCTTC-1-0	2.34347	9.87412	Vehicle	H2122	G12C	G1
ATCGTAGGTTCTCGTC-1-0	-4.4848	-3.83031	Vehicle	LS513	G12D	G1
ATCGTAGTCGCTGACG-1-0	-1.7993	-1.64454	ARS-1620	LS513	G12D	G1
ATCGTCCAGCACCCAC-1-0	2.47228	-3.08316	ARS-1620	LS513	G12D	G1
ATCGTCCCATTCTGTT-1-0	0.433454	-0.778679	Vehicle	LS513	G12D	G1
ATCGTCCGTACGTACT-1-0	-1.51828	8.35858	Vehicle	H2122	G12C	G2M
ATCGTCCGTGTTTCTT-1-0	5.11944	1.44397	ARS-1620	H727	G12V	G2M
ATCGTCCTCTTCCCGA-1-0	-1.68038	-0.626871	ARS-1620	LS513	G12D	G1
ATCGTGAGTAAGATCA-1-0	8.62112	-0.143611	Vehicle	ASPC1	G12D	G1
ATCGTGAGTTCGAAGG-1-0	-1.69362	-5.00866	Vehicle	LS513	G12D	G2M
ATCTCTACACAGCCTG-1-0	-1.79761	9.53546	Vehicle	H2122	G12C	G2M
ATCTCTACATTGTCGA-1-0	2.35807	-4.23985	ARS-1620	LS513	G12D	G1
ATCTCTAGTCGCACGT-1-0	-3.67831	-0.796101	Vehicle	LS513	G12D	G1
ATCTCTAGTGGCAACA-1-0	-3.73683	3.33324	Vehicle	LS513	G12D	G1
ATCTTCAAGCAGCACA-1-0	0.703061	-2.58625	ARS-1620	LS513	G12D	G1
ATCTTCAAGCCGATAG-1-0	7.29026	5.37527	Vehicle	SW837	G12C	G1
ATCTTCAAGGCCTAAG-1-0	-4.9164	0.517925	Vehicle	LS513	G12D	G1
ATCTTCAAGTTATGGA-1-0	-6.21147	-2.11589	ARS-1620	LS513	G12D	G2M
ATCTTCACAACTGCTA-1-0	1.07855	8.69657	Vehicle	H2122	G12C	G1
ATCTTCAGTAATACCC-1-0	1.82726	-5.62567	ARS-1620	LS513	G12D	G1
ATCTTCATCACAGTGT-1-0	8.13222	-1.06846	ARS-1620	ASPC1	G12D	G1
ATCTTCATCCAACTAG-1-0	1.93688	-2.09857	ARS-1620	LS513	G12D	G1
ATCTTCATCCTTTAGT-1-0	-6.58889	-0.210033	ARS-1620	LS513	G12D	G1
ATCTTCATCGGCATAT-1-0	-2.06235	-1.35235	ARS-1620	LS513	G12D	G1
ATCTTCATCTCAATCT-1-0	-4.88273	-4.34681	Vehicle	LS513	G12D	S
ATGAAAGAGTATGCAA-1-0	0.353108	-3.18048	Vehicle	LS513	G12D	G1
ATGAAAGAGTTCCGTA-1-0	9.35587	-0.596388	ARS-1620	ASPC1	G12D	G1
ATGAAAGCACAGTCGC-1-0	-6.07451	-1.09052	ARS-1620	LS513	G12D	G1
ATGAAAGCACTGCACG-1-0	0.707172	-1.98764	Vehicle	LS513	G12D	G1
ATGAAAGCATGATGCT-1-0	-6.67486	-1.47158	Vehicle	LS513	G12D	G2M
ATGAAAGGTACGTTCA-1-0	-2.07474	-2.67533	Vehicle	LS513	G12D	G1
ATGACCACAGCCGGTT-1-0	10.9621	-0.694246	ARS-1620	ASPC1	G12D	G1
ATGACCACATCGTGGC-1-0	8.96514	0.487074	ARS-1620	ASPC1	G12D	G2M
ATGACCAGTGCCAAGA-1-0	-1.43165	-5.73738	Vehicle	LS513	G12D	G2M
ATGACCAGTGCCCACA-1-0	0.752138	-4.94265	ARS-1620	LS513	G12D	G1
ATGACCAGTTTGATCG-1-0	-2.2933	-3.21598	Vehicle	LS513	G12D	G1
ATGAGGGCAGCCTATA-1-0	-0.513903	-2.56416	Vehicle	LS513	G12D	G1
ATGAGGGGTCCTTGTC-1-0	3.06254	-5.29973	Vehicle	LS513	G12D	G1
ATGAGGGGTCTACACA-1-0	-3.7353	-4.78432	Vehicle	LS513	G12D	G2M
ATGAGGGGTGTGTGTT-1-0	2.73351	-5.01885	ARS-1620	LS513	G12D	G1
ATGAGGGTCATTACGG-1-0	-3.58399	2.92688	ARS-1620	LS513	G12D	G2M
ATGAGGGTCTGCCCTA-1-0	1.50007	8.47891	ARS-1620	H2122	G12C	G1
ATGAGTCAGCTACGTT-1-0	9.75063	-0.942091	ARS-1620	ASPC1	G12D	G1
ATGAGTCCAAACGGCA-1-0	-2.84267	-5.49101	ARS-1620	LS513	G12D	G2M
ATGAGTCCAAATGGTA-1-0	-0.256999	-6.37994	ARS-1620	LS513	G12D	G2M
ATGAGTCCACAGTACT-1-0	9.30658	0.211248	ARS-1620	ASPC1	G12D	G1
ATGATCGCACATGTTG-1-0	-1.34506	8.34847	Vehicle	H2122	G12C	G1
ATGATCGCATACCGTA-1-0	2.17757	-4.9148	Vehicle	LS513	G12D	G1
ATGATCGCATGTTCGA-1-0	9.33696	-2.74911	ARS-1620	ASPC1	G12D	G1
ATGATCGGTGTGATGG-1-0	-4.44076	-3.44016	ARS-1620	LS513	G12D	G1
ATGATCGGTTTGCCGG-1-0	-3.41399	0.797967	Vehicle	LS513	G12D	G1
ATGATCGTCACCTCTG-1-0	0.129862	-5.63146	Vehicle	LS513	G12D	G2M
ATGATCGTCACGACTA-1-0	1.60701	-4.25663	ARS-1620	LS513	G12D	G2M
ATGATCGTCATGAGGG-1-0	0.542638	-1.48797	Vehicle	LS513	G12D	G1
ATGATCGTCCATCCGT-1-0	-4.40424	-1.88405	ARS-1620	LS513	G12D	S
ATGCATGAGCCAGAGT-1-0	-0.686285	-3.63158	Vehicle	LS513	G12D	G1
ATGCATGAGCCTGAGA-1-0	0.564965	3.27119	ARS-1620	LS513	G12D	G1
ATGCATGAGGCCCGTT-1-0	1.69219	-3.87353	ARS-1620	LS513	G12D	G1
ATGCATGCAAGACTGG-1-0	-2.55138	-2.40782	ARS-1620	LS513	G12D	G1
ATGCATGCAATACAGA-1-0	-0.117227	-0.513776	Vehicle	LS513	G12D	G1
ATGCATGCACCCAATA-1-0	-2.66705	3.6209	ARS-1620	LS513	G12D	G1
ATGCATGCATCGAAGG-1-0	-1.94432	-2.70811	ARS-1620	LS513	G12D	G1
ATGCATGGTGGCAGAT-1-0	-6.67812	-4.68083	Vehicle	LS513	G12D	G2M
ATGCATGGTTAACAGA-1-0	0.497217	-4.7078	Vehicle	LS513	G12D	G1
ATGCATGTCGAGCACC-1-0	-4.15206	1.09842	ARS-1620	LS513	G12D	S
ATGCATGTCGATCCAA-1-0	2.70153	-0.354095	Vehicle	LS513	G12D	G1
ATGCCTCAGCATGGGT-1-0	9.28757	0.976421	ARS-1620	ASPC1	G12D	G2M
ATGCCTCAGGAAGTGA-1-0	8.82212	-0.369335	Vehicle	ASPC1	G12D	G1
ATGCCTCAGGTTCAGG-1-0	-0.0188556	-0.242111	Vehicle	LS513	G12D	G1
ATGCCTCAGTATGATG-1-0	-2.17619	3.60903	ARS-1620	LS513	G12D	G1
ATGCCTCCACTGGATT-1-0	-1.66159	-0.130275	Vehicle	LS513	G12D	G1
ATGCCTCCAGATCATC-1-0	7.60172	4.3302	Vehicle	SW837	G12C	G2M
ATGCCTCCATTGCCTC-1-0	0.631366	-5.0327	Vehicle	LS513	G12D	G2M
ATGCCTCGTATGGTTC-1-0	-1.33592	-2.9556	Vehicle	LS513	G12D	S
ATGCCTCGTCTGCAAT-1-0	0.710712	-1.80382	Vehicle	LS513	G12D	G1
ATGCCTCTCGCCGTGA-1-0	2.87677	8.82741	Vehicle	H2122	G12C	G1
ATGCGATAGACCACGA-1-0	1.41456	-4.47635	Vehicle	LS513	G12D	G1
ATGCGATAGTCACGAG-1-0	1.12907	-3.11551	ARS-1620	LS513	G12D	G1
ATGCGATCAAGAATGT-1-0	-2.9549	-2.67684	Vehicle	LS513	G12D	G1
ATGCGATCAGAAATTG-1-0	2.15627	7.68566	ARS-1620	H2122	G12C	G1
ATGCGATCAGTTGTTG-1-0	10.6834	-0.855938	Vehicle	ASPC1	G12D	G1
ATGCGATCATCTCATT-1-0	-5.20696	-0.940191	Vehicle	LS513	G12D	G1
ATGCGATGTTCAGCGC-1-0	9.92863	1.29209	Vehicle	ASPC1	G12D	G1
ATGCGATGTTCGGACC-1-0	8.28539	-1.51403	ARS-1620	ASPC1	G12D	G1
ATGCGATTCACGAACT-1-0	2.92057	6.49083	ARS-1620	H2122	G12C	G1
ATGCGATTCGCAGAGA-1-0	-4.4083	-3.23165	Vehicle	LS513	G12D	G1
ATGGAGGAGCCTGTCG-1-0	0.084897	-2.18754	ARS-1620	LS513	G12D	G1
ATGGAGGTCTTACGGA-1-0	-2.78114	-3.31826	ARS-1620	LS513	G12D	G1
ATGGATCAGAGAACCC-1-0	-2.19306	-1.49724	ARS-1620	LS513	G12D	G1
ATGGATCAGAGCATTA-1-0	0.0429904	-4.79068	ARS-1620	LS513	G12D	S
ATGGATCCAGCCCACA-1-0	-1.45659	9.18831	Vehicle	H2122	G12C	G2M
ATGGATCCATCGTCCT-1-0	-4.14456	-0.625212	Vehicle	LS513	G12D	G2M
ATGGATCGTGAGAACC-1-0	8.72418	1.08254	ARS-1620	ASPC1	G12D	G2M
ATGGATCGTGCCTTCT-1-0	-1.43719	8.76282	Vehicle	H2122	G12C	G2M
ATGGATCTCAGACTGT-1-0	-4.58887	-1.06263	Vehicle	LS513	G12D	S
ATGGATCTCCACGTAA-1-0	1.632	-5.10085	ARS-1620	LS513	G12D	G1
ATGGATCTCTTGCAGA-1-0	-1.4797	-1.88153	Vehicle	LS513	G12D	G1
ATGGGAGAGATAGCAT-1-0	-1.90891	-1.25497	ARS-1620	LS513	G12D	G1
ATGGGAGAGTTAGTGA-1-0	-1.1344	-1.46466	ARS-1620	LS513	G12D	G1
ATGGGAGCACCGTGGT-1-0	2.06227	10.1843	Vehicle	H2122	G12C	G1
ATGGGAGCAGCTGTCG-1-0	-1.96147	-4.46275	ARS-1620	LS513	G12D	G2M
ATGGGAGGTTAAGGAT-1-0	-2.11957	-4.13768	ARS-1620	LS513	G12D	G1
ATGGGAGTCCAAATGC-1-0	1.26995	-1.68527	ARS-1620	LS513	G12D	G1
ATGGGAGTCCGGCTTT-1-0	9.67206	-0.86364	Vehicle	ASPC1	G12D	G1
ATGGGTTCAATCGTCA-1-0	7.68722	-0.497077	ARS-1620	ASPC1	G12D	G1
ATGGGTTCAGAGGTAC-1-0	-4.43475	1.70681	Vehicle	LS513	G12D	G2M
ATGGGTTGTAATGCGG-1-0	-5.47243	-5.94576	Vehicle	LS513	G12D	G2M
ATGGGTTGTCCTTTGC-1-0	-0.636589	-5.59744	ARS-1620	LS513	G12D	G2M
ATGGTTGAGTAAGCAT-1-0	-2.5901	-2.37936	ARS-1620	LS513	G12D	S
ATGGTTGAGTCAATCC-1-0	-2.53886	3.35611	Vehicle	LS513	G12D	G2M
ATGGTTGGTGTACAGG-1-0	-2.77516	3.45986	Vehicle	LS513	G12D	S
ATGGTTGTCACCTCTG-1-0	8.54531	0.0625752	Vehicle	ASPC1	G12D	G1
ATGGTTGTCATTGCGA-1-0	-4.15545	-3.81107	Vehicle	LS513	G12D	S
ATGGTTGTCCGAGTGC-1-0	-0.00996352	-4.48377	ARS-1620	LS513	G12D	G1
ATGTCCCAGCGAGTCA-1-0	9.64172	-1.73836	Vehicle	ASPC1	G12D	G1
ATGTCCCCACGAGGAT-1-0	10.4786	0.725343	Vehicle	ASPC1	G12D	G1
ATGTCCCCACTATGTG-1-0	-2.47012	-0.519836	ARS-1620	LS513	G12D	G1
ATGTCCCCAGGTTCAT-1-0	3.41138	-3.3131	ARS-1620	LS513	G12D	G1
ATGTCCCCAGTCGTTA-1-0	-0.759078	-5.97236	ARS-1620	LS513	G12D	G2M
ATGTCCCGTCTTGTCC-1-0	1.17344	-4.30935	ARS-1620	LS513	G12D	G1
ATGTCCCTCTGTAACG-1-0	-0.261991	-4.1198	Vehicle	LS513	G12D	G2M
ATGTCCCTCTTGGCTC-1-0	8.84686	-1.09181	Vehicle	ASPC1	G12D	G1
ATGTCTTAGGATAATC-1-0	1.7559	-4.00418	Vehicle	LS513	G12D	G1
ATGTCTTAGTCACACT-1-0	2.20808	-5.42487	Vehicle	LS513	G12D	G1
ATGTCTTCAAACCGGA-1-0	-5.01992	-3.48962	ARS-1620	LS513	G12D	G1
ATGTCTTCACTGCATA-1-0	-2.48238	-5.56239	Vehicle	LS513	G12D	G2M
ATGTCTTCATTCTTCA-1-0	-2.5226	-4.06923	Vehicle	LS513	G12D	G1
ATGTCTTGTCACAGAG-1-0	-1.8504	-2.08773	ARS-1620	LS513	G12D	G1
ATGTCTTGTCTGATCA-1-0	-6.08452	-3.58449	Vehicle	LS513	G12D	S
ATGTCTTTCAACGAGG-1-0	-2.0243	0.223011	Vehicle	LS513	G12D	G1
ATGTCTTTCAGCGCGT-1-0	-1.06654	-2.30117	Vehicle	LS513	G12D	G1
ATTACCTAGACGACGT-1-0	-3.93157	-2.24046	Vehicle	LS513	G12D	G1
ATTACCTAGCGCCGTT-1-0	-2.54942	2.48607	ARS-1620	LS513	G12D	G1
ATTACCTAGTAGAATC-1-0	-5.60128	-4.98536	Vehicle	LS513	G12D	G2M
ATTACCTCATGATAGA-1-0	0.379834	-1.2088	ARS-1620	LS513	G12D	G1
ATTACCTGTCCTGGTG-1-0	2.09721	-3.92508	Vehicle	LS513	G12D	G1
ATTACCTGTGGCTCTG-1-0	-5.36583	-6.01465	Vehicle	LS513	G12D	G2M
ATTACCTGTTAGGAGC-1-0	-3.09578	-4.27211	ARS-1620	LS513	G12D	G1
ATTACCTTCAGTCAGT-1-0	-5.48665	-2.68003	Vehicle	LS513	G12D	G2M
ATTACTCAGCTCGTGC-1-0	9.60489	-0.450884	ARS-1620	ASPC1	G12D	G1
ATTACTCAGCTTCGTA-1-0	-3.98969	1.34132	ARS-1620	LS513	G12D	G1
ATTACTCAGGAACGTC-1-0	-2.07841	0.276163	ARS-1620	LS513	G12D	G1
ATTACTCCACTCGATA-1-0	10.7405	0.458367	ARS-1620	ASPC1	G12D	G2M
ATTACTCGTGAACCGA-1-0	-3.02094	-1.27574	Vehicle	LS513	G12D	G1
ATTACTCTCAGATGCT-1-0	-4.97289	-4.22095	ARS-1620	LS513	G12D	G2M
ATTATCCAGTAAAGCT-1-0	-2.50736	0.256945	Vehicle	LS513	G12D	G1
ATTATCCCAATCGCAT-1-0	4.80924	3.17536	ARS-1620	H727	G12V	G1
ATTATCCCAGTGGGTA-1-0	7.38967	4.51637	Vehicle	SW837	G12C	G2M
ATTATCCGTAACTAAG-1-0	1.05264	-4.35136	Vehicle	LS513	G12D	G2M
ATTATCCGTTCGGCTG-1-0	9.55165	0.409579	ARS-1620	ASPC1	G12D	G1
ATTATCCTCCCTCGAT-1-0	-4.73133	-2.3504	Vehicle	LS513	G12D	G1
ATTATCCTCTGTGCAA-1-0	9.4155	-0.137139	ARS-1620	ASPC1	G12D	G2M
ATTCACTCAGAGGTAC-1-0	9.80283	-0.493552	ARS-1620	ASPC1	G12D	G2M
ATTCACTGTTACGCCG-1-0	-5.24556	-5.5218	Vehicle	LS513	G12D	G2M
ATTCAGGAGCTATCCA-1-0	-5.23725	-0.429458	Vehicle	LS513	G12D	G2M
ATTCAGGCACGCTGAC-1-0	1.49966	8.01561	ARS-1620	H2122	G12C	G1
ATTCAGGCAGTCTGGC-1-0	1.18664	-4.59125	Vehicle	LS513	G12D	G1
ATTCAGGGTATCATGC-1-0	1.43725	9.70339	ARS-1620	H2122	G12C	G1
ATTCAGGGTCTTGTCC-1-0	-0.0308791	-2.13044	ARS-1620	LS513	G12D	G1
ATTCAGGGTTTCAGAC-1-0	-5.53588	-6.39776	Vehicle	LS513	G12D	G2M
ATTCAGGTCAACACCA-1-0	10.1667	-0.533672	Vehicle	ASPC1	G12D	G1
ATTCATCAGCCAAGGT-1-0	3.13357	4.9234	Vehicle	H2009	G12A	G2M
ATTCATCAGGACAGTC-1-0	-0.297124	-3.77876	ARS-1620	LS513	G12D	G1
ATTCATCAGTGGCGAT-1-0	1.89967	-3.66406	Vehicle	LS513	G12D	G1
ATTCATCCAAGACTGG-1-0	1.17724	-3.8588	Vehicle	LS513	G12D	G1
ATTCATCGTGTCTCCT-1-0	4.57714	1.65572	Vehicle	H727	G12V	G2M
ATTCATCTCTCTATAC-1-0	-4.23677	3.63211	Vehicle	LS513	G12D	G2M
ATTCCATAGTCTTGGT-1-0	10.7695	-1.55226	Vehicle	ASPC1	G12D	S
ATTCCATGTCGTCATA-1-0	-3.33813	-4.44573	Vehicle	LS513	G12D	G1
ATTCCATGTGATATAG-1-0	-3.47923	-0.741012	ARS-1620	LS513	G12D	G1
ATTCCATGTTAAGTCC-1-0	-6.25365	-2.11036	Vehicle	LS513	G12D	G2M
ATTCCCGAGCAGCGAT-1-0	-6.00217	-5.3429	Vehicle	LS513	G12D	G2M
ATTCCCGTCCGCGATG-1-0	-0.328513	-3.54339	ARS-1620	LS513	G12D	G1
ATTCCTAAGCCATTTG-1-0	9.57521	-0.624984	ARS-1620	ASPC1	G12D	G1
ATTCCTAAGTAAAGCT-1-0	-0.175382	-2.23499	ARS-1620	LS513	G12D	G1
ATTCCTAGTCTAGATC-1-0	-5.33654	-3.46733	Vehicle	LS513	G12D	G2M
ATTCCTAGTGTGAGCA-1-0	-3.5601	-0.469754	ARS-1620	LS513	G12D	G1
ATTCCTATCTAACGCA-1-0	-4.87666	-1.72704	ARS-1620	LS513	G12D	S
ATTCGTTAGCAGTACG-1-0	-7.17134	-1.66328	Vehicle	LS513	G12D	G2M
ATTCGTTAGCATGCGA-1-0	7.74451	5.09186	Vehicle	SW837	G12C	G2M
ATTCGTTAGCTCAGAG-1-0	-4.53572	0.968646	Vehicle	LS513	G12D	G1
ATTCGTTAGGACATCG-1-0	2.30022	-5.385	Vehicle	LS513	G12D	G1
ATTCGTTAGTGCGCTC-1-0	1.84075	10.0353	Vehicle	H2122	G12C	G1
ATTCGTTCACCGTGAC-1-0	-1.0594	-5.40225	ARS-1620	LS513	G12D	G2M
ATTCGTTTCCCGAATA-1-0	1.61069	-1.10458	ARS-1620	LS513	G12D	G1
ATTCGTTTCGCAATTG-1-0	-3.33471	-3.23049	Vehicle	LS513	G12D	G1
ATTCTACAGACCACGA-1-0	-3.09145	-2.29303	Vehicle	LS513	G12D	G2M
ATTCTACAGATGTTCC-1-0	9.40389	-1.66185	ARS-1620	ASPC1	G12D	G1
ATTCTACAGCATGCAG-1-0	-4.22498	-2.09616	Vehicle	LS513	G12D	G1
ATTCTACCAAGCTACT-1-0	1.60797	-0.490539	Vehicle	LS513	G12D	G1
ATTCTACCACCCAAGC-1-0	1.34955	4.44852	ARS-1620	H2009	G12A	G2M
ATTCTACGTCCCAAAT-1-0	-1.17757	-4.46928	ARS-1620	LS513	G12D	G1
ATTCTACTCGAACGCC-1-0	10.3252	-1.35881	ARS-1620	ASPC1	G12D	G1
ATTCTTGCATTGCAAC-1-0	9.81631	-2.01694	ARS-1620	ASPC1	G12D	G1
ATTCTTGGTCCTGTCT-1-0	7.86481	4.53784	Vehicle	SW837	G12C	G2M
ATTCTTGGTTCGGTTA-1-0	2.96712	-4.41213	Vehicle	LS513	G12D	G1
ATTGGGTAGAAACTGT-1-0	-4.22113	-5.51896	ARS-1620	LS513	G12D	G2M
ATTGGGTGTGACCGAA-1-0	-3.42592	-4.01495	Vehicle	LS513	G12D	G1
ATTGGGTTCCACTTCG-1-0	-1.88223	-1.20083	Vehicle	LS513	G12D	G1
ATTGGGTTCTATTGTC-1-0	3.22006	-5.03433	ARS-1620	LS513	G12D	G1
ATTGTTCAGCTGTACT-1-0	3.24155	-3.73369	ARS-1620	LS513	G12D	G1
ATTGTTCAGGCGACAT-1-0	-0.414012	-3.23445	Vehicle	LS513	G12D	G1
ATTGTTCAGTGGATTA-1-0	0.659531	-5.95173	Vehicle	LS513	G12D	G2M
ATTGTTCAGTGGCGAT-1-0	-4.71714	-3.22726	Vehicle	LS513	G12D	G2M
ATTGTTCCAAGATGTA-1-0	0.29789	10.2034	Vehicle	H2122	G12C	G1
ATTGTTCCATATTCGG-1-0	-2.46702	-1.90797	ARS-1620	LS513	G12D	G1
ATTGTTCCATGTGCTA-1-0	-3.5119	-1.28829	ARS-1620	LS513	G12D	G1
ATTGTTCGTTGGGATG-1-0	3.00727	-4.98729	Vehicle	LS513	G12D	G1
ATTGTTCTCGTCTACC-1-0	-7.02969	-1.43803	Vehicle	LS513	G12D	G2M
ATTGTTCTCGTGCTCT-1-0	11.3062	1.01208	ARS-1620	ASPC1	G12D	G2M
ATTTACCGTTTCTATC-1-0	0.932604	-0.775515	ARS-1620	LS513	G12D	G1
ATTTACCTCATGCATG-1-0	-6.2499	-0.695758	Vehicle	LS513	G12D	G1
ATTTACCTCCAGCACG-1-0	-0.64655	-2.23735	Vehicle	LS513	G12D	G1
ATTTACCTCCGTGGCA-1-0	7.71889	4.52831	Vehicle	SW837	G12C	G2M
ATTTACCTCGCCAGAC-1-0	2.09013	-1.8822	ARS-1620	LS513	G12D	G1
ATTTACCTCTCGAACA-1-0	2.24698	-6.11961	ARS-1620	LS513	G12D	G2M
ATTTACCTCTGAACGT-1-0	-6.04491	-5.12992	ARS-1620	LS513	G12D	G2M
ATTTCACAGACGTCGA-1-0	-0.754491	-4.91443	ARS-1620	LS513	G12D	G1
ATTTCACAGGTACTGG-1-0	-4.6251	-1.12561	ARS-1620	LS513	G12D	G1
ATTTCACAGGTAGACC-1-0	3.15671	9.48086	ARS-1620	H2122	G12C	G1
ATTTCACAGGTCGTCC-1-0	0.00259633	-2.41544	ARS-1620	LS513	G12D	G1
ATTTCACCACCCTGTT-1-0	-6.35831	-6.26488	Vehicle	LS513	G12D	G2M
ATTTCACCAGGTCCCA-1-0	1.87368	-2.27135	ARS-1620	LS513	G12D	G1
ATTTCACCAGTAGATA-1-0	1.8418	-0.527615	ARS-1620	LS513	G12D	G1
ATTTCACGTCCGAAAG-1-0	1.86759	-2.87676	Vehicle	LS513	G12D	G1
ATTTCTGCAAACCGGA-1-0	-4.66796	7.16071	ARS-1620	A549	G12S	G1
ATTTCTGCAGCGACAA-1-0	-2.75129	-3.70929	ARS-1620	LS513	G12D	G1
ATTTCTGGTCTTCATT-1-0	-6.95115	-5.18438	Vehicle	LS513	G12D	G2M
ATTTCTGTCCCGTAAA-1-0	-4.72278	-5.19262	Vehicle	LS513	G12D	G2M
CAAAGAAAGCCTCTGG-1-0	-5.13776	-5.72031	Vehicle	LS513	G12D	G2M
CAAAGAAAGGGTAGCT-1-0	-0.813543	8.71921	Vehicle	H2122	G12C	S
CAAAGAACAAAGCACG-1-0	-3.51412	-3.03973	ARS-1620	LS513	G12D	G1
CAAAGAAGTGGTCAAG-1-0	9.80599	0.150868	ARS-1620	ASPC1	G12D	G1
CAAAGAATCCGGCAGT-1-0	1.12452	4.50812	Vehicle	ASPC1	G12D	G1
CAAAGAATCTTACGTT-1-0	0.870691	-3.78144	Vehicle	LS513	G12D	G1
CAACAACAGACTCTAC-1-0	-3.77047	-3.05574	Vehicle	LS513	G12D	G1
CAACAACAGCGACATG-1-0	1.83582	-2.05568	ARS-1620	LS513	G12D	G1
CAACAACAGGATGTTA-1-0	-2.34047	-5.18389	ARS-1620	LS513	G12D	G1
CAACAACCAAGGGCAT-1-0	1.54676	-6.15416	Vehicle	LS513	G12D	G2M
CAACAACCACCGGTCA-1-0	-1.76736	-3.01532	ARS-1620	LS513	G12D	G1
CAACAACCAGGTCAAG-1-0	0.523856	9.8389	Vehicle	H2122	G12C	G1
CAACAACCATACAGCT-1-0	-4.0015	-5.6352	ARS-1620	LS513	G12D	G2M
CAACAACCATCGTGCG-1-0	-4.1944	-6.24644	Vehicle	LS513	G12D	G2M
CAACAACGTAGTATAG-1-0	9.33742	0.922606	Vehicle	ASPC1	G12D	G1
CAACAACGTCATAACC-1-0	2.32723	-3.74732	Vehicle	LS513	G12D	G1
CAACAACTCAAAGCCT-1-0	-0.776677	9.61227	Vehicle	H2122	G12C	G2M
CAACAACTCGGCATAT-1-0	-0.143853	-5.4327	ARS-1620	LS513	G12D	G2M
CAACAGTAGGATAATC-1-0	8.80643	0.681559	ARS-1620	ASPC1	G12D	G1
CAACAGTCACAGTGAG-1-0	1.04458	-5.02203	ARS-1620	LS513	G12D	G2M
CAACAGTGTTGGAGGT-1-0	-2.4689	-2.93728	Vehicle	LS513	G12D	G1
CAACAGTTCCGTAGTA-1-0	-2.86036	3.09761	Vehicle	LS513	G12D	G1
CAACAGTTCGCATGAT-1-0	-1.34008	-6.58315	Vehicle	LS513	G12D	G2M
CAACCAAAGCATCAGG-1-0	-3.95875	-4.32883	Vehicle	LS513	G12D	G2M
CAACCAACACCGTGAC-1-0	3.22394	7.33588	ARS-1620	H2122	G12C	G1
CAACCAACACCTGAAT-1-0	-4.13144	-6.59712	ARS-1620	LS513	G12D	G2M
CAACCAACAGAGGCTA-1-0	-4.68274	0.0437044	Vehicle	LS513	G12D	G1
CAACCAAGTGAGTGAC-1-0	0.427134	-4.06837	ARS-1620	LS513	G12D	S
CAACCAAGTGATACAA-1-0	-2.78204	-5.48279	ARS-1620	LS513	G12D	G2M
CAACCAAGTGTCCATA-1-0	9.88405	0.892758	Vehicle	ASPC1	G12D	G1
CAACCAAGTTCAAGTC-1-0	9.04584	0.48851	ARS-1620	ASPC1	G12D	G1
CAACCAATCAGTCAGT-1-0	1.80756	-1.74265	ARS-1620	LS513	G12D	G1
CAACCTCAGAGTACCG-1-0	-2.98839	3.2887	ARS-1620	LS513	G12D	G1
CAACCTCAGATACTGA-1-0	-1.45691	-2.16044	Vehicle	LS513	G12D	G1
CAACCTCAGGGAGATA-1-0	-3.15994	-1.41155	Vehicle	LS513	G12D	G1
CAACCTCAGTTACGGG-1-0	-3.60823	-3.58554	Vehicle	LS513	G12D	G1
CAACCTCGTCGATGCC-1-0	-4.50761	-3.80222	Vehicle	LS513	G12D	S
CAACCTCGTTACCGTA-1-0	-3.75056	3.25846	ARS-1620	LS513	G12D	G2M
CAACCTCGTTCGAAGG-1-0	-1.1624	9.61411	ARS-1620	H2122	G12C	G2M
CAACCTCTCCGTGACG-1-0	-1.9145	-1.73139	Vehicle	LS513	G12D	G1
CAACCTCTCTCTCGAC-1-0	3.46394	-3.03675	Vehicle	LS513	G12D	G1
CAACGATAGAAACTCA-1-0	-2.46775	-3.32423	Vehicle	LS513	G12D	G1
CAACGATAGATACTGA-1-0	10.3101	-0.317655	Vehicle	ASPC1	G12D	G1
CAACGATAGCTCTGTA-1-0	1.73474	8.3603	ARS-1620	H2122	G12C	G1
CAACGATCATACCGTA-1-0	3.04879	-3.50345	ARS-1620	LS513	G12D	G1
CAACGATGTTTGTTGG-1-0	-4.03767	-0.741365	Vehicle	LS513	G12D	G1
CAACGGCAGCTCGTGC-1-0	-1.39506	-6.34419	ARS-1620	LS513	G12D	G2M
CAACGGCAGTTGTACC-1-0	-3.68409	-6.2556	Vehicle	LS513	G12D	G2M
CAACGGCCAATCCAGT-1-0	9.84455	-2.47852	ARS-1620	ASPC1	G12D	G1
CAACGGCCAGAGATGC-1-0	-4.09106	-0.753408	ARS-1620	LS513	G12D	G1
CAACGGCCAGATACTC-1-0	2.57099	-3.96497	ARS-1620	LS513	G12D	G1
CAACGGCCAGCCTATA-1-0	-2.6504	-4.17762	Vehicle	LS513	G12D	G2M
CAACGGCGTTGAGGAC-1-0	1.83266	-4.71355	Vehicle	LS513	G12D	G1
CAACGGCTCTGCGGAC-1-0	11.234	0.791321	ARS-1620	ASPC1	G12D	G2M
CAACGGCTCTGGGCCA-1-0	1.50408	-4.19261	Vehicle	LS513	G12D	G1
CAAGACTAGGTGCTGA-1-0	-4.78526	-4.6992	Vehicle	LS513	G12D	G2M
CAAGACTAGTAGACAT-1-0	-2.7243	-0.594959	ARS-1620	LS513	G12D	G1
CAAGACTCACTTGTGA-1-0	-5.55386	-3.65134	Vehicle	LS513	G12D	G2M
CAAGACTGTACTTGTG-1-0	-3.20597	2.98761	ARS-1620	LS513	G12D	S
CAAGACTTCAATGTCG-1-0	-6.73148	-1.92631	ARS-1620	LS513	G12D	G2M
CAAGACTTCATAGGCT-1-0	10.6187	0.286893	Vehicle	ASPC1	G12D	G1
CAAGACTTCCGCTGTT-1-0	-2.37092	-2.38456	ARS-1620	LS513	G12D	G1
CAAGACTTCCTTTAGT-1-0	-1.65185	9.79015	Vehicle	H2122	G12C	G2M
CAAGAGGAGCGTTCAT-1-0	0.131025	-1.6425	Vehicle	LS513	G12D	G1
CAAGAGGGTACAAGTA-1-0	-3.09841	-2.37763	Vehicle	LS513	G12D	G1
CAAGAGGGTTACCGTA-1-0	-2.85148	-5.05787	ARS-1620	LS513	G12D	G1
CAAGAGGGTTATGTCG-1-0	10.2306	0.26657	ARS-1620	ASPC1	G12D	G1
CAAGAGGGTTGCCGAC-1-0	9.76817	-1.95148	ARS-1620	ASPC1	G12D	G1
CAAGAGGTCAACTACG-1-0	-0.0810241	-4.10736	ARS-1620	LS513	G12D	G1
CAAGAGGTCAGACCGC-1-0	-0.00117471	8.94566	Vehicle	H2122	G12C	G1
CAAGAGGTCAGCGCGT-1-0	-4.47389	-2.26465	Vehicle	LS513	G12D	G1
CAAGAGGTCCGTAATG-1-0	1.29453	-5.01038	ARS-1620	LS513	G12D	G1
CAAGAGGTCTCGGTCT-1-0	2.72796	-2.31183	ARS-1620	LS513	G12D	G1
CAAGCTAAGAGATCGC-1-0	-1.35093	-0.364113	Vehicle	LS513	G12D	G1
CAAGCTAAGATCCAAA-1-0	2.49411	-3.50044	Vehicle	LS513	G12D	G1
CAAGCTAAGCACACAG-1-0	-4.46152	-2.16593	Vehicle	LS513	G12D	G1
CAAGCTACAGGTGTGA-1-0	-3.2697	-3.69049	Vehicle	LS513	G12D	G1
CAAGCTACATCCTAAG-1-0	3.68781	7.10849	Vehicle	H2122	G12C	G1
CAAGCTAGTCTTAGTG-1-0	5.06802	1.74335	Vehicle	H727	G12V	S
CAAGCTATCGGATACT-1-0	-4.45179	0.0979213	ARS-1620	LS513	G12D	G1
CAAGGGAAGCTCGACC-1-0	2.93308	-3.57744	Vehicle	LS513	G12D	G1
CAAGGGAAGGGTCAAC-1-0	-1.75352	0.723183	Vehicle	LS513	G12D	G1
CAAGGGACAAGATGTA-1-0	-4.627	-2.21171	Vehicle	LS513	G12D	S
CAAGGGACATACTTTC-1-0	2.27841	-3.20813	ARS-1620	LS513	G12D	G1
CAAGGGATCGGCAGTC-1-0	3.2799	6.9537	ARS-1620	H2122	G12C	G1
CAAGGGATCTTTGCGC-1-0	0.676279	-1.86541	ARS-1620	LS513	G12D	G1
CAATACGAGATACGAT-1-0	0.191616	-3.43907	ARS-1620	LS513	G12D	G1
CAATACGGTTCGGCTG-1-0	-4.58899	-5.1767	Vehicle	LS513	G12D	G2M
CAATACGGTTTGAAAG-1-0	1.04005	-5.79426	Vehicle	LS513	G12D	G1
CAATACGTCGAAGCAG-1-0	-0.452452	-2.01567	Vehicle	LS513	G12D	G1
CAATACGTCGCCGAGT-1-0	-3.0728	0.688387	ARS-1620	LS513	G12D	G1
CAATACGTCTCCGAGG-1-0	-4.06384	3.31271	Vehicle	LS513	G12D	G2M
CAATCGACAGCCGGTT-1-0	-0.918511	-1.1249	Vehicle	LS513	G12D	G1
CAATCGATCTCTCCGA-1-0	-3.02213	-3.9939	Vehicle	LS513	G12D	G1
CAATGACCAAATACGA-1-0	1.80676	-5.83696	Vehicle	LS513	G12D	G1
CAATGACCAATCTAGC-1-0	10.8634	-1.62466	ARS-1620	ASPC1	G12D	G1
CAATGACCACTATCGA-1-0	-6.10798	-4.39975	Vehicle	LS513	G12D	G2M
CAATGACGTATGGAAT-1-0	-2.62131	-4.72793	Vehicle	LS513	G12D	G2M
CAATGACGTCCACTTC-1-0	1.6682	8.44173	Vehicle	H2122	G12C	G2M
CAATGACGTCTGTGAT-1-0	8.19256	-1.97791	Vehicle	ASPC1	G12D	G1
CAATGACGTTATAGAG-1-0	-3.59581	-5.26646	ARS-1620	LS513	G12D	G2M
CAATGACTCTGAACGT-1-0	-0.984749	-3.21805	ARS-1620	LS513	G12D	G1
CAATTTCAGACTCTTG-1-0	-6.04704	-3.9928	ARS-1620	LS513	G12D	G2M
CAATTTCAGCAATAAC-1-0	-2.68167	2.95371	ARS-1620	LS513	G12D	G1
CAATTTCAGTAATACG-1-0	-2.81156	0.318358	Vehicle	LS513	G12D	G1
CAATTTCCAACTTCTT-1-0	-6.96817	-0.331218	ARS-1620	LS513	G12D	G1
CAATTTCCAAGGTCTT-1-0	-5.15824	0.783038	Vehicle	LS513	G12D	G1
CAATTTCCACTAGTAC-1-0	-0.806496	10.3327	Vehicle	H2122	G12C	G2M
CAATTTCCAGAGTGAC-1-0	-3.31727	-4.2875	ARS-1620	LS513	G12D	G1
CAATTTCCAGGCATTT-1-0	2.43067	-5.8036	ARS-1620	LS513	G12D	G2M
CAATTTCGTCGAGCAA-1-0	1.58493	-5.19805	ARS-1620	LS513	G12D	G1
CAATTTCGTGCCTAAT-1-0	-2.83154	-1.7448	Vehicle	LS513	G12D	G1
CAATTTCGTTCAGTAC-1-0	-1.38737	-2.27444	Vehicle	LS513	G12D	G1
CAATTTCTCGGAGTAG-1-0	-6.11011	-3.34967	Vehicle	LS513	G12D	G2M
CACAACAAGACTGAGC-1-0	0.248822	-4.03391	ARS-1620	LS513	G12D	G1
CACAACACAGCTATTG-1-0	2.05508	3.47462	ARS-1620	ASPC1	G12D	G1
CACAACAGTAACTGCT-1-0	1.20129	-1.08004	Vehicle	LS513	G12D	G1
CACAACAGTGTCATCA-1-0	-4.78288	0.945237	Vehicle	LS513	G12D	G1
CACAACATCACCCATC-1-0	-4.83417	-5.10633	ARS-1620	LS513	G12D	G2M
CACACAAAGTCGGGAT-1-0	1.46394	-1.8104	Vehicle	LS513	G12D	G1
CACACAACATGACTCA-1-0	10.8996	0.622578	ARS-1620	ASPC1	G12D	G2M
CACACAAGTCCACACG-1-0	-0.206594	-3.11289	Vehicle	LS513	G12D	G1
CACACAAGTCGAGATG-1-0	-3.51924	-6.21197	ARS-1620	LS513	G12D	G2M
CACACAATCGGTGAAG-1-0	8.53292	-1.9652	Vehicle	ASPC1	G12D	G1
CACACAATCTCAACCC-1-0	-1.90197	-3.05623	ARS-1620	LS513	G12D	G1
CACAGATAGGTCACAG-1-0	-1.20631	-1.78263	ARS-1620	LS513	G12D	G1
CACAGATCAAGCCCAC-1-0	-5.86531	-4.03058	Vehicle	LS513	G12D	G2M
CACAGATCAAGGCAAC-1-0	-3.34272	-4.78933	Vehicle	LS513	G12D	G2M
CACAGATCAGCTCATA-1-0	-0.503404	-1.59408	ARS-1620	LS513	G12D	G1
CACAGATGTCACTACA-1-0	-7.2605	-0.558916	Vehicle	LS513	G12D	G1
CACAGATGTCGCTGCA-1-0	-3.32143	0.424669	Vehicle	LS513	G12D	G1
CACAGATTCCAGTGTA-1-0	-5.66433	-4.34697	Vehicle	LS513	G12D	G2M
CACAGATTCTCATTAC-1-0	-5.60199	-0.760302	ARS-1620	LS513	G12D	G1
CACAGGCAGCAAGCCA-1-0	-6.02772	-2.85232	Vehicle	LS513	G12D	S
CACAGGCCAGCTATAC-1-0	-1.9838	-4.16273	ARS-1620	LS513	G12D	G2M
CACAGGCGTATCGTAC-1-0	0.889159	-2.70673	ARS-1620	LS513	G12D	G1
CACAGGCGTGAGTCAG-1-0	0.265582	-2.70554	Vehicle	LS513	G12D	G1
CACAGGCGTGGAGAAA-1-0	8.82919	1.41773	Vehicle	ASPC1	G12D	G2M
CACAGGCGTTTGACAC-1-0	0.955902	-3.76461	Vehicle	LS513	G12D	G1
CACAGGCTCATACGGT-1-0	5.1652	2.93254	ARS-1620	H727	G12V	G1
CACAGGCTCTTCGATT-1-0	-3.2397	-3.61098	ARS-1620	LS513	G12D	S
CACATGAAGAGAGTGA-1-0	-3.61493	-0.919534	ARS-1620	LS513	G12D	G1
CACATGAGTACTGCCG-1-0	2.47165	-4.1645	ARS-1620	LS513	G12D	G1
CACATGATCGCTTGCT-1-0	1.51223	8.34882	ARS-1620	H2122	G12C	G1
CACATGATCTGGCCAG-1-0	-3.0498	-0.822447	ARS-1620	LS513	G12D	G1
CACCAAAAGGCCTGCT-1-0	-5.37914	-3.16109	ARS-1620	LS513	G12D	G2M
CACCAAAAGGGAACAA-1-0	-0.896063	-2.33605	ARS-1620	LS513	G12D	G1
CACCAAACAAGGGTCA-1-0	0.592862	-5.28109	Vehicle	LS513	G12D	G1
CACCAAACAAGTGATA-1-0	-3.44135	-0.0463539	Vehicle	LS513	G12D	G1
CACCAAACACTGGACC-1-0	-6.04175	-6.12833	Vehicle	LS513	G12D	G2M
CACCAAACATACATCG-1-0	-3.18457	-1.49989	Vehicle	LS513	G12D	G1
CACCAAAGTGGATCGA-1-0	-4.64076	-3.22213	Vehicle	LS513	G12D	G2M
CACCAAATCCCGAGAC-1-0	-4.48452	-1.23192	Vehicle	LS513	G12D	G1
CACCAAATCCTATTGT-1-0	0.82565	9.33254	Vehicle	H2122	G12C	G1
CACCAAATCTGTCTCG-1-0	7.95495	-0.172145	ARS-1620	ASPC1	G12D	S
CACCAAATCTTGATTC-1-0	-5.63325	-2.3745	ARS-1620	LS513	G12D	S
CACCAAATCTTGGTCC-1-0	-3.17763	-1.97352	Vehicle	LS513	G12D	G1
CACCGTTAGCTCGACC-1-0	-0.206029	-2.32394	Vehicle	LS513	G12D	G1
CACCGTTAGGCAGGTT-1-0	1.73552	-4.7284	ARS-1620	LS513	G12D	G1
CACCGTTAGTAGTCCT-1-0	1.77698	-3.88092	Vehicle	LS513	G12D	G1
CACCGTTGTAAGATTG-1-0	-1.09269	-0.547514	Vehicle	LS513	G12D	G1
CACCGTTGTACAATAG-1-0	-0.00339029	-1.56362	Vehicle	LS513	G12D	G1
CACCGTTGTAGGTAGC-1-0	1.61066	-5.665	ARS-1620	LS513	G12D	G1
CACCGTTGTTGCGTAT-1-0	-1.34421	-0.0995286	ARS-1620	LS513	G12D	G1
CACCGTTGTTTGCCGG-1-0	0.49737	-5.26355	ARS-1620	LS513	G12D	G2M
CACCGTTTCGAAGAAT-1-0	1.88391	8.48198	Vehicle	H2122	G12C	G1
CACGAATGTATCAAGA-1-0	3.15103	7.44244	ARS-1620	H2122	G12C	G1
CACGAATTCGTGGCTG-1-0	-4.19321	-1.18566	Vehicle	LS513	G12D	G1
CACGGGTAGCTCCGAC-1-0	-4.78848	-2.22029	Vehicle	LS513	G12D	G1
CACGGGTCAAATGGCG-1-0	-4.28444	-0.104834	ARS-1620	LS513	G12D	G1
CACGGGTCACTACCCT-1-0	0.0395529	-2.19367	ARS-1620	LS513	G12D	G1
CACGGGTGTATGCTAC-1-0	-0.880852	-4.79355	Vehicle	LS513	G12D	G2M
CACGTGGAGGACGCAT-1-0	3.83676	-4.35693	ARS-1620	LS513	G12D	G1
CACGTGGGTACATTGC-1-0	9.93471	0.864906	Vehicle	ASPC1	G12D	G2M
CACGTGGGTGTCTCCT-1-0	-3.47876	-2.75094	Vehicle	LS513	G12D	G2M
CACGTGGGTTTGCCGG-1-0	1.43917	-2.66945	Vehicle	LS513	G12D	G1
CACGTGGTCCACCTCA-1-0	-2.99357	-1.15762	Vehicle	LS513	G12D	G1
CACGTTCAGACCAAAT-1-0	-3.50902	-4.40527	ARS-1620	LS513	G12D	G1
CACGTTCCATGGCTGC-1-0	2.69058	-2.35622	ARS-1620	LS513	G12D	G1
CACGTTCGTACGAGCA-1-0	1.76657	-1.77777	Vehicle	LS513	G12D	G1
CACGTTCGTGGTCTAT-1-0	-1.5527	5.8244	Vehicle	H2122	G12C	S
CACGTTCGTTAGCTAC-1-0	-0.748094	-4.92676	ARS-1620	LS513	G12D	G1
CACGTTCTCTCATTTG-1-0	-3.38409	-5.45531	Vehicle	LS513	G12D	G2M
CACGTTCTCTGAGCAT-1-0	2.42796	7.45124	ARS-1620	H2122	G12C	G1
CACGTTCTCTTCGGAA-1-0	-2.29983	-1.55512	ARS-1620	LS513	G12D	G1
CACTAAGAGAGTTGTA-1-0	10.4501	-1.89636	ARS-1620	ASPC1	G12D	G1
CACTAAGAGCGATGGT-1-0	-0.926814	-5.65829	Vehicle	LS513	G12D	G2M
CACTAAGAGTGTAGTA-1-0	-4.20392	-2.33711	Vehicle	LS513	G12D	S
CACTAAGCATGCAGCC-1-0	-4.81856	6.69903	Vehicle	A549	G12S	G1
CACTAAGGTAATCAAG-1-0	-5.47428	-0.502481	ARS-1620	LS513	G12D	G1
CACTAAGGTACCTGTA-1-0	9.41732	0.0451909	ARS-1620	ASPC1	G12D	G1
CACTAAGGTATGATCC-1-0	-1.37365	0.278933	Vehicle	LS513	G12D	G1
CACTAAGTCATAGAGA-1-0	-1.76493	-2.38505	ARS-1620	LS513	G12D	G1
CACTAAGTCATTTGCT-1-0	-3.70467	-2.96603	Vehicle	LS513	G12D	G1
CACTAAGTCGGACGTC-1-0	2.65126	7.56771	Vehicle	H2122	G12C	G1
CACTGAAGTATCCTCC-1-0	-6.68006	-1.36047	Vehicle	LS513	G12D	G1
CACTGAAGTTGAGGAC-1-0	0.199109	-2.39862	Vehicle	LS513	G12D	G1
CACTGAATCCTTCTAA-1-0	-5.49727	-1.63607	ARS-1620	LS513	G12D	G1
CACTGAATCTAGTTCT-1-0	-1.3018	0.532813	Vehicle	LS513	G12D	G1
CACTGAATCTCATTTG-1-0	0.134146	-6.35636	ARS-1620	LS513	G12D	G2M
CACTGGGAGCCGATTT-1-0	1.20844	-2.12615	ARS-1620	LS513	G12D	G1
CACTGGGAGGCCACTC-1-0	-4.86826	-4.34848	Vehicle	LS513	G12D	G1
CACTGGGAGGTCGACA-1-0	-2.23618	-5.67304	ARS-1620	LS513	G12D	G2M
CACTGGGCAGACCTGC-1-0	-3.2704	-3.45561	Vehicle	LS513	G12D	G1
CACTGGGCAGAGATGC-1-0	-6.44069	0.841387	Vehicle	LS513	G12D	G1
CACTGGGCAGCGACAA-1-0	8.08388	-0.206445	ARS-1620	ASPC1	G12D	G1
CACTGGGCAGTCGTTA-1-0	-0.990626	8.8712	Vehicle	H2122	G12C	G1
CACTGGGGTACCGTCG-1-0	8.24999	-2.15524	Vehicle	ASPC1	G12D	G1
CACTGGGGTTCCCACT-1-0	-4.71195	6.59676	ARS-1620	A549	G12S	S
CACTGGGTCAGTCTTT-1-0	-0.450971	-6.1993	Vehicle	LS513	G12D	G2M
CACTGTCAGCGTATAA-1-0	-4.57613	-3.31729	Vehicle	LS513	G12D	G1
CACTGTCAGCTGTTAC-1-0	-0.05628	-4.88922	Vehicle	LS513	G12D	G1
CACTGTCCACGACGAA-1-0	-4.52829	-4.033	Vehicle	LS513	G12D	S
CACTGTCCACTCCGAG-1-0	10.1011	0.473821	ARS-1620	ASPC1	G12D	G1
CACTGTCCAGCAGTTT-1-0	-1.03894	7.81533	ARS-1620	H2122	G12C	G2M
CACTGTCTCAAGTCTG-1-0	-3.02061	-1.84483	Vehicle	LS513	G12D	G1
CACTGTCTCGTGTTCC-1-0	1.15141	-2.40197	ARS-1620	LS513	G12D	G1
CACTTCGAGATAGTCA-1-0	-0.352581	-4.00532	ARS-1620	LS513	G12D	G1
CACTTCGAGGCTCACC-1-0	-0.62109	-0.590331	ARS-1620	LS513	G12D	G1
CACTTCGAGTCATTGC-1-0	3.77277	-3.57167	ARS-1620	LS513	G12D	G1
CACTTCGCAGCTCGGT-1-0	1.95226	-2.93624	ARS-1620	LS513	G12D	G1
CACTTCGCATGTGCTA-1-0	0.349496	-2.71642	Vehicle	LS513	G12D	G1
CACTTCGGTAGTAAGT-1-0	-1.85798	-1.73947	Vehicle	LS513	G12D	G1
CACTTCGGTTATAGCC-1-0	2.52096	-3.1236	ARS-1620	LS513	G12D	G2M
CACTTCGTCGGAGTAG-1-0	-2.70699	3.08199	ARS-1620	LS513	G12D	G2M
CAGAGCCAGCTCTATG-1-0	-3.12842	-1.85826	Vehicle	LS513	G12D	G1
CAGAGCCAGTATGGCG-1-0	-2.27603	-0.00362853	ARS-1620	LS513	G12D	G1
CAGAGCCAGTGTCATC-1-0	0.883826	-1.29547	ARS-1620	LS513	G12D	G1
CAGAGCCCACGCCACA-1-0	-0.980359	-4.26471	Vehicle	LS513	G12D	G1
CAGAGCCGTGCATTAC-1-0	-6.97258	-1.60042	Vehicle	LS513	G12D	G2M
CAGATACAGCAACTCT-1-0	3.71716	-5.47855	ARS-1620	LS513	G12D	G1
CAGATACAGTACGTCT-1-0	10.2448	-0.357496	ARS-1620	ASPC1	G12D	G1
CAGATACCAGCCTACG-1-0	1.41363	0.608458	ARS-1620	LS513	G12D	G1
CAGATACCATAGCTGT-1-0	-4.47147	-2.7247	Vehicle	LS513	G12D	S
CAGATACGTCATAGTC-1-0	-0.00981794	-0.927311	ARS-1620	LS513	G12D	G1
CAGATACGTCTCTCAC-1-0	-4.67583	0.40561	ARS-1620	LS513	G12D	G1
CAGATACGTGTCCTAA-1-0	9.30361	-2.18263	Vehicle	ASPC1	G12D	G1
CAGATACGTTAAGGAT-1-0	-1.77304	-0.750338	Vehicle	LS513	G12D	G1
CAGATCAAGAACTGAT-1-0	-1.26549	-1.17087	ARS-1620	LS513	G12D	G1
CAGATCAAGGATACAT-1-0	-6.26936	0.159874	ARS-1620	LS513	G12D	G2M
CAGATCATCGCTCTAC-1-0	0.0662157	8.92578	Vehicle	H2122	G12C	G1
CAGATCATCGTCCTTG-1-0	9.23874	1.62997	ARS-1620	ASPC1	G12D	G2M
CAGATCATCTTGGATG-1-0	-2.21629	-4.29948	ARS-1620	LS513	G12D	G1
CAGATTGAGCGCACAA-1-0	-0.216937	-2.17958	Vehicle	LS513	G12D	G1
CAGATTGAGCTGTACT-1-0	-1.00367	-0.279686	Vehicle	LS513	G12D	G1
CAGATTGCAATTGCTG-1-0	-1.10762	8.06476	Vehicle	H2122	G12C	G2M
CAGATTGCACGACGTC-1-0	-6.50759	-1.53578	Vehicle	LS513	G12D	G2M
CAGATTGCAGTTCACA-1-0	-5.54114	-1.61282	Vehicle	LS513	G12D	G1
CAGATTGGTGACTGAG-1-0	10.8647	0.943822	Vehicle	ASPC1	G12D	G2M
CAGATTGTCCGTAGTA-1-0	-0.399706	-4.75014	Vehicle	LS513	G12D	G1
CAGATTGTCCGTGTGG-1-0	1.73993	-3.12044	Vehicle	LS513	G12D	G1
CAGATTGTCGCAGTGC-1-0	0.708565	-1.95934	ARS-1620	LS513	G12D	S
CAGCAATAGATAGTCA-1-0	-1.01473	8.25449	Vehicle	H2122	G12C	S
CAGCAATCAACCGCCA-1-0	-6.48438	-5.64622	Vehicle	LS513	G12D	G2M
CAGCAATCAGAGGACT-1-0	1.61517	-3.29945	ARS-1620	LS513	G12D	G1
CAGCAATGTCGTCTCT-1-0	-1.22367	0.214608	ARS-1620	LS513	G12D	G1
CAGCACGCAAGCTGCC-1-0	-0.754198	-2.41995	ARS-1620	LS513	G12D	G1
CAGCACGCAGCAAGAC-1-0	2.32618	-2.04656	ARS-1620	LS513	G12D	G1
CAGCACGCAGCGAGTA-1-0	-3.48163	-0.233439	ARS-1620	LS513	G12D	G1
CAGCACGGTAGAGACC-1-0	-5.60761	-5.08921	ARS-1620	LS513	G12D	G2M
CAGCACGGTCCTTGTC-1-0	2.16385	-4.36768	ARS-1620	LS513	G12D	G1
CAGCACGTCGTCACCT-1-0	-1.00497	-2.03342	ARS-1620	LS513	G12D	G1
CAGCACGTCTTGATTC-1-0	1.68363	-4.70277	Vehicle	LS513	G12D	G1
CAGCAGCAGCATCCCG-1-0	-0.0986663	-1.69343	ARS-1620	LS513	G12D	G1
CAGCAGCGTATCGATC-1-0	1.03542	2.63626	ARS-1620	LS513	G12D	G1
CAGCAGCGTCTGTAAC-1-0	-4.17157	-3.19419	Vehicle	LS513	G12D	G1
CAGCAGCGTTGCCGCA-1-0	-4.16791	-3.66852	ARS-1620	LS513	G12D	G2M
CAGCAGCTCCCATAGA-1-0	-4.71503	-3.81877	ARS-1620	LS513	G12D	G1
CAGCCAGAGATTTGCC-1-0	-4.11286	-3.84539	ARS-1620	LS513	G12D	G2M
CAGCCAGCAAGGCTTT-1-0	-0.882549	-1.66559	Vehicle	LS513	G12D	G1
CAGCCAGCACGGATCC-1-0	2.22892	9.93389	Vehicle	H2122	G12C	G1
CAGCCAGCACGGTCTG-1-0	0.526805	-1.47649	ARS-1620	LS513	G12D	S
CAGCCAGCAGGGTTGA-1-0	-2.17988	-3.56616	ARS-1620	LS513	G12D	G1
CAGCCAGGTCGTGCCA-1-0	-0.5424	-2.63921	Vehicle	LS513	G12D	G1
CAGCCAGTCGGACGTC-1-0	-1.71939	-1.98152	ARS-1620	LS513	G12D	G1
CAGCCAGTCTATTCGT-1-0	-3.78302	2.62185	Vehicle	LS513	G12D	G2M
CAGCGTGAGAGTCACG-1-0	-1.29571	-0.432486	ARS-1620	LS513	G12D	G1
CAGCGTGCAATCGCGC-1-0	-6.1064	-2.32124	Vehicle	LS513	G12D	G1
CAGCGTGGTACTGACT-1-0	3.05585	6.8856	Vehicle	H2122	G12C	G1
CAGCGTGTCCGAAATC-1-0	7.30015	4.36285	Vehicle	SW837	G12C	G2M
CAGCGTGTCGCATGAT-1-0	-4.02916	-2.421	Vehicle	LS513	G12D	G1
CAGCGTGTCTGTTGGA-1-0	8.30005	-2.60448	ARS-1620	ASPC1	G12D	G1
CAGGCCACACGAAAGC-1-0	9.56966	-1.43589	Vehicle	ASPC1	G12D	G1
CAGGCCACAGGAATAT-1-0	7.72382	5.38693	ARS-1620	SW837	G12C	G1
CAGGCCAGTAACGATA-1-0	3.59369	-5.43018	Vehicle	LS513	G12D	G1
CAGGCCAGTGTCCGTG-1-0	-4.7505	-4.48956	Vehicle	LS513	G12D	G2M
CAGGCCATCGGAATTC-1-0	8.90286	0.556075	ARS-1620	ASPC1	G12D	G1
CAGGGCTAGCCTTGAT-1-0	0.178239	-6.02422	Vehicle	LS513	G12D	G2M
CAGGGCTAGGCCTGAA-1-0	-5.51306	0.525423	ARS-1620	LS513	G12D	G1
CAGGGCTAGGGATCTG-1-0	-2.42676	-5.0443	ARS-1620	LS513	G12D	G2M
CAGGGCTAGTAACCGG-1-0	0.140112	3.26345	Vehicle	LS513	G12D	G2M
CAGGGCTAGTCCCGGT-1-0	10.1563	0.977126	Vehicle	ASPC1	G12D	G2M
CAGGGCTCAGCTTCCT-1-0	-4.00787	-3.46637	Vehicle	LS513	G12D	G1
CAGGGCTGTAGCCAGA-1-0	0.424041	-1.66408	ARS-1620	LS513	G12D	G1
CAGGGCTGTATCCCAA-1-0	-0.964179	0.29519	ARS-1620	LS513	G12D	G1
CAGGGCTTCATGAGGG-1-0	-6.2788	-1.51677	Vehicle	LS513	G12D	G1
CAGGGCTTCCATCTGC-1-0	-5.71624	-4.7569	Vehicle	LS513	G12D	G2M
CAGGTATAGCTCGCAC-1-0	4.53191	1.66139	Vehicle	H727	G12V	G1
CAGGTATAGCTGAGTG-1-0	-5.29468	-6.34473	ARS-1620	LS513	G12D	G2M
CAGGTATGTCCTTAAG-1-0	-5.01416	-3.63429	Vehicle	LS513	G12D	G1
CAGGTATGTTGTATGC-1-0	8.24657	-1.00747	Vehicle	ASPC1	G12D	G1
CAGTGCGAGAAGATCT-1-0	-3.76478	-2.50151	Vehicle	LS513	G12D	G1
CAGTGCGAGGGAGGAC-1-0	-4.16838	-3.13415	Vehicle	LS513	G12D	G1
CAGTGCGAGTCAGCCC-1-0	-2.42535	-2.50032	ARS-1620	LS513	G12D	G1
CAGTGCGCAAACCATC-1-0	1.07737	-2.57469	Vehicle	LS513	G12D	G1
CAGTGCGGTAGCGCTC-1-0	1.45808	-1.59135	ARS-1620	LS513	G12D	G1
CAGTGCGGTAGTCTTG-1-0	-3.76004	-3.63753	Vehicle	LS513	G12D	S
CAGTGCGGTTAAGACA-1-0	-4.11179	0.471342	Vehicle	LS513	G12D	G1
CAGTGCGTCAAGCTGT-1-0	-3.44724	1.70409	ARS-1620	LS513	G12D	G2M
CAGTGCGTCCGTAGTA-1-0	-2.63685	-5.75758	ARS-1620	LS513	G12D	G2M
CAGTGCGTCGCTCCTA-1-0	-0.072722	-1.54223	Vehicle	LS513	G12D	G1
CAGTTAGAGCTCACTA-1-0	0.0382403	-2.46435	ARS-1620	LS513	G12D	G1
CAGTTAGCAGGAAGTC-1-0	0.0286582	-4.74221	ARS-1620	LS513	G12D	G1
CAGTTAGGTAGGTACG-1-0	-1.31117	-3.41807	ARS-1620	LS513	G12D	G1
CAGTTAGGTCCCGCAA-1-0	-4.37974	-5.76186	Vehicle	LS513	G12D	G2M
CAGTTAGTCACTTATC-1-0	-1.70698	-4.27097	ARS-1620	LS513	G12D	G1
CAGTTCCAGAACTGAT-1-0	11.1441	0.944299	Vehicle	ASPC1	G12D	G2M
CAGTTCCAGTTGTAAG-1-0	0.268693	-0.939594	Vehicle	LS513	G12D	G1
CAGTTCCCAGTTTCAG-1-0	-1.80593	9.2996	ARS-1620	H2122	G12C	G2M
CAGTTCCGTAAGAACT-1-0	8.40056	-2.17996	Vehicle	ASPC1	G12D	G1
CAGTTCCTCACAGTGT-1-0	8.71015	-2.66601	Vehicle	ASPC1	G12D	G1
CAGTTCCTCCGGTTCT-1-0	10.8694	0.443383	ARS-1620	ASPC1	G12D	G2M
CAGTTCCTCTGCTAGA-1-0	-4.0949	-1.85219	Vehicle	LS513	G12D	G1
CAGTTCCTCTTCGACC-1-0	0.260442	-1.96412	Vehicle	LS513	G12D	G1
CATAAGCAGATGATTG-1-0	10.6319	-0.538664	Vehicle	ASPC1	G12D	G1
CATAAGCAGCACACAG-1-0	0.683157	-3.89233	ARS-1620	LS513	G12D	G1
CATAAGCAGGGCAGGA-1-0	-6.51945	-4.05781	ARS-1620	LS513	G12D	G2M
CATAAGCGTGAATATG-1-0	1.8253	-3.73599	ARS-1620	LS513	G12D	G1
CATAAGCGTTGAGGAC-1-0	-0.910296	0.156975	ARS-1620	LS513	G12D	G1
CATAAGCTCTAAACGC-1-0	-0.882623	-6.21311	ARS-1620	LS513	G12D	G2M
CATACAGCAAGATTGA-1-0	-2.5543	-4.92566	ARS-1620	LS513	G12D	G2M
CATACAGGTATAGGGC-1-0	-0.538042	-5.51823	Vehicle	LS513	G12D	G2M
CATACAGGTCACTTAG-1-0	3.1556	-4.63295	ARS-1620	LS513	G12D	G1
CATACAGGTCAGTCGC-1-0	2.47978	-2.42362	ARS-1620	LS513	G12D	G1
CATACAGGTGTGAATA-1-0	-4.25415	-3.50876	Vehicle	LS513	G12D	G1
CATACCCAGAACTCCT-1-0	-0.903569	-6.2023	ARS-1620	LS513	G12D	G2M
CATACCCAGCACCAGA-1-0	1.74686	-3.02379	ARS-1620	LS513	G12D	G2M
CATACCCAGCGTGCTC-1-0	7.267	5.26476	ARS-1620	SW837	G12C	G1
CATACCCCATTACGGT-1-0	-0.823742	-0.441206	Vehicle	LS513	G12D	G1
CATACCCGTCCACAGC-1-0	-4.61134	-5.51689	Vehicle	LS513	G12D	G2M
CATACCCTCCAGTTCC-1-0	-0.701475	-5.26021	Vehicle	LS513	G12D	G1
CATACTTCAACTGCCG-1-0	1.62065	-3.91111	ARS-1620	LS513	G12D	G1
CATACTTCAGACAAAT-1-0	-4.02512	-0.616536	Vehicle	LS513	G12D	G1
CATACTTGTAGGCTCC-1-0	0.133365	-5.70342	ARS-1620	LS513	G12D	G2M
CATACTTTCAGGACGA-1-0	-4.38164	-3.5876	Vehicle	LS513	G12D	G2M
CATAGACAGAGGCTGT-1-0	-1.85375	-2.47058	Vehicle	LS513	G12D	G1
CATAGACAGGGTCTTT-1-0	2.09251	-3.80143	Vehicle	LS513	G12D	G1
CATAGACCAACAACAA-1-0	-5.99441	-0.551578	Vehicle	LS513	G12D	G1
CATAGACCAAGTTTGC-1-0	1.00636	-3.22459	ARS-1620	LS513	G12D	G1
CATAGACGTACTAACC-1-0	-3.76651	-1.78425	Vehicle	LS513	G12D	G1
CATAGACGTTTGACAC-1-0	1.88303	-2.52948	ARS-1620	LS513	G12D	G1
CATAGACTCCGTTTCG-1-0	2.03571	-3.29114	Vehicle	LS513	G12D	G1
CATAGACTCCTGTAAG-1-0	11.3978	1.1012	ARS-1620	ASPC1	G12D	G2M
CATAGACTCGCCTTGT-1-0	9.06549	-0.163832	ARS-1620	ASPC1	G12D	G1
CATCAAGAGAGGTATT-1-0	-3.28378	2.48897	ARS-1620	LS513	G12D	G1
CATCAAGAGTGGTTGG-1-0	-0.114441	9.57863	ARS-1620	H2122	G12C	G1
CATCAAGCAGGTACGA-1-0	-1.9992	9.14072	ARS-1620	H2122	G12C	G2M
CATCAAGTCAAGTTGC-1-0	-0.0716758	-3.33005	ARS-1620	LS513	G12D	G1
CATCAAGTCTCCTGAC-1-0	11.1823	-0.650718	Vehicle	ASPC1	G12D	G1
CATCCACCACCTTCCA-1-0	-2.53211	-4.14833	ARS-1620	LS513	G12D	G2M
CATCCACGTCCCACGA-1-0	0.657227	10.4834	Vehicle	H2122	G12C	G1
CATCCCAAGACGGATC-1-0	1.05132	-3.48353	ARS-1620	LS513	G12D	G1
CATCCCAAGACTCTTG-1-0	8.82124	-0.187015	ARS-1620	ASPC1	G12D	S
CATCCCACAGAAATTG-1-0	-4.59775	-0.328702	Vehicle	LS513	G12D	G1
CATCCCACAGTCAGTT-1-0	2.39101	-3.8982	ARS-1620	LS513	G12D	G1
CATCCCAGTCCACAGC-1-0	-0.160538	-3.35366	ARS-1620	LS513	G12D	G1
CATCCCAGTTCCTAGA-1-0	-1.51575	-5.99048	Vehicle	LS513	G12D	G2M
CATCCCATCACAAGGG-1-0	-3.36515	-1.49133	Vehicle	LS513	G12D	G1
CATCCGTAGGTCGTCC-1-0	3.66318	-5.16662	Vehicle	LS513	G12D	G1
CATCCGTAGGTTGTTC-1-0	-4.91212	-2.77775	ARS-1620	LS513	G12D	G2M
CATCCGTCAGTCGGTC-1-0	1.85379	-4.27369	ARS-1620	LS513	G12D	G1
CATCCGTCATTCAGGT-1-0	0.608424	-2.38591	ARS-1620	LS513	G12D	G1
CATCCGTGTGAATTGA-1-0	5.21348	-3.67676	ARS-1620	LS513	G12D	G1
CATCCGTGTGCAGATG-1-0	-5.92016	-5.08843	Vehicle	LS513	G12D	G2M
CATCCGTTCAACTGGT-1-0	3.17643	-0.623577	Vehicle	LS513	G12D	G1
CATCCGTTCAAGAATG-1-0	-4.71824	-4.1576	Vehicle	LS513	G12D	G2M
CATCCGTTCTTTCCGG-1-0	-6.07996	-1.57429	Vehicle	LS513	G12D	S
CATCGCTAGAGTGTTA-1-0	-3.57004	-2.7127	Vehicle	LS513	G12D	G1
CATCGCTAGGAAACGA-1-0	9.2098	0.135024	Vehicle	ASPC1	G12D	G1
CATCGCTAGGCTCCCA-1-0	-6.41035	-4.44379	ARS-1620	LS513	G12D	G2M
CATCGCTCACGAGGTA-1-0	0.755491	8.77827	ARS-1620	H2122	G12C	G1
CATCGCTCAGACATCT-1-0	10.6323	-0.0314457	ARS-1620	ASPC1	G12D	G1
CATCGCTCAGATTTCG-1-0	7.07268	5.02455	Vehicle	SW837	G12C	G1
CATCGCTCAGTAGATA-1-0	0.60957	10.4896	Vehicle	H2122	G12C	G1
CATCGCTGTGTTACTG-1-0	3.2452	4.6844	ARS-1620	H2009	G12A	G2M
CATCGCTTCGTTCTAT-1-0	-5.74012	-2.51084	Vehicle	LS513	G12D	S
CATCGCTTCTCCTGCA-1-0	-2.44853	-1.10154	Vehicle	LS513	G12D	G1
CATCGGGCAATAAGGT-1-0	0.626668	-1.70062	ARS-1620	LS513	G12D	G1
CATCGGGCAATGTCTG-1-0	-3.99693	-0.446436	Vehicle	LS513	G12D	G1
CATCGGGCAGTTGAAA-1-0	9.53915	0.0675932	Vehicle	ASPC1	G12D	G1
CATCGGGCATCGGCCA-1-0	10.3138	-1.54107	Vehicle	ASPC1	G12D	G1
CATCGGGGTCATGACT-1-0	-2.94021	3.06039	ARS-1620	LS513	G12D	G1
CATCGGGGTCTACATG-1-0	-3.24355	-4.35495	Vehicle	LS513	G12D	G2M
CATCGGGGTGGGAGAG-1-0	-0.863963	-4.24691	Vehicle	LS513	G12D	G1
CATCGGGGTGGTCAAG-1-0	-6.57828	-5.98901	Vehicle	LS513	G12D	G2M
CATCGGGTCTGTGCAA-1-0	-4.82753	-1.1117	Vehicle	LS513	G12D	G1
CATCGTCAGACTTGTC-1-0	11.3785	-1.65013	ARS-1620	ASPC1	G12D	G1
CATCGTCTCCGATCTC-1-0	-6.15885	-5.84335	Vehicle	LS513	G12D	G2M
CATCGTCTCTACGCAA-1-0	0.0657831	-5.54163	Vehicle	LS513	G12D	G2M
CATGAGTCAGGACTAG-1-0	-4.07686	-1.87298	Vehicle	LS513	G12D	G1
CATGAGTGTAACTTCG-1-0	10.0804	-0.903854	Vehicle	ASPC1	G12D	G1
CATGAGTGTCAACATC-1-0	0.927446	3.0167	Vehicle	LS513	G12D	G2M
CATGAGTGTGCACATT-1-0	10.666	-0.280695	Vehicle	ASPC1	G12D	G1
CATGAGTGTGCCTATA-1-0	-0.787227	-3.49574	Vehicle	LS513	G12D	G1
CATGCAAAGACATCAA-1-0	-5.94454	-4.28347	Vehicle	LS513	G12D	G2M
CATGCAAAGGCATCGA-1-0	0.070658	5.23894	Vehicle	LS513	G12D	G2M
CATGCAAAGGTTCCGC-1-0	-1.55921	-3.72604	Vehicle	LS513	G12D	G1
CATGCAACACTTGTGA-1-0	-3.06024	-4.10719	Vehicle	LS513	G12D	G1
CATGCAAGTAACAGGC-1-0	-6.44899	0.196974	ARS-1620	LS513	G12D	G1
CATGCAAGTACGACTT-1-0	9.05264	-2.50515	Vehicle	ASPC1	G12D	G1
CATGCAATCCTACTGC-1-0	-6.36414	-2.51696	Vehicle	LS513	G12D	G2M
CATGCCTAGTTGGAGC-1-0	0.663621	-5.51045	Vehicle	LS513	G12D	G2M
CATGCCTCAGCTTCGG-1-0	2.41964	10.0456	ARS-1620	H2122	G12C	G1
CATGCCTCATGCAGCC-1-0	-6.20829	-4.57629	Vehicle	LS513	G12D	G2M
CATGCCTGTGCTCTCT-1-0	0.325353	-5.51873	ARS-1620	LS513	G12D	G2M
CATGCGGAGGACTAAT-1-0	-1.34164	9.48715	Vehicle	H2122	G12C	G2M
CATGCGGCATTGGATC-1-0	-0.670399	9.83838	Vehicle	H2122	G12C	G1
CATGCGGGTACCCACG-1-0	9.50164	1.41025	ARS-1620	ASPC1	G12D	G2M
CATGCGGGTAGGTACG-1-0	-0.221596	-4.26758	ARS-1620	LS513	G12D	G1
CATGCGGGTCAAAGTA-1-0	2.29772	-4.02846	Vehicle	LS513	G12D	G1
CATGCGGTCGGTCATA-1-0	-0.572384	9.62685	Vehicle	H2122	G12C	G1
CATGCGGTCTGGTGCG-1-0	1.05042	2.64131	Vehicle	LS513	G12D	G2M
CATGCTCAGAACAAGG-1-0	-3.52367	-6.12176	ARS-1620	LS513	G12D	G2M
CATGCTCCAGCACGAA-1-0	0.223675	-6.4758	ARS-1620	LS513	G12D	G2M
CATGCTCCAGTTAAAG-1-0	1.931	8.8378	Vehicle	H2122	G12C	G1
CATGCTCGTAGTCTGT-1-0	0.517706	-0.319792	Vehicle	LS513	G12D	G1
CATGCTCTCCACAGCG-1-0	5.43784	2.92745	ARS-1620	H727	G12V	G1
CATGGATCAACGGCTC-1-0	-3.73323	-3.98071	ARS-1620	LS513	G12D	S
CATGGATCAGCGACAA-1-0	-3.25052	1.91948	Vehicle	LS513	G12D	S
CATGGATGTCACCACG-1-0	-0.0906831	-1.215	Vehicle	LS513	G12D	G1
CATGGATTCATTGAGC-1-0	-4.83538	0.981994	Vehicle	LS513	G12D	G1
CATGGTAAGCATGATA-1-0	-5.19379	-3.54099	ARS-1620	LS513	G12D	G1
CATGGTAAGGGTGAAA-1-0	-0.447468	-2.59011	Vehicle	LS513	G12D	G1
CATGGTAAGGTTACCT-1-0	2.32812	-4.20618	ARS-1620	LS513	G12D	G1
CATGGTACACTTCAAG-1-0	-0.261464	-4.65621	ARS-1620	LS513	G12D	G2M
CATGGTACATTATGCG-1-0	-2.01719	-5.30231	ARS-1620	LS513	G12D	G2M
CATGGTAGTCGCAACC-1-0	8.92954	0.459326	Vehicle	ASPC1	G12D	G1
CATGGTAGTTCAAAGA-1-0	10.5782	0.823726	Vehicle	ASPC1	G12D	G1
CATTCATAGGCAGCTA-1-0	-4.26983	-5.93929	ARS-1620	LS513	G12D	G2M
CATTCATAGGTAAGGA-1-0	1.39312	-1.56598	Vehicle	LS513	G12D	G1
CATTCATAGTCATGCT-1-0	9.15021	-1.27445	ARS-1620	ASPC1	G12D	G1
CATTCATCAGCGTACC-1-0	-3.80421	-1.50727	Vehicle	LS513	G12D	G1
CATTCATGTATGTCAC-1-0	-4.75851	-2.57765	ARS-1620	LS513	G12D	G1
CATTCATGTGTCTCCT-1-0	-3.28603	-1.7013	Vehicle	LS513	G12D	G1
CATTCATTCAAAGGTA-1-0	-4.3841	-4.17063	Vehicle	LS513	G12D	G2M
CATTCATTCGGTGTTA-1-0	-5.91962	-4.27694	Vehicle	LS513	G12D	G2M
CATTCCGTCAACGAGG-1-0	-2.74022	0.323954	Vehicle	LS513	G12D	G1
CATTCCGTCGCATGAT-1-0	-4.32371	-3.12951	Vehicle	LS513	G12D	G1
CATTCCGTCTCGGTAA-1-0	-6.29479	-3.01858	Vehicle	LS513	G12D	G2M
CATTCTAAGTAAACTG-1-0	-6.13649	0.445734	ARS-1620	LS513	G12D	G1
CATTCTAAGTTAGTAG-1-0	8.88865	-0.203814	Vehicle	ASPC1	G12D	G1
CATTCTACACCCTATC-1-0	1.29122	-5.7646	Vehicle	LS513	G12D	G2M
CATTCTAGTCTACACA-1-0	-4.58578	-6.45044	Vehicle	LS513	G12D	G2M
CATTCTAGTGTTCAGT-1-0	-2.24813	-0.977456	Vehicle	LS513	G12D	G1
CATTCTATCATGCCAA-1-0	-3.23794	2.52625	Vehicle	LS513	G12D	G1
CATTCTATCCGCACGA-1-0	-1.37863	-4.31363	Vehicle	LS513	G12D	S
[truncated: 23,402 more rows]

## Sheet: Fig2b,c
Fig2b
	ARS-1620	cell_type
G12C	0.218772	G12C
G12S	0.481127	G12S
G12D	0.520745	G12D
G12V	0.753839	G12V
G12A	1.05445	G12A
Fig2c
normalized log10 counts	ARS-1620	Vehicle
G1	0.436905	0.403359
G2M	0.335323	0.339704
S	0.227773	0.256937
counts	ARS-1620	Vehicle
G1	818	1358
G2M	172	435
S	33	99

## Sheet: Fig2d
index	UMAP1	UMAP2	treatment	line	G12C	phase
AAACCCAGTTGTATGC-1-0	-0.0214526	-15.114	0	TH21	FALSE	G1
AAACGAACAAGCCTGC-1-0	-9.56599	4.13579	0	JAX877	TRUE	G1
AAACGAACAATCTAGC-1-0	7.57495	-0.662049	0	JAX233	TRUE	G2M
AAACGAACACTACAGT-1-0	6.94852	5.11691	0	JAX233	TRUE	G2M
AAACGCTAGCTGTTAC-1-0	-2.2628	-14.3762	0	TH21	FALSE	G1
AAACGCTAGTACTGGG-1-0	6.52206	-1.88902	0	JAX233	TRUE	S
AAAGAACAGCGAGGAG-1-0	7.51395	0.678083	0	JAX233	TRUE	G2M
AAAGGATCAGGTGTGA-1-0	7.73107	-1.38717	0	JAX233	TRUE	G2M
AAAGGATGTCCAACGC-1-0	0.0351231	-8.0685	0	EML4-ALK	FALSE	G1
AAAGGGCAGAAGCGCT-1-0	6.84195	-1.5646	0	JAX233	TRUE	G1
AAAGGGCCAATCAGCT-1-0	2.31658	5.10371	0	JAX233	TRUE	S
AAAGGGCGTGAATAAC-1-0	4.87398	-2.93575	0	JAX233	TRUE	G1
AAAGGTAAGATGTTCC-1-0	2.024	4.78643	0	JAX233	TRUE	S
AAAGGTAGTATTGAGA-1-0	-9.68579	0.122107	0	JAX877	TRUE	G1
AAAGGTAGTCTAGTGT-1-0	2.45566	2.56763	0	JAX233	TRUE	G1
AAAGGTAGTTTGACAC-1-0	-8.98834	0.568711	0	JAX877	TRUE	G1
AAAGGTATCCGAGATT-1-0	7.59116	0.959769	0	JAX233	TRUE	G2M
AAAGTCCGTCATCGCG-1-0	7.18793	0.0128835	0	JAX233	TRUE	S
AAAGTGAAGCCATTTG-1-0	4.25975	5.44616	0	JAX233	TRUE	G2M
AAATGGAAGCAGGTCA-1-0	-7.30574	-2.75268	0	JAX877	TRUE	S
AAATGGACACGAGGAT-1-0	8.48917	1.02388	0	JAX233	TRUE	G2M
AAATGGATCTGAGCAT-1-0	-9.2336	2.70068	0	JAX877	TRUE	G1
AACAAAGAGGGTAATT-1-0	3.47594	4.99422	0	JAX233	TRUE	S
AACAAAGCATTCTCTA-1-0	6.63161	2.76323	0	JAX233	TRUE	G2M
AACAAAGGTCCTGTCT-1-0	0.958113	0.859213	0	JAX233	TRUE	G1
AACAAAGTCATTCTTG-1-0	-0.0248933	-15.0604	0	TH21	FALSE	G1
AACAACCTCCACCTGT-1-0	8.19215	-0.990401	0	JAX233	TRUE	G2M
AACAAGAAGACGCCCT-1-0	-9.20327	3.69037	0	JAX877	TRUE	G1
AACACACAGTCATTGC-1-0	4.93368	5.86891	0	JAX233	TRUE	G2M
AACACACAGTGGTTGG-1-0	4.09592	6.34483	0	JAX233	TRUE	G2M
AACAGGGTCACTGGGC-1-0	7.12152	2.39919	0	JAX233	TRUE	G2M
AACCAACCAACACGAG-1-0	6.48403	-1.13668	0	JAX233	TRUE	S
AACCAACCACCTGTCT-1-0	0.100043	2.04536	0	JAX233	TRUE	G1
AACCACAGTTTGAACC-1-0	4.45699	3.79593	0	JAX233	TRUE	S
AACCATGAGCGCTTCG-1-0	-2.14128	-7.18795	0	EML4-ALK	FALSE	S
AACCATGAGGGTACGT-1-0	6.76823	-1.58199	0	JAX233	TRUE	S
AACCATGCACTTTAGG-1-0	7.95258	2.27997	0	JAX233	TRUE	G2M
AACCATGGTCGATTCA-1-0	7.70175	1.21448	0	JAX233	TRUE	G2M
AACCCAAAGGATTCCT-1-0	8.11449	-2.00149	0	JAX233	TRUE	G2M
AACCCAACATAGACTC-1-0	4.08785	4.78513	0	JAX233	TRUE	G2M
AACCCAAGTCACCGAC-1-0	-8.05066	-1.40249	0	JAX877	TRUE	G1
AACCTGAAGCGGACAT-1-0	0.401635	3.67562	0	JAX233	TRUE	G1
AACCTGACAAGGAGTC-1-0	6.3485	1.3127	0	JAX233	TRUE	G2M
AACCTGACATCGAACT-1-0	-1.10412	-15.0978	0	TH21	FALSE	G1
AACCTGAGTACAAGCG-1-0	2.7261	5.29162	0	JAX233	TRUE	S
AACCTGAGTTCTCAGA-1-0	-8.90325	-0.0834125	0	JAX877	TRUE	G1
AACCTTTCAGCTGTTA-1-0	-8.34251	-1.75329	0	JAX877	TRUE	G2M
AACCTTTGTCCACTCT-1-0	4.14112	0.785954	0	JAX233	TRUE	S
AACGTCAAGCTGTTAC-1-0	-7.68175	-2.36034	0	JAX877	TRUE	G1
AACGTCACAACAGCCC-1-0	0.763503	5.4953	0	JAX233	TRUE	S
AACGTCAGTTGAGGAC-1-0	2.30974	3.6666	0	JAX233	TRUE	S
AACGTCATCGAGTCTA-1-0	6.61409	4.89538	0	JAX233	TRUE	G2M
AACTTCTAGTCTGCAT-1-0	1.16609	2.75683	0	JAX233	TRUE	G1
AACTTCTCATTGCTGA-1-0	0.17072	1.05338	0	JAX233	TRUE	G1
AAGAACACACAAAGTA-1-0	5.67706	5.55038	0	JAX233	TRUE	G2M
AAGACAATCGAGAACG-1-0	8.91026	0.087366	0	JAX233	TRUE	G2M
AAGACTCAGGACAAGA-1-0	5.46116	2.38692	0	JAX233	TRUE	S
AAGACTCAGGCACGAT-1-0	-7.7857	-2.31829	0	JAX877	TRUE	G1
AAGACTCAGTGCAGCA-1-0	-9.00329	0.335718	0	JAX877	TRUE	G1
AAGACTCAGTTTCAGC-1-0	1.37645	-0.698597	0	JAX233	TRUE	G1
AAGACTCTCAAATAGG-1-0	-7.59596	-0.363756	0	JAX877	TRUE	G1
AAGCATCCATGTGCCG-1-0	-11.1293	0.658825	0	JAX877	TRUE	G1
AAGCCATCACAGTCCG-1-0	-9.3864	3.08944	0	JAX877	TRUE	G1
AAGCGAGAGGCGTTGA-1-0	-8.29064	-0.134336	0	JAX877	TRUE	G1
AAGCGTTAGGGTGGGA-1-0	4.29876	5.09351	0	JAX233	TRUE	G2M
AAGCGTTGTACACGCC-1-0	3.77476	3.28627	0	JAX233	TRUE	S
AAGCGTTGTCAAAGAT-1-0	4.7419	5.3229	0	JAX233	TRUE	G2M
AAGCGTTTCTTTCAGT-1-0	-7.91063	-2.60966	0	JAX877	TRUE	S
AAGGAATAGCCATGCC-1-0	-0.650614	-14.5661	0	TH21	FALSE	G1
AAGGAATCAACAGCTT-1-0	-9.2383	1.23907	0	JAX877	TRUE	G1
AAGGAATGTTTACTGG-1-0	-0.897434	-7.75083	0	EML4-ALK	FALSE	G1
AAGGAATTCGTGGGTC-1-0	-10.6492	0.932827	0	JAX877	TRUE	G1
AAGGTAACAACGCATT-1-0	3.49571	3.18071	0	JAX233	TRUE	S
AAGGTAACAGCGACCT-1-0	-7.74051	-0.103715	0	JAX877	TRUE	G1
AAGTACCCAGGTTACT-1-0	7.28509	-1.07205	0	JAX233	TRUE	G2M
AAGTACCCAGTCTTCC-1-0	4.68412	3.53598	0	JAX233	TRUE	G1
AAGTCGTAGGTGAGAA-1-0	-2.72367	-7.11666	0	EML4-ALK	FALSE	G2M
AAGTCGTCAGGCTATT-1-0	-7.31003	-2.81412	0	JAX877	TRUE	G2M
AAGTGAAGTCGCATTA-1-0	-10.1677	4.30657	0	JAX877	TRUE	G1
AAGTGAATCGCAGTGC-1-0	-2.95991	-7.2967	0	EML4-ALK	FALSE	G2M
AATAGAGCAGAATCGG-1-0	2.75343	3.71065	0	JAX233	TRUE	S
AATCACGAGTATTAGG-1-0	-7.23927	-1.68898	0	JAX877	TRUE	G1
AATCACGTCCACGTGG-1-0	-1.95432	-7.04806	0	EML4-ALK	FALSE	S
AATCGACCATAGGAGC-1-0	7.14745	0.879406	0	JAX233	TRUE	G2M
AATCGACCATGTCTAG-1-0	-8.50701	-0.994244	0	JAX877	TRUE	G1
AATCGACGTTTCGATG-1-0	0.444378	5.8883	0	JAX233	TRUE	S
AATCGACTCAAATAGG-1-0	4.96646	-0.841163	0	JAX233	TRUE	G1
AATGAAGTCCCGAGTG-1-0	5.79901	4.97617	0	JAX233	TRUE	G2M
AATGACCAGAAGAACG-1-0	4.59515	5.14546	0	JAX233	TRUE	G2M
AATGACCAGTAAGACT-1-0	1.07405	2.67013	0	JAX233	TRUE	G1
AATGACCGTCAGTCGC-1-0	4.66197	5.49523	0	JAX233	TRUE	G2M
AATGACCTCGCTGCGA-1-0	4.84659	6.03749	0	JAX233	TRUE	G2M
AATGCCAAGCATGCGA-1-0	-1.99783	-14.3593	0	TH21	FALSE	S
AATGGAACATGCCGAC-1-0	-8.38261	-1.09557	0	JAX877	TRUE	G1
AATGGAAGTCTGTTAG-1-0	5.91784	1.51843	0	JAX233	TRUE	G1
AATGGCTAGCCGATTT-1-0	4.32155	5.96872	0	JAX233	TRUE	G2M
AATGGCTGTTTCGTAG-1-0	-8.10633	-1.02018	0	JAX877	TRUE	G1
AATGGCTTCCAAGCTA-1-0	1.15827	2.28577	0	JAX233	TRUE	S
AATTCCTCAACTCATG-1-0	-9.29353	3.59495	0	JAX877	TRUE	G1
AATTCCTTCGGATAAA-1-0	-1.76208	-14.2878	0	TH21	FALSE	S
AATTTCCAGATGCAGC-1-0	7.00272	-1.77917	0	JAX233	TRUE	S
AATTTCCCACATATCG-1-0	3.61405	3.8606	0	JAX233	TRUE	G2M
AATTTCCCAGGGACTA-1-0	6.68243	-0.726781	0	JAX233	TRUE	S
ACAAAGACAATGGCCC-1-0	6.99639	-0.47891	0	JAX233	TRUE	G1
ACAACCAAGTCATGGG-1-0	-2.26568	-7.42075	0	EML4-ALK	FALSE	G2M
ACACAGTCACTGGCCA-1-0	-7.88035	-0.974995	0	JAX877	TRUE	G1
ACACAGTGTAGTGTGG-1-0	3.25191	4.90876	0	JAX233	TRUE	S
ACACAGTGTGACAGGT-1-0	3.95927	5.12787	0	JAX233	TRUE	S
ACACCAAAGATGGTAT-1-0	2.26945	-0.720333	0	JAX233	TRUE	G1
ACACGCGCATGTTTGG-1-0	-10.7785	0.279243	0	JAX877	TRUE	G1
ACACGCGGTGGACAGT-1-0	-8.60626	-0.53208	0	JAX877	TRUE	G1
ACACTGAAGCCGATTT-1-0	-1.68241	-8.0815	0	EML4-ALK	FALSE	G2M
ACACTGAAGGTGATAT-1-0	-2.74366	-7.48434	0	EML4-ALK	FALSE	G2M
ACACTGACAAACGTGG-1-0	4.97052	-1.12205	0	JAX233	TRUE	G1
ACACTGACACCGTCTT-1-0	3.7657	3.28978	0	JAX233	TRUE	G1
ACACTGACACGACCTG-1-0	5.99376	-1.12744	0	JAX233	TRUE	S
ACACTGATCAGGAACG-1-0	4.25092	4.56147	0	JAX233	TRUE	G1
ACAGAAAAGACGACTG-1-0	-9.22126	3.12393	0	JAX877	TRUE	G1
ACAGAAAAGTCACTGT-1-0	-2.09105	-7.39236	0	EML4-ALK	FALSE	S
ACAGCCGCACTCTCGT-1-0	7.27343	-1.67773	0	JAX233	TRUE	S
ACAGCCGGTCAACACT-1-0	0.976269	4.50851	0	JAX233	TRUE	S
ACAGCCGTCGTAGGGA-1-0	-5.94188	0.394954	0	JAX877	TRUE	G1
ACAGCCGTCTGCGGAC-1-0	6.93171	-0.0945282	0	JAX233	TRUE	S
ACAGGGACAACGGCCT-1-0	6.74003	-1.63839	0	JAX233	TRUE	S
ACATCCCAGGTTAAAC-1-0	0.642971	-15.3002	0	TH21	FALSE	G1
ACATCCCCACGTCGGT-1-0	-7.05877	-2.17763	0	JAX877	TRUE	G1
ACATCGAAGAAACTAC-1-0	5.36001	2.40091	0	JAX233	TRUE	G2M
ACATCGAAGGCACAAC-1-0	0.814874	-15.5784	0	TH21	FALSE	G1
ACATCGATCGCAATGT-1-0	-10.207	4.1098	0	JAX877	TRUE	G1
ACATGCACACTTGTCC-1-0	-2.19653	-7.48994	0	EML4-ALK	FALSE	G1
ACATGCACAGTAGTTC-1-0	4.68342	-1.16365	0	JAX233	TRUE	G1
ACATGCAGTCGTACTA-1-0	-7.042	-2.55607	0	JAX877	TRUE	S
ACATTTCCAGCGGATA-1-0	3.08407	5.25966	0	JAX233	TRUE	S
ACATTTCCAGTTACCA-1-0	2.55858	3.48289	0	JAX233	TRUE	S
ACATTTCGTCCATACA-1-0	-7.73506	-1.53979	0	JAX877	TRUE	G1
ACATTTCTCTCATTAC-1-0	5.20836	-2.1029	0	JAX233	TRUE	G1
ACCAACAAGAAGAACG-1-0	4.85908	5.46646	0	JAX233	TRUE	G2M
ACCAACAGTTCGTTCC-1-0	3.04513	0.137425	0	JAX233	TRUE	G1
ACCACAACATCAGCAT-1-0	-2.31912	-7.4778	0	EML4-ALK	FALSE	G2M
ACCACAACATTCATCT-1-0	6.35122	-1.06978	0	JAX233	TRUE	G1
ACCACAAGTCCATAGT-1-0	-10.1963	3.56786	0	JAX877	TRUE	G1
ACCACAATCGTTACCC-1-0	-10.1003	3.65325	0	JAX877	TRUE	G1
ACCATTTCAAGGTTGG-1-0	-7.06298	-0.408345	0	JAX877	TRUE	G1
ACCCTCAAGACTTCAC-1-0	7.02402	2.09324	0	JAX233	TRUE	G2M
ACCGTTCCATTGGCAT-1-0	7.46338	-2.27572	0	JAX233	TRUE	S
ACCTACCCATCCAACA-1-0	7.32068	-1.34666	0	JAX233	TRUE	S
ACCTACCGTTCCCAAA-1-0	0.40437	2.18056	0	JAX233	TRUE	G1
ACCTGAATCTCTGAGA-1-0	1.00717	6.89851	0	JAX233	TRUE	G2M
ACGATCAAGGTACAGC-1-0	6.50016	-0.234428	0	JAX233	TRUE	S
ACGATCAGTTGCTTGA-1-0	8.53509	0.540542	0	JAX233	TRUE	G2M
ACGATCATCCTGCTAC-1-0	7.13283	-1.18281	0	JAX233	TRUE	S
ACGATGTAGGAGAGTA-1-0	-7.87319	-2.7683	0	JAX877	TRUE	G2M
ACGATGTCAAGTGCAG-1-0	-7.26075	-2.03668	0	JAX877	TRUE	S
ACGATGTGTGAACCGA-1-0	-10.6533	0.490871	0	JAX877	TRUE	G1
ACGATGTTCAAGGCTT-1-0	-9.84225	3.69386	0	JAX877	TRUE	G1
ACGCACGAGGTAAAGG-1-0	2.18578	4.64409	0	JAX233	TRUE	S
ACGCACGGTCGAAACG-1-0	-7.62049	-2.39129	0	JAX877	TRUE	S
ACGCACGGTCGTTGCG-1-0	7.72056	0.79501	0	JAX233	TRUE	G2M
ACGGAAGAGTCACGCC-1-0	2.40911	0.799287	0	JAX233	TRUE	G1
ACGGAAGCAGTTAGAA-1-0	5.52658	5.63414	0	JAX233	TRUE	G2M
ACGGAAGTCCACAGGC-1-0	-0.13372	-8.64273	0	EML4-ALK	FALSE	G1
ACGGAAGTCCATTCAT-1-0	-8.06236	-1.41025	0	JAX877	TRUE	G1
ACGGGTCAGTAGGCCA-1-0	4.82711	5.1044	0	JAX233	TRUE	G2M
ACGGGTCTCGATTCCC-1-0	1.49985	6.71888	0	JAX233	TRUE	G2M
ACGGTCGAGATCCGAG-1-0	8.94092	-0.240119	0	JAX233	TRUE	G2M
ACGGTCGAGCATCAGG-1-0	-0.703627	2.6901	0	JAX233	TRUE	G1
ACGGTCGAGTGAGTGC-1-0	6.08753	-0.839557	0	JAX233	TRUE	S
ACGGTCGTCAGCAATC-1-0	-8.43482	2.82819	0	JAX877	TRUE	G1
ACGGTCGTCGGCACTG-1-0	8.00622	-1.09594	0	JAX233	TRUE	G2M
ACGGTTATCTGCTAGA-1-0	3.74724	4.55975	0	JAX233	TRUE	G1
ACGTAACCACCGGCTA-1-0	-10.0196	4.00268	0	JAX877	TRUE	G1
ACGTAACGTGATTCTG-1-0	-7.60077	-0.322113	0	JAX877	TRUE	G1
ACGTACACACATTGTG-1-0	1.14745	6.06327	0	JAX233	TRUE	G1
ACGTACACAGCCCACA-1-0	3.14006	4.82934	0	JAX233	TRUE	G1
ACGTACACATGTAACC-1-0	4.86966	3.66403	0	JAX233	TRUE	S
ACGTACATCTGAATGC-1-0	-8.76161	3.86646	0	JAX877	TRUE	G1
ACGTAGTCACAACGCC-1-0	2.28637	6.54002	0	JAX233	TRUE	G2M
ACGTAGTGTCATGACT-1-0	2.21215	3.09073	0	JAX233	TRUE	S
ACGTAGTGTTGGGACA-1-0	2.67124	1.85832	0	JAX233	TRUE	G1
ACGTCCTCAAATGATG-1-0	5.42077	3.09066	0	JAX233	TRUE	G2M
ACGTCCTCAAGAATGT-1-0	-9.72345	3.90481	0	JAX877	TRUE	G1
ACGTCCTCATGACGAG-1-0	4.37438	5.45038	0	JAX233	TRUE	G2M
ACGTTCCTCCACCTCA-1-0	3.91004	4.27556	0	JAX233	TRUE	S
ACTACGAAGCACAAAT-1-0	0.328782	1.92301	0	JAX233	TRUE	G1
ACTACGAAGGACACTG-1-0	-7.95827	-2.027	0	JAX877	TRUE	G1
ACTACGACAAATTGCC-1-0	2.69056	-1.08522	0	JAX233	TRUE	G1
ACTACGAGTCCAACGC-1-0	4.82614	-1.76137	0	JAX233	TRUE	G1
ACTATCTAGGTCGTAG-1-0	3.99551	4.79718	0	JAX233	TRUE	G2M
ACTATCTAGTTATGGA-1-0	3.41487	4.91939	0	JAX233	TRUE	S
ACTATCTCAAGTTGGG-1-0	0.276752	2.86924	0	JAX233	TRUE	G1
ACTATCTCACCCAATA-1-0	0.496923	6.11318	0	JAX233	TRUE	G1
ACTATCTCAGGCTACC-1-0	-9.03415	0.114496	0	JAX877	TRUE	G1
ACTATCTCAGTAACGG-1-0	3.91831	4.13107	0	JAX233	TRUE	S
ACTATCTGTTCTTGCC-1-0	6.14992	-1.5676	0	JAX233	TRUE	S
ACTATGGCATGTGCTA-1-0	4.05995	-1.07422	0	JAX233	TRUE	G1
ACTATGGGTCATCCCT-1-0	8.88251	-0.932516	0	JAX233	TRUE	G2M
ACTATGGTCCCGAGGT-1-0	2.32803	2.71279	0	JAX233	TRUE	G1
ACTATTCGTAACAAGT-1-0	0.679513	1.39855	0	JAX233	TRUE	G1
ACTATTCGTAGGCAGT-1-0	4.70463	4.78361	0	JAX233	TRUE	G2M
ACTATTCTCCGTGTCT-1-0	7.67112	-1.11662	0	JAX233	TRUE	G2M
ACTCCCAAGATGAAGG-1-0	5.19952	4.52302	0	JAX233	TRUE	G2M
ACTCCCAAGCAACAAT-1-0	-8.30034	0.932746	0	JAX877	TRUE	G1
ACTCCCAAGTTCCGGC-1-0	0.809068	6.4274	0	JAX233	TRUE	G2M
ACTCCCACATAACCCA-1-0	-8.5678	3.27149	0	JAX877	TRUE	G1
ACTCTCGCACTCACTC-1-0	6.34553	-0.872996	0	JAX233	TRUE	S
ACTCTCGCAGACCAGA-1-0	4.04379	4.51503	0	JAX233	TRUE	G1
ACTGATGAGATACCAA-1-0	-3.10169	-7.25177	0	EML4-ALK	FALSE	G2M
ACTGATGTCTTCGATT-1-0	1.96649	1.60816	0	JAX233	TRUE	G1
ACTGCAACAAGTGGTG-1-0	-1.97091	-7.73823	0	EML4-ALK	FALSE	G1
ACTGCAAGTGAGTAAT-1-0	-8.02091	-1.82208	0	JAX877	TRUE	G1
ACTGCAAGTGCTTATG-1-0	-9.53922	4.14928	0	JAX877	TRUE	G1
ACTGCAATCGAACCAT-1-0	2.85665	4.71406	0	JAX233	TRUE	S
ACTGCAATCTTCTGGC-1-0	0.487277	1.95305	0	JAX233	TRUE	G1
ACTGTCCAGGATACAT-1-0	-8.57671	-0.803951	0	JAX877	TRUE	G1
ACTGTCCAGTCAGAGC-1-0	6.67924	4.96505	0	JAX233	TRUE	S
ACTGTGACAACCAGAG-1-0	4.89367	-0.677511	0	JAX233	TRUE	G1
ACTGTGAGTCGAGCAA-1-0	-2.01385	-14.21	0	TH21	FALSE	S
ACTTATCAGCTACGTT-1-0	3.51935	5.39699	0	JAX233	TRUE	G2M
ACTTCCGAGGATACAT-1-0	5.63109	4.22893	0	JAX233	TRUE	G2M
ACTTCCGAGTAACGTA-1-0	-9.98963	3.14023	0	JAX877	TRUE	G1
ACTTCCGTCACGTCCT-1-0	3.80906	-0.0297108	0	JAX233	TRUE	S
ACTTCGCAGCCGTAAG-1-0	-0.715251	-14.8973	0	TH21	FALSE	G1
ACTTCGCCAGCATACT-1-0	-7.40451	2.10791	0	JAX877	TRUE	G1
ACTTCGCCAGGATTCT-1-0	3.43547	3.01583	0	JAX233	TRUE	S
ACTTTCATCCATGATG-1-0	5.85963	-0.488336	0	JAX233	TRUE	G1
ACTTTGTAGCATCCTA-1-0	3.09393	4.57134	0	JAX233	TRUE	G1
ACTTTGTCATCTCAAG-1-0	-1.84948	-14.5462	0	TH21	FALSE	G1
ACTTTGTGTCCGGTGT-1-0	6.80994	1.19304	0	JAX233	TRUE	G2M
ACTTTGTTCATCTATC-1-0	-8.94333	2.71347	0	JAX877	TRUE	G1
AGAAATGCACTGTCGG-1-0	-8.03832	-1.82653	0	JAX877	TRUE	G1
AGAAATGTCACCCATC-1-0	-8.8383	2.95178	0	JAX877	TRUE	G1
AGAACAAAGCTAAATG-1-0	-8.95061	0.108141	0	JAX877	TRUE	G1
AGAACAAGTTCAGCGC-1-0	7.12334	4.85108	0	JAX233	TRUE	G2M
AGAACCTGTACGATTC-1-0	-9.13976	0.479076	0	JAX877	TRUE	G1
AGAACCTTCATAAGGA-1-0	-1.83901	-14.2423	0	TH21	FALSE	S
AGAAGCGGTCCAGGTC-1-0	6.52929	0.870773	0	JAX233	TRUE	G2M
AGAAGCGGTTGTCCCT-1-0	-8.89136	1.40695	0	JAX877	TRUE	G1
AGAAGTAGTACAAGTA-1-0	-7.73311	-1.22566	0	JAX877	TRUE	G1
AGACAAAAGTGCAGCA-1-0	-9.60999	1.71144	0	JAX877	TRUE	G1
AGACAAAGTTTACGTG-1-0	6.50643	-0.476185	0	JAX233	TRUE	S
AGACACTAGAAATTCG-1-0	5.33978	4.90729	0	JAX233	TRUE	G1
AGACCATGTTTAGAGA-1-0	-8.46938	0.569228	0	JAX877	TRUE	G1
AGACCATTCTCGGGAC-1-0	-8.07347	4.36386	0	JAX877	TRUE	G1
AGACCCGCACTGATTG-1-0	3.51917	3.39113	0	JAX233	TRUE	S
AGACTCAGTATGCTAC-1-0	-0.597263	-15.1862	0	TH21	FALSE	G1
AGACTCAGTTGAAGTA-1-0	3.46815	3.82467	0	JAX233	TRUE	S
AGAGAATAGGAGTCTG-1-0	8.00877	1.84857	0	JAX233	TRUE	G2M
AGAGAATGTAGGCAAC-1-0	0.925004	5.8342	0	JAX233	TRUE	S
AGAGAATGTGATACCT-1-0	3.05459	3.15911	0	JAX233	TRUE	S
AGAGAATGTTGCGGCT-1-0	-7.55678	-1.53819	0	JAX877	TRUE	G1
AGAGAGCCATCGATGT-1-0	4.70675	5.08387	0	JAX233	TRUE	G2M
AGAGAGCGTAGCGAGT-1-0	2.63243	3.42723	0	JAX233	TRUE	G1
AGAGCAGCATTGTAGC-1-0	4.51054	4.6268	0	JAX233	TRUE	G2M
AGAGCAGGTTCAAGTC-1-0	8.0247	-0.612642	0	JAX233	TRUE	G2M
AGAGCAGTCTCAGAAC-1-0	5.68145	5.66016	0	JAX233	TRUE	G2M
AGAGCAGTCTTGAACG-1-0	-2.03985	-14.2629	0	TH21	FALSE	S
AGAGCCCAGAACAGGA-1-0	6.60021	1.47836	0	JAX233	TRUE	G2M
AGAGCCCCAAGAGATT-1-0	-6.00425	0.948948	0	JAX877	TRUE	G1
AGAGCCCTCCCGAGTG-1-0	-8.21941	-2.21918	0	JAX877	TRUE	G2M
AGAGCCCTCGCCTTGT-1-0	-8.06762	3.86525	0	JAX877	TRUE	G1
AGATAGAAGCCTTTCC-1-0	8.40665	-0.154574	0	JAX233	TRUE	G2M
AGATAGAAGGTCGTGA-1-0	3.12173	6.0343	0	JAX233	TRUE	G2M
AGATAGACAAATACAG-1-0	-8.22629	-1.00608	0	JAX877	TRUE	G1
AGATAGACAGGCTCTG-1-0	7.07093	-0.188069	0	JAX233	TRUE	G2M
AGATCCAAGCCAGAGT-1-0	-7.78601	-2.18461	0	JAX877	TRUE	S
AGATCGTGTAACGCGA-1-0	-9.23269	2.65637	0	JAX877	TRUE	G1
AGATCGTTCCACTGAA-1-0	-8.36785	-0.564693	0	JAX877	TRUE	G1
AGATCGTTCTTGATTC-1-0	-7.99944	-2.03565	0	JAX877	TRUE	G1
AGATGAATCGCCCAGA-1-0	-7.22597	-0.145181	0	JAX877	TRUE	G1
AGATGAATCTATTTCG-1-0	2.31255	3.49979	0	JAX233	TRUE	G1
AGATGCTAGTAAGGGA-1-0	-9.70268	-0.552662	0	JAX877	TRUE	G1
AGATGCTCAATTAGGA-1-0	-2.87008	-6.79168	0	EML4-ALK	FALSE	G2M
AGCCAATAGAAATTCG-1-0	2.89569	1.82763	0	JAX233	TRUE	G1
AGCCAATAGTCACTGT-1-0	-10.725	1.75326	0	JAX877	TRUE	G1
AGCCAATCACCACATA-1-0	5.89146	-2.187	0	JAX233	TRUE	G1
AGCCACGGTATCTCTT-1-0	5.29163	5.6893	0	JAX233	TRUE	G2M
AGCCACGTCTTACCGC-1-0	1.29217	0.835653	0	JAX233	TRUE	G1
AGCCAGCAGCGAGTCA-1-0	3.42969	2.84667	0	JAX233	TRUE	S
AGCCAGCGTCATTCCC-1-0	1.92103	-1.02674	0	JAX233	TRUE	G1
AGCGATTAGTAGCTCT-1-0	2.17245	-1.49234	0	JAX233	TRUE	G1
AGCGATTGTATAATGG-1-0	8.39124	-1.22626	0	JAX233	TRUE	G2M
AGCGATTGTCGAGTTT-1-0	-8.62814	0.987625	0	JAX877	TRUE	G1
AGCGATTTCAGAGCGA-1-0	-9.55834	3.48257	0	JAX877	TRUE	G1
AGCGCTGAGAGCACTG-1-0	2.70864	2.24179	0	JAX233	TRUE	S
AGCGCTGCAGCTACCG-1-0	5.57952	5.46011	0	JAX233	TRUE	G2M
AGCGCTGCATTCCTCG-1-0	6.13353	-2.34652	0	JAX233	TRUE	S
AGCGCTGTCGACCACG-1-0	5.14791	5.74169	0	JAX233	TRUE	G2M
AGCGCTGTCGGTTAGT-1-0	0.861177	6.13	0	JAX233	TRUE	S
AGCGTATGTACACGTT-1-0	-0.853514	-7.8666	0	EML4-ALK	FALSE	G1
AGCGTATTCTTGCAGA-1-0	-10.4418	0.618518	0	JAX877	TRUE	G1
AGCTACAGTAGCCAGA-1-0	8.16084	0.609114	0	JAX233	TRUE	G2M
AGCTCAAAGATCGGTG-1-0	-2.86945	-7.50522	0	EML4-ALK	FALSE	G2M
AGCTCAAAGGGTCACA-1-0	3.00213	0.311282	0	JAX233	TRUE	G1
AGCTCAATCACCCTTG-1-0	-7.31366	-2.54998	0	JAX877	TRUE	G1
AGCTCAATCGTCTACC-1-0	-1.84603	-14.5214	0	TH21	FALSE	S
AGCTTCCCAAGTGTCT-1-0	1.15377	0.951534	0	JAX233	TRUE	G1
AGCTTCCCATCCGATA-1-0	-9.80297	3.67741	0	JAX877	TRUE	G1
AGGAAATAGCTGAGCA-1-0	7.04224	-0.198075	0	JAX233	TRUE	S
AGGAAATAGGAATTAC-1-0	0.708798	5.68545	0	JAX233	TRUE	S
AGGAAATAGGTTCAGG-1-0	7.80992	0.441813	0	JAX233	TRUE	G2M
AGGAAATTCATTCTTG-1-0	-0.210357	-8.02266	0	EML4-ALK	FALSE	G1
AGGAATACAGACGATG-1-0	-7.76664	-2.06021	0	JAX877	TRUE	G1
AGGAATACATTCAGGT-1-0	-7.78631	3.00455	0	JAX877	TRUE	G1
AGGACGAGTGCTGCAC-1-0	8.59847	-0.151569	0	JAX233	TRUE	G2M
AGGACGATCCGATAGT-1-0	-7.53916	-1.42136	0	JAX877	TRUE	G1
AGGACTTGTTTGGCTA-1-0	-2.15897	-7.61767	0	EML4-ALK	FALSE	G2M
AGGAGGTAGCGTGTCC-1-0	2.27211	1.52378	0	JAX233	TRUE	G1
AGGAGGTTCACCTGGG-1-0	3.80497	3.04675	0	JAX233	TRUE	S
AGGATAACATGACCCG-1-0	-8.77234	1.79471	0	JAX877	TRUE	G1
AGGATCTCATCGTTCC-1-0	3.97554	5.10189	0	JAX233	TRUE	G2M
AGGATCTGTGATGAAT-1-0	6.03191	0.265932	0	JAX233	TRUE	S
AGGATCTGTGTGTCCG-1-0	4.03152	2.97179	0	JAX233	TRUE	G1
AGGCATTCAAACTCGT-1-0	-10.1198	3.3699	0	JAX877	TRUE	G1
AGGCCACAGTCAACAA-1-0	5.06043	-2.14394	0	JAX233	TRUE	G1
AGGCCACCAAGAGTAT-1-0	6.0304	-0.290391	0	JAX233	TRUE	G1
AGGCTGCAGGTATTGA-1-0	-9.01099	-0.694523	0	JAX877	TRUE	G1
AGGCTGCAGTCAAGCG-1-0	3.5194	5.09562	0	JAX233	TRUE	G2M
AGGGAGTAGTGGTTCT-1-0	6.8106	0.679977	0	JAX233	TRUE	S
AGGGAGTGTATAGCTC-1-0	-8.00072	-1.83757	0	JAX877	TRUE	G1
AGGGAGTTCTCCGAAA-1-0	6.47006	5.01917	0	JAX233	TRUE	G2M
AGGGCCTCAGATGCGA-1-0	3.33336	3.22538	0	JAX233	TRUE	S
AGGGCTCCACGTCTCT-1-0	4.92731	4.80498	0	JAX233	TRUE	G2M
AGGGCTCGTTCGGGTC-1-0	5.42967	2.35468	0	JAX233	TRUE	G1
AGGGTCCCAGCGACAA-1-0	3.92057	4.20724	0	JAX233	TRUE	G2M
AGGGTCCGTGTACATC-1-0	2.58641	2.96656	0	JAX233	TRUE	S
AGGGTGAAGATCCGAG-1-0	3.95711	4.22397	0	JAX233	TRUE	G2M
AGGGTGAGTACCGTGC-1-0	5.00449	4.68476	0	JAX233	TRUE	G2M
AGGGTGAGTATACAGA-1-0	-2.21383	-7.14554	0	EML4-ALK	FALSE	G1
AGGGTGATCGCTTTAT-1-0	-9.51636	0.882444	0	JAX877	TRUE	G1
AGGGTGATCGGTCGAC-1-0	-9.13953	2.60697	0	JAX877	TRUE	G1
AGGGTTTGTATACCTG-1-0	5.12184	2.36355	0	JAX233	TRUE	S
AGGGTTTGTTAAGACA-1-0	-9.94872	3.47851	0	JAX877	TRUE	G1
AGGGTTTTCCTAGCTC-1-0	3.40389	3.57032	0	JAX233	TRUE	G1
AGGTAGGTCCCTTCCC-1-0	-9.75103	3.32657	0	JAX877	TRUE	G1
AGGTCATGTCATAAAG-1-0	7.99376	-0.277945	0	JAX233	TRUE	G2M
AGGTCATGTTCGTGCG-1-0	-9.64197	1.7398	0	JAX877	TRUE	G1
AGGTGTTAGAAATCCA-1-0	0.362178	-8.34727	0	EML4-ALK	FALSE	G1
AGGTGTTAGGACAGCT-1-0	3.61867	3.08764	0	JAX233	TRUE	S
AGGTGTTAGTACCATC-1-0	-2.67174	-14.5284	0	TH21	FALSE	G2M
AGGTGTTCAATCGCGC-1-0	-8.05309	-1.36149	0	JAX877	TRUE	S
AGGTGTTTCGCTGACG-1-0	-8.94772	0.405125	0	JAX877	TRUE	G1
AGGTGTTTCTACTGAG-1-0	5.99935	2.38436	0	JAX233	TRUE	G1
AGGTTACTCCACGTCT-1-0	8.03611	0.511762	0	JAX233	TRUE	G2M
AGGTTGTCAATCGAAA-1-0	-0.700369	2.62583	0	JAX233	TRUE	G1
AGTAACCAGCATGATA-1-0	-8.10622	0.191469	0	JAX877	TRUE	G1
AGTAACCTCATCACAG-1-0	-1.76701	-7.7523	0	EML4-ALK	FALSE	S
AGTAACCTCCATGATG-1-0	0.808567	4.29309	0	JAX233	TRUE	G1
AGTAACCTCTGTAAGC-1-0	4.12702	6.6363	0	JAX233	TRUE	G2M
AGTACCACAAATACGA-1-0	5.42318	-2.22109	0	JAX233	TRUE	G1
AGTACCAGTGTCCATA-1-0	-8.51986	3.23922	0	JAX877	TRUE	G1
AGTACCATCCGTCACT-1-0	1.25697	-0.846246	0	JAX233	TRUE	G1
AGTACCATCGAAGCAG-1-0	-7.45693	-2.52255	0	JAX877	TRUE	S
AGTACTGAGGAACATT-1-0	-2.74837	-7.17559	0	EML4-ALK	FALSE	G2M
AGTACTGGTACTAAGA-1-0	-8.92961	1.29589	0	JAX877	TRUE	G1
AGTACTGGTACTCGCG-1-0	3.54742	-1.63901	0	JAX233	TRUE	G1
AGTACTGTCAAATGCC-1-0	3.15181	1.79224	0	JAX233	TRUE	G1
AGTACTGTCTTACGGA-1-0	3.22795	4.52446	0	JAX233	TRUE	S
AGTAGCTAGAATAGTC-1-0	-9.61097	2.82075	0	JAX877	TRUE	G1
AGTAGCTGTCTGTAGT-1-0	1.59177	-0.575835	0	JAX233	TRUE	G1
AGTAGCTTCCACACAA-1-0	-8.68878	3.66849	0	JAX877	TRUE	G1
AGTAGCTTCTTCGCTG-1-0	-2.76921	-7.10474	0	EML4-ALK	FALSE	G2M
AGTAGTCAGCCACCGT-1-0	6.75041	-1.90585	0	JAX233	TRUE	G1
AGTAGTCTCCTTCAGC-1-0	5.61432	2.28214	0	JAX233	TRUE	G1
AGTAGTCTCGCTAATG-1-0	5.22836	5.02704	0	JAX233	TRUE	G2M
AGTCAACGTGGTAATA-1-0	8.73668	0.38667	0	JAX233	TRUE	G2M
AGTCAACTCACCGCTT-1-0	5.51334	2.04204	0	JAX233	TRUE	G1
AGTCAACTCGGATAAA-1-0	6.98324	-0.37173	0	JAX233	TRUE	S
AGTCACATCAGGACAG-1-0	4.38648	-2.29135	0	JAX233	TRUE	G1
AGTGACTAGTACAGCG-1-0	0.631649	-15.4099	0	TH21	FALSE	G1
AGTGACTTCAGACAAA-1-0	3.43019	3.12073	0	JAX233	TRUE	S
AGTGATCCACGACTAT-1-0	8.65841	-0.940244	0	JAX233	TRUE	G2M
AGTGCCGCATTAAAGG-1-0	0.0682157	-15.6102	0	TH21	FALSE	G1
AGTGTTGAGCGGTAAC-1-0	2.57976	4.37479	0	JAX233	TRUE	S
AGTTCCCTCTTCTCAA-1-0	-9.21813	0.429748	0	JAX877	TRUE	G1
AGTTCGATCCCGTGTT-1-0	0.08334	-15.4836	0	TH21	FALSE	G1
AGTTCGATCTGTGCGG-1-0	4.65821	4.38729	0	JAX233	TRUE	G2M
ATACCTTCAAGGTCAG-1-0	6.19352	1.00884	0	JAX233	TRUE	S
ATACCTTGTGATACAA-1-0	5.70828	-1.82539	0	JAX233	TRUE	G1
ATACCTTGTTCGATTG-1-0	-8.83737	-0.103494	0	JAX877	TRUE	G1
ATACCTTTCTTCCAGC-1-0	5.51927	5.14596	0	JAX233	TRUE	G2M
ATAGACCGTCTATGAC-1-0	-8.09231	0.0229965	0	JAX877	TRUE	G1
ATAGACCTCATATGGC-1-0	6.55274	-0.746011	0	JAX233	TRUE	G1
ATAGACCTCTGCATAG-1-0	3.61797	3.47269	0	JAX233	TRUE	G1
ATAGAGACATTCCTCG-1-0	8.16167	-0.176326	0	JAX233	TRUE	G2M
ATAGAGATCGGCCCAA-1-0	0.250501	2.37136	0	JAX233	TRUE	G1
ATAGGCTCAAGGTACG-1-0	5.60711	3.78574	0	JAX233	TRUE	G2M
ATAGGCTCATAGGTTC-1-0	3.08979	4.62724	0	JAX233	TRUE	S
ATATCCTAGGGCGAGA-1-0	7.22436	0.724685	0	JAX233	TRUE	G2M
ATATCCTCATGGGATG-1-0	4.66732	2.73084	0	JAX233	TRUE	S
ATCACGACACTGAGTT-1-0	1.49787	-0.228874	0	JAX233	TRUE	G1
ATCACTTCAAACTAAG-1-0	9.28722	0.0146669	0	JAX233	TRUE	G2M
ATCAGGTAGGTGAGAA-1-0	6.39925	-0.708254	0	JAX233	TRUE	S
ATCAGGTAGTAGACCG-1-0	-8.47967	-2.47968	0	JAX877	TRUE	G1
ATCAGGTAGTGCCTCG-1-0	-9.16348	2.80531	0	JAX877	TRUE	G1
ATCAGGTCATCATCCC-1-0	-10.2848	3.56061	0	JAX877	TRUE	G1
ATCAGGTTCCTCATAT-1-0	3.16823	3.85249	0	JAX233	TRUE	S
ATCCACCCAGGACGAT-1-0	-9.93668	3.41839	0	JAX877	TRUE	G1
ATCCACCGTGATCGTT-1-0	4.8689	5.04225	0	JAX233	TRUE	G2M
ATCCATTAGCACGATG-1-0	-0.648845	-14.5361	0	TH21	FALSE	G1
ATCCCTGCAAGTCCAT-1-0	5.33973	5.78437	0	JAX233	TRUE	G2M
ATCCCTGCAAGTGGAC-1-0	4.97457	5.15874	0	JAX233	TRUE	G2M
ATCCCTGCAATTGCTG-1-0	9.04378	0.594332	0	JAX233	TRUE	G2M
ATCCCTGGTCTGTAGT-1-0	6.32136	1.56714	0	JAX233	TRUE	G2M
ATCCCTGGTTCCCAAA-1-0	0.457615	-15.2659	0	TH21	FALSE	G1
ATCCCTGTCGTCAGAT-1-0	4.04287	5.37348	0	JAX233	TRUE	G2M
ATCCGTCAGGTGCATG-1-0	-9.33734	3.55062	0	JAX877	TRUE	G1
ATCCGTCCAATCCTTT-1-0	-7.28516	3.25261	0	JAX877	TRUE	G1
ATCCGTCGTTCAGTAC-1-0	4.83995	4.19083	0	JAX233	TRUE	G2M
ATCCTATCATCCTAAG-1-0	3.34344	4.3248	0	JAX233	TRUE	S
ATCGCCTCACCGTGGT-1-0	-8.01511	-1.88519	0	JAX877	TRUE	S
ATCGGATGTTTCCAAG-1-0	7.51865	-1.38612	0	JAX233	TRUE	G1
ATCGGATTCCGTTGAA-1-0	0.451531	0.893213	0	JAX233	TRUE	G1
ATCGGCGAGACTTCCA-1-0	6.0273	0.132448	0	JAX233	TRUE	S
ATCGGCGAGTCGAGGT-1-0	-1.25317	-14.6816	0	TH21	FALSE	S
ATCGGCGCAAGGCAAC-1-0	7.01278	-0.209299	0	JAX233	TRUE	G2M
ATCGGCGTCAGAGCGA-1-0	-9.33355	0.996127	0	JAX877	TRUE	G1
ATCGTAGCAACTGGTT-1-0	-1.02569	-8.09574	0	EML4-ALK	FALSE	S
ATCGTCCTCCACAGCG-1-0	-10.8387	2.46701	0	JAX877	TRUE	G1
ATCGTGAGTGGATCGA-1-0	4.46556	5.10337	0	JAX233	TRUE	G2M
ATCTCTATCGTGGGAA-1-0	6.08677	0.582402	0	JAX233	TRUE	S
ATCTTCACAGAAGCGT-1-0	8.09581	0.364187	0	JAX233	TRUE	G2M
ATCTTCACAGCCTATA-1-0	6.7322	-1.53693	0	JAX233	TRUE	S
ATCTTCAGTAGCTCGC-1-0	7.28457	-1.54903	0	JAX233	TRUE	G2M
ATCTTCAGTCCTGAAT-1-0	4.22892	-1.84628	0	JAX233	TRUE	G1
ATCTTCAGTGAAGCGT-1-0	2.50545	-0.487067	0	JAX233	TRUE	G1
ATCTTCAGTGTTAGCT-1-0	-9.16083	2.6284	0	JAX877	TRUE	G1
ATCTTCATCAAGTCTG-1-0	7.40465	0.700297	0	JAX233	TRUE	G2M
ATGAAAGAGCCGGAAT-1-0	5.64226	4.92113	0	JAX233	TRUE	G1
ATGAAAGCAACACGAG-1-0	4.44229	5.34653	0	JAX233	TRUE	G2M
ATGAAAGCACAAATAG-1-0	4.5607	4.9091	0	JAX233	TRUE	G1
ATGAAAGCATCACGGC-1-0	5.19912	3.75548	0	JAX233	TRUE	S
ATGAAAGGTTAAGAAC-1-0	6.21644	-0.0489646	0	JAX233	TRUE	S
ATGACCATCTGCACCT-1-0	4.85604	4.84092	0	JAX233	TRUE	G2M
ATGAGGGAGCTCTGTA-1-0	6.8494	4.84183	0	JAX233	TRUE	G2M
ATGAGGGCACATACTG-1-0	-0.172032	2.49519	0	JAX233	TRUE	G1
ATGAGGGCAGATCATC-1-0	3.52071	0.212694	0	JAX233	TRUE	G1
ATGAGGGCAGTAGATA-1-0	3.75311	4.81274	0	JAX233	TRUE	G2M
ATGAGGGGTCCGATCG-1-0	8.58831	-1.41826	0	JAX233	TRUE	G2M
ATGAGGGTCAAGCGTT-1-0	-10.1376	3.16652	0	JAX877	TRUE	G1
ATGATCGAGCGTACAG-1-0	6.2526	4.68568	0	JAX233	TRUE	G1
ATGATCGTCTACCCAC-1-0	2.49985	2.87001	0	JAX233	TRUE	G1
ATGCATGGTGGTTTGT-1-0	1.12311	6.75059	0	JAX233	TRUE	G2M
ATGCATGTCGGACTTA-1-0	-9.43521	2.69062	0	JAX877	TRUE	G1
ATGCATGTCGTAACTG-1-0	-8.93731	0.79603	0	JAX877	TRUE	G1
ATGCGATAGCCTCTTC-1-0	5.5226	0.876093	0	JAX233	TRUE	G2M
ATGCGATGTCTACGTA-1-0	2.89617	4.00092	0	JAX233	TRUE	G1
ATGGATCAGCGAGTAC-1-0	-7.86718	-2.2178	0	JAX877	TRUE	G1
ATGGGAGAGAAGAACG-1-0	0.0952463	-14.9772	0	TH21	FALSE	G1
ATGGGAGGTAGTATAG-1-0	-1.23291	-8.05101	0	EML4-ALK	FALSE	S
ATGGGAGGTGGACCAA-1-0	-7.15221	-2.98439	0	JAX877	TRUE	S
ATGGGAGTCAGTGTTG-1-0	6.06784	1.2315	0	JAX233	TRUE	G1
ATGGGTTAGGATTACA-1-0	4.69369	6.38827	0	JAX233	TRUE	G2M
ATGGGTTCACTGCATA-1-0	6.63825	4.97991	0	JAX233	TRUE	G2M
ATGGTTGAGGCCTGCT-1-0	0.153838	-15.1033	0	TH21	FALSE	G1
ATGGTTGCATCCCGTT-1-0	0.393026	2.15365	0	JAX233	TRUE	G1
ATGTCCCCACCAGCGT-1-0	-8.0658	-1.36366	0	JAX877	TRUE	G1
ATGTCCCGTATTCCGA-1-0	7.76415	1.06471	0	JAX233	TRUE	G2M
ATGTCCCGTTAGAAGT-1-0	6.87649	0.0120809	0	JAX233	TRUE	S
ATGTCCCTCGAAACAA-1-0	-8.61284	-0.159191	0	JAX877	TRUE	G1
ATTACCTCACAGCATT-1-0	5.6149	2.82047	0	JAX233	TRUE	S
ATTACCTCAGCGACAA-1-0	5.32614	-1.86948	0	JAX233	TRUE	S
ATTACTCTCGTAATGC-1-0	-10.0828	3.55188	0	JAX877	TRUE	G1
ATTATCCAGGCCTAAG-1-0	6.97853	1.08891	0	JAX233	TRUE	G2M
ATTATCCCACTCACTC-1-0	6.48723	5.28403	0	JAX233	TRUE	G2M
ATTATCCGTACCTAAC-1-0	6.45478	-1.37719	0	JAX233	TRUE	S
ATTATCCGTCGATTTG-1-0	5.26301	0.347208	0	JAX233	TRUE	G1
ATTCACTAGGGCATGT-1-0	-8.04408	-1.53519	0	JAX877	TRUE	G1
ATTCACTCAACCGGAA-1-0	-8.49422	0.749884	0	JAX877	TRUE	G1
ATTCACTCATGATAGA-1-0	7.62148	-1.49562	0	JAX233	TRUE	S
ATTCACTGTCCACATA-1-0	9.10527	0.360485	0	JAX233	TRUE	G2M
ATTCATCGTAGAGCTG-1-0	7.74987	-1.69864	0	JAX233	TRUE	G2M
ATTCATCGTCAACGCC-1-0	4.51115	-2.16365	0	JAX233	TRUE	G1
ATTCATCGTGCATGAG-1-0	6.10467	3.16327	0	JAX233	TRUE	G2M
ATTCCATAGTCAGCGA-1-0	2.72712	2.40375	0	JAX233	TRUE	G1
ATTCCCGAGCATCGAG-1-0	0.41019	-15.2968	0	TH21	FALSE	G1
ATTCCCGAGGTTGAGC-1-0	-8.01081	2.35914	0	JAX877	TRUE	G1
ATTCGTTGTGGATCGA-1-0	7.66389	0.39493	0	JAX233	TRUE	G2M
ATTCTACCAAACTGCT-1-0	7.122	-1.11861	0	JAX233	TRUE	G2M
ATTCTACGTATAGGAT-1-0	7.76826	0.362589	0	JAX233	TRUE	G2M
ATTCTTGCAGACACAG-1-0	1.24236	6.73189	0	JAX233	TRUE	G2M
ATTCTTGCATAGGTAA-1-0	0.295931	-15.1834	0	TH21	FALSE	G1
ATTCTTGGTTCAAACC-1-0	-7.99136	-0.496237	0	JAX877	TRUE	G1
ATTGGGTGTCGTCAGC-1-0	0.0663052	2.66995	0	JAX233	TRUE	G1
ATTGTTCTCGAGTCCG-1-0	-8.98634	0.836462	0	JAX877	TRUE	G1
ATTTACCAGCCTGTCG-1-0	2.12353	-0.987081	0	JAX233	TRUE	G1
ATTTCACTCTAACACG-1-0	1.1687	2.17251	0	JAX233	TRUE	G1
ATTTCTGAGGAGAATG-1-0	-8.21376	-2.19574	0	JAX877	TRUE	S
ATTTCTGTCCATTTGT-1-0	5.55719	1.35051	0	JAX233	TRUE	S
ATTTCTGTCGGTAACT-1-0	7.46964	2.33909	0	JAX233	TRUE	G2M
ATTTCTGTCTCAGTCC-1-0	7.42547	0.637069	0	JAX233	TRUE	G2M
CAAAGAAGTGCAACGA-1-0	6.11262	3.07847	0	JAX233	TRUE	G2M
CAAAGAATCAATCTTC-1-0	1.65163	-0.246621	0	JAX233	TRUE	G1
CAACAACAGCACTCTA-1-0	0.757205	3.07028	0	JAX233	TRUE	S
CAACAACCAACCAACT-1-0	5.22763	5.47132	0	JAX233	TRUE	G2M
CAACAACCAGGTTCCG-1-0	-7.70757	-1.77034	0	JAX877	TRUE	G1
CAACAACGTGGAAGTC-1-0	4.45225	4.65289	0	JAX233	TRUE	G1
CAACAACTCTTTCAGT-1-0	-10.0753	4.02259	0	JAX877	TRUE	G1
CAACAGTAGAATTCAG-1-0	-10.2287	3.55122	0	JAX877	TRUE	G1
CAACAGTCAGCGAACA-1-0	-9.92035	2.63986	0	JAX877	TRUE	G1
CAACAGTCATATTCGG-1-0	-7.54125	-2.79453	0	JAX877	TRUE	G2M
CAACAGTGTTATCTTC-1-0	1.77084	2.16087	0	JAX233	TRUE	S
CAACAGTTCACAACCA-1-0	3.63816	4.29843	0	JAX233	TRUE	S
CAACCAAGTAATCAAG-1-0	2.35216	3.7838	0	JAX233	TRUE	S
CAACCAAGTTGGCTAT-1-0	4.23561	5.31957	0	JAX233	TRUE	S
CAACCAATCACTGTTT-1-0	7.22603	-0.0710708	0	JAX233	TRUE	S
CAACCAATCAGGAAAT-1-0	-1.028	-7.91558	0	EML4-ALK	FALSE	G1
CAACCTCGTTTGACAC-1-0	1.70797	-2.07493	0	JAX233	TRUE	G1
CAACGATCAGTCTCTC-1-0	-8.33582	-0.648501	0	JAX877	TRUE	G1
CAACGGCAGTCTGTAC-1-0	2.0969	3.37536	0	JAX233	TRUE	G1
CAACGGCCACCCGTAG-1-0	0.172165	0.872972	0	JAX233	TRUE	G1
CAACGGCGTAATCAAG-1-0	1.12126	0.744266	0	JAX233	TRUE	G1
CAACGGCGTTGGGTTT-1-0	-8.31463	0.30194	0	JAX877	TRUE	G1
CAACGGCTCGAGATAA-1-0	3.06103	4.55879	0	JAX233	TRUE	S
CAAGACTTCCACAGCG-1-0	-11.109	1.18223	0	JAX877	TRUE	G1
CAAGAGGAGCACGATG-1-0	-7.53499	-2.21936	0	JAX877	TRUE	S
CAAGAGGAGGCATGGT-1-0	-8.79473	1.23243	0	JAX877	TRUE	G1
CAAGAGGAGTGCGACA-1-0	-8.05854	-1.7733	0	JAX877	TRUE	G1
CAAGAGGCACCTATCC-1-0	-10.2249	3.88543	0	JAX877	TRUE	G1
CAAGAGGTCGCCATAA-1-0	5.47097	5.14212	0	JAX233	TRUE	G2M
CAAGCTACACTGAGGA-1-0	6.67161	2.84433	0	JAX233	TRUE	G2M
CAAGCTAGTACACTCA-1-0	-10.7152	2.30204	0	JAX877	TRUE	G1
CAAGCTAGTACCAGAG-1-0	4.46906	3.43482	0	JAX233	TRUE	G1
CAAGCTAGTGAATGAT-1-0	6.15479	-0.30233	0	JAX233	TRUE	G2M
CAAGCTAGTGATATAG-1-0	-8.19136	4.03427	0	JAX877	TRUE	G1
CAAGCTAGTGTGCTTA-1-0	-7.66041	-2.49656	0	JAX877	TRUE	S
CAAGCTATCAGCTTCC-1-0	-9.3168	0.372736	0	JAX877	TRUE	G1
CAAGCTATCCCATTCG-1-0	-9.88556	3.86942	0	JAX877	TRUE	G1
CAAGGGAAGATGGCGT-1-0	-7.76754	-2.08099	0	JAX877	TRUE	G1
CAAGGGAGTTCCATTT-1-0	4.51624	5.09884	0	JAX233	TRUE	G2M
CAATACGCACGGTCTG-1-0	-5.88323	0.293274	0	JAX877	TRUE	G1
CAATACGCAGCCCAGT-1-0	-7.28432	-2.47457	0	JAX877	TRUE	G1
CAATACGTCATCGGGC-1-0	-2.69064	-7.50343	0	EML4-ALK	FALSE	G2M
CAATCGAGTACCACGC-1-0	4.92745	6.26298	0	JAX233	TRUE	G2M
CAATCGATCAAGGCTT-1-0	-10.2928	3.74792	0	JAX877	TRUE	G1
CAATCGATCCGCACTT-1-0	-9.92805	2.61245	0	JAX877	TRUE	G1
CAATGACTCGAGTACT-1-0	5.7479	2.17035	0	JAX233	TRUE	G1
CAATTTCCACTAAACC-1-0	-0.194241	-15.6249	0	TH21	FALSE	G1
CAATTTCCAGAAGCTG-1-0	1.64185	3.38685	0	JAX233	TRUE	G1
CAATTTCGTGTTGACT-1-0	-8.31213	-0.401712	0	JAX877	TRUE	G1
CACAACAAGGGTTTCT-1-0	6.36858	-1.32056	0	JAX233	TRUE	S
CACAACACAGGCATTT-1-0	4.97257	6.4577	0	JAX233	TRUE	G2M
CACAACAGTATCCTTT-1-0	-1.79336	-7.81395	0	EML4-ALK	FALSE	G1
CACACAAGTAGGTTTC-1-0	3.52589	4.20813	0	JAX233	TRUE	S
CACACAAGTCTCGACG-1-0	-9.1079	1.44605	0	JAX877	TRUE	G1
CACAGATAGCAACCAG-1-0	-9.09972	2.95354	0	JAX877	TRUE	G1
CACAGATTCCCGAATA-1-0	-8.6608	1.84233	0	JAX877	TRUE	G1
CACAGATTCTAGAGCT-1-0	2.93057	3.53486	0	JAX233	TRUE	S
CACAGATTCTGTACAG-1-0	-8.82652	3.20334	0	JAX877	TRUE	G1
CACAGGCAGCATGATA-1-0	-1.12962	-8.32877	0	EML4-ALK	FALSE	G1
CACAGGCAGCCTCGTG-1-0	7.69008	-0.520902	0	JAX233	TRUE	G2M
CACAGGCTCGTAATGC-1-0	7.76312	-0.270125	0	JAX233	TRUE	G2M
CACATGAGTGAGTTTC-1-0	0.867674	-15.5967	0	TH21	FALSE	G1
CACATGAGTTTGAACC-1-0	-9.87556	3.57899	0	JAX877	TRUE	G1
CACCAAAAGGCTAAAT-1-0	0.191939	6.21806	0	JAX233	TRUE	S
CACCAAAGTAACATCC-1-0	8.20734	1.34159	0	JAX233	TRUE	G2M
CACCGTTAGCATCAGG-1-0	4.86097	-0.685819	0	JAX233	TRUE	G1
CACCGTTCACCATAAC-1-0	-7.08781	-2.89984	0	JAX877	TRUE	G2M
CACCGTTCATGACCCG-1-0	8.44246	0.176279	0	JAX233	TRUE	G2M
CACCGTTTCACTGCTC-1-0	-9.29208	1.10964	0	JAX877	TRUE	G1
CACGAATGTCTGTAGT-1-0	-2.47118	-14.615	0	TH21	FALSE	G2M
CACGAATTCCCGTGTT-1-0	4.10325	4.30739	0	JAX233	TRUE	G2M
CACGAATTCCTCGCAT-1-0	5.41347	1.22634	0	JAX233	TRUE	S
CACGGGTAGAATACAC-1-0	6.26138	-0.232104	0	JAX233	TRUE	S
CACGGGTCATGGGATG-1-0	6.73799	-1.07122	0	JAX233	TRUE	S
CACGGGTGTCGAGCAA-1-0	0.66075	6.32932	0	JAX233	TRUE	S
CACGGGTTCCGCGATG-1-0	-9.22139	2.98476	0	JAX877	TRUE	G1
CACGTGGAGTTGAAAC-1-0	1.3099	2.04374	0	JAX233	TRUE	G1
CACGTTCAGTTAGTGA-1-0	2.12592	3.14144	0	JAX233	TRUE	G1
CACGTTCGTCAACACT-1-0	3.43068	3.67718	0	JAX233	TRUE	S
CACTAAGTCCGATTAG-1-0	-8.31205	2.2656	0	JAX877	TRUE	G1
CACTAAGTCGCAGTCG-1-0	6.48318	0.045429	0	JAX233	TRUE	G2M
CACTAAGTCTAGGAAA-1-0	4.86686	5.11064	0	JAX233	TRUE	G2M
CACTAAGTCTATCGGA-1-0	6.70917	-0.183004	0	JAX233	TRUE	S
CACTGGGCAAGACGAC-1-0	5.99155	2.79989	0	JAX233	TRUE	G2M
CACTTCGAGAGACAAG-1-0	2.76112	-0.0286069	0	JAX233	TRUE	G1
CACTTCGGTATTTCTC-1-0	-5.73533	0.329585	0	JAX877	TRUE	G1
CACTTCGTCCGTCCTA-1-0	7.90338	-2.35462	0	JAX233	TRUE	G2M
CAGAGCCGTATAATGG-1-0	8.47982	0.578422	0	JAX233	TRUE	G2M
CAGAGCCTCAGCACCG-1-0	5.9524	-0.694618	0	JAX233	TRUE	G1
CAGATACGTCCGTTTC-1-0	4.45153	5.45533	0	JAX233	TRUE	G2M
CAGATACTCCTTCTGG-1-0	8.31773	0.921285	0	JAX233	TRUE	G2M
CAGATCAAGGAGCTGT-1-0	0.614784	-15.631	0	TH21	FALSE	G1
CAGATCACAATTGGTC-1-0	7.63126	-1.55437	0	JAX233	TRUE	S
CAGATTGTCTCGAGTA-1-0	8.10218	0.426812	0	JAX233	TRUE	G2M
CAGCAATAGATGGCAC-1-0	-9.84899	2.23577	0	JAX877	TRUE	G1
CAGCAATGTAGAATAC-1-0	5.86959	5.86726	0	JAX233	TRUE	G2M
CAGCACGAGAGGTCAC-1-0	7.38774	-1.11461	0	JAX233	TRUE	S
CAGCACGCAGCCGTTG-1-0	6.98338	-0.113828	0	JAX233	TRUE	S
CAGCACGTCGACATCA-1-0	-2.91494	-7.16666	0	EML4-ALK	FALSE	G2M
CAGCAGCAGAGAAGGT-1-0	-7.94933	-2.29187	0	JAX877	TRUE	G1
CAGCAGCCACGTAGTT-1-0	6.69361	0.947726	0	JAX233	TRUE	S
CAGCCAGTCTCCTGCA-1-0	6.58673	5.06323	0	JAX233	TRUE	G2M
CAGCGTGCAATACGCT-1-0	6.41419	5.02497	0	JAX233	TRUE	G2M
CAGCGTGGTAGTGGCA-1-0	4.29436	5.89818	0	JAX233	TRUE	G2M
CAGCGTGGTGACCTGC-1-0	5.59049	2.28939	0	JAX233	TRUE	S
CAGCGTGTCTGAGGCC-1-0	0.618079	5.58969	0	JAX233	TRUE	G1
CAGGCCACATCCGAAT-1-0	2.91751	2.90168	0	JAX233	TRUE	G1
CAGGCCATCACTTGTT-1-0	5.92945	1.71598	0	JAX233	TRUE	G1
CAGGGCTCAAGCGCTC-1-0	-6.65662	-0.898487	0	JAX877	TRUE	G1
CAGGGCTCATGACGGA-1-0	-7.97455	-2.54105	0	JAX877	TRUE	S
CAGGGCTGTTCTGACA-1-0	7.63867	0.164072	0	JAX233	TRUE	G2M
CAGGGCTTCGCACGAC-1-0	5.64696	3.03703	0	JAX233	TRUE	S
CAGGTATAGTGGAATT-1-0	5.25759	5.0099	0	JAX233	TRUE	G2M
CAGGTATGTTTGAAAG-1-0	6.88219	5.18815	0	JAX233	TRUE	G2M
CAGGTATTCTGAATCG-1-0	2.99467	4.85924	0	JAX233	TRUE	G2M
CAGTGCGAGGGCCCTT-1-0	-8.83021	0.918438	0	JAX877	TRUE	G1
CAGTGCGGTACAAGTA-1-0	0.969018	2.32042	0	JAX233	TRUE	G1
CAGTTAGAGCACCCAC-1-0	7.03175	0.355255	0	JAX233	TRUE	G2M
CAGTTAGAGTAGGCCA-1-0	5.05384	-2.21681	0	JAX233	TRUE	G1
CAGTTAGGTCGGCTAC-1-0	3.11691	4.31	0	JAX233	TRUE	S
CAGTTAGTCTCATTTG-1-0	-7.30721	1.02673	0	JAX877	TRUE	G1
CAGTTCCAGTCGGCCT-1-0	0.578501	-15.4807	0	TH21	FALSE	G1
CAGTTCCGTGTGGACA-1-0	-10.294	4.06011	0	JAX877	TRUE	G1
CAGTTCCGTTCTTGCC-1-0	7.09358	-1.30978	0	JAX233	TRUE	S
CATACAGAGGTGAGAA-1-0	-9.14307	1.29739	0	JAX877	TRUE	G1
CATACAGCATAACTCG-1-0	7.31675	-2.14613	0	JAX233	TRUE	S
CATACAGGTGGCACTC-1-0	-7.24396	-2.80649	0	JAX877	TRUE	G2M
CATACCCCAGCCGTTG-1-0	6.37329	-0.16336	0	JAX233	TRUE	S
CATACTTAGGCCTGCT-1-0	8.27811	-1.89883	0	JAX233	TRUE	G2M
CATACTTAGGTAAACT-1-0	-7.75408	-0.609444	0	JAX877	TRUE	G1
CATACTTAGGTAGCCA-1-0	4.25162	6.09094	0	JAX233	TRUE	G2M
CATACTTAGTAAACTG-1-0	-8.2396	-1.24071	0	JAX877	TRUE	G1
CATACTTCACTGCTTC-1-0	-7.43337	-1.39214	0	JAX877	TRUE	G1
CATACTTTCTACAGGT-1-0	7.20127	0.36469	0	JAX233	TRUE	G2M
CATAGACCAATATCCG-1-0	3.54093	4.25417	0	JAX233	TRUE	S
CATAGACCAGACCTGC-1-0	0.334138	-8.56057	0	EML4-ALK	FALSE	G1
CATCAAGTCGTGGGTC-1-0	-9.02629	2.08366	0	JAX877	TRUE	G1
CATCCACTCAGTGTCA-1-0	3.53167	4.1382	0	JAX233	TRUE	G2M
CATCCCAGTATGAGGC-1-0	4.96028	4.31579	0	JAX233	TRUE	G2M
CATCCCAGTCTTTATC-1-0	8.46232	-1.16638	0	JAX233	TRUE	G2M
CATCCCAGTGGCTGAA-1-0	6.56462	4.80121	0	JAX233	TRUE	G2M
CATCCCATCGGATAAA-1-0	2.98515	5.23262	0	JAX233	TRUE	S
CATCCGTAGAGTCTGG-1-0	0.609043	6.02158	0	JAX233	TRUE	S
CATCCGTAGTCTGCGC-1-0	-0.859222	-15.3044	0	TH21	FALSE	G1
CATCCGTTCCCGTGAG-1-0	-9.87507	4.32658	0	JAX877	TRUE	G1
CATCCGTTCTCTTCAA-1-0	3.79304	4.15454	0	JAX233	TRUE	S
CATCGGGTCCGCTAGG-1-0	1.05503	-15.781	0	TH21	FALSE	G1
CATCGGGTCGGTAGAG-1-0	-7.78149	-2.48248	0	JAX877	TRUE	G2M
CATCGTCAGTGATAAC-1-0	7.85216	0.959566	0	JAX233	TRUE	G2M
CATGAGTAGCCGATCC-1-0	4.96192	5.80051	0	JAX233	TRUE	G2M
CATGAGTCACTGCGAC-1-0	-8.65656	-0.251064	0	JAX877	TRUE	G1
CATGCAAGTTTGGAAA-1-0	0.140717	-8.90989	0	EML4-ALK	FALSE	G1
CATGCAATCATGCATG-1-0	-1.11535	-8.53607	0	EML4-ALK	FALSE	G1
CATGCAATCCATACTT-1-0	5.78612	0.492224	0	JAX233	TRUE	S
CATGCCTAGCGCCCAT-1-0	2.96744	-1.32978	0	JAX233	TRUE	G1
CATGCCTAGCTAGTTC-1-0	4.14817	2.00048	0	JAX233	TRUE	G1
CATGCCTCACGCCAGT-1-0	5.1949	-0.368973	0	JAX233	TRUE	G1
CATGCCTGTGAGACCA-1-0	0.993782	1.78296	0	JAX233	TRUE	G1
CATGCCTTCTACACTT-1-0	7.1483	0.210518	0	JAX233	TRUE	G2M
CATGCGGAGAGTTGCG-1-0	-9.14417	0.111666	0	JAX877	TRUE	G1
CATGCGGGTCACTAGT-1-0	6.11705	2.44185	0	JAX233	TRUE	G2M
CATGCGGGTGGTTTGT-1-0	7.37364	-0.117998	0	JAX233	TRUE	G2M
CATGCTCAGGCGAACT-1-0	-9.07375	-0.199951	0	JAX877	TRUE	G1
CATGCTCAGGTAAAGG-1-0	6.46477	-1.51268	0	JAX233	TRUE	S
CATGCTCCAAGATCCT-1-0	6.58528	-0.468588	0	JAX233	TRUE	S
CATGCTCTCACGGGAA-1-0	6.30881	-1.93025	0	JAX233	TRUE	S
CATGGATAGCCAGACA-1-0	7.02432	-1.69709	0	JAX233	TRUE	G1
CATGGATAGGATATAC-1-0	7.01559	2.68781	0	JAX233	TRUE	G2M
CATGGATCACCAAAGG-1-0	-9.45433	2.57402	0	JAX877	TRUE	G1
CATGGTATCTGGGAGA-1-0	-0.211635	4.31087	0	JAX233	TRUE	G1
CATTCATAGAATCGAT-1-0	0.123616	1.02389	0	JAX233	TRUE	G1
CATTCATAGCTTGTGT-1-0	0.978355	1.43704	0	JAX233	TRUE	G1
CATTCCGAGAATTGTG-1-0	-7.97335	-2.73135	0	JAX877	TRUE	G2M
CATTCCGGTCCGACGT-1-0	5.51406	-2.12529	0	JAX233	TRUE	G1
CATTCCGTCTCCCTAG-1-0	-8.72439	-0.31811	0	JAX877	TRUE	G1
CATTCTAGTTCTTCAT-1-0	6.97601	0.886197	0	JAX233	TRUE	G2M
CATTGAGCACACCGCA-1-0	5.73415	4.65548	0	JAX233	TRUE	G1
CATTGAGGTAACGGTG-1-0	7.58032	-1.0303	0	JAX233	TRUE	S
CATTGAGGTCTTCGAA-1-0	7.64645	0.088338	0	JAX233	TRUE	G2M
CATTGAGTCTTCGGAA-1-0	-1.91998	-14.8196	0	TH21	FALSE	G2M
CATTGCCCATACTGTG-1-0	-0.961713	-7.33613	0	EML4-ALK	FALSE	G1
CATTGCCCATGTACGT-1-0	6.39137	-1.59693	0	JAX233	TRUE	G1
CATTTCACAAGTCATC-1-0	-7.60683	-2.18078	0	JAX877	TRUE	G1
CATTTCATCTGAGATC-1-0	-8.86481	-0.745283	0	JAX877	TRUE	G1
CCAAGCGGTTGCTCAA-1-0	6.14167	-2.36306	0	JAX233	TRUE	G1
CCAATGAAGTCATACC-1-0	2.61395	3.2106	0	JAX233	TRUE	S
CCAATGACACTGGAAG-1-0	6.67785	1.77349	0	JAX233	TRUE	G2M
CCAATGAGTATCGGTT-1-0	8.05254	-1.08792	0	JAX233	TRUE	G2M
CCAATTTCAGCACCCA-1-0	3.42421	5.02233	0	JAX233	TRUE	S
CCACAAAAGTACTGGG-1-0	4.33802	2.66278	0	JAX233	TRUE	S
CCACAAAGTCATAAAG-1-0	1.07303	6.43263	0	JAX233	TRUE	G2M
CCACAAATCTAGTACG-1-0	1.47751	-0.660601	0	JAX233	TRUE	G1
CCACACTAGCTATCCA-1-0	2.84177	4.41017	0	JAX233	TRUE	S
CCACACTGTCACGACC-1-0	1.94867	1.79209	0	JAX233	TRUE	G1
CCACACTGTCCAGCCA-1-0	4.38286	5.65156	0	JAX233	TRUE	G2M
CCACACTGTGCCTACG-1-0	1.24566	2.3622	0	JAX233	TRUE	G1
CCACACTTCTGCTCTG-1-0	9.31612	-0.992615	0	JAX233	TRUE	G2M
CCACCATTCAAACGAA-1-0	7.72894	0.150306	0	JAX233	TRUE	G2M
CCACCATTCCTTACCG-1-0	9.04971	-0.886877	0	JAX233	TRUE	G2M
CCACGAGCAAGTGTCT-1-0	4.49344	1.67557	0	JAX233	TRUE	S
CCACGAGGTTGGTACT-1-0	-2.30361	-7.04395	0	EML4-ALK	FALSE	S
CCACGTTAGTTGCTCA-1-0	2.39803	2.40747	0	JAX233	TRUE	G1
CCACGTTGTAGGCAAC-1-0	3.24205	4.67479	0	JAX233	TRUE	S
CCACGTTGTCCTGGGT-1-0	4.29316	5.24112	0	JAX233	TRUE	G2M
CCACGTTTCACTGATG-1-0	6.4666	-1.68305	0	JAX233	TRUE	S
CCACGTTTCGGCTTGG-1-0	-0.359061	-8.46074	0	EML4-ALK	FALSE	S
CCACTTGCAAGAAACT-1-0	6.34134	1.0678	0	JAX233	TRUE	G2M
CCACTTGGTGTTAAAG-1-0	6.58929	2.50743	0	JAX233	TRUE	G2M
CCACTTGTCATAAGGA-1-0	7.39895	-1.06935	0	JAX233	TRUE	G1
CCATCACAGTGCTACT-1-0	2.85969	4.10973	0	JAX233	TRUE	S
CCATCACTCACGGGCT-1-0	7.91173	1.17372	0	JAX233	TRUE	G2M
CCATCACTCGAGTCCG-1-0	-9.07597	3.01321	0	JAX877	TRUE	G1
CCATCACTCGCCATAA-1-0	7.82915	-0.622023	0	JAX233	TRUE	S
CCCAACTAGACCAACG-1-0	6.73511	0.471604	0	JAX233	TRUE	S
CCCAACTCACATGAAA-1-0	3.95907	3.57338	0	JAX233	TRUE	G1
CCCAACTCAGCAAGAC-1-0	5.72187	-0.0592547	0	JAX233	TRUE	S
CCCAACTCATGGGTTT-1-0	-8.15494	-0.401807	0	JAX877	TRUE	G1
CCCAACTGTCAGTCTA-1-0	1.88725	6.71423	0	JAX233	TRUE	G2M
CCCAACTGTGACAACG-1-0	8.30445	1.26878	0	JAX233	TRUE	G2M
CCCATTGAGGCCCACT-1-0	6.71315	0.475456	0	JAX233	TRUE	S
CCCATTGAGTGGCAGT-1-0	-9.30473	1.65169	0	JAX877	TRUE	G1
CCCGAAGAGAAAGTCT-1-0	2.77789	-1.32726	0	JAX233	TRUE	G1
CCCGAAGAGGACACTG-1-0	0.946425	1.0494	0	JAX233	TRUE	G1
CCCGAAGCACTAGTAC-1-0	6.64411	0.661388	0	JAX233	TRUE	S
CCCGGAAAGGGAGAAT-1-0	4.90917	5.50009	0	JAX233	TRUE	G2M
CCCGGAACATGGGATG-1-0	7.0345	1.06286	0	JAX233	TRUE	G2M
CCCGGAAGTTTACACG-1-0	6.45875	0.181561	0	JAX233	TRUE	G1
CCCGGAAGTTTCGACA-1-0	0.591051	-15.0611	0	TH21	FALSE	G1
CCCGGAATCACTCGAA-1-0	-0.504835	2.68682	0	JAX233	TRUE	G1
CCCTAACGTGGAATGC-1-0	8.55557	-1.15154	0	JAX233	TRUE	G2M
CCCTAACTCACCTCGT-1-0	-9.07035	3.48306	0	JAX877	TRUE	G1
CCCTAACTCTCCGAAA-1-0	4.57421	4.00045	0	JAX233	TRUE	G2M
CCCTCAACAAGTTCCA-1-0	0.196112	-14.938	0	TH21	FALSE	G1
CCCTCAACACACGCCA-1-0	2.52762	-0.608777	0	JAX233	TRUE	G1
CCCTCAACATTGACCA-1-0	-9.28723	1.39929	0	JAX877	TRUE	G1
CCCTCTCAGCCACAAG-1-0	-7.78751	-2.58861	0	JAX877	TRUE	S
CCCTCTCAGTGAGGTC-1-0	-0.628219	2.63539	0	JAX233	TRUE	G1
CCCTCTCCAGGGTTGA-1-0	-8.0471	1.39014	0	JAX877	TRUE	G1
CCCTGATCAGCGTATT-1-0	2.83324	4.15836	0	JAX233	TRUE	S
CCCTGATCATGGGCAA-1-0	-0.715746	-8.27062	0	EML4-ALK	FALSE	G1
CCCTGATGTTCCATTT-1-0	0.796202	6.35282	0	JAX233	TRUE	G2M
CCCTGATTCCACATAG-1-0	0.269315	2.11475	0	JAX233	TRUE	G1
CCCTGATTCCTCTCTT-1-0	-9.6794	3.18193	0	JAX877	TRUE	G1
CCCTTAGAGATACAGT-1-0	-1.00454	-8.65373	0	EML4-ALK	FALSE	G1
CCCTTAGCACTGTCCT-1-0	-2.36656	-14.8201	0	TH21	FALSE	G2M
CCCTTAGGTCCGCAGT-1-0	1.2573	6.58249	0	JAX233	TRUE	G2M
CCCTTAGGTGGCTTAT-1-0	2.12625	-0.554583	0	JAX233	TRUE	G1
CCGAACGAGTCAGCCC-1-0	0.977102	2.40019	0	JAX233	TRUE	G1
CCGAACGCAAAGACTA-1-0	2.50511	5.23714	0	JAX233	TRUE	S
CCGAACGGTTCTGAGT-1-0	6.91739	1.22721	0	JAX233	TRUE	G2M
CCGAACGTCTCCTACG-1-0	6.90032	0.151073	0	JAX233	TRUE	S
CCGATCTTCGAGGCAA-1-0	3.64426	5.29036	0	JAX233	TRUE	G1
CCGATGGGTGTCTCCT-1-0	7.83378	-1.50045	0	JAX233	TRUE	G2M
CCGATGGTCAGAGCAG-1-0	7.63275	-0.605557	0	JAX233	TRUE	G2M
CCGATGGTCAGGGATG-1-0	6.96834	0.126736	0	JAX233	TRUE	G2M
CCGGACAAGTGCACCC-1-0	5.68785	-1.70869	0	JAX233	TRUE	G1
CCGGACACACCATTCC-1-0	1.54088	-0.439168	0	JAX233	TRUE	G1
CCGGGTACACCAGTAT-1-0	2.23856	4.83034	0	JAX233	TRUE	S
CCGGGTATCAACGCTA-1-0	2.89981	3.21555	0	JAX233	TRUE	S
CCGGGTATCGCAGAGA-1-0	6.65917	5.57951	0	JAX233	TRUE	G2M
CCGGTAGCAAGCTACT-1-0	-1.02425	-8.14732	0	EML4-ALK	FALSE	G1
CCGGTAGGTCGATGCC-1-0	-7.73503	-1.94072	0	JAX877	TRUE	G1
CCGGTAGTCCCATAGA-1-0	5.93019	-0.225457	0	JAX233	TRUE	G2M
CCGGTGAAGTAGGCCA-1-0	0.861567	6.58047	0	JAX233	TRUE	G2M
CCGTAGGAGCTGAGCA-1-0	8.08641	-1.01184	0	JAX233	TRUE	G2M
CCGTAGGCAGGGCTTC-1-0	6.47148	0.585155	0	JAX233	TRUE	S
CCGTAGGCATCGAGCC-1-0	5.91458	-1.35839	0	JAX233	TRUE	S
CCGTAGGTCATGCCCT-1-0	4.60641	5.19618	0	JAX233	TRUE	G2M
CCGTAGGTCTATTGTC-1-0	8.1878	0.831182	0	JAX233	TRUE	G2M
CCGTTCAAGTATCCTG-1-0	-1.48001	-14.3103	0	TH21	FALSE	G1
CCGTTCAGTCTGGTTA-1-0	-8.1099	-2.30034	0	JAX877	TRUE	G2M
CCTAACCCACAAATGA-1-0	5.20461	5.54573	0	JAX233	TRUE	G2M
CCTAACCCACTTTATC-1-0	-9.30582	4.00463	0	JAX877	TRUE	G1
CCTAACCTCAACCTTT-1-0	3.13905	5.2064	0	JAX233	TRUE	S
CCTAAGATCATGGTAC-1-0	-8.75668	-0.795257	0	JAX877	TRUE	G1
CCTAAGATCGCCAGAC-1-0	-8.75249	2.24071	0	JAX877	TRUE	G1
CCTAAGATCTTCTAAC-1-0	7.59777	1.12206	0	JAX233	TRUE	G2M
CCTACGTAGAAGTATC-1-0	-1.84357	-7.69309	0	EML4-ALK	FALSE	G1
CCTACGTAGCGACTGA-1-0	0.25652	1.66807	0	JAX233	TRUE	G1
CCTACGTAGTCAGAGC-1-0	6.61973	0.699531	0	JAX233	TRUE	S
CCTATCGGTACAGAGC-1-0	-7.72421	-1.68692	0	JAX877	TRUE	G1
CCTCAACAGCCGATCC-1-0	5.53677	-0.514603	0	JAX233	TRUE	G1
CCTCAACGTACTGACT-1-0	-9.20359	1.9454	0	JAX877	TRUE	G1
CCTCAACGTAGGACCA-1-0	6.11344	0.151564	0	JAX233	TRUE	G2M
CCTCACACAAATCCCA-1-0	-7.4548	-2.41321	0	JAX877	TRUE	G1
CCTCACACAAGTGCTT-1-0	6.0934	0.725789	0	JAX233	TRUE	S
CCTCACACAGACCGCT-1-0	6.16956	-0.619521	0	JAX233	TRUE	S
CCTCACACATACCACA-1-0	-7.61654	3.83712	0	JAX877	TRUE	G1
CCTCACACATAGGCGA-1-0	3.77471	5.57781	0	JAX233	TRUE	G2M
CCTCACAGTAGCTGTT-1-0	4.47014	3.83877	0	JAX233	TRUE	G2M
CCTCAGTAGAGAGTTT-1-0	8.06744	-1.46258	0	JAX233	TRUE	S
CCTCAGTAGCATCAAA-1-0	5.8717	-2.45163	0	JAX233	TRUE	G1
CCTCAGTGTGAGAACC-1-0	-8.956	3.45397	0	JAX877	TRUE	G1
CCTCATGCAGAGTGAC-1-0	-8.70346	0.254929	0	JAX877	TRUE	G1
CCTCATGCATTCAGGT-1-0	3.01296	1.53064	0	JAX233	TRUE	G1
CCTCATGGTCCTACAA-1-0	6.86563	-1.19814	0	JAX233	TRUE	S
CCTCATGTCCCAAGCG-1-0	-2.2217	-7.74973	0	EML4-ALK	FALSE	G2M
CCTCCAACAGTGGTGA-1-0	-7.30414	0.189974	0	JAX877	TRUE	G1
CCTCCTCAGTCGGCCT-1-0	5.37245	6.13343	0	JAX233	TRUE	G2M
CCTCCTCCAAAGGCTG-1-0	7.84036	-0.664207	0	JAX233	TRUE	G2M
CCTCTCCAGTCTAGAA-1-0	-8.16509	-1.04442	0	JAX877	TRUE	G1
CCTGCATAGGTAGGCT-1-0	6.66364	-0.796708	0	JAX233	TRUE	G1
CCTGCATGTTAGGGTG-1-0	-9.91234	3.47297	0	JAX877	TRUE	G1
CCTGCATTCAAGAGTA-1-0	0.219482	0.818276	0	JAX233	TRUE	G1
CCTGTTGCAACGCATT-1-0	-7.38134	-2.10072	0	JAX877	TRUE	S
CCTGTTGCAAGGTCTT-1-0	-10.2086	4.1098	0	JAX877	TRUE	G1
CCTGTTGCATGCCATA-1-0	-7.96193	0.111849	0	JAX877	TRUE	G1
CCTGTTGGTCATAACC-1-0	-8.05759	-2.52586	0	JAX877	TRUE	S
CCTTCAGGTATCCTTT-1-0	2.59779	4.32053	0	JAX233	TRUE	S
CCTTCAGGTCCGGCAT-1-0	7.39691	0.638281	0	JAX233	TRUE	G2M
CCTTCAGTCACACGAT-1-0	-8.13021	-1.07214	0	JAX877	TRUE	G1
CCTTCAGTCTTAGGAC-1-0	4.5725	4.12862	0	JAX233	TRUE	G2M
CCTTGTGCACAAGCTT-1-0	-9.65359	3.60913	0	JAX877	TRUE	G1
CCTTGTGGTATGTCCA-1-0	6.08749	1.91473	0	JAX233	TRUE	S
CCTTGTGGTCAACCTA-1-0	0.867512	-15.6954	0	TH21	FALSE	G1
CCTTGTGGTCGTGTTA-1-0	0.271177	1.68947	0	JAX233	TRUE	G1
CCTTGTGTCCGTGCGA-1-0	6.23306	0.153908	0	JAX233	TRUE	S
CCTTTGGAGAGTTGAT-1-0	8.05849	0.933489	0	JAX233	TRUE	G2M
CCTTTGGAGGATTCAA-1-0	-8.7641	4.36575	0	JAX877	TRUE	G1
CCTTTGGCATACCAGT-1-0	0.606022	6.06143	0	JAX233	TRUE	G1
CCTTTGGGTACGGTTT-1-0	7.86904	0.542544	0	JAX233	TRUE	G2M
CCTTTGGGTATTCTCT-1-0	8.71551	0.710965	0	JAX233	TRUE	G2M
CCTTTGGTCCGAGTGC-1-0	7.41678	-1.66222	0	JAX233	TRUE	G1
CCTTTGGTCTTAGCCC-1-0	-7.15154	0.504877	0	JAX877	TRUE	G1
CGAAGGACATCACAGT-1-0	-9.7521	3.22424	0	JAX877	TRUE	G1
CGAAGGACATGCGGTC-1-0	8.98812	0.853527	0	JAX233	TRUE	G2M
CGAAGTTGTGGATGAC-1-0	-0.808696	-14.1896	0	TH21	FALSE	G1
CGAAGTTTCAGCTTCC-1-0	4.89981	0.826082	0	JAX233	TRUE	G1
CGAAGTTTCCCATACC-1-0	7.34559	-2.74762	0	JAX233	TRUE	S
CGAATTGGTAGGATAT-1-0	1.61802	-1.1535	0	JAX233	TRUE	G1
CGAATTGTCCACTGGG-1-0	5.24451	2.01496	0	JAX233	TRUE	G1
CGACAGCAGTGTACAA-1-0	6.63943	-1.84239	0	JAX233	TRUE	S
CGACAGCGTCTAATCG-1-0	2.00391	-1.0904	0	JAX233	TRUE	G1
CGAGAAGGTACTTGTG-1-0	4.28862	3.28043	0	JAX233	TRUE	G1
CGAGAAGGTCGCTGCA-1-0	7.82917	-1.35724	0	JAX233	TRUE	S
CGAGAAGGTCGTGATT-1-0	0.411228	-15.3924	0	TH21	FALSE	G1
CGAGAAGTCCATGATG-1-0	5.85697	-1.01735	0	JAX233	TRUE	S
CGAGGCTCATCCGGCA-1-0	8.99646	-0.422464	0	JAX233	TRUE	G2M
CGAGTGCCAATAAGGT-1-0	5.04984	3.41969	0	JAX233	TRUE	G2M
CGAGTGCCACTACTTT-1-0	-9.4855	1.66667	0	JAX877	TRUE	G1
CGAGTGCTCCTCTCTT-1-0	6.22793	2.2519	0	JAX233	TRUE	G1
CGAGTTACATCAGCGC-1-0	6.68638	1.36635	0	JAX233	TRUE	G1
CGAGTTATCGTTGTGA-1-0	-0.484193	-8.33338	0	EML4-ALK	FALSE	G1
CGATGCGAGACTACGG-1-0	5.03542	5.29257	0	JAX233	TRUE	G2M
CGATGCGCACGCCACA-1-0	2.3643	4.69014	0	JAX233	TRUE	S
CGATGCGCACGTACAT-1-0	5.39127	4.04438	0	JAX233	TRUE	G2M
CGCAGGTAGGATATGT-1-0	-6.85967	-1.29397	0	JAX877	TRUE	G1
CGCAGGTGTTCCTTGC-1-0	7.15632	-0.892609	0	JAX233	TRUE	S
CGCATAAAGTATAGAC-1-0	5.12989	5.19085	0	JAX233	TRUE	G2M
CGCCAGAAGAGAGGGC-1-0	-8.25566	-2.63131	0	JAX877	TRUE	G2M
CGCCAGAAGGGAGTTC-1-0	-8.12591	3.02861	0	JAX877	TRUE	G1
CGCCATTCACTACCGG-1-0	-9.86214	3.54969	0	JAX877	TRUE	G1
CGCCATTTCCTACGGG-1-0	4.25018	2.77067	0	JAX233	TRUE	S
CGCGTGAAGCGATGCA-1-0	-6.90142	-1.63644	0	JAX877	TRUE	G1
CGCGTGACAGAGTCTT-1-0	7.67972	-0.895106	0	JAX233	TRUE	G2M
CGGAACCGTACCAATC-1-0	-6.37907	0.466174	0	JAX877	TRUE	G1
CGGAATTCAAGTAGTA-1-0	-8.49946	-0.159543	0	JAX877	TRUE	G1
CGGAATTGTCGCTGCA-1-0	1.30939	1.67425	0	JAX233	TRUE	G1
CGGAATTGTCTTGAAC-1-0	-9.13138	1.64741	0	JAX877	TRUE	G1
CGGAATTGTGCCCAGT-1-0	7.061	2.43791	0	JAX233	TRUE	G2M
CGGAATTTCAGCGCGT-1-0	7.04111	-0.241317	0	JAX233	TRUE	G2M
CGGACACCAATCGCGC-1-0	6.76561	-0.713849	0	JAX233	TRUE	G2M
CGGACACGTACTCAAC-1-0	0.907656	2.13168	0	JAX233	TRUE	G1
CGGACACTCTATACTC-1-0	4.23853	4.95311	0	JAX233	TRUE	G2M
CGGAGAAAGTTGCGCC-1-0	7.0417	0.372881	0	JAX233	TRUE	G2M
CGGAGAAGTACGAGCA-1-0	1.86379	1.32439	0	JAX233	TRUE	G1
CGGAGAAGTCAAGGCA-1-0	2.57852	3.01844	0	JAX233	TRUE	G1
CGGAGAATCTCATGCC-1-0	4.25712	4.78809	0	JAX233	TRUE	G2M
CGGCAGTAGGCCCGTT-1-0	2.74174	0.274838	0	JAX233	TRUE	G1
CGGCAGTCAGGGCTTC-1-0	2.88283	3.51032	0	JAX233	TRUE	S
CGGGACTGTCCAGCGT-1-0	-6.17141	-0.748967	0	JAX877	TRUE	G1
CGGGACTTCTTAGCAG-1-0	3.21005	1.72678	0	JAX233	TRUE	G1
CGGGCATAGTGCACCC-1-0	3.63036	4.36617	0	JAX233	TRUE	G2M
CGGGCATCAACTGCTA-1-0	3.1661	3.42271	0	JAX233	TRUE	S
CGGGCATCAGGGAGAG-1-0	7.39264	-0.976401	0	JAX233	TRUE	S
CGGGCATGTGACTAAA-1-0	8.32747	0.637504	0	JAX233	TRUE	G2M
CGGGTGTGTGGCTACC-1-0	-9.7786	3.42167	0	JAX877	TRUE	G1
CGGGTGTGTGTGTCCG-1-0	0.168607	-14.8951	0	TH21	FALSE	G1
CGGGTGTTCAGGAGAC-1-0	5.07408	-1.88502	0	JAX233	TRUE	G1
CGTAAGTAGAAGCTGC-1-0	0.497665	2.55232	0	JAX233	TRUE	G1
CGTAAGTTCAGACAAA-1-0	6.88348	2.98365	0	JAX233	TRUE	G2M
CGTAAGTTCGCCTTGT-1-0	3.90294	4.60319	0	JAX233	TRUE	S
CGTAATGTCCATTGTT-1-0	2.85465	3.32018	0	JAX233	TRUE	S
CGTAGTAAGCGTCGAA-1-0	6.43266	-0.993874	0	JAX233	TRUE	S
CGTAGTAAGGTGCAGT-1-0	8.45864	0.238652	0	JAX233	TRUE	G2M
CGTAGTAGTGAGCGAT-1-0	6.30285	-2.05432	0	JAX233	TRUE	S
CGTAGTAGTTACCCAA-1-0	6.3432	-1.3228	0	JAX233	TRUE	S
CGTCAAACACGCGGTT-1-0	5.02271	0.367395	0	JAX233	TRUE	G1
CGTCCATAGTGATAGT-1-0	-9.03003	2.89053	0	JAX877	TRUE	G1
CGTCCATCACAAATCC-1-0	6.5692	-2.05805	0	JAX233	TRUE	S
CGTCCATTCGTTGTAG-1-0	8.7187	-0.520822	0	JAX233	TRUE	G2M
CGTGATATCCGTTTCG-1-0	9.11295	0.690083	0	JAX233	TRUE	G2M
CGTGCTTGTGACCGAA-1-0	5.42194	5.18448	0	JAX233	TRUE	G2M
CGTGCTTTCACTTGTT-1-0	3.26393	5.66722	0	JAX233	TRUE	S
CGTGTCTTCGTCAACA-1-0	4.98061	3.962	0	JAX233	TRUE	G2M
CGTTAGACAAGCTACT-1-0	-10.3366	3.45641	0	JAX877	TRUE	G1
CGTTAGACAATTTCTC-1-0	7.74611	-0.185077	0	JAX233	TRUE	G2M
CGTTAGAGTCGAGCAA-1-0	7.96138	0.237586	0	JAX233	TRUE	G2M
CGTTAGATCCGATCTC-1-0	4.4416	4.45998	0	JAX233	TRUE	G1
CGTTCTGAGCAGCCCT-1-0	-9.79171	3.56447	0	JAX877	TRUE	G1
CGTTCTGCATAGTCAC-1-0	0.139583	-15.5816	0	TH21	FALSE	G1
CGTTCTGCATTCACAG-1-0	1.82633	4.84491	0	JAX233	TRUE	S
CGTTCTGTCGGAACTT-1-0	-7.15583	-2.23986	0	JAX877	TRUE	G1
CGTTGGGAGATGACCG-1-0	-9.85475	4.03988	0	JAX877	TRUE	G1
CGTTGGGCAACCGACC-1-0	-7.81249	-2.58734	0	JAX877	TRUE	G1
CGTTGGGCAGCTGCCA-1-0	7.13487	1.56516	0	JAX233	TRUE	G2M
CGTTGGGGTGTCTTGA-1-0	7.72688	-2.31086	0	JAX233	TRUE	G1
CGTTGGGTCTTACGGA-1-0	7.2651	0.663189	0	JAX233	TRUE	G2M
CGTTGGGTCTTTGATC-1-0	5.50877	3.68349	0	JAX233	TRUE	G1
CTAACCCAGAGCGACT-1-0	-8.31633	1.65316	0	JAX877	TRUE	G2M
CTAACCCAGTTGGAGC-1-0	-9.54016	4.19869	0	JAX877	TRUE	G1
CTAACCCTCACGTAGT-1-0	3.26994	4.82563	0	JAX233	TRUE	S
CTAACCCTCCCAACTC-1-0	2.96513	4.34281	0	JAX233	TRUE	S
CTAAGTGCACATATGC-1-0	5.67967	5.48985	0	JAX233	TRUE	G2M
CTAAGTGTCCCGAGAC-1-0	-1.61113	-14.5559	0	TH21	FALSE	S
CTACATTCAACCACGC-1-0	1.42005	0.928917	0	JAX233	TRUE	G1
CTACATTCACCAATTG-1-0	-9.7171	3.69909	0	JAX877	TRUE	G1
CTACATTCAGCATACT-1-0	1.66615	3.82907	0	JAX233	TRUE	S
CTACATTGTCTCTCAC-1-0	-9.2127	2.92466	0	JAX877	TRUE	G1
CTACATTTCGCGTGCA-1-0	5.8411	2.05376	0	JAX233	TRUE	G2M
CTACCCACACGGCCAT-1-0	0.756311	6.5374	0	JAX233	TRUE	G2M
CTACCCAGTGTACAGG-1-0	-9.0421	1.79277	0	JAX877	TRUE	G1
CTACCCATCAGCTGTA-1-0	6.7304	-0.245291	0	JAX233	TRUE	S
CTACCTGCAATCGTCA-1-0	7.19758	-1.05714	0	JAX233	TRUE	S
CTACCTGTCGCTGTTC-1-0	6.27579	-2.35621	0	JAX233	TRUE	S
CTACCTGTCTGTAAGC-1-0	-9.95395	3.45177	0	JAX877	TRUE	G1
CTACTATAGCGTGAAC-1-0	7.36196	0.514157	0	JAX233	TRUE	G2M
CTACTATAGGTCATCT-1-0	1.48263	1.67102	0	JAX233	TRUE	G1
CTACTATTCGTCCTCA-1-0	-8.27522	-2.34032	0	JAX877	TRUE	S
CTAGACAAGAAGAACG-1-0	4.78525	3.48054	0	JAX233	TRUE	G1
CTAGACAAGGAATTAC-1-0	6.83996	-0.00574602	0	JAX233	TRUE	S
CTAGACATCTTTCCAA-1-0	6.09184	4.46685	0	JAX233	TRUE	S
CTAGGTACAATCTGCA-1-0	5.22346	4.70008	0	JAX233	TRUE	G2M
CTAGGTAGTTAGAAAC-1-0	6.88971	-0.497899	0	JAX233	TRUE	S
CTAGGTAGTTTAAGGA-1-0	-2.40213	-7.72295	0	EML4-ALK	FALSE	G1
CTAGGTATCTGCCTCA-1-0	5.24796	2.85179	0	JAX233	TRUE	G1
CTATAGGGTCATCACA-1-0	2.75794	0.590162	0	JAX233	TRUE	S
CTATAGGTCTTCACGC-1-0	-11.2549	1.2522	0	JAX877	TRUE	G1
CTATCCGTCACAAGGG-1-0	5.7694	-0.384366	0	JAX233	TRUE	S
CTATCCGTCTTACGTT-1-0	6.84039	-1.07	0	JAX233	TRUE	S
CTATCTAAGGCACTCC-1-0	-8.86615	0.38014	0	JAX877	TRUE	G1
CTATCTACACGGATCC-1-0	9.07672	-0.812627	0	JAX233	TRUE	G2M
CTCAACCCACGGATCC-1-0	8.92855	0.725091	0	JAX233	TRUE	G2M
CTCAACCGTGATGAAT-1-0	4.34761	3.87422	0	JAX233	TRUE	G1
CTCAACCTCCTGGTCT-1-0	-0.536275	2.73772	0	JAX233	TRUE	G1
CTCAACCTCGTAGGGA-1-0	-7.13431	-1.12357	0	JAX877	TRUE	G1
CTCAAGAAGCGTTGTT-1-0	-10.1866	2.19325	0	JAX877	TRUE	G1
CTCAAGAAGGTGATCG-1-0	3.46062	3.80695	0	JAX233	TRUE	S
CTCAAGACAAGCACCC-1-0	4.61664	-2.9718	0	JAX233	TRUE	G1
CTCAAGACACAGCTGC-1-0	6.77419	-1.44888	0	JAX233	TRUE	S
CTCAATTAGCAACAGC-1-0	4.57749	5.36475	0	JAX233	TRUE	G2M
CTCAATTAGCGTGCTC-1-0	7.29075	2.4968	0	JAX233	TRUE	G2M
CTCAATTAGTAGGAAG-1-0	-8.8408	0.658901	0	JAX877	TRUE	G1
CTCAATTCAATTCTCT-1-0	7.54894	-2.22004	0	JAX233	TRUE	S
CTCAATTTCATGCCAA-1-0	2.79549	3.781	0	JAX233	TRUE	S
CTCAATTTCCCGAGGT-1-0	4.28286	0.300285	0	JAX233	TRUE	G1
CTCAATTTCCGCGAGT-1-0	9.05318	-0.412061	0	JAX233	TRUE	G2M
CTCACTGCATGTGGTT-1-0	6.51183	2.85375	0	JAX233	TRUE	G2M
CTCAGAACATTGGGAG-1-0	5.52573	-0.114362	0	JAX233	TRUE	G1
CTCAGAAGTAGCGATG-1-0	0.189809	3.60504	0	JAX233	TRUE	S
CTCAGAAGTCTACGTA-1-0	7.70718	-1.72702	0	JAX233	TRUE	S
CTCAGGGAGCGCCATC-1-0	4.9491	5.79666	0	JAX233	TRUE	G2M
CTCAGTCGTTAATCGC-1-0	-9.59332	2.22821	0	JAX877	TRUE	G1
CTCATCGTCAGCGCGT-1-0	6.17547	-2.00013	0	JAX233	TRUE	G1
CTCATCGTCCGCCTAT-1-0	-9.75549	3.46317	0	JAX877	TRUE	G1
CTCATGCGTGATTAGA-1-0	7.96675	-0.872419	0	JAX233	TRUE	G2M
CTCCAACAGACGGTTG-1-0	0.935849	-16.08	0	TH21	FALSE	G1
CTCCAACCAGAACATA-1-0	7.38185	-1.85757	0	JAX233	TRUE	S
CTCCAACGTTCGGTCG-1-0	3.79281	4.49775	0	JAX233	TRUE	G1
CTCCAACTCGTGGGAA-1-0	5.45796	5.07834	0	JAX233	TRUE	G2M
CTCCAACTCTGGAAGG-1-0	-8.6456	2.74941	0	JAX877	TRUE	G1
CTCCACAGTTATCCAG-1-0	5.58498	-0.374306	0	JAX233	TRUE	G1
CTCCATGCATAAGCAA-1-0	6.38744	-0.734415	0	JAX233	TRUE	S
CTCCATGCATCCGTTC-1-0	8.02906	-1.10138	0	JAX233	TRUE	G2M
CTCCATGTCAGAGTGG-1-0	0.58873	-16.1637	0	TH21	FALSE	G1
CTCCCAAGTGTCCGGT-1-0	7.72694	3.12132	0	JAX233	TRUE	G2M
CTCCCAATCAAGTTGC-1-0	6.06016	1.61683	0	JAX233	TRUE	G2M
CTCCGATTCACTCCGT-1-0	5.23654	-2.11522	0	JAX233	TRUE	G1
CTCCTCCAGGTCATAA-1-0	-8.17592	-0.210967	0	JAX877	TRUE	G1
CTCCTCCTCGCCAATA-1-0	-9.84748	3.12722	0	JAX877	TRUE	G1
CTCCTTTAGCTATCTG-1-0	7.47277	-0.515565	0	JAX233	TRUE	G2M
CTCCTTTCACAAATGA-1-0	6.49906	-1.06633	0	JAX233	TRUE	S
CTCGAGGGTACCACGC-1-0	-7.68174	-1.31957	0	JAX877	TRUE	G1
CTCGAGGGTTCAGCGC-1-0	-8.15844	-0.799927	0	JAX877	TRUE	G1
CTCTCAGCAACACGAG-1-0	7.01492	-1.87971	0	JAX233	TRUE	S
CTCTCAGCATCGCTCT-1-0	-8.70981	2.33024	0	JAX877	TRUE	G1
CTCTCAGTCCGTGGGT-1-0	5.34788	5.9768	0	JAX233	TRUE	G2M
CTCTCGATCCAAGCTA-1-0	-8.23212	1.26658	0	JAX877	TRUE	G1
CTCTCGATCCACCCTA-1-0	6.65586	0.235406	0	JAX233	TRUE	G1
CTCTGGTTCCACATAG-1-0	2.71547	4.93839	0	JAX233	TRUE	S
CTCTGGTTCGAACTCA-1-0	8.40456	-1.56922	0	JAX233	TRUE	G2M
CTGAATGTCGCCAACG-1-0	4.279	4.68253	0	JAX233	TRUE	G1
CTGAGCGAGTTGGCTT-1-0	-8.49805	-2.30907	0	JAX877	TRUE	G2M
CTGAGCGGTGCAATGG-1-0	1.61369	6.78235	0	JAX233	TRUE	G2M
CTGAGCGGTTAAGCAA-1-0	7.91041	0.811429	0	JAX233	TRUE	G2M
CTGATCCCAATATCCG-1-0	-8.01386	0.53778	0	JAX877	TRUE	G2M
CTGATCCCACTGAGGA-1-0	6.84631	-0.6625	0	JAX233	TRUE	S
CTGATCCGTCCAGTTA-1-0	-8.54196	-1.35887	0	JAX877	TRUE	G1
CTGATCCGTGAGTTGG-1-0	6.30349	4.89103	0	JAX233	TRUE	G2M
CTGCAGGCAGTAACGG-1-0	-8.73502	-0.968257	0	JAX877	TRUE	G1
CTGCAGGTCCGGTAAT-1-0	-9.26648	0.142645	0	JAX877	TRUE	G1
CTGCATCAGACATGCG-1-0	-8.9775	0.975081	0	JAX877	TRUE	G1
CTGCATCCAACCGTGC-1-0	5.35349	5.49954	0	JAX233	TRUE	G2M
CTGCATCTCTGCAGCG-1-0	-9.82528	3.55386	0	JAX877	TRUE	G1
CTGCCATGTAGGTACG-1-0	-11.0389	1.14994	0	JAX877	TRUE	G1
CTGCCATTCATTGTTC-1-0	1.77922	3.68372	0	JAX233	TRUE	S
CTGCCTAAGACGCAGT-1-0	-8.1732	-2.50226	0	JAX877	TRUE	G2M
CTGCCTACAATTCGTG-1-0	7.98223	-0.439473	0	JAX233	TRUE	G2M
CTGCGAGCACCACATA-1-0	-7.69631	-2.85027	0	JAX877	TRUE	G2M
CTGCTCAGTTTGTTCT-1-0	1.61364	2.22748	0	JAX233	TRUE	S
CTGCTCATCAAAGCCT-1-0	7.43129	0.709223	0	JAX233	TRUE	G2M
CTGGACGAGATGCTGG-1-0	5.93758	-0.576563	0	JAX233	TRUE	G1
CTGGACGGTAAGAACT-1-0	3.3487	4.70562	0	JAX233	TRUE	S
CTGGACGTCGAAACAA-1-0	1.0397	-15.8213	0	TH21	FALSE	G1
CTGGACGTCTCAACGA-1-0	-0.54874	-15.3722	0	TH21	FALSE	G1
CTGGTCTGTCGTGGAA-1-0	7.27039	-0.2775	0	JAX233	TRUE	S
CTGGTCTTCAAACTGC-1-0	4.96873	-2.46487	0	JAX233	TRUE	G1
CTGTACCCAAACACGG-1-0	-8.60996	-0.275957	0	JAX877	TRUE	G1
CTGTACCCATTCTTCA-1-0	3.46617	1.02186	0	JAX233	TRUE	G1
CTGTAGACATGATAGA-1-0	0.270566	-8.64922	0	EML4-ALK	FALSE	G1
CTGTAGAGTCCATAGT-1-0	4.85889	5.79353	0	JAX233	TRUE	G2M
CTGTAGAGTGAGATCG-1-0	-9.34798	2.21353	0	JAX877	TRUE	G1
CTGTAGAGTGGCATCC-1-0	-2.92657	-7.43984	0	EML4-ALK	FALSE	G2M
CTGTATTAGGAATCGC-1-0	1.50506	1.71154	0	JAX233	TRUE	G1
CTGTATTTCACGGGAA-1-0	0.329929	-8.25588	0	EML4-ALK	FALSE	G1
CTGTCGTCAGGCATTT-1-0	-9.09557	0.792936	0	JAX877	TRUE	G1
CTGTCGTTCCCTGTTG-1-0	-8.17777	0.870593	0	JAX877	TRUE	G1
CTGTGAAGTCGCATTA-1-0	-9.668	3.5761	0	JAX877	TRUE	G1
CTGTGAATCAAATAGG-1-0	3.21229	2.67011	0	JAX233	TRUE	S
CTGTGAATCTAACGCA-1-0	-9.24388	-0.862206	0	JAX877	TRUE	G1
CTGTGGGGTCCCAAAT-1-0	1.35796	5.03189	0	JAX233	TRUE	S
CTGTGGGGTGGTAACG-1-0	-7.73806	-1.73019	0	JAX877	TRUE	G1
CTGTGGGTCTTCACGC-1-0	8.10929	0.752155	0	JAX233	TRUE	G2M
CTTCAATAGGATTCCT-1-0	6.71096	-2.10496	0	JAX233	TRUE	S
CTTCAATCAACCCTAA-1-0	3.84372	6.21647	0	JAX233	TRUE	G2M
CTTCAATGTACTCAAC-1-0	-8.78298	-0.846734	0	JAX877	TRUE	G1
CTTCAATGTTGGATCT-1-0	-8.05125	-0.704315	0	JAX877	TRUE	G1
CTTCCGACAGAGATGC-1-0	6.47006	2.59852	0	JAX233	TRUE	G1
CTTCCGAGTGGCTGCT-1-0	-9.01698	3.27901	0	JAX877	TRUE	G1
CTTCCTTAGGAAAGGT-1-0	6.33106	4.85875	0	JAX233	TRUE	G2M
CTTCCTTAGTCCGTCG-1-0	1.0058	0.036018	0	JAX233	TRUE	G1
CTTCCTTCAACTGCTA-1-0	-9.68971	3.61218	0	JAX877	TRUE	G1
CTTCCTTGTTCAAAGA-1-0	3.61926	-0.853346	0	JAX233	TRUE	S
CTTCCTTGTTCATCGA-1-0	4.94513	-2.82671	0	JAX233	TRUE	G1
CTTCCTTTCTCAATCT-1-0	-7.72859	-2.48959	0	JAX877	TRUE	S
CTTCCTTTCTCTGAGA-1-0	8.03987	0.992164	0	JAX233	TRUE	G2M
CTTCCTTTCTCTGCTG-1-0	5.90089	5.52762	0	JAX233	TRUE	G2M
CTTCGGTAGAATCGAT-1-0	7.76934	-0.117317	0	JAX233	TRUE	S
CTTCGGTCAGCCTTCT-1-0	2.06697	-1.19125	0	JAX233	TRUE	G1
CTTCGGTCATGGATCT-1-0	3.77305	2.00817	0	JAX233	TRUE	G1
CTTCGGTGTCCTTAAG-1-0	1.49728	3.55267	0	JAX233	TRUE	G1
CTTCTAACAGGTATGG-1-0	9.06973	0.309623	0	JAX233	TRUE	G2M
CTTCTAAGTAACCAGG-1-0	-6.49343	-2.03326	0	JAX877	TRUE	G1
CTTCTCTAGGGATCAC-1-0	7.88442	-1.19322	0	JAX233	TRUE	G2M
CTTGAGATCGCTGCGA-1-0	2.21565	0.660462	0	JAX233	TRUE	G1
CTTGATTAGCATGCAG-1-0	5.20569	5.62893	0	JAX233	TRUE	G2M
CTTGATTGTTGGTGTT-1-0	6.12166	-2.12481	0	JAX233	TRUE	S
CTTGATTTCCTTCAGC-1-0	3.21621	3.1161	0	JAX233	TRUE	G1
CTTGATTTCGGAGTGA-1-0	-1.80751	-7.44687	0	EML4-ALK	FALSE	G1
CTTTCAAAGTTTGAGA-1-0	-10.2255	3.93831	0	JAX877	TRUE	G1
CTTTCAACATTCAGGT-1-0	4.57078	4.17107	0	JAX233	TRUE	G2M
CTTTCAATCGCTGATA-1-0	4.31379	5.59584	0	JAX233	TRUE	G2M
CTTTCAATCTCCAATT-1-0	7.15186	-0.176168	0	JAX233	TRUE	G2M
GAAACCTCACGCAAAG-1-0	6.71169	-2.70614	0	JAX233	TRUE	S
GAAATGAAGATCCTAC-1-0	-7.22887	-0.634016	0	JAX877	TRUE	G1
GAAATGAGTCTTTATC-1-0	3.44503	-0.313918	0	JAX233	TRUE	G1
GAAATGATCCTGCCAT-1-0	-9.26054	3.27957	0	JAX877	TRUE	G1
GAAATGATCGATTCCC-1-0	7.26819	2.36377	0	JAX233	TRUE	G1
GAAATGATCGTTCCTG-1-0	-2.16131	-6.32271	0	EML4-ALK	FALSE	S
GAACACTAGAACTTCC-1-0	0.00174229	-15.4923	0	TH21	FALSE	G1
GAACACTCATGTGGCC-1-0	5.44937	4.50564	0	JAX233	TRUE	G2M
GAACACTTCGATTGAC-1-0	4.91966	-1.8732	0	JAX233	TRUE	G1
GAACACTTCGTAACAC-1-0	5.45382	5.36718	0	JAX233	TRUE	G2M
GAACGTTAGACCTCCG-1-0	-8.99996	-0.193227	0	JAX877	TRUE	G1
GAACGTTAGGTGCGAT-1-0	3.29892	3.86828	0	JAX233	TRUE	S
GAACGTTCAGAAATCA-1-0	1.98671	-1.0778	0	JAX233	TRUE	G1
GAACTGTAGCACTTTG-1-0	6.10617	-0.0603208	0	JAX233	TRUE	S
GAACTGTAGGCTAAAT-1-0	5.67286	-1.24574	0	JAX233	TRUE	G1
GAACTGTGTCTTACTT-1-0	6.64656	5.33632	0	JAX233	TRUE	G2M
GAAGAATTCTGAGAAA-1-0	-11.1959	1.42132	0	JAX877	TRUE	G1
GAAGCCCCAGAATTCC-1-0	4.53195	4.91459	0	JAX233	TRUE	G2M
GAAGCCCCATATCTGG-1-0	7.22098	-0.490335	0	JAX233	TRUE	S
GAAGCGAAGGGCATGT-1-0	-9.31145	0.894048	0	JAX877	TRUE	G1
GAAGGGTGTGAGCTCC-1-0	-9.2441	-0.130671	0	JAX877	TRUE	G1
GAAGGGTGTTATCTGG-1-0	7.14485	-0.82906	0	JAX233	TRUE	S
GAATAGACAAGAAACT-1-0	6.09841	2.66351	0	JAX233	TRUE	G2M
GAATAGACAGAGTTGG-1-0	3.77115	3.10324	0	JAX233	TRUE	G1
GAATAGAGTACATACC-1-0	6.63327	-1.60499	0	JAX233	TRUE	S
GAATAGAGTCGTACTA-1-0	2.471	-0.662768	0	JAX233	TRUE	G1
GAATAGAGTGCTCCGA-1-0	-9.91937	2.76576	0	JAX877	TRUE	G1
GAATAGATCGTCCTCA-1-0	0.3876	1.90639	0	JAX233	TRUE	G1
GAATCACAGGGCAGGA-1-0	6.63336	2.66421	0	JAX233	TRUE	G2M
GAATCACGTTTACCAG-1-0	1.24307	4.99611	0	JAX233	TRUE	S
GAATCGTAGACTCGAG-1-0	2.10933	-0.113278	0	JAX233	TRUE	G1
GAATCGTCATGTGTCA-1-0	7.28214	-0.367006	0	JAX233	TRUE	S
GACACGCGTCGCAACC-1-0	7.07721	-0.828509	0	JAX233	TRUE	S
GACAGCCCAGTCGCAC-1-0	-7.31693	-2.35851	0	JAX877	TRUE	S
GACAGCCTCTACACTT-1-0	6.64556	-1.28847	0	JAX233	TRUE	S
GACATCAAGTATGATG-1-0	6.66244	-1.64005	0	JAX233	TRUE	S
GACATCATCCTATGGA-1-0	6.32445	-1.73997	0	JAX233	TRUE	S
GACCAATGTCACAATC-1-0	-8.8632	-0.0991646	0	JAX877	TRUE	G1
GACCAATTCCCGAGTG-1-0	6.05365	5.64397	0	JAX233	TRUE	G2M
GACCCAGAGGGCAACT-1-0	-6.01917	1.20924	0	JAX877	TRUE	G1
GACCCTTCACCAGTAT-1-0	-2.57387	-14.4082	0	TH21	FALSE	G2M
GACCGTGCAGGTGACA-1-0	6.26974	-0.650362	0	JAX233	TRUE	S
GACCGTGGTTAAGGGC-1-0	-10.1104	3.63345	0	JAX877	TRUE	G1
GACCTTCCACTGTCGG-1-0	-7.82934	-2.04499	0	JAX877	TRUE	G1
GACCTTCCAGACGCTC-1-0	-2.17145	-14.6043	0	TH21	FALSE	G1
GACCTTCCATCCGTGG-1-0	-1.38934	-7.91825	0	EML4-ALK	FALSE	S
GACCTTCGTAAGTTAG-1-0	6.3754	-1.72873	0	JAX233	TRUE	S
GACCTTCGTTATTCTC-1-0	4.05777	0.611331	0	JAX233	TRUE	G1
GACCTTCGTTCTCGCT-1-0	-2.15799	-14.6283	0	TH21	FALSE	G2M
GACCTTCTCCGCTGTT-1-0	-7.89861	-1.30442	0	JAX877	TRUE	G1
GACCTTCTCTTTGGAG-1-0	0.0828079	-8.91461	0	EML4-ALK	FALSE	G1
GACGTTAAGCTGCCAC-1-0	-8.00276	0.852445	0	JAX877	TRUE	G1
GACGTTACAAATAGCA-1-0	8.14046	1.05275	0	JAX233	TRUE	G2M
GACGTTACACATTGTG-1-0	2.13122	4.03648	0	JAX233	TRUE	S
GACTATGAGACGGTTG-1-0	-0.672232	2.94512	0	JAX233	TRUE	G1
GACTATGAGTATGTAG-1-0	2.67847	2.37904	0	JAX233	TRUE	G1
GACTATGCACAAATAG-1-0	-7.7846	3.8277	0	JAX877	TRUE	G1
GACTATGGTGCCTATA-1-0	5.16241	-1.36167	0	JAX233	TRUE	G1
GACTCAAAGTTCTACG-1-0	-2.10959	-7.63851	0	EML4-ALK	FALSE	G2M
GACTCAACAACCTATG-1-0	6.80703	1.98347	0	JAX233	TRUE	G2M
GACTCAACAGGTTCGC-1-0	2.69473	4.1796	0	JAX233	TRUE	S
GACTCAAGTCGATGCC-1-0	7.96073	1.06926	0	JAX233	TRUE	G2M
GACTCAATCCTTGGAA-1-0	3.76443	3.39568	0	JAX233	TRUE	G1
GACTCTCAGTTGCGCC-1-0	6.23242	5.43701	0	JAX233	TRUE	G2M
GACTCTCTCCCATAGA-1-0	8.24243	0.956079	0	JAX233	TRUE	G2M
GACTCTCTCTGTCTCG-1-0	-8.12239	-2.55113	0	JAX877	TRUE	G2M
GACTGATAGTCGAAAT-1-0	7.98874	0.736797	0	JAX233	TRUE	G2M
GACTGATCATGAGAAT-1-0	6.43434	1.46346	0	JAX233	TRUE	G2M
GACTGATGTTGCATGT-1-0	5.61613	-0.834167	0	JAX233	TRUE	G1
GACTTCCAGCGCATCC-1-0	2.71384	4.67777	0	JAX233	TRUE	S
GACTTCCGTTACCTTT-1-0	-10.1589	3.85618	0	JAX877	TRUE	G1
GAGAAATAGACCAAGC-1-0	-7.26772	-1.64619	0	JAX877	TRUE	G1
GAGAAATCACGTAGAG-1-0	6.92068	-2.61487	0	JAX233	TRUE	S
GAGAAATGTTTGAACC-1-0	-10.9109	2.26001	0	JAX877	TRUE	G1
GAGACCCAGCCTGTCG-1-0	-7.62591	-2.08973	0	JAX877	TRUE	G1
GAGACCCAGGAACTAT-1-0	7.34708	1.06198	0	JAX233	TRUE	G2M
GAGACCCGTCACAGAG-1-0	0.0441254	-8.89804	0	EML4-ALK	FALSE	G1
GAGACTTGTGCGAGTA-1-0	7.40603	-0.160306	0	JAX233	TRUE	G2M
GAGAGGTAGGAGTATT-1-0	0.848581	6.91452	0	JAX233	TRUE	G2M
GAGAGGTTCTGCATAG-1-0	3.92171	4.55349	0	JAX233	TRUE	S
GAGATGGAGTCTAACC-1-0	-8.02121	-1.84565	0	JAX877	TRUE	G1
GAGATGGCAGTTCCAA-1-0	-10.0487	1.51581	0	JAX877	TRUE	G1
GAGCCTGTCCGCAAAT-1-0	1.59498	-1.58204	0	JAX233	TRUE	G1
GAGCCTGTCTCCCAAC-1-0	-7.81791	-0.105125	0	JAX877	TRUE	G1
GAGCTGCAGCCTTTGA-1-0	6.94359	4.95555	0	JAX233	TRUE	G2M
GAGCTGCTCAGGTGTT-1-0	-9.60526	3.83531	0	JAX877	TRUE	G1
GAGGCAATCAGCGTCG-1-0	2.26217	3.44266	0	JAX233	TRUE	G1
GAGGCCTGTAGAATAC-1-0	-9.87275	2.16233	0	JAX877	TRUE	G1
GAGGCCTGTAGTGCGA-1-0	0.669778	1.09415	0	JAX233	TRUE	G1
GAGGCCTTCCTTCTGG-1-0	7.57365	3.19438	0	JAX233	TRUE	G2M
GAGGGATAGGCGAACT-1-0	7.62669	0.592499	0	JAX233	TRUE	G2M
GAGGGATCACGTAACT-1-0	6.96336	4.95502	0	JAX233	TRUE	G2M
GAGGGATCACTGTGTA-1-0	-8.80321	1.03514	0	JAX877	TRUE	G1
GAGGGATTCTGTCCGT-1-0	-7.80434	1.15418	0	JAX877	TRUE	G1
GAGGGTAGTGAATGTA-1-0	1.70149	3.5652	0	JAX233	TRUE	G1
GAGGGTATCACAGAGG-1-0	7.26619	-0.808571	0	JAX233	TRUE	S
GAGGGTATCTACTGAG-1-0	7.4055	0.618818	0	JAX233	TRUE	G2M
GAGTCATAGGTGTGAC-1-0	7.07367	0.573182	0	JAX233	TRUE	G2M
GAGTCATTCAACACCA-1-0	2.58879	4.57321	0	JAX233	TRUE	G2M
GAGTCTAAGTCAGCCC-1-0	5.16121	-2.50793	0	JAX233	TRUE	G1
GAGTCTATCCGTGACG-1-0	2.97757	5.62375	0	JAX233	TRUE	S
GAGTGAGAGACATCCT-1-0	1.71442	-0.860535	0	JAX233	TRUE	G1
GAGTGAGAGCAGGCAT-1-0	1.8912	3.61964	0	JAX233	TRUE	G1
GAGTGAGCAGATACTC-1-0	5.57601	2.1695	0	JAX233	TRUE	S
GAGTGAGCATTCAGCA-1-0	6.45723	-0.374235	0	JAX233	TRUE	S
GAGTGAGGTTATCTGG-1-0	6.06893	0.980711	0	JAX233	TRUE	S
GAGTGTTAGACGACGT-1-0	2.24459	1.21612	0	JAX233	TRUE	G1
GAGTGTTAGCCGAATG-1-0	-1.02402	-14.3521	0	TH21	FALSE	G1
GAGTGTTGTAGACTGG-1-0	-9.19111	2.46313	0	JAX877	TRUE	G1
GAGTGTTGTTGCGGCT-1-0	2.36362	1.02378	0	JAX233	TRUE	G1
GAGTTACTCGGACAAG-1-0	-9.04384	1.35004	0	JAX877	TRUE	G1
GAGTTGTGTTGGGAAC-1-0	6.82488	-0.91528	0	JAX233	TRUE	S
GATAGAAAGGTGGTTG-1-0	5.82988	0.277682	0	JAX233	TRUE	S
GATAGCTGTCGATGCC-1-0	-8.26364	-0.156092	0	JAX877	TRUE	G1
GATCACAGTACCTTCC-1-0	2.77342	3.30304	0	JAX233	TRUE	S
GATCACATCCGCTTAC-1-0	4.04879	3.49044	0	JAX233	TRUE	S
GATCAGTAGAAGCTGC-1-0	5.96031	1.38253	0	JAX233	TRUE	S
GATCAGTAGCGTGAGT-1-0	-8.32679	-0.688224	0	JAX877	TRUE	G1
GATCAGTCAGACCAAG-1-0	4.68515	5.99855	0	JAX233	TRUE	G2M
GATCAGTCATTAAAGG-1-0	2.26119	0.0761505	0	JAX233	TRUE	G1
GATCAGTGTGAATGTA-1-0	3.34595	3.91611	0	JAX233	TRUE	S
GATCATGAGTAGTCAA-1-0	-9.41957	1.43853	0	JAX877	TRUE	G1
GATCATGCAACGGCTC-1-0	2.51644	2.76892	0	JAX233	TRUE	G1
GATCATGCACTTGAAC-1-0	1.97179	0.731533	0	JAX233	TRUE	G1
GATCCCTCACGACAAG-1-0	-8.22681	4.25425	0	JAX877	TRUE	G1
GATCCCTCACTTGAGT-1-0	3.90257	3.94318	0	JAX233	TRUE	S
GATCCCTGTAGTGCGA-1-0	-9.86219	4.07352	0	JAX877	TRUE	G1
GATCCCTTCATGACAC-1-0	5.89668	0.518276	0	JAX233	TRUE	G2M
GATCCCTTCTCAATCT-1-0	7.12104	1.73538	0	JAX233	TRUE	G2M
GATCGTAAGTACCCTA-1-0	7.38414	0.341881	0	JAX233	TRUE	G2M
GATCGTACAACACAAA-1-0	6.10594	-0.74949	0	JAX233	TRUE	G2M
GATCGTACAGTTCCAA-1-0	6.15825	0.710525	0	JAX233	TRUE	S
GATCGTAGTTACCCTC-1-0	1.88917	0.561412	0	JAX233	TRUE	G1
GATCGTATCACCATCC-1-0	5.85965	2.68195	0	JAX233	TRUE	G1
GATGACTTCCCAGTGG-1-0	-9.39979	1.67566	0	JAX877	TRUE	G1
GATGAGGCAGCTTTCC-1-0	3.57541	3.1311	0	JAX233	TRUE	G2M
GATGAGGGTATGCTTG-1-0	5.76242	2.8475	0	JAX233	TRUE	G1
GATGAGGGTCATCACA-1-0	7.56229	0.35773	0	JAX233	TRUE	G2M
GATGATCAGCAAGCCA-1-0	7.23588	-0.120765	0	JAX233	TRUE	S
GATGATCCAACTGATC-1-0	4.43216	5.11646	0	JAX233	TRUE	G2M
GATGATCCAGCATCTA-1-0	-7.19365	-2.47442	0	JAX877	TRUE	G1
GATGCTAGTTTCACTT-1-0	2.00812	0.835738	0	JAX233	TRUE	G1
GATGGAGAGGGAGGCA-1-0	-8.45491	-0.590313	0	JAX877	TRUE	G1
GATGGAGAGGTTACCT-1-0	0.710301	1.23898	0	JAX233	TRUE	G1
GATGGAGTCAAAGGTA-1-0	7.8853	0.982669	0	JAX233	TRUE	G2M
GATGGAGTCATGCTAG-1-0	-6.58262	-0.445492	0	JAX877	TRUE	G1
GATGTTGAGACCCTTA-1-0	8.86937	0.077425	0	JAX233	TRUE	G2M
GATGTTGGTGAGCCAA-1-0	-7.41185	-1.6513	0	JAX877	TRUE	G1
GATGTTGTCCCTCTTT-1-0	-10.3151	4.03697	0	JAX877	TRUE	G1
GATTCGATCTCTATGT-1-0	-8.87131	1.86325	0	JAX877	TRUE	G1
GATTGGTCACGCGCTA-1-0	-9.07818	0.567943	0	JAX877	TRUE	G1
GATTGGTTCCATTCAT-1-0	-8.28036	3.32985	0	JAX877	TRUE	G1
GATTGGTTCTCGCCTA-1-0	4.04368	3.10491	0	JAX233	TRUE	G1
GATTTCTCAGTATGAA-1-0	0.371159	-15.1715	0	TH21	FALSE	G1
GCAACATAGTGAGTTA-1-0	9.0923	0.771652	0	JAX233	TRUE	G2M
GCACATACATTGTAGC-1-0	-0.395203	2.80498	0	JAX233	TRUE	G1
GCACATAGTACTGGGA-1-0	7.96411	-0.403784	0	JAX233	TRUE	G2M
GCACATAGTATGGAAT-1-0	6.69309	-1.7714	0	JAX233	TRUE	G1
GCACGGTCACTGAGGA-1-0	5.47963	5.94029	0	JAX233	TRUE	G2M
GCACGGTGTAACCAGG-1-0	-9.4674	1.76938	0	JAX877	TRUE	G1
GCACGTGCACAATTCG-1-0	-7.67791	-1.06431	0	JAX877	TRUE	G1
GCACGTGCAGTCGGTC-1-0	-0.553998	-14.7159	0	TH21	FALSE	G1
GCACGTGTCAGTGTTG-1-0	-2.00295	-6.44469	0	EML4-ALK	FALSE	S
GCACTAAAGACCTCCG-1-0	1.65916	-0.183063	0	JAX233	TRUE	G1
GCACTAAAGGTTGGAC-1-0	7.41319	-0.390202	0	JAX233	TRUE	G2M
GCACTAACACTGCTTC-1-0	6.57016	1.72544	0	JAX233	TRUE	G2M
GCAGCTGGTGCACAAG-1-0	5.00556	3.48933	0	JAX233	TRUE	G2M
GCAGGCTTCACCCATC-1-0	7.52939	-0.212934	0	JAX233	TRUE	G2M
GCAGTTAAGGTGCTAG-1-0	3.64292	5.1997	0	JAX233	TRUE	S
GCAGTTAGTAGCTAAA-1-0	5.06573	2.40347	0	JAX233	TRUE	S
GCAGTTAGTATGAAAC-1-0	2.74324	4.81313	0	JAX233	TRUE	S
GCAGTTAGTCATGGCC-1-0	2.56438	2.8613	0	JAX233	TRUE	S
GCATCGGGTACACGTT-1-0	6.07605	1.2664	0	JAX233	TRUE	S
GCATCGGTCGGAACTT-1-0	0.928763	6.75729	0	JAX233	TRUE	G2M
GCATGATAGATGGTCG-1-0	2.74786	5.14066	0	JAX233	TRUE	S
GCATGATCAAGCGCTC-1-0	-7.38465	-1.00197	0	JAX877	TRUE	G1
GCATGATTCATTGTTC-1-0	-3.24402	-7.06243	0	EML4-ALK	FALSE	G2M
GCATTAGAGTGTTGTC-1-0	9.22415	0.103304	0	JAX233	TRUE	G2M
GCATTAGGTCTTTCTA-1-0	0.172716	-14.9434	0	TH21	FALSE	G1
GCCAACGAGTGGTGAC-1-0	5.24616	1.74743	0	JAX233	TRUE	S
GCCAGCAAGATGATTG-1-0	-2.12355	-6.99987	0	EML4-ALK	FALSE	S
GCCAGCAAGGGTGAAA-1-0	-9.92602	0.762066	0	JAX877	TRUE	G1
GCCAGGTGTATGCTAC-1-0	3.38464	3.17943	0	JAX233	TRUE	S
GCCAGTGCAGCCATTA-1-0	-9.97879	2.85198	0	JAX877	TRUE	G1
GCCATGGCATGTCGTA-1-0	6.32199	-0.342476	0	JAX233	TRUE	S
GCCATGGGTCAACGCC-1-0	6.82388	0.585744	0	JAX233	TRUE	S
GCCATGGTCCGGCTTT-1-0	4.94663	2.6375	0	JAX233	TRUE	S
GCCCAGATCGTCTAAG-1-0	3.58283	3.9564	0	JAX233	TRUE	S
GCCGATGAGAACAGGA-1-0	7.24905	-1.09262	0	JAX233	TRUE	S
GCCGATGCATCTCAAG-1-0	6.50796	-2.34095	0	JAX233	TRUE	S
GCCGTGATCGAAACAA-1-0	-8.07019	-1.24936	0	JAX877	TRUE	G1
GCCTGTTAGTGCAGCA-1-0	3.87304	3.33702	0	JAX233	TRUE	S
GCCTGTTTCCTGGGAC-1-0	8.33573	-1.57067	0	JAX233	TRUE	G2M
GCCTGTTTCTAACGGT-1-0	2.79736	1.17549	0	JAX233	TRUE	G1
GCGAGAAAGGTCGTGA-1-0	-6.77198	-1.46227	0	JAX877	TRUE	G1
GCGAGAACAAGAGTTA-1-0	4.3367	4.42667	0	JAX233	TRUE	S
GCGAGAATCCTGCTAC-1-0	6.21353	4.79489	0	JAX233	TRUE	G2M
GCGAGAATCGGTTGTA-1-0	1.21457	2.57011	0	JAX233	TRUE	G1
GCGATCGGTCTACGAT-1-0	-0.896663	-7.97757	0	EML4-ALK	FALSE	S
GCGGAAACAACGCATT-1-0	-10.1257	4.25638	0	JAX877	TRUE	G1
GCGGAAACAGAGTGTG-1-0	0.423885	-15.098	0	TH21	FALSE	G1
GCGGATCCAAATTGGA-1-0	-0.200694	-15.2711	0	TH21	FALSE	G1
GCGGATCGTGTCTAAC-1-0	5.32643	1.09702	0	JAX233	TRUE	S
GCGTGCAAGAGAAGGT-1-0	4.27249	-0.0457105	0	JAX233	TRUE	G1
GCGTGCATCACCGGGT-1-0	-1.43206	-7.46944	0	EML4-ALK	FALSE	G1
GCGTGCATCTCTCCGA-1-0	7.37698	0.816322	0	JAX233	TRUE	G2M
GCGTTTCTCGCATTGA-1-0	3.58035	3.00858	0	JAX233	TRUE	S
GCTACAACAACATACC-1-0	5.20027	2.05905	0	JAX233	TRUE	G1
GCTACAAGTAACACCT-1-0	8.26731	-0.211363	0	JAX233	TRUE	G2M
GCTACAATCGGCTGAC-1-0	-0.318165	2.35859	0	JAX233	TRUE	G1
GCTACCTAGATGCTTC-1-0	-9.24402	-0.140589	0	JAX877	TRUE	G1
GCTACCTGTCCTCCAT-1-0	1.42416	6.39278	0	JAX233	TRUE	G2M
GCTACCTTCTTAGCTT-1-0	-9.88983	1.10492	0	JAX877	TRUE	G1
GCTCAAACAAACAGGC-1-0	6.95365	0.226103	0	JAX233	TRUE	S
GCTGAATCACCGTGAC-1-0	-9.6117	3.07568	0	JAX877	TRUE	G1
GCTGAATGTTCCTAGA-1-0	-2.53972	-7.49171	0	EML4-ALK	FALSE	G2M
GCTGAATTCACCACAA-1-0	2.61674	0.943958	0	JAX233	TRUE	G1
GCTGCAGCACAAATAG-1-0	7.30566	0.418153	0	JAX233	TRUE	G2M
GCTGCAGGTCTACTGA-1-0	8.72424	0.523855	0	JAX233	TRUE	G2M
GCTGCAGTCACATTGG-1-0	-0.995824	-14.8147	0	TH21	FALSE	G1
GCTGCAGTCGCGATCG-1-0	3.54002	4.73264	0	JAX233	TRUE	S
GCTGCAGTCTACTGAG-1-0	8.25182	0.113243	0	JAX233	TRUE	G2M
GCTGCAGTCTTCCCGA-1-0	9.29844	-0.662124	0	JAX233	TRUE	G2M
GCTGGGTAGCATAGGC-1-0	4.25056	5.02168	0	JAX233	TRUE	G2M
GCTGGGTCAATACCCA-1-0	4.2189	2.76809	0	JAX233	TRUE	G1
GCTGGGTGTGTGTCGC-1-0	1.92515	0.421668	0	JAX233	TRUE	G1
GCTGGGTGTTTCGCTC-1-0	7.25243	2.55126	0	JAX233	TRUE	G2M
GCTGGGTTCCGAGATT-1-0	1.49193	-0.975594	0	JAX233	TRUE	G1
GCTTCACCATTCTTCA-1-0	6.62444	0.194664	0	JAX233	TRUE	G2M
GCTTGGGCAGCTGGTC-1-0	1.48387	-0.928612	0	JAX233	TRUE	G1
GCTTGGGTCTGGCTGG-1-0	-8.91496	1.62304	0	JAX877	TRUE	G1
GCTTTCGAGGCTTTCA-1-0	6.8647	4.73478	0	JAX233	TRUE	G2M
GCTTTCGTCCACCCTA-1-0	7.4587	1.2495	0	JAX233	TRUE	G2M
GCTTTCGTCCGTTGGG-1-0	7.24941	0.401616	0	JAX233	TRUE	G2M
GCTTTCGTCTAAGCCA-1-0	-10.3451	4.03695	0	JAX877	TRUE	G1
GGAACCCGTACTGCGC-1-0	7.18091	-0.357221	0	JAX233	TRUE	S
GGAAGTGGTCAGTCGC-1-0	5.37081	1.85341	0	JAX233	TRUE	S
GGAATCTAGACAGCGT-1-0	7.7376	0.294742	0	JAX233	TRUE	G2M
GGAATCTCACGACAGA-1-0	-2.01314	-6.80013	0	EML4-ALK	FALSE	S
GGAATGGCAAACTCGT-1-0	1.99366	0.454132	0	JAX233	TRUE	G1
GGACGTCCAAGAGTTA-1-0	-6.01357	1.30232	0	JAX877	TRUE	G1
GGACGTCGTCGTATGT-1-0	7.51701	-1.72995	0	JAX233	TRUE	S
GGACGTCTCGCTCTAC-1-0	5.90353	4.69666	0	JAX233	TRUE	G2M
GGAGAACAGACCTCCG-1-0	7.12282	0.141	0	JAX233	TRUE	G2M
GGAGATGAGAGAGCAA-1-0	8.44482	-0.0613363	0	JAX233	TRUE	G2M
GGAGATGCATTGAGCT-1-0	5.84945	-0.296675	0	JAX233	TRUE	G2M
GGAGCAAGTTGCTAGT-1-0	4.07644	5.20586	0	JAX233	TRUE	G2M
GGAGCAATCAAGTGTC-1-0	4.94212	5.22408	0	JAX233	TRUE	G2M
GGAGCAATCGGAACTT-1-0	5.89991	2.37523	0	JAX233	TRUE	S
GGAGGATAGCTTTCCC-1-0	7.6724	-1.95818	0	JAX233	TRUE	S
GGAGGATGTGCGAACA-1-0	2.11728	5.09174	0	JAX233	TRUE	S
GGAGGATTCTTCTGGC-1-0	7.29282	1.48269	0	JAX233	TRUE	G2M
GGAGGTAGTCGACGCT-1-0	-1.20779	-7.72471	0	EML4-ALK	FALSE	G1
GGAGGTAGTGTAGCAG-1-0	5.22996	1.90997	0	JAX233	TRUE	G1
GGAGGTATCCGGTTCT-1-0	7.75866	-0.0416404	0	JAX233	TRUE	G2M
GGATCTAAGGCAATGC-1-0	3.62344	3.08839	0	JAX233	TRUE	S
GGATCTAAGTGGAAGA-1-0	1.16554	6.85493	0	JAX233	TRUE	G2M
GGATCTACATTGCCGG-1-0	-9.39648	3.51055	0	JAX877	TRUE	G1
GGATCTAGTCACCTTC-1-0	6.62349	-1.40714	0	JAX233	TRUE	S
GGCAGTCCACATAACC-1-0	-0.388482	-14.946	0	TH21	FALSE	G1
GGCAGTCCATAGGTTC-1-0	2.69925	1.20657	0	JAX233	TRUE	G1
GGCAGTCTCATGGTAC-1-0	7.06496	-1.60181	0	JAX233	TRUE	S
GGCTTGGAGTTGAATG-1-0	0.847871	1.85213	0	JAX233	TRUE	G1
GGCTTGGGTCTCGGAC-1-0	2.55849	3.28996	0	JAX233	TRUE	S
GGCTTGGTCTGTACAG-1-0	5.41129	2.44187	0	JAX233	TRUE	G1
GGCTTTCCAGCTCATA-1-0	2.04695	-0.400833	0	JAX233	TRUE	G1
GGGAAGTAGCTGACAG-1-0	4.93115	4.84696	0	JAX233	TRUE	G2M
GGGAAGTCAGTTGTTG-1-0	7.14263	1.57152	0	JAX233	TRUE	G2M
GGGAAGTCATGACTAC-1-0	6.44862	5.11515	0	JAX233	TRUE	G2M
GGGACAATCACCACAA-1-0	-8.72667	0.968704	0	JAX877	TRUE	G1
GGGACCTAGCACCAGA-1-0	4.64455	5.66905	0	JAX233	TRUE	G2M
GGGACCTCACACCTAA-1-0	3.8225	5.58714	0	JAX233	TRUE	S
GGGACTCAGCGTTGTT-1-0	-9.39592	2.20658	0	JAX877	TRUE	G1
GGGACTCAGGATTACA-1-0	7.03523	0.0312108	0	JAX233	TRUE	G2M
GGGACTCAGTGTTGTC-1-0	-7.24734	-2.45363	0	JAX877	TRUE	G1
GGGACTCCAGGCTACC-1-0	3.33059	-0.380695	0	JAX233	TRUE	G1
GGGAGATCATGTTCAG-1-0	6.939	-1.16586	0	JAX233	TRUE	S
GGGAGATGTGAGTCAG-1-0	3.78876	4.38508	0	JAX233	TRUE	G1
GGGAGATTCGTTGCCT-1-0	3.16748	1.60542	0	JAX233	TRUE	G1
GGGAGATTCTGAGGTT-1-0	6.61186	0.186928	0	JAX233	TRUE	S
GGGAGTATCGACACTA-1-0	5.34522	3.89296	0	JAX233	TRUE	S
GGGATCCAGGTGCCAA-1-0	4.86852	4.12834	0	JAX233	TRUE	G2M
GGGATCCGTAACATGA-1-0	7.18222	-0.584178	0	JAX233	TRUE	S
GGGATCCGTAGTCTGT-1-0	3.85934	0.619528	0	JAX233	TRUE	G1
GGGCCATCAACTTGGT-1-0	3.79336	-0.661482	0	JAX233	TRUE	G1
GGGCCATCAAGAGGTC-1-0	6.16879	-1.62833	0	JAX233	TRUE	S
GGGCGTTAGCCGTTGC-1-0	7.99343	0.830896	0	JAX233	TRUE	G2M
GGGCGTTAGTCGTCTA-1-0	2.39688	0.459079	0	JAX233	TRUE	G1
GGGCGTTTCATCAGTG-1-0	2.7746	4.27988	0	JAX233	TRUE	G1
GGGCGTTTCTCTCGAC-1-0	-8.99111	2.99369	0	JAX877	TRUE	G1
GGGCTACAGGAAACGA-1-0	-0.0947369	3.41673	0	JAX233	TRUE	G1
GGGCTACGTCTACATG-1-0	-9.63327	3.36112	0	JAX877	TRUE	G1
GGGCTACGTTTGGAAA-1-0	-0.497445	-9.06049	0	EML4-ALK	FALSE	G1
GGGCTACTCGGTTGTA-1-0	5.13072	6.07146	0	JAX233	TRUE	G2M
GGGCTCACAATAAGGT-1-0	3.72346	4.88613	0	JAX233	TRUE	S
GGGCTCAGTCAGTTTG-1-0	-8.31746	-0.0126226	0	JAX877	TRUE	G1
GGGTAGAAGTTCCGGC-1-0	-5.82284	0.16111	0	JAX877	TRUE	G1
GGGTAGACATCGCCTT-1-0	6.67842	1.09133	0	JAX233	TRUE	G2M
GGGTAGACATTCTCTA-1-0	-8.32178	-0.972474	0	JAX877	TRUE	G1
GGGTATTAGTCTACCA-1-0	1.7889	0.18309	0	JAX233	TRUE	G1
GGGTATTCACAATGAA-1-0	6.94142	-0.37672	0	JAX233	TRUE	S
GGGTATTTCTGGTGCG-1-0	-0.954685	-14.2791	0	TH21	FALSE	G1
GGGTCACCAAACTAAG-1-0	5.10171	0.518259	0	JAX233	TRUE	G1
GGGTCTGCACTCAAGT-1-0	7.63913	-1.1392	0	JAX233	TRUE	S
GGGTCTGGTCCCACGA-1-0	1.46878	1.10468	0	JAX233	TRUE	G1
GGGTCTGTCGTAGGGA-1-0	-6.79751	0.939925	0	JAX877	TRUE	G1
GGGTGAAAGAAGCGCT-1-0	-9.84819	4.23883	0	JAX877	TRUE	G1
GGGTGTCGTCTCCCTA-1-0	-1.28333	-14.3948	0	TH21	FALSE	G1
GGGTGTCGTTAGAGTA-1-0	6.87136	0.122387	0	JAX233	TRUE	S
GGGTTATAGCTGAGCA-1-0	4.0884	5.06783	0	JAX233	TRUE	G2M
GGGTTATAGTCACTCA-1-0	-6.54707	-0.716331	0	JAX877	TRUE	G1
GGGTTATCACTCTGCT-1-0	2.30786	-1.28248	0	JAX233	TRUE	G1
GGGTTTACAGAACTCT-1-0	3.54796	4.64247	0	JAX233	TRUE	G1
GGGTTTATCGTAACAC-1-0	-2.23969	-7.29548	0	EML4-ALK	FALSE	S
GGTAACTAGAAGAACG-1-0	-0.853552	-9.14344	0	EML4-ALK	FALSE	G1
GGTAACTAGCGCCCAT-1-0	1.61553	3.40791	0	JAX233	TRUE	G1
GGTAACTCAGTCAGCC-1-0	8.25618	0.910893	0	JAX233	TRUE	G2M
GGTAACTGTCGAGTGA-1-0	4.64228	5.75625	0	JAX233	TRUE	G2M
GGTAACTGTCTAGGCC-1-0	-10.2567	3.48128	0	JAX877	TRUE	G1
GGTAATCAGAAATTCG-1-0	0.226897	-14.948	0	TH21	FALSE	G1
GGTAATCAGGTTGGAC-1-0	3.66967	3.48621	0	JAX233	TRUE	S
GGTAATCGTGGCCCAT-1-0	-6.99488	-1.89228	0	JAX877	TRUE	G1
GGTAGAGTCCTCACCA-1-0	-9.30504	1.08987	0	JAX877	TRUE	G1
GGTCACGGTAGCTTAC-1-0	2.2117	-1.41235	0	JAX233	TRUE	G1
GGTCTGGAGCGCCCAT-1-0	4.89938	5.30488	0	JAX233	TRUE	G2M
GGTCTGGGTCGCTGCA-1-0	6.85266	-2.02805	0	JAX233	TRUE	S
GGTCTGGGTTACGTAC-1-0	-1.87576	-6.5939	0	EML4-ALK	FALSE	S
GGTGAAGGTAGACAGC-1-0	1.20304	4.78204	0	JAX233	TRUE	S
GGTGAAGTCTTTCCAA-1-0	4.19498	4.5711	0	JAX233	TRUE	G2M
GGTGATTTCTCGCTCA-1-0	-7.18617	-1.59373	0	JAX877	TRUE	G1
GGTGGCTCATGGAGAC-1-0	0.212806	5.44169	0	JAX233	TRUE	G1
GGTGGCTGTAAGGCCA-1-0	4.31231	5.86014	0	JAX233	TRUE	G2M
GGTGTCGAGCATTGAA-1-0	1.89934	-0.187084	0	JAX233	TRUE	G1
GGTGTCGCAACTCGTA-1-0	-1.23809	-7.74748	0	EML4-ALK	FALSE	G1
GGTGTTAAGTCAAGCG-1-0	7.4628	-0.0167472	0	JAX233	TRUE	S
GGTGTTACAAACTAAG-1-0	4.60672	1.71095	0	JAX233	TRUE	S
GGTGTTACATAATGCC-1-0	0.0565504	2.4077	0	JAX233	TRUE	G1
GGTTAACAGTAGAATC-1-0	-9.0116	3.33688	0	JAX877	TRUE	G1
GGTTAACCAGCTTCCT-1-0	6.13233	5.74357	0	JAX233	TRUE	G2M
GGTTCTCGTTGACGGA-1-0	7.05765	-0.556987	0	JAX233	TRUE	G2M
GGTTGTAAGCCTCACG-1-0	-8.32987	2.36989	0	JAX877	TRUE	G1
GGTTGTAGTTGCTCGG-1-0	5.95832	0.709628	0	JAX233	TRUE	G1
GTAACACAGGTTCCAT-1-0	6.48547	0.838803	0	JAX233	TRUE	S
GTAACACTCGCTACGG-1-0	4.03046	3.76186	0	JAX233	TRUE	G1
GTAATCGAGACTTCCA-1-0	5.8654	-1.53927	0	JAX233	TRUE	S
GTAATCGGTACGATGG-1-0	3.26964	5.03578	0	JAX233	TRUE	S
GTAATGCTCAAGGCTT-1-0	5.73913	2.33249	0	JAX233	TRUE	S
GTACAACTCTTCGGTC-1-0	-2.69526	-7.66826	0	EML4-ALK	FALSE	G2M
GTACAGTCAATACAGA-1-0	6.29575	5.3958	0	JAX233	TRUE	G2M
GTACAGTCACTGATTG-1-0	-9.79518	2.05093	0	JAX877	TRUE	G1
GTAGAAACAAGTGCTT-1-0	6.76818	-0.254662	0	JAX233	TRUE	S
GTAGAAACACGTCGTG-1-0	3.21395	2.47569	0	JAX233	TRUE	S
GTAGAGGAGCTGGAGT-1-0	-9.64286	1.32083	0	JAX877	TRUE	G1
GTAGAGGGTAAGGCCA-1-0	4.35944	5.25544	0	JAX233	TRUE	G2M
GTAGATCCAAATGATG-1-0	6.82916	-0.437851	0	JAX233	TRUE	G2M
GTAGATCGTACGAGTG-1-0	4.01495	4.72974	0	JAX233	TRUE	G2M
GTAGATCTCGAGTCCG-1-0	-0.0396146	-14.8879	0	TH21	FALSE	G1
GTAGCTATCTTCCCAG-1-0	6.31571	-0.589195	0	JAX233	TRUE	S
GTAGGAGAGGCCCGTT-1-0	5.40475	2.69968	0	JAX233	TRUE	G1
GTAGGAGAGTCGCCAC-1-0	-7.68558	0.73239	0	JAX877	TRUE	G1
GTAGGAGCACAGGATG-1-0	-1.60171	-7.75138	0	EML4-ALK	FALSE	S
GTAGGAGGTCCTCCAT-1-0	-11.1137	1.47919	0	JAX877	TRUE	G1
GTAGGTTAGTCCTGCG-1-0	3.3197	5.21233	0	JAX233	TRUE	S
GTAGGTTGTGCCTTTC-1-0	-9.48545	2.16801	0	JAX877	TRUE	G1
GTAGTACTCTGCACCT-1-0	7.12038	0.504092	0	JAX233	TRUE	S
GTATTGGCACGCTGAC-1-0	6.178	2.65316	0	JAX233	TRUE	G2M
GTATTTCCATTACGGT-1-0	0.447681	1.24652	0	JAX233	TRUE	G1
GTCAAACAGAGTCGAC-1-0	6.97191	2.37322	0	JAX233	TRUE	G2M
GTCAAACCATTAGGCT-1-0	4.00365	-1.38671	0	JAX233	TRUE	G1
GTCAAACGTGCAGGAT-1-0	8.60082	0.613945	0	JAX233	TRUE	G2M
GTCAAGTCAGTGGCTC-1-0	6.29603	0.277195	0	JAX233	TRUE	G2M
GTCAAGTCATAAGCAA-1-0	3.93377	4.98161	0	JAX233	TRUE	G2M
GTCAAGTTCGTAGCCG-1-0	4.39779	5.02278	0	JAX233	TRUE	G2M
GTCAAGTTCTTGTGCC-1-0	-10.6468	1.50694	0	JAX877	TRUE	G1
GTCACGGAGATTACCC-1-0	4.23486	5.05034	0	JAX233	TRUE	G2M
GTCACGGAGCTGAGTG-1-0	6.38754	0.110705	0	JAX233	TRUE	G1
GTCACGGAGCTTTGTG-1-0	-9.31902	0.66779	0	JAX877	TRUE	G1
GTCACGGCAGGCTTGC-1-0	-8.9992	1.19617	0	JAX877	TRUE	G1
GTCACGGGTGGCCACT-1-0	6.35185	4.74831	0	JAX233	TRUE	G1
GTCACTCGTTAGGCCC-1-0	-0.322121	2.20368	0	JAX233	TRUE	G1
GTCAGCGCACTCTGCT-1-0	-8.86303	-1.83254	0	JAX877	TRUE	G2M
GTCAGCGCATGATGCT-1-0	6.72529	-0.138879	0	JAX233	TRUE	S
GTCAGCGGTGGCTCTG-1-0	-0.76711	-7.98728	0	EML4-ALK	FALSE	G1
GTCATCCCACAACGAG-1-0	5.394	0.636096	0	JAX233	TRUE	S
GTCATCCGTCACCTTC-1-0	3.42561	4.35599	0	JAX233	TRUE	G1
GTCATGATCAAGGAGC-1-0	8.46371	-1.20676	0	JAX233	TRUE	G2M
GTCATGATCAGGGATG-1-0	3.67262	3.19842	0	JAX233	TRUE	G1
GTCATGATCCGTGTCT-1-0	-0.0233579	4.67206	0	JAX233	TRUE	G1
GTCATTTAGCCGCACT-1-0	-8.13389	-0.76506	0	JAX877	TRUE	G1
GTCATTTCAGAAGCGT-1-0	-0.490319	-14.5766	0	TH21	FALSE	G1
GTCATTTGTACCGTCG-1-0	-6.4728	-1.28065	0	JAX877	TRUE	G1
GTCATTTTCCTCTTTC-1-0	6.4483	3.28801	0	JAX233	TRUE	G2M
GTCATTTTCTGTAACG-1-0	0.795888	2.15269	0	JAX233	TRUE	G1
GTCCCATGTCCCGCAA-1-0	1.3538	-0.777058	0	JAX233	TRUE	G1
GTCCCATGTGGAACCA-1-0	7.75553	-1.08588	0	JAX233	TRUE	G2M
GTCCTCATCGACGATT-1-0	7.53838	-0.852313	0	JAX233	TRUE	S
GTCGAATAGTGCACCC-1-0	-2.57031	-14.3553	0	TH21	FALSE	G2M
GTCGAATCATCTCATT-1-0	-8.0948	-0.181892	0	JAX877	TRUE	G1
GTCGAATTCCTATTGT-1-0	6.23846	-0.486142	0	JAX233	TRUE	S
GTCGCGAAGTACTCGT-1-0	0.851864	5.90069	0	JAX233	TRUE	S
GTCGTAACACGGGTAA-1-0	4.4288	4.65822	0	JAX233	TRUE	G1
GTCGTAATCTTAAGGC-1-0	0.960243	-15.894	0	TH21	FALSE	G1
GTCGTTCGTCACTTAG-1-0	3.65262	2.9625	0	JAX233	TRUE	G1
GTCGTTCGTCCGGATC-1-0	2.93801	2.94557	0	JAX233	TRUE	S
GTCTAGAAGGCTTAGG-1-0	4.50418	5.70338	0	JAX233	TRUE	G2M
GTCTAGAGTCCCTGAG-1-0	3.72841	4.10078	0	JAX233	TRUE	S
GTCTCACAGCCGTTAT-1-0	-7.81104	-1.00082	0	JAX877	TRUE	G1
GTCTCACAGGGTCAAC-1-0	7.75118	0.39102	0	JAX233	TRUE	G2M
GTCTCACCAATTGCCA-1-0	8.34585	0.803271	0	JAX233	TRUE	G2M
GTCTCACCAGCGTATT-1-0	1.62824	0.658056	0	JAX233	TRUE	G1
GTCTCACGTTCTAACG-1-0	0.25136	-8.91326	0	EML4-ALK	FALSE	G1
GTCTCACTCCTCTCGA-1-0	3.44039	4.42095	0	JAX233	TRUE	G1
GTCTCACTCGGTCGGT-1-0	7.59721	1.4296	0	JAX233	TRUE	G2M
GTCTCACTCTATGCCC-1-0	2.2765	4.01593	0	JAX233	TRUE	S
GTCTTTACAGGCACTC-1-0	-9.80026	3.8502	0	JAX877	TRUE	G1
GTCTTTACATGACTTG-1-0	-10.0543	4.00917	0	JAX877	TRUE	G1
GTCTTTAGTAGTCACT-1-0	3.09583	3.81588	0	JAX233	TRUE	G1
GTCTTTATCCATAGGT-1-0	-10.2559	3.84529	0	JAX877	TRUE	G1
GTGACGCCACTGGAAG-1-0	4.19151	4.23598	0	JAX233	TRUE	S
GTGAGCCAGATGTTAG-1-0	1.48338	2.25076	0	JAX233	TRUE	G1
GTGAGCCGTCACCGCA-1-0	-9.32976	-0.462792	0	JAX877	TRUE	G1
GTGAGCCGTCGTTCAA-1-0	1.32997	4.92125	0	JAX233	TRUE	S
GTGAGGAAGTAAGCAT-1-0	6.44736	-0.625009	0	JAX233	TRUE	G1
GTGAGGAAGTTGCCCG-1-0	5.00202	-0.0925246	0	JAX233	TRUE	S
GTGAGTTAGTAGCAAT-1-0	-7.8331	-2.76014	0	JAX877	TRUE	S
GTGAGTTCACCAGCTG-1-0	2.05744	-1.00699	0	JAX233	TRUE	G1
GTGAGTTCAGTTGAAA-1-0	-9.71591	2.47527	0	JAX877	TRUE	G1
GTGATGTAGATGGCGT-1-0	6.78648	-0.555599	0	JAX233	TRUE	S
GTGATGTAGCCGCACT-1-0	-2.37705	-7.25746	0	EML4-ALK	FALSE	S
GTGATGTCAAATGAAC-1-0	-8.71486	1.29847	0	JAX877	TRUE	G1
GTGCACGAGCACTCCG-1-0	3.60127	5.17199	0	JAX233	TRUE	G1
GTGCACGCAACTTGCA-1-0	-9.43886	3.26878	0	JAX877	TRUE	G1
GTGCACGTCTACCACC-1-0	6.87554	-0.271151	0	JAX233	TRUE	G1
GTGCAGCAGTGGTTCT-1-0	-1.4866	-7.87539	0	EML4-ALK	FALSE	G1
GTGCAGCGTATCAGGG-1-0	2.11701	-1.30138	0	JAX233	TRUE	G1
GTGCAGCGTGTTCGAT-1-0	6.50989	0.59872	0	JAX233	TRUE	G2M
GTGCGTGAGTTCGCAT-1-0	5.42848	6.16522	0	JAX233	TRUE	G2M
GTGCTGGAGTCTGCAT-1-0	6.58038	-1.80254	0	JAX233	TRUE	S
GTGCTGGGTGCAAGAC-1-0	1.45096	-0.860609	0	JAX233	TRUE	G1
GTGCTGGTCTGCTTTA-1-0	2.01171	3.29407	0	JAX233	TRUE	G1
GTGCTTCTCTAGGCAT-1-0	7.02298	-0.487745	0	JAX233	TRUE	S
GTGGAAGCAATTGAAG-1-0	-1.8327	-7.5698	0	EML4-ALK	FALSE	S
GTGGAGAAGCTCCATA-1-0	-1.55881	-7.79803	0	EML4-ALK	FALSE	S
GTGGAGACACTGGAAG-1-0	-9.57653	3.28919	0	JAX877	TRUE	G1
GTGGCGTGTAACGATA-1-0	7.1929	-0.0467551	0	JAX233	TRUE	G2M
GTGGCGTTCGACGCTG-1-0	-9.20949	1.38729	0	JAX877	TRUE	G1
GTGGCGTTCGCCCAGA-1-0	-8.69954	-0.274543	0	JAX877	TRUE	G1
GTGGGAAGTGACACGA-1-0	8.72731	-1.55817	0	JAX233	TRUE	G2M
GTGGTTACACGACCTG-1-0	7.66418	0.0279521	0	JAX233	TRUE	G2M
GTGGTTACACTCTCGT-1-0	-7.74746	-0.507765	0	JAX877	TRUE	G1
GTGTCCTAGTGCAGCA-1-0	3.43136	3.4391	0	JAX233	TRUE	S
GTGTCCTCAGACTCTA-1-0	0.644504	6.62966	0	JAX233	TRUE	G2M
GTGTGATCACGTAGTT-1-0	1.35765	1.85518	0	JAX233	TRUE	G1
GTGTGATCAGCACACC-1-0	6.38578	1.20303	0	JAX233	TRUE	S
GTGTGATGTATTGCCA-1-0	5.99613	0.235601	0	JAX233	TRUE	S
GTGTGATGTTCTCCTG-1-0	5.82387	1.81937	0	JAX233	TRUE	G2M
GTGTGATTCACTGGTA-1-0	-9.18389	3.28768	0	JAX877	TRUE	G1
GTGTGGCCAGGCCCTA-1-0	-9.50561	4.04951	0	JAX877	TRUE	G1
GTGTGGCCATCACGGC-1-0	7.51754	-1.66425	0	JAX233	TRUE	S
GTGTGGCGTGTGTCGC-1-0	-0.825743	-14.4012	0	TH21	FALSE	G1
GTGTTAGGTCGCTGCA-1-0	-8.50458	0.39361	0	JAX877	TRUE	G1
GTGTTAGTCCCACAGG-1-0	8.28024	1.02284	0	JAX233	TRUE	G2M
GTTACAGAGATGCTAA-1-0	7.57318	3.49073	0	JAX233	TRUE	G2M
GTTACAGCAAGTCCCG-1-0	1.99343	0.324317	0	JAX233	TRUE	G1
GTTACAGCATCCCGTT-1-0	0.0824578	2.28199	0	JAX233	TRUE	G1
GTTACAGGTAGTGGCA-1-0	4.99698	2.21929	0	JAX233	TRUE	G1
GTTACCCAGGTAGCCA-1-0	3.86071	5.00471	0	JAX233	TRUE	G2M
GTTACGAGTATGCGGA-1-0	2.34857	-1.16048	0	JAX233	TRUE	G1
GTTAGACAGACGAAGA-1-0	7.25262	-1.47864	0	JAX233	TRUE	S
GTTAGACAGGAGTCTG-1-0	6.98363	0.0839097	0	JAX233	TRUE	S
GTTAGACCAGACACAG-1-0	-7.31653	-1.37968	0	JAX877	TRUE	S
GTTAGACTCACCCTCA-1-0	-7.01747	-0.618518	0	JAX877	TRUE	G1
GTTAGTGAGTCGCTAT-1-0	4.05998	4.02524	0	JAX233	TRUE	S
GTTATGGAGGTACATA-1-0	6.69319	-2.34301	0	JAX233	TRUE	S
GTTATGGAGGTCATTC-1-0	6.47385	-2.66195	0	JAX233	TRUE	S
GTTATGGCACATGGTT-1-0	-1.0783	-14.4762	0	TH21	FALSE	G1
GTTCCGTTCTTCCCAG-1-0	8.14238	0.808171	0	JAX233	TRUE	G2M
GTTCGCTAGCAGCCCT-1-0	-9.44982	3.21346	0	JAX877	TRUE	G1
GTTCGCTGTTCTCGCT-1-0	2.40072	5.73676	0	JAX233	TRUE	S
GTTCTATGTGTACATC-1-0	5.91089	0.700893	0	JAX233	TRUE	S
GTTCTATTCCGATAGT-1-0	7.24524	-1.84781	0	JAX233	TRUE	S
GTTGAACGTTTGACAC-1-0	6.49535	1.33185	0	JAX233	TRUE	S
GTTGCGGCAACACGAG-1-0	4.92903	4.63348	0	JAX233	TRUE	S
GTTGCGGCATAATGCC-1-0	-9.18396	3.63647	0	JAX877	TRUE	G1
GTTGCGGGTATGTGTC-1-0	7.9998	-1.7945	0	JAX233	TRUE	S
GTTGCGGGTCGGTACC-1-0	1.67995	3.33904	0	JAX233	TRUE	G1
GTTGCGGTCGTCAACA-1-0	4.29946	4.49371	0	JAX233	TRUE	G2M
GTTGCTCGTCGCATGC-1-0	2.76925	4.65654	0	JAX233	TRUE	S
GTTGCTCGTGGAGAAA-1-0	7.16857	-2.31165	0	JAX233	TRUE	S
GTTGCTCGTTAGGACG-1-0	-7.38905	-2.94768	0	JAX877	TRUE	G2M
GTTGCTCTCTAACGCA-1-0	-0.137304	-15.9117	0	TH21	FALSE	S
GTTGTAGAGACGTCCC-1-0	-10.321	3.87432	0	JAX877	TRUE	G1
GTTGTAGTCCCAAGCG-1-0	6.9976	-0.583025	0	JAX233	TRUE	G2M
GTTGTCCAGCCTCTGG-1-0	-8.01727	-0.481121	0	JAX877	TRUE	G1
GTTGTCCGTTCGAAGG-1-0	-1.99878	-14.3953	0	TH21	FALSE	G1
GTTGTCCTCGGCTCTT-1-0	4.53765	4.46478	0	JAX233	TRUE	G2M
GTTGTGAAGTCCCGGT-1-0	6.50809	-2.05857	0	JAX233	TRUE	S
GTTGTGAGTCATGGCC-1-0	5.28052	5.50055	0	JAX233	TRUE	G2M
GTTTACTGTTAATCGC-1-0	-9.13077	2.41234	0	JAX877	TRUE	G1
GTTTGGATCTCATGCC-1-0	-0.555007	-8.68122	0	EML4-ALK	FALSE	G1
TAACCAGAGACTCTAC-1-0	2.08806	5.40936	0	JAX233	TRUE	S
TAACCAGGTCTACAAC-1-0	6.41413	0.306569	0	JAX233	TRUE	S
TAACCAGGTTCCCAAA-1-0	-7.98546	-2.35458	0	JAX877	TRUE	G1
TAACCAGTCACTGTCC-1-0	3.90168	5.31389	0	JAX233	TRUE	G2M
TAACCAGTCCCGAACG-1-0	6.34312	-0.547595	0	JAX233	TRUE	S
TAACCAGTCGCTCATC-1-0	6.20414	-0.252581	0	JAX233	TRUE	G1
TAACCAGTCTGCGTCT-1-0	7.24775	0.293805	0	JAX233	TRUE	G2M
TAACGACTCCTTACCG-1-0	8.32911	-1.84161	0	JAX233	TRUE	G2M
TAACTTCAGACCAACG-1-0	4.37517	2.73874	0	JAX233	TRUE	S
TAACTTCCAAACTCGT-1-0	5.31926	1.91432	0	JAX233	TRUE	S
TAAGCACCAGAACCGA-1-0	-8.99776	3.30899	0	JAX877	TRUE	G1
TAAGCCAAGCAAGTGC-1-0	0.282819	-8.75209	0	EML4-ALK	FALSE	G1
TAAGCCACAACTGGTT-1-0	-8.39851	-1.17119	0	JAX877	TRUE	G1
TAAGCCATCAGTCACA-1-0	5.05545	4.69391	0	JAX233	TRUE	G2M
TAAGCGTAGCAGCCTC-1-0	1.3362	1.8051	0	JAX233	TRUE	G1
TAAGCGTAGGCCACTC-1-0	3.93487	5.55683	0	JAX233	TRUE	G2M
TAAGCGTCAGGTGAGT-1-0	4.72759	-1.04907	0	JAX233	TRUE	G1
TAAGTCGTCAGTAGGG-1-0	-9.04673	0.445716	0	JAX877	TRUE	G1
TAAGTCGTCTAGTTCT-1-0	-7.85921	-1.73433	0	JAX877	TRUE	G1
TAATCTCCAGTGAGCA-1-0	0.232884	2.4251	0	JAX233	TRUE	G1
TAATTCCAGCGGGTAT-1-0	-2.25898	-7.33631	0	EML4-ALK	FALSE	G1
TACAACGAGATCCAAA-1-0	-9.23538	3.21446	0	JAX877	TRUE	G1
TACAACGCATGAGAAT-1-0	8.12909	0.656811	0	JAX233	TRUE	G2M
TACAACGTCGGTCGAC-1-0	-9.24391	4.1092	0	JAX877	TRUE	G1
TACACCCGTCACTTCC-1-0	-2.23676	-7.91809	0	EML4-ALK	FALSE	G2M
TACACCCTCCGTGGCA-1-0	5.06205	5.75155	0	JAX233	TRUE	G2M
TACACCCTCTCCAAGA-1-0	-10.139	-0.465169	0	JAX877	TRUE	G1
TACATTCTCACTCACC-1-0	0.782995	1.18679	0	JAX233	TRUE	G1
TACCCACCAATCAAGA-1-0	2.71488	4.17875	0	JAX233	TRUE	S
TACCCACCATGTGACT-1-0	5.78226	2.99756	0	JAX233	TRUE	G2M
TACCCACTCCTGGGTG-1-0	4.64332	4.93131	0	JAX233	TRUE	S
TACCCACTCGCGTTTC-1-0	6.33836	2.37224	0	JAX233	TRUE	G2M
TACCCGTTCATTCATC-1-0	-2.47031	-14.3949	0	TH21	FALSE	G2M
TACCGAAAGGCGAAGG-1-0	-9.17028	-0.963538	0	JAX877	TRUE	G2M
TACCGAAAGTATGCAA-1-0	6.86398	0.562547	0	JAX233	TRUE	S
TACCGAATCGCTTTAT-1-0	6.86468	0.346149	0	JAX233	TRUE	S
TACCGGGCAAAGCTAA-1-0	-9.05608	0.316904	0	JAX877	TRUE	G1
TACCGGGCAATATCCG-1-0	4.15553	6.10144	0	JAX233	TRUE	G2M
TACCGGGGTATGTCAC-1-0	7.26478	1.96105	0	JAX233	TRUE	G2M
TACCGGGTCGGTGCAC-1-0	-2.09511	-7.25679	0	EML4-ALK	FALSE	S
TACCTCGGTCACTCTC-1-0	6.07937	4.43321	0	JAX233	TRUE	G2M
TACCTCGGTGAGTTGG-1-0	-8.08392	-1.2108	0	JAX877	TRUE	S
TACCTCGTCGTGCATA-1-0	-7.33608	-2.56463	0	JAX877	TRUE	G1
TACCTGCCATTCCTCG-1-0	1.86773	-0.913937	0	JAX233	TRUE	G1
TACCTGCGTCGCAACC-1-0	-1.02527	-14.3419	0	TH21	FALSE	G1
TACCTGCGTTTATGCG-1-0	5.79926	-0.461619	0	JAX233	TRUE	S
TACCTGCTCTAACACG-1-0	7.66647	0.435943	0	JAX233	TRUE	G2M
TACGCTCCAATGAACA-1-0	-8.39476	1.26528	0	JAX877	TRUE	G1
TACGCTCTCATCGTAG-1-0	4.67217	4.619	0	JAX233	TRUE	G2M
TACGCTCTCCAACCAA-1-0	-8.81319	2.94872	0	JAX877	TRUE	G1
TACGCTCTCTTGAGCA-1-0	-8.78186	1.14692	0	JAX877	TRUE	G1
TACGGGCAGGCAATGC-1-0	4.40715	5.52342	0	JAX233	TRUE	G2M
TACGGGCAGGGCTTCC-1-0	8.01615	-0.275439	0	JAX233	TRUE	G2M
TACGGGCCAAGGACAC-1-0	3.23258	1.12074	0	JAX233	TRUE	G1
TACGGTAAGTCTACCA-1-0	-6.41503	2.07187	0	JAX877	TRUE	G1
TACGGTAGTAGATTGA-1-0	7.91977	-1.08486	0	JAX233	TRUE	G2M
TACGTCCCATGACGGA-1-0	-6.32221	-1.03731	0	JAX877	TRUE	G1
TACTGCCAGGAACATT-1-0	3.20791	-0.31699	0	JAX233	TRUE	G1
TACTGCCCAACTTCTT-1-0	2.95151	3.29243	0	JAX233	TRUE	S
TACTGCCCACGTGAGA-1-0	-0.118928	1.89624	0	JAX233	TRUE	G1
TACTTCAGTACGAGCA-1-0	-1.96904	-7.51252	0	EML4-ALK	FALSE	S
TACTTCAGTTGCCAAT-1-0	3.52386	3.93521	0	JAX233	TRUE	S
TACTTCATCAGTCTTT-1-0	-10.2644	3.85341	0	JAX877	TRUE	G1
TACTTGTAGGTAGATT-1-0	7.67327	-0.736811	0	JAX233	TRUE	S
TAGACCACAACTCCCT-1-0	5.04168	-1.31457	0	JAX233	TRUE	G1
TAGACCACACCTGTCT-1-0	-2.10638	-7.04133	0	EML4-ALK	FALSE	S
TAGACTGAGAATAGTC-1-0	-8.23332	-0.0474974	0	JAX877	TRUE	G1
TAGAGTCCAGAGGTTG-1-0	3.23167	3.07723	0	JAX233	TRUE	G1
TAGATCGCAAGGTACG-1-0	4.39701	4.86106	0	JAX233	TRUE	G2M
TAGCACAAGTCCTGTA-1-0	2.74401	1.76104	0	JAX233	TRUE	G1
TAGCACAGTCTTCATT-1-0	2.88887	4.20666	0	JAX233	TRUE	S
TAGGAGGAGTCCGCGT-1-0	-0.0589251	-8.22619	0	EML4-ALK	FALSE	G1
TAGGGTTGTTCAAGTC-1-0	4.71158	4.41376	0	JAX233	TRUE	G2M
TAGGGTTTCTCGAACA-1-0	-0.734749	-8.10399	0	EML4-ALK	FALSE	G1
TAGGTACCACAGTATC-1-0	2.16777	-0.697022	0	JAX233	TRUE	G1
TAGGTACGTCCCTGAG-1-0	-10.0806	3.34517	0	JAX877	TRUE	G1
TAGGTACTCCATGCAA-1-0	6.91305	0.230989	0	JAX233	TRUE	S
TAGGTACTCTTCGACC-1-0	5.45693	2.07712	0	JAX233	TRUE	G1
TAGGTTGAGGTAGGCT-1-0	0.807248	-2.35153	0	JAX233	TRUE	G1
TAGGTTGCAGTTCTAG-1-0	4.5038	4.64004	0	JAX233	TRUE	G2M
TAGGTTGTCGTTCTGC-1-0	4.00311	4.16056	0	JAX233	TRUE	G2M
TAGTGCACACACGTGC-1-0	-8.53692	-0.689752	0	JAX877	TRUE	G1
TAGTGCAGTCAGACGA-1-0	4.60376	6.08499	0	JAX233	TRUE	G2M
TAGTGCAGTGCTAGCC-1-0	3.86414	4.39692	0	JAX233	TRUE	G1
TAGTGCAGTGGAGGTT-1-0	-0.252367	2.46097	0	JAX233	TRUE	G1
TAGTGCAGTTGTGTTG-1-0	6.76303	1.8859	0	JAX233	TRUE	G2M
TAGTGCATCTGCGGCA-1-0	3.79541	4.96634	0	JAX233	TRUE	S
TATATCCAGATAGTCA-1-0	-2.59982	-6.75597	0	EML4-ALK	FALSE	G2M
TATATCCGTAGCTCGC-1-0	4.65944	5.04952	0	JAX233	TRUE	G2M
TATATCCTCGGCTTCT-1-0	-8.63387	1.26266	0	JAX877	TRUE	G1
TATCAGGAGGTTCACT-1-0	5.22362	6.11302	0	JAX233	TRUE	G2M
TATCAGGCACAAGTTC-1-0	3.98901	4.97367	0	JAX233	TRUE	G2M
TATCAGGCACGTTCGG-1-0	-10.1319	-0.242205	0	JAX877	TRUE	G1
TATCAGGGTATAGGAT-1-0	5.08669	5.43457	0	JAX233	TRUE	G2M
TATCAGGTCTCAGAAC-1-0	5.57638	-2.49859	0	JAX233	TRUE	G1
TATCCTAAGCACAAAT-1-0	-8.83979	2.62092	0	JAX877	TRUE	G1
TATCCTACACGTAGTT-1-0	-2.26739	-7.11211	0	EML4-ALK	FALSE	S
TATCCTACATGACGGA-1-0	0.0461274	3.18663	0	JAX233	TRUE	G1
TATCCTAGTCAGCGTC-1-0	7.24824	1.58086	0	JAX233	TRUE	G2M
TATCGCCTCCACGTAA-1-0	0.907666	0.802951	0	JAX233	TRUE	G1
TATCTGTAGGTACAAT-1-0	-9.86845	4.31334	0	JAX877	TRUE	G1
TATCTGTGTGGCTGAA-1-0	5.93729	1.91771	0	JAX233	TRUE	S
TATGTTCGTGCAATGG-1-0	6.10631	-0.14586	0	JAX233	TRUE	S
TATTCCAAGTTGCCTA-1-0	-9.62066	1.9746	0	JAX877	TRUE	G1
TATTCCACAATGTTGC-1-0	4.97909	4.02847	0	JAX233	TRUE	G1
TATTCCACACGCTGTG-1-0	7.35727	0.569322	0	JAX233	TRUE	G2M
TATTCCAGTCCTCAGG-1-0	4.46078	5.07504	0	JAX233	TRUE	G2M
TATTCCAGTTGTTTGG-1-0	6.23484	-0.0882162	0	JAX233	TRUE	G2M
TATTCCATCCTGGGTG-1-0	2.70497	0.664779	0	JAX233	TRUE	G1
TATTCCATCTCGGTAA-1-0	-9.77817	3.73209	0	JAX877	TRUE	G1
TATTGCTAGTTGAAGT-1-0	2.29872	-0.962128	0	JAX233	TRUE	G1
TATTGCTCACAACGCC-1-0	5.027	4.22619	0	JAX233	TRUE	G2M
TATTGCTGTGCTCTTC-1-0	6.81711	0.643026	0	JAX233	TRUE	G1
TATTGGGGTCTAGGTT-1-0	6.65437	0.326338	0	JAX233	TRUE	G2M
TATTTCGAGGTTGAGC-1-0	3.60901	2.51044	0	JAX233	TRUE	G1
TCAAGTGAGACCAGAC-1-0	-2.74668	-7.70708	0	EML4-ALK	FALSE	G2M
TCAAGTGCAGGTGTTT-1-0	7.7222	-0.732685	0	JAX233	TRUE	G2M
TCAAGTGGTACACTCA-1-0	2.43254	5.40271	0	JAX233	TRUE	S
TCAAGTGGTAGCTGAG-1-0	3.76428	2.61414	0	JAX233	TRUE	G1
TCAAGTGGTAGGAGTC-1-0	3.69603	-0.811683	0	JAX233	TRUE	G1
TCAATCTAGTCTTGGT-1-0	7.03038	0.996228	0	JAX233	TRUE	G2M
TCAATCTCAAGTCCCG-1-0	7.29924	0.886341	0	JAX233	TRUE	G2M
TCAATCTCAGTTGCGC-1-0	-6.86594	-1.48397	0	JAX877	TRUE	G1
TCAATTCAGATGACCG-1-0	3.91215	4.64022	0	JAX233	TRUE	G2M
TCACAAGAGCACTCCG-1-0	-7.39029	-3.05671	0	JAX877	TRUE	G2M
TCACACCAGGCCATAG-1-0	5.07702	-2.25136	0	JAX233	TRUE	G1
TCACACCCATGACGTT-1-0	5.75073	2.65868	0	JAX233	TRUE	S
TCACACCGTCGAACAG-1-0	8.4222	0.740808	0	JAX233	TRUE	G2M
TCACACCTCGAAGCAG-1-0	0.20148	-3.01752	0	JAX233	TRUE	G1
TCACATTCACTTACAG-1-0	4.88737	0.88128	0	JAX233	TRUE	S
TCACATTGTAAGGAGA-1-0	6.59605	0.894598	0	JAX233	TRUE	S
TCACGCTTCGATACGT-1-0	-7.28855	-1.38315	0	JAX877	TRUE	G1
TCACGGGAGACATGCG-1-0	6.34208	5.70421	0	JAX233	TRUE	G2M
TCACGGGTCATGGTAC-1-0	-0.693159	2.63151	0	JAX233	TRUE	G1
TCACTATCAGCACCCA-1-0	7.71178	-0.990738	0	JAX233	TRUE	S
TCACTATGTTAAACAG-1-0	1.76427	-0.853801	0	JAX233	TRUE	G1
TCACTCGTCCTCACTG-1-0	1.33243	-0.727319	0	JAX233	TRUE	G1
TCAGCAAAGTCGCTAT-1-0	3.21976	3.75161	0	JAX233	TRUE	S
TCAGCCTAGCGAATGC-1-0	5.04875	-2.29876	0	JAX233	TRUE	G1
TCAGCCTAGGTGGTTG-1-0	-8.64594	-1.53142	0	JAX877	TRUE	G2M
TCAGCCTCAATGGCCC-1-0	6.89751	5.2121	0	JAX233	TRUE	G2M
TCAGCCTCAGATACTC-1-0	-0.269921	-8.52219	0	EML4-ALK	FALSE	G1
TCAGCCTCATTGAAAG-1-0	6.6115	4.46571	0	JAX233	TRUE	G2M
TCAGCCTTCGTCAGAT-1-0	6.51017	0.815282	0	JAX233	TRUE	G2M
TCAGGGCAGATCCAAA-1-0	7.55702	-0.734247	0	JAX233	TRUE	G2M
TCAGGGCTCATAGACC-1-0	7.74914	-0.163899	0	JAX233	TRUE	G2M
TCAGGTAAGCAAGCCA-1-0	7.56205	-0.443137	0	JAX233	TRUE	G2M
TCAGGTAAGCCTATCA-1-0	-7.43988	-2.6692	0	JAX877	TRUE	S
TCAGGTATCTATGCCC-1-0	4.663	-0.519393	0	JAX233	TRUE	S
TCAGTCCAGGCCCGTT-1-0	-11.1108	1.28117	0	JAX877	TRUE	G1
TCAGTCCCACAGTACT-1-0	7.84226	-1.74327	0	JAX233	TRUE	G2M
TCAGTCCGTGAGTTTC-1-0	-2.78135	-7.65447	0	EML4-ALK	FALSE	G2M
TCAGTCCGTGTTAGCT-1-0	2.99319	3.91038	0	JAX233	TRUE	S
TCAGTCCTCGGAGTGA-1-0	3.9336	-1.02468	0	JAX233	TRUE	G1
TCAGTTTAGATCCCGC-1-0	-0.17124	3.03502	0	JAX233	TRUE	G1
TCAGTTTCAACAGAGC-1-0	0.215922	-15.2792	0	TH21	FALSE	G1
TCAGTTTGTTAGTTCG-1-0	-2.41721	-7.25087	0	EML4-ALK	FALSE	G2M
TCAGTTTTCATTGTTC-1-0	7.09706	-0.401724	0	JAX233	TRUE	S
TCATACTCAATAGGAT-1-0	-9.24747	1.43133	0	JAX877	TRUE	G1
TCATACTGTATCAGCT-1-0	-7.94465	-1.51685	0	JAX877	TRUE	G1
TCATCATCACACCTTC-1-0	-0.298016	-14.8826	0	TH21	FALSE	G1
TCATCATTCGCCGAGT-1-0	4.84971	5.47283	0	JAX233	TRUE	G2M
TCATCCGAGGATGGCT-1-0	-0.159486	-15.3916	0	TH21	FALSE	G1
TCATCCGCAAGTATCC-1-0	0.822075	1.2396	0	JAX233	TRUE	G1
TCATCCGGTAGTCGGA-1-0	5.23163	4.37951	0	JAX233	TRUE	G2M
TCATCCGTCAGTCATG-1-0	2.57022	0.31869	0	JAX233	TRUE	G1
TCATGAGTCTTGGAAC-1-0	4.4916	4.63752	0	JAX233	TRUE	G2M
TCATGCCCAACGTAAA-1-0	3.66955	4.49141	0	JAX233	TRUE	G1
TCATGCCGTAACTTCG-1-0	4.15845	5.04988	0	JAX233	TRUE	G2M
TCATGCCTCCATTGCC-1-0	2.61237	0.521629	0	JAX233	TRUE	G1
TCATGGAAGACAACAT-1-0	3.54794	4.77403	0	JAX233	TRUE	S
TCATGGAGTTCGGCCA-1-0	-7.57949	-2.80287	0	JAX877	TRUE	G2M
TCATGTTAGGTGAGCT-1-0	-10.5785	1.18096	0	JAX877	TRUE	G1
TCATGTTCATTGGCAT-1-0	8.39455	0.945722	0	JAX233	TRUE	G2M
TCATGTTTCTCGGTAA-1-0	6.93624	-1.1929	0	JAX233	TRUE	S
TCATTACCAATAGTGA-1-0	2.21327	1.35826	0	JAX233	TRUE	G1
TCATTACGTCATAAAG-1-0	6.67378	1.32026	0	JAX233	TRUE	G2M
TCATTACTCGGACTGC-1-0	6.20795	1.09518	0	JAX233	TRUE	G2M
TCATTCACAATGAGCG-1-0	-3.03155	-7.30386	0	EML4-ALK	FALSE	G2M
TCATTCAGTGAGTCAG-1-0	7.79586	0.602221	0	JAX233	TRUE	G2M
TCATTCAGTGCGCTCA-1-0	-1.03899	-8.15689	0	EML4-ALK	FALSE	G1
TCATTGTCAACGCATT-1-0	6.76746	4.98891	0	JAX233	TRUE	G2M
TCATTGTCACCAGCGT-1-0	-9.63719	3.15343	0	JAX877	TRUE	G1
TCATTTGGTCGCATGC-1-0	-7.74056	-0.999428	0	JAX877	TRUE	G1
TCCACCATCTAGTCAG-1-0	-9.94097	3.97613	0	JAX877	TRUE	G1
TCCAGAAAGACATAAC-1-0	2.10652	4.56578	0	JAX233	TRUE	S
TCCATCGGTAGCGATG-1-0	-2.92324	-7.38707	0	EML4-ALK	FALSE	G2M
TCCATCGTCTCTAGGA-1-0	5.11644	1.11995	0	JAX233	TRUE	G1
TCCATGCTCCTCACCA-1-0	1.72982	5.44398	0	JAX233	TRUE	S
TCCCACAAGGTGCGAT-1-0	0.243878	2.25282	0	JAX233	TRUE	G1
TCCCACAAGTAATACG-1-0	-7.82285	-1.95915	0	JAX877	TRUE	G1
TCCCATGCACCAAAGG-1-0	1.44297	-1.50654	0	JAX233	TRUE	G1
TCCCATGTCCCGTTCA-1-0	-9.71502	3.64436	0	JAX877	TRUE	G1
TCCCATGTCTTGGGCG-1-0	3.21505	4.44076	0	JAX233	TRUE	G2M
TCCGAAAGTAATCAGA-1-0	-10.8388	0.746187	0	JAX877	TRUE	G1
TCCGATCAGAACCCGA-1-0	3.81154	5.97116	0	JAX233	TRUE	G2M
TCCGGGAGTGGACCAA-1-0	8.35806	-0.588232	0	JAX233	TRUE	G2M
TCCGTGTCAAAGTGTA-1-0	0.023168	2.30547	0	JAX233	TRUE	G1
TCCGTGTTCGCATGAT-1-0	4.78592	4.20347	0	JAX233	TRUE	G1
TCCTAATAGAATCGTA-1-0	6.29898	-2.30881	0	JAX233	TRUE	S
TCCTAATAGAGTATAC-1-0	4.98619	5.4497	0	JAX233	TRUE	G2M
TCCTAATAGCACTCTA-1-0	3.13784	4.01316	0	JAX233	TRUE	G1
TCCTAATAGTGACCTT-1-0	3.294	4.38025	0	JAX233	TRUE	G2M
TCCTAATCATAGCACT-1-0	7.50121	-0.263802	0	JAX233	TRUE	G2M
TCCTAATGTCATTGCA-1-0	-8.19061	-2.24673	0	JAX877	TRUE	G2M
TCCTCGAAGAGCCGTA-1-0	5.50143	2.8577	0	JAX233	TRUE	G2M
TCCTCGAAGCACCGAA-1-0	7.97295	-1.66525	0	JAX233	TRUE	G2M
TCCTCGAAGGTGGCTA-1-0	0.439312	1.33394	0	JAX233	TRUE	G1
TCCTCGACAAGACGGT-1-0	8.78482	-0.0928669	0	JAX233	TRUE	G2M
TCCTCGAGTCTGCCTT-1-0	-9.18904	1.63195	0	JAX877	TRUE	G1
TCCTCGAGTTGTATGC-1-0	7.87926	0.641011	0	JAX233	TRUE	G2M
TCCTCTTCAAGATGTA-1-0	6.8657	0.35306	0	JAX233	TRUE	S
TCCTCTTTCAGTCCGG-1-0	-10.2014	4.00977	0	JAX877	TRUE	G1
TCCTGCAAGGTAAAGG-1-0	5.19848	5.05918	0	JAX233	TRUE	G2M
TCCTGCACACGTGTGC-1-0	3.64031	5.01715	0	JAX233	TRUE	G2M
TCCTTCTCACAGTCGC-1-0	7.35705	-0.313666	0	JAX233	TRUE	G2M
TCCTTCTGTGTGACCC-1-0	0.494986	6.53676	0	JAX233	TRUE	G2M
TCCTTTCCAGAGACTG-1-0	1.0374	-16.2777	0	TH21	FALSE	G1
TCCTTTCTCCCTGTTG-1-0	6.91676	0.874223	0	JAX233	TRUE	G2M
TCGAAGTCAGAACGCA-1-0	6.09974	-1.92243	0	JAX233	TRUE	S
TCGACCTCATCGGAGA-1-0	-9.30048	1.2442	0	JAX877	TRUE	G1
TCGACGGCAGTGTGGA-1-0	-7.76896	-2.37538	0	JAX877	TRUE	G1
TCGACGGTCGGTCACG-1-0	8.22656	0.321135	0	JAX233	TRUE	G2M
TCGCACTTCGCTAATG-1-0	-10.2969	3.85565	0	JAX877	TRUE	G1
TCGCAGGAGGAACTCG-1-0	-3.14067	-7.10319	0	EML4-ALK	FALSE	G2M
TCGCAGGTCCTACGGG-1-0	5.01882	2.72129	0	JAX233	TRUE	S
TCGCAGGTCGAACGCC-1-0	5.49067	2.61072	0	JAX233	TRUE	S
TCGCTCACATCGATGT-1-0	-10.1052	3.71102	0	JAX877	TRUE	G1
TCGCTCATCGAAGTGG-1-0	4.34235	-1.71296	0	JAX233	TRUE	G1
TCGCTTGAGTATTCCG-1-0	6.30361	0.093099	0	JAX233	TRUE	S
TCGCTTGGTGGCTTAT-1-0	6.53979	-2.28238	0	JAX233	TRUE	S
TCGCTTGTCAAGTCGT-1-0	-9.95886	1.70167	0	JAX877	TRUE	G1
TCGGATACACTAGTAC-1-0	-0.416824	-14.969	0	TH21	FALSE	G1
TCGGATATCTGTACAG-1-0	2.88241	3.61159	0	JAX233	TRUE	G1
TCGGATATCTTCGTGC-1-0	7.95243	-0.672226	0	JAX233	TRUE	S
TCGGGACAGGTGGCTA-1-0	-7.92523	-0.925572	0	JAX877	TRUE	G1
TCGGGACCAAACTCTG-1-0	0.959531	1.01102	0	JAX233	TRUE	G1
TCGGGACTCAACCCGG-1-0	3.18435	2.52938	0	JAX233	TRUE	G1
TCGGGCAGTGAATTAG-1-0	3.66841	4.73328	0	JAX233	TRUE	G2M
TCGGGCATCTCGTTTA-1-0	-7.37329	-1.10573	0	JAX877	TRUE	G1
TCGGGTGAGCTGTCCG-1-0	4.35358	3.6829	0	JAX233	TRUE	G1
TCGGGTGCAATCAAGA-1-0	-7.35785	-2.86293	0	JAX877	TRUE	S
TCGGTCTGTTACGCCG-1-0	-8.198	-1.73315	0	JAX877	TRUE	G1
TCGTAGAAGCGTCGAA-1-0	7.38287	-0.0341587	0	JAX233	TRUE	S
TCGTGCTCATCAGCAT-1-0	4.22321	4.88093	0	JAX233	TRUE	G2M
TCGTGCTTCGAATGCT-1-0	4.61569	5.13417	0	JAX233	TRUE	G2M
TCGTGGGCACGATAGG-1-0	4.5911	5.60383	0	JAX233	TRUE	G2M
TCTAACTCACTCTCGT-1-0	-0.20476	-8.48362	0	EML4-ALK	FALSE	G1
TCTAACTTCAAATGAG-1-0	7.38099	-1.24734	0	JAX233	TRUE	S
TCTACATTCATCTATC-1-0	6.74168	2.5728	0	JAX233	TRUE	G2M
TCTACCGAGGCGTTGA-1-0	-8.61014	0.276759	0	JAX877	TRUE	G1
TCTACCGAGGGTTAGC-1-0	-9.94732	3.99244	0	JAX877	TRUE	G1
TCTACCGTCGGAGATG-1-0	6.19515	4.69182	0	JAX233	TRUE	G2M
TCTACCGTCGTCCTCA-1-0	5.03916	4.7881	0	JAX233	TRUE	G2M
TCTACCGTCTCGGCTT-1-0	5.33361	6.13915	0	JAX233	TRUE	G2M
TCTATACAGAGCCATG-1-0	-1.19159	-7.61442	0	EML4-ALK	FALSE	G1
TCTATACCAAGAGAGA-1-0	-2.48295	-7.51703	0	EML4-ALK	FALSE	G2M
TCTATCAAGGACACTG-1-0	3.79363	4.71215	0	JAX233	TRUE	G2M
TCTATCACACCGTCTT-1-0	-2.06061	-7.12486	0	EML4-ALK	FALSE	G2M
TCTATCAGTCGAGATG-1-0	-9.37677	1.53994	0	JAX877	TRUE	G1
TCTATCAGTCGATTTG-1-0	6.77915	-0.368723	0	JAX233	TRUE	S
TCTCACGGTAGCGATG-1-0	8.41194	0.390241	0	JAX233	TRUE	G2M
TCTCACGGTCCACTCT-1-0	7.46925	0.947966	0	JAX233	TRUE	G2M
TCTCAGCAGCAGCCTC-1-0	5.79308	4.09732	0	JAX233	TRUE	G2M
TCTCAGCTCAGTCCGG-1-0	6.06762	-1.53146	0	JAX233	TRUE	G1
TCTCCGAAGAGTCGAC-1-0	4.57693	-0.105618	0	JAX233	TRUE	G1
TCTCCGAGTCGATTTG-1-0	2.69077	3.86591	0	JAX233	TRUE	S
TCTCCGAGTTTAAGGA-1-0	2.59039	-1.23178	0	JAX233	TRUE	S
TCTCCGATCTTTCAGT-1-0	-1.94419	-7.50216	0	EML4-ALK	FALSE	S
TCTCTGGAGATTCGCT-1-0	8.45679	-0.519963	0	JAX233	TRUE	G2M
TCTCTGGGTGGTCAAG-1-0	7.50544	-0.998892	0	JAX233	TRUE	S
TCTGCCACAAGGTCAG-1-0	1.73675	0.884066	0	JAX233	TRUE	G1
TCTGCCACACCATAAC-1-0	2.17256	-0.646697	0	JAX233	TRUE	G1
TCTGCCACACCGCTAG-1-0	3.38741	4.89778	0	JAX233	TRUE	S
TCTGGCTAGAAGTCCG-1-0	7.00972	0.157328	0	JAX233	TRUE	G2M
TCTGGCTCAAACTAAG-1-0	-7.5897	1.21289	0	JAX877	TRUE	G1
TCTGGCTCAAGGCCTC-1-0	-7.60298	-2.60836	0	JAX877	TRUE	G2M
TCTGGCTGTCTACATG-1-0	6.44301	-0.00788101	0	JAX233	TRUE	S
TCTGGCTTCTCAACCC-1-0	6.18235	1.39225	0	JAX233	TRUE	G2M
TCTGTCGAGCTAAATG-1-0	6.97294	-1.87835	0	JAX233	TRUE	S
TCTGTCGCAAGGGTCA-1-0	-0.518725	2.54489	0	JAX233	TRUE	G1
TCTGTCGGTCACAGAG-1-0	7.20037	0.522623	0	JAX233	TRUE	S
TCTTAGTAGAAGGATG-1-0	3.59148	4.48134	0	JAX233	TRUE	S
TCTTAGTAGCTCCCTT-1-0	-8.60863	-0.523355	0	JAX877	TRUE	G1
TCTTAGTCAACATCGT-1-0	1.16101	5.30648	0	JAX233	TRUE	S
TCTTAGTCACATGGTT-1-0	3.10138	-0.551069	0	JAX233	TRUE	G1
TCTTAGTCAGGGCTTC-1-0	5.52607	2.8904	0	JAX233	TRUE	G2M
TCTTAGTGTCCGAAGA-1-0	5.99588	2.10859	0	JAX233	TRUE	G2M
TCTTAGTTCTCGGTAA-1-0	-9.75076	3.25226	0	JAX877	TRUE	G1
TCTTAGTTCTGGGCGT-1-0	-5.57489	-0.268995	0	JAX877	TRUE	G1
TCTTAGTTCTTTCTAG-1-0	2.17375	3.95653	0	JAX233	TRUE	G1
TCTTCCTCACAAAGCG-1-0	3.56934	4.12744	0	JAX233	TRUE	S
TCTTCCTCAGGTATGG-1-0	-2.10824	-7.16758	0	EML4-ALK	FALSE	S
TCTTCCTGTCGCATCG-1-0	1.88914	1.9313	0	JAX233	TRUE	G1
TCTTGCGAGCCATGCC-1-0	3.18556	0.184814	0	JAX233	TRUE	G1
TCTTGCGAGTATTCCG-1-0	5.24579	-2.26679	0	JAX233	TRUE	G1
TCTTGCGCAATCGAAA-1-0	7.98819	-1.66162	0	JAX233	TRUE	G2M
TCTTGCGTCTTCCGTG-1-0	7.95812	-1.30327	0	JAX233	TRUE	G1
TCTTTGAGTATCGATC-1-0	7.54365	2.50925	0	JAX233	TRUE	G2M
TCTTTGAGTGGGAGAG-1-0	1.91789	-0.611505	0	JAX233	TRUE	G1
TCTTTGATCAGGGATG-1-0	1.11473	1.54249	0	JAX233	TRUE	G1
TGAACGTAGGTCCGAA-1-0	-7.69587	-1.40305	0	JAX877	TRUE	G1
TGAACGTGTGAAAGTT-1-0	3.15822	6.63038	0	JAX233	TRUE	G2M
TGAATCGCACAGTGAG-1-0	0.721423	-15.7101	0	TH21	FALSE	G1
TGAATCGCAGCACGAA-1-0	8.55764	-0.982679	0	JAX233	TRUE	G2M
TGAATCGGTCATATGC-1-0	1.48521	0.419305	0	JAX233	TRUE	G1
TGAATCGGTGAAAGTT-1-0	6.01273	-1.12936	0	JAX233	TRUE	S
TGAATCGGTTGCTAGT-1-0	0.679738	-15.8191	0	TH21	FALSE	G1
TGAATCGTCAATCCAG-1-0	1.17714	1.94503	0	JAX233	TRUE	S
TGAATGCGTGAATAAC-1-0	5.02921	0.652207	0	JAX233	TRUE	S
TGAATGCTCCTCACTG-1-0	6.45294	2.31437	0	JAX233	TRUE	G1
TGACAGTAGTAGCAAT-1-0	7.84683	-1.77355	0	JAX233	TRUE	S
TGACAGTAGTATGAAC-1-0	8.90736	0.216581	0	JAX233	TRUE	G2M
TGACAGTCAAGGAGTC-1-0	1.00082	3.14861	0	JAX233	TRUE	G1
TGACAGTCACGCGCAT-1-0	-6.76158	0.558058	0	JAX877	TRUE	G1
TGACAGTCAGAGGCAT-1-0	1.14775	5.08799	0	JAX233	TRUE	S
TGACAGTGTAAGTAGT-1-0	-7.2248	-1.15078	0	JAX877	TRUE	G1
TGACAGTGTGCGCTCA-1-0	7.63797	0.151753	0	JAX233	TRUE	G2M
TGACCCTAGCCGGATA-1-0	1.34096	5.2025	0	JAX233	TRUE	S
TGACGCGAGGGAGTGG-1-0	7.10633	0.0358023	0	JAX233	TRUE	S
TGACGCGGTAGGTTTC-1-0	0.946074	-15.9916	0	TH21	FALSE	G1
TGACGCGTCAAAGGTA-1-0	0.622615	6.75138	0	JAX233	TRUE	G2M
TGACTCCGTAAGATAC-1-0	0.98022	6.25909	0	JAX233	TRUE	G2M
TGACTCCTCAAGAATG-1-0	8.15101	0.586813	0	JAX233	TRUE	G2M
TGAGACTAGCCATTCA-1-0	5.36142	5.22205	0	JAX233	TRUE	G2M
TGAGACTCACTGATTG-1-0	6.40589	0.0306636	0	JAX233	TRUE	S
TGAGACTTCTCCTGAC-1-0	6.85516	1.02014	0	JAX233	TRUE	G2M
TGAGCATAGATTGTGA-1-0	2.78285	3.2836	0	JAX233	TRUE	G1
TGAGCATAGGCCACTC-1-0	1.90088	3.04184	0	JAX233	TRUE	G1
TGAGCATGTGTCGATT-1-0	-10.1599	3.79168	0	JAX877	TRUE	G1
TGAGCGCAGTTGTACC-1-0	8.09537	0.309525	0	JAX233	TRUE	G2M
TGAGCGCCAGCGGTTC-1-0	8.90356	-1.23067	0	JAX233	TRUE	G2M
TGAGGTTGTGGTTTGT-1-0	-10.0403	4.13649	0	JAX877	TRUE	G1
TGAGGTTTCACCATGA-1-0	-1.96923	-6.86168	0	EML4-ALK	FALSE	S
TGAGGTTTCAGACAAA-1-0	-1.84499	-14.9237	0	TH21	FALSE	S
TGAGGTTTCGGCACTG-1-0	1.7585	-0.825138	0	JAX233	TRUE	G1
TGAGTCAAGGGCAACT-1-0	-8.01415	-2.26123	0	JAX877	TRUE	G2M
TGAGTCACAAGTATCC-1-0	-9.53861	1.79049	0	JAX877	TRUE	G1
TGAGTCAGTTGCTCAA-1-0	0.52461	6.0435	0	JAX233	TRUE	G1
TGAGTCATCCGATCTC-1-0	3.8711	4.6169	0	JAX233	TRUE	S
TGATCAGCATCACGGC-1-0	8.18735	-1.41577	0	JAX233	TRUE	G2M
TGATCAGGTACCGGCT-1-0	-8.38855	-1.56319	0	JAX877	TRUE	S
TGATCAGTCGGCTATA-1-0	-9.94373	3.46892	0	JAX877	TRUE	G1
TGATCAGTCTCACTCG-1-0	-8.12872	-0.506396	0	JAX877	TRUE	G1
TGATGCACAAGATTGA-1-0	3.85438	6.3904	0	JAX233	TRUE	G2M
TGATGCAGTCAGATTC-1-0	-6.79168	1.40155	0	JAX877	TRUE	G1
TGATGGTCATCCTGTC-1-0	8.84144	-0.129041	0	JAX233	TRUE	G2M
TGATGGTGTGAGTTGG-1-0	6.53461	1.35542	0	JAX233	TRUE	G2M
TGATGGTTCTAGTGTG-1-0	-0.736135	-14.4057	0	TH21	FALSE	G1
TGCACGGAGAAGTCTA-1-0	1.52371	1.43766	0	JAX233	TRUE	S
TGCACGGAGGTTCCGC-1-0	-8.58743	-0.0250166	0	JAX877	TRUE	G1
TGCACGGCAAGACGGT-1-0	5.41793	-0.480955	0	JAX233	TRUE	G1
TGCACGGCAGCGGTCT-1-0	-8.9251	1.30332	0	JAX877	TRUE	G1
TGCAGATGTTATAGAG-1-0	7.5723	-1.38161	0	JAX233	TRUE	G2M
TGCAGGCAGTGATCGG-1-0	3.00139	1.93368	0	JAX233	TRUE	G1
TGCAGTAGTAACCCGC-1-0	3.45966	4.37338	0	JAX233	TRUE	G1
TGCATCCCAACCTATG-1-0	4.11866	6.32787	0	JAX233	TRUE	G2M
TGCATGATCTTGGTGA-1-0	8.68107	-1.14161	0	JAX233	TRUE	G2M
TGCGACGAGCAGCCTC-1-0	6.73533	2.72124	0	JAX233	TRUE	G2M
TGCGACGGTAACATGA-1-0	8.24382	1.00677	0	JAX233	TRUE	G2M
TGCGACGTCGGCAGTC-1-0	0.0592875	-14.9502	0	TH21	FALSE	G1
TGCGATAAGTAGACAT-1-0	7.65286	-1.82361	0	JAX233	TRUE	S
TGCGGCAAGTAAACTG-1-0	-1.56601	-14.1782	0	TH21	FALSE	G1
TGCGGCACACTTCTCG-1-0	2.89618	2.02836	0	JAX233	TRUE	S
TGCGGGTAGCGAATGC-1-0	3.37426	3.12775	0	JAX233	TRUE	G1
TGCGGGTCAACGTTAC-1-0	-1.08614	-14.2872	0	TH21	FALSE	G1
TGCGGGTCACTAGGCC-1-0	8.6773	-0.0217625	0	JAX233	TRUE	G2M
TGCTCCACATGTTCGA-1-0	6.71713	-0.0719642	0	JAX233	TRUE	S
TGCTCCAGTCTACATG-1-0	-10.1628	2.98024	0	JAX877	TRUE	G1
TGCTCCAGTCTAGTGT-1-0	0.570958	4.05639	0	JAX233	TRUE	G1
TGCTGAAAGACGGAAA-1-0	8.27615	-1.80042	0	JAX233	TRUE	G2M
TGCTGAACACCCAATA-1-0	3.48303	1.96983	0	JAX233	TRUE	S
TGCTGAACAGAGTGTG-1-0	0.497324	-15.4789	0	TH21	FALSE	G1
TGCTGAATCCGTGTCT-1-0	3.39266	4.81356	0	JAX233	TRUE	S
TGCTGAATCGCCGATG-1-0	6.90308	0.602349	0	JAX233	TRUE	S
TGCTGAATCGGTAGAG-1-0	8.38888	0.343012	0	JAX233	TRUE	G2M
TGCTTCGAGCTCCACG-1-0	-8.87984	-0.502666	0	JAX877	TRUE	G2M
TGCTTGCAGCGCCTAC-1-0	-8.08545	-1.9707	0	JAX877	TRUE	G2M
TGGAACTCATGACTTG-1-0	3.70038	4.5597	0	JAX233	TRUE	S
TGGAACTGTCTTGCTC-1-0	0.716939	2.48601	0	JAX233	TRUE	G1
TGGAACTTCAAGCCTA-1-0	4.7167	0.738867	0	JAX233	TRUE	G1
TGGAACTTCTAGTTCT-1-0	0.687285	0.941595	0	JAX233	TRUE	G1
TGGAGAGAGTTGCATC-1-0	6.2051	-0.162625	0	JAX233	TRUE	S
TGGAGAGGTGACATCT-1-0	6.47003	-2.14276	0	JAX233	TRUE	S
TGGAGAGGTTTCGTTT-1-0	2.44893	2.68264	0	JAX233	TRUE	S
TGGAGAGTCCCGAGTG-1-0	7.02873	-1.40763	0	JAX233	TRUE	S
TGGAGGAAGCAAATGT-1-0	4.06409	3.21486	0	JAX233	TRUE	S
TGGAGGACACGACGTC-1-0	1.31372	2.44236	0	JAX233	TRUE	G1
TGGAGGATCGATGCAT-1-0	5.58194	4.79854	0	JAX233	TRUE	G2M
TGGATCAGTGAGGATC-1-0	0.220415	-8.93777	0	EML4-ALK	FALSE	G1
TGGATGTAGACCAGCA-1-0	7.74639	0.571487	0	JAX233	TRUE	G2M
TGGCGTGGTATCCCAA-1-0	-8.99667	-0.16026	0	JAX877	TRUE	G1
TGGCGTGTCCAAATGC-1-0	7.60365	-2.24531	0	JAX233	TRUE	S
TGGGAAGCACACCTGG-1-0	6.36209	-1.7291	0	JAX233	TRUE	S
TGGGAGAGTGCGAACA-1-0	3.80285	1.56764	0	JAX233	TRUE	G1
TGGGATTAGTGTACAA-1-0	-1.26505	-15.3491	0	TH21	FALSE	G1
TGGGATTCAATAGAGT-1-0	4.85158	1.83256	0	JAX233	TRUE	G1
TGGGATTTCGAACCTA-1-0	6.02618	-1.30005	0	JAX233	TRUE	S
TGGGCGTAGGCCCGTT-1-0	3.01658	4.84691	0	JAX233	TRUE	S
TGGGCGTGTGTGTCCG-1-0	3.0362	5.28817	0	JAX233	TRUE	S
TGGGCTGAGTATGATG-1-0	7.21268	-0.5255	0	JAX233	TRUE	S
TGGGCTGCATAGGAGC-1-0	3.7188	3.9139	0	JAX233	TRUE	S
TGGGCTGTCCTTCACG-1-0	5.2207	2.09761	0	JAX233	TRUE	S
TGGGTTAAGACAGTCG-1-0	4.64506	4.62915	0	JAX233	TRUE	G2M
TGGGTTAAGTAGGGTC-1-0	0.590292	-15.8812	0	TH21	FALSE	G1
TGGTACACATACTTTC-1-0	-2.0306	-14.3163	0	TH21	FALSE	S
TGGTACATCGCCGTGA-1-0	4.22773	5.14708	0	JAX233	TRUE	G2M
TGGTAGTCATTGCCTC-1-0	7.91658	-0.99588	0	JAX233	TRUE	S
TGGTAGTGTCCAGGTC-1-0	4.90631	6.08009	0	JAX233	TRUE	G2M
TGGTAGTTCCATCTCG-1-0	2.75991	5.41232	0	JAX233	TRUE	S
TGGTAGTTCCGATTAG-1-0	-10.6704	2.96142	0	JAX877	TRUE	G1
TGGTGATAGTGGCAGT-1-0	3.01963	3.52355	0	JAX233	TRUE	S
TGGTGATGTTCGCGTG-1-0	-9.40903	4.20048	0	JAX877	TRUE	G1
TGGTTAGTCATTCGTT-1-0	3.94801	4.60879	0	JAX233	TRUE	S
TGGTTAGTCCATCTGC-1-0	7.26879	0.461371	0	JAX233	TRUE	G2M
TGTAACGGTCTGTGTA-1-0	-9.80934	4.00639	0	JAX877	TRUE	G1
TGTAAGCCACGACCTG-1-0	5.15247	1.79806	0	JAX233	TRUE	S
TGTAAGCCAGAGTCTT-1-0	0.340245	-8.86303	0	EML4-ALK	FALSE	G1
TGTACAGTCTCTGGTC-1-0	8.4671	0.763362	0	JAX233	TRUE	G1
TGTAGACAGCAGCACA-1-0	4.03642	4.29651	0	JAX233	TRUE	G2M
TGTCAGACATGTGGTT-1-0	-9.78666	3.86714	0	JAX877	TRUE	G1
TGTCCACCAATAACCC-1-0	-10.1599	3.6567	0	JAX877	TRUE	G1
TGTCCACTCGTCAACA-1-0	5.05783	5.00938	0	JAX233	TRUE	G2M
TGTCCCAAGCGTGCCT-1-0	-1.10568	-8.33086	0	EML4-ALK	FALSE	G1
TGTCCCAGTGCAATAA-1-0	4.56016	3.38224	0	JAX233	TRUE	S
TGTCCTGAGCACCAGA-1-0	3.21498	1.20945	0	JAX233	TRUE	G1
TGTCCTGAGTTGCTCA-1-0	6.56162	-2.07368	0	JAX233	TRUE	S
TGTGAGTCACAATCTG-1-0	-8.31677	2.78336	0	JAX877	TRUE	G1
TGTGAGTCACGTTGGC-1-0	2.4376	4.29906	0	JAX233	TRUE	S
TGTGAGTCAGAGATTA-1-0	6.81703	0.295498	0	JAX233	TRUE	G2M
TGTGAGTGTTGCGAAG-1-0	-3.06978	-7.36406	0	EML4-ALK	FALSE	G2M
TGTGATGAGAGGTGCT-1-0	-3.12673	-7.35188	0	EML4-ALK	FALSE	G2M
TGTGATGAGTAACGTA-1-0	3.24552	3.82914	0	JAX233	TRUE	S
TGTGATGCACCGTCGA-1-0	7.90649	0.854787	0	JAX233	TRUE	G2M
TGTGATGGTACTAGCT-1-0	-10.2362	3.71174	0	JAX877	TRUE	G1
TGTGATGTCACCTTAT-1-0	4.63077	3.60941	0	JAX233	TRUE	G2M
TGTGCGGAGAGTGGCT-1-0	6.68903	-0.461306	0	JAX233	TRUE	G2M
TGTGCGGGTCACTACA-1-0	0.740733	-15.4185	0	TH21	FALSE	G1
TGTGGCGCAAATTGGA-1-0	3.54205	4.86109	0	JAX233	TRUE	S
TGTGTGACATCCTAAG-1-0	8.22927	0.87016	0	JAX233	TRUE	G2M
TGTTACTTCGTAGTCA-1-0	-1.94094	-14.492	0	TH21	FALSE	G1
TGTTCATGTACGTACT-1-0	-7.89563	-1.19545	0	JAX877	TRUE	G1
TGTTCCGTCACCCTGT-1-0	0.959086	5.85603	0	JAX233	TRUE	G1
TGTTCCGTCATTGCTT-1-0	2.26631	0.642915	0	JAX233	TRUE	G1
TGTTCTAAGACCTGGA-1-0	4.45117	4.27062	0	JAX233	TRUE	G2M
TGTTCTAAGATTCGCT-1-0	-7.44316	-2.42812	0	JAX877	TRUE	S
[truncated: 6,339 more rows]

## Sheet: Fig2e
Fig2e
conc	G12C	G1_corr	log_conc
1.6	FALSE	0.027186	0.20412
6.3	FALSE	0.147327	0.799341
25	FALSE	0.177068	1.39794
1.6	TRUE	0.025635	0.20412
6.3	TRUE	0.173406	0.799341
25	TRUE	0.347097	1.39794

## Sheet: Fig2f
index	UMAP1	UMAP2	treatment	line	mouse	G12C	phase	n_genes	n_counts	mt_frac	apoptotic
AAACCCAAGAAGGTAG-1-0	10.1441	1.11349	Vehicle	JAX233	m1	TRUE	G1	2061	5757	0.0738232	FALSE
AAACCCAAGCTGTACT-1-0	-4.13511	1.46429	Vehicle	JAX877	m1	TRUE	G1	1695	4278	0.0397382	FALSE
AAACCCACAAGTGATA-1-0	-2.53408	-0.0682677	Vehicle	JAX877	m1	TRUE	G1	947	1755	0.152707	TRUE
AAACCCACAGCTGCCA-1-0	3.32884	6.95968	Vehicle	EML4-ALK	m1	FALSE	G1	1051	2617	0.146733	FALSE
AAACCCAGTCCGTTTC-1-0	1.67201	6.14599	Vehicle	EML4-ALK	m1	FALSE	S	1027	2210	0.0977376	FALSE
AAACCCAGTCTTCTAT-1-0	5.69374	-3.77915	Vehicle	TH21	m1	FALSE	G2M	1433	3035	0.210214	FALSE
AAACCCATCGCAGTTA-1-0	-6.77547	0.115186	Vehicle	JAX877	m1	TRUE	G1	1011	2408	0.029485	FALSE
AAACCCATCGTACACA-1-0	3.49572	4.74336	Vehicle	EML4-ALK	m1	FALSE	S	1559	4026	0.179831	FALSE
AAACGAAAGCGACTTT-1-0	4.39215	5.3641	Vehicle	EML4-ALK	m1	FALSE	G2M	1328	3257	0.18299	FALSE
AAACGAAAGGCTTTCA-1-0	-5.08555	-1.68689	Vehicle	JAX877	m1	TRUE	G1	1517	3388	0.0681818	FALSE
AAACGAAAGTTGAAAC-1-0	3.99931	-3.88158	Vehicle	TH21	m1	FALSE	G1	887	1738	0.160529	TRUE
AAACGAACACGCAGTC-1-0	3.81287	4.22022	Vehicle	EML4-ALK	m1	FALSE	G1	1223	2978	0.261921	FALSE
AAACGAACACGTCTCT-1-0	-6.61288	-2.06149	Vehicle	JAX877	m1	TRUE	G1	1374	3522	0.0380466	FALSE
AAACGAAGTTGTTGCA-1-0	-5.24415	0.740584	Vehicle	JAX877	m1	TRUE	G1	1076	2477	0.067824	FALSE
AAACGAATCCTACACC-1-0	4.58486	-2.57464	Vehicle	TH21	m1	FALSE	G1	1269	2338	0.238238	FALSE
AAACGCTGTATGGTTC-1-0	6.31206	-4.47157	Vehicle	TH21	m1	FALSE	G2M	1624	3074	0.122967	FALSE
AAACGCTGTGGTCTCG-1-0	-2.55355	-2.70131	Vehicle	JAX877	m1	TRUE	G1	1032	1995	0.0857143	FALSE
AAACGCTTCTCTAGGA-1-0	-1.94882	-3.55543	Vehicle	JAX877	m1	TRUE	G1	920	1593	0.0715631	FALSE
AAAGAACAGGTTACCT-1-0	5.99138	-7.43725	Vehicle	TH21	m1	FALSE	G1	2508	6487	0.0484045	FALSE
AAAGAACAGTAATTGG-1-0	-4.34732	-4.68793	Vehicle	JAX877	m1	TRUE	G1	2457	6569	0.0601309	FALSE
AAAGAACCATGTGTCA-1-0	4.45236	3.01515	Vehicle	EML4-ALK	m1	FALSE	S	853	2607	0.491369	FALSE
AAAGAACGTACTAAGA-1-0	0.884824	4.05673	Vehicle	EML4-ALK	m1	FALSE	G1	862	2142	0.27591	FALSE
AAAGAACGTATCCCAA-1-0	-6.42344	-0.305253	Vehicle	JAX877	m1	TRUE	G1	851	2125	0.0541176	FALSE
AAAGAACTCCAACACA-1-0	3.6135	-5.48362	Vehicle	TH21	m1	FALSE	G1	2572	6122	0.0735054	FALSE
AAAGAACTCTTAGTTC-1-0	5.05743	7.61227	Vehicle	EML4-ALK	m1	FALSE	G2M	2937	9057	0.0714365	FALSE
AAAGGATAGACGCTCC-1-0	-4.24687	-3.2591	Vehicle	JAX877	m1	TRUE	G1	1318	2984	0.0790885	FALSE
AAAGGATCAAGAGCTG-1-0	-4.1524	-6.1062	Vehicle	JAX877	m1	TRUE	G1	1756	4555	0.0711306	FALSE
AAAGGATCACCTCTGT-1-0	5.096	-6.77088	Vehicle	TH21	m1	FALSE	G1	1211	2461	0.0865502	FALSE
AAAGGATCAGGGTCTC-1-0	-2.47723	-1.57654	Vehicle	JAX877	m1	TRUE	G1	1498	3380	0.160947	FALSE
AAAGGATGTCGCGTCA-1-0	4.61773	6.23969	Vehicle	EML4-ALK	m1	FALSE	S	1539	3464	0.110566	FALSE
AAAGGATTCAAGTGTC-1-0	-5.79119	-1.91196	Vehicle	JAX877	m1	TRUE	G2M	1242	2616	0.0684251	FALSE
AAAGGATTCCTAGAGT-1-0	-4.87062	-1.62878	Vehicle	JAX877	m1	TRUE	G1	1174	2044	0.0425636	FALSE
AAAGGATTCGTCAAAC-1-0	2.67537	4.66119	Vehicle	EML4-ALK	m1	FALSE	G1	1042	2416	0.121275	FALSE
AAAGGGCAGCCTAACT-1-0	-6.24306	1.15474	Vehicle	JAX877	m1	TRUE	G1	1602	3743	0.0531659	FALSE
AAAGGGCCAATGGCAG-1-0	5.88466	-4.56146	Vehicle	TH21	m1	FALSE	G2M	2257	4913	0.0871158	FALSE
AAAGGGCCAGGACAGT-1-0	-5.09768	2.50366	Vehicle	JAX877	m1	TRUE	G1	921	1970	0.0299492	FALSE
AAAGGGCGTGATGGCA-1-0	-2.70916	1.45877	Vehicle	JAX877	m1	TRUE	G2M	956	1912	0.0690377	FALSE
AAAGGGCGTTCTTAGG-1-0	-1.16982	1.3771	Vehicle	EML4-ALK	m1	FALSE	G1	941	1959	0.216947	TRUE
AAAGGTAAGAGCCGTA-1-0	5.33835	6.01525	Vehicle	EML4-ALK	m1	FALSE	G2M	2194	5428	0.0980103	FALSE
AAAGGTAAGATAGTCA-1-0	-2.8282	1.70546	Vehicle	JAX877	m1	TRUE	G1	1709	4171	0.0889475	FALSE
AAAGGTAAGCCTTCTC-1-0	-3.52736	-0.269831	Vehicle	JAX877	m1	TRUE	G1	843	1476	0.0941734	FALSE
AAAGGTAAGTAGAGTT-1-0	3.44838	1.48458	Vehicle	EML4-ALK	m1	FALSE	G2M	855	2017	0.354487	FALSE
AAAGGTACAGACCTGC-1-0	4.25985	6.51421	Vehicle	EML4-ALK	m1	FALSE	G2M	2808	8555	0.0952659	FALSE
AAAGGTAGTAGCGTAG-1-0	-3.47688	-4.48748	Vehicle	JAX877	m1	TRUE	G2M	1839	4364	0.0485793	FALSE
AAAGGTAGTCCCGTGA-1-0	-2.71692	-3.13062	Vehicle	JAX877	m1	TRUE	G1	1201	2219	0.0698513	FALSE
AAAGGTAGTGAATGAT-1-0	4.58918	6.99958	Vehicle	EML4-ALK	m1	FALSE	G2M	2094	5802	0.136332	FALSE
AAAGGTAGTGTGAGCA-1-0	6.53965	-6.83806	Vehicle	TH21	m1	FALSE	G2M	2391	6445	0.061443	FALSE
AAAGTCCAGCACTAGG-1-0	4.89514	-8.17782	Vehicle	TH21	m1	FALSE	G1	4392	15279	0.00373061	FALSE
AAAGTCCAGCATTGAA-1-0	3.63469	-6.48931	Vehicle	TH21	m1	FALSE	G1	1628	3402	0.0737801	FALSE
AAAGTCCAGGATTTAG-1-0	-2.73447	-5.63826	Vehicle	JAX877	m1	TRUE	G2M	2450	7570	0.0838838	FALSE
AAAGTCCAGGGTACAC-1-0	4.98321	-3.32542	Vehicle	TH21	m1	FALSE	S	932	1735	0.245533	TRUE
AAAGTCCAGGTCGTGA-1-0	-4.89968	-1.4585	Vehicle	JAX877	m1	TRUE	G1	1209	2576	0.0485248	FALSE
AAAGTCCCAGGCATGA-1-0	-3.07839	-5.68879	Vehicle	JAX877	m1	TRUE	G1	1230	2502	0.0523581	FALSE
AAAGTCCGTAGTCACT-1-0	-4.77652	-2.74659	Vehicle	JAX877	m1	TRUE	G1	1375	3393	0.0854701	FALSE
AAAGTCCGTTAAGGAT-1-0	-5.70357	-2.09274	Vehicle	JAX877	m1	TRUE	G1	1859	4615	0.0517876	FALSE
AAAGTCCTCGAGTACT-1-0	-2.86209	1.12102	Vehicle	JAX877	m1	TRUE	G1	834	1418	0.0937941	FALSE
AAAGTCCTCGATACAC-1-0	4.19612	-6.72084	Vehicle	TH21	m1	FALSE	G1	1915	4218	0.0580844	FALSE
AAAGTCCTCTGGGTCG-1-0	3.35383	8.37236	Vehicle	EML4-ALK	m1	FALSE	G1	2048	6442	0.0358584	FALSE
AAAGTGAAGAAACCCG-1-0	3.26763	6.89261	Vehicle	EML4-ALK	m1	FALSE	G1	2191	6600	0.0965151	FALSE
AAAGTGAAGATGCGAC-1-0	9.9929	-0.719111	Vehicle	JAX233	m1	TRUE	G1	1919	5237	0.0725606	FALSE
AAAGTGAAGCTGACTT-1-0	-6.81962	-0.271907	Vehicle	JAX877	m1	TRUE	G1	1339	3009	0.0521768	FALSE
AAAGTGAAGGTTCACT-1-0	10.1797	0.710562	Vehicle	JAX233	m1	TRUE	G1	1515	3901	0.0630607	FALSE
AAAGTGACAACACGTT-1-0	-2.51235	-1.61669	Vehicle	JAX877	m1	TRUE	G1	1017	1762	0.0851305	FALSE
AAAGTGAGTACTCAAC-1-0	4.12038	6.97628	Vehicle	EML4-ALK	m1	FALSE	G1	1737	4957	0.139802	FALSE
AAAGTGAGTCGCCACA-1-0	4.69352	5.99415	Vehicle	EML4-ALK	m1	FALSE	G1	1931	5742	0.198537	FALSE
AAAGTGAGTCTCAGGC-1-0	-5.82797	-0.367248	Vehicle	JAX877	m1	TRUE	G1	1017	1843	0.0515464	FALSE
AAAGTGAGTTGGACCC-1-0	-6.74428	-4.162	Vehicle	JAX877	m1	TRUE	G1	1265	3187	0.0737371	FALSE
AAAGTGATCTAGGCCG-1-0	5.25371	-7.35159	Vehicle	TH21	m1	FALSE	G1	2078	5448	0.0517621	FALSE
AAATGGACAATCTCTT-1-0	-2.00825	-2.07975	Vehicle	JAX877	m1	TRUE	G2M	1510	3011	0.0956493	FALSE
AAATGGACAATTGAGA-1-0	3.56981	6.26344	Vehicle	EML4-ALK	m1	FALSE	G1	1921	5480	0.142518	FALSE
AAATGGACACGCCACA-1-0	-4.76008	-1.13977	Vehicle	JAX877	m1	TRUE	G1	954	1890	0.0677249	FALSE
AAATGGAGTAGTGGCA-1-0	-3.16349	-5.3851	Vehicle	JAX877	m1	TRUE	G1	1128	2492	0.111557	FALSE
AAATGGAGTGGAAGTC-1-0	-3.47101	-2.14005	Vehicle	JAX877	m1	TRUE	G1	865	1447	0.0463027	FALSE
AACAAAGAGCAGCAGT-1-0	3.73688	-7.54586	Vehicle	TH21	m1	FALSE	G1	2040	4823	0.0228074	FALSE
AACAAAGAGGGTAATT-1-0	4.40924	2.06245	Vehicle	EML4-ALK	m1	FALSE	S	1203	2691	0.243776	FALSE
AACAAAGCACCGGCTA-1-0	-2.27243	-3.46954	Vehicle	JAX877	m1	TRUE	G1	978	1973	0.131779	FALSE
AACAAAGCACCGTACG-1-0	5.30718	-7.49609	Vehicle	TH21	m1	FALSE	G2M	2655	8353	0.0561475	FALSE
AACAAAGCATCCTATT-1-0	2.18407	5.73743	Vehicle	EML4-ALK	m1	FALSE	G1	1439	3420	0.118129	FALSE
AACAAAGCATTGACAC-1-0	5.91401	-6.53194	Vehicle	TH21	m1	FALSE	G2M	1625	3335	0.0611694	FALSE
AACAAAGGTCCCACGA-1-0	10.0858	-0.83331	Vehicle	JAX233	m1	TRUE	G1	977	2141	0.0247548	FALSE
AACAAAGGTGCTCCGA-1-0	9.61966	1.18271	Vehicle	JAX233	m1	TRUE	G1	1647	4287	0.109401	FALSE
AACAAAGTCCGATCTC-1-0	5.02481	-5.5819	Vehicle	TH21	m1	FALSE	G1	1711	3559	0.0966564	FALSE
AACAACCCAATAGTCC-1-0	-7.40207	-0.750358	Vehicle	JAX877	m1	TRUE	G1	1138	2823	0.0396741	FALSE
AACAACCCACAGCGCT-1-0	3.69942	-5.69358	Vehicle	TH21	m1	FALSE	G1	2158	5194	0.0956873	FALSE
AACAACCCACCTCAGG-1-0	4.17548	2.10074	Vehicle	EML4-ALK	m1	FALSE	G2M	1026	2669	0.382166	FALSE
AACAACCCAGTCGCTG-1-0	8.09909	1.41879	Vehicle	JAX233	m1	TRUE	G2M	1174	2766	0.0701374	FALSE
AACAACCCAGTTTGGT-1-0	-2.11461	-0.769585	Vehicle	TH21	m1	FALSE	G1	1113	2178	0.182277	FALSE
AACAACCCATGCGGTC-1-0	-4.36675	2.64721	Vehicle	JAX877	m1	TRUE	G1	1063	2296	0.0439895	FALSE
AACAACCCATTGCTTT-1-0	-3.58951	-2.14888	Vehicle	JAX877	m1	TRUE	G1	875	1478	0.0392422	FALSE
AACAACCGTCACAGTT-1-0	4.48786	5.79426	Vehicle	EML4-ALK	m1	FALSE	G1	1494	3439	0.136086	FALSE
AACAACCGTTCAAAGA-1-0	3.64249	2.09212	Vehicle	EML4-ALK	m1	FALSE	G1	961	2531	0.290794	FALSE
AACAACCTCTCCGCAT-1-0	-5.88486	0.0813895	Vehicle	JAX877	m1	TRUE	G1	858	1695	0.0507375	FALSE
AACAAGAAGGAAGTAG-1-0	-6.74652	-1.17798	Vehicle	JAX877	m1	TRUE	G1	2068	5776	0.0998961	FALSE
AACAAGACAAAGGAGA-1-0	7.67638	-0.217731	Vehicle	JAX233	m1	TRUE	G1	1900	5356	0.0886856	FALSE
AACAAGACATTGACCA-1-0	3.25087	3.35204	Vehicle	EML4-ALK	m1	FALSE	G1	983	2458	0.325468	FALSE
AACAAGAGTAATGATG-1-0	-3.72051	-2.59352	Vehicle	JAX877	m1	TRUE	G1	2091	5426	0.0875415	FALSE
AACAAGAGTACCCAGC-1-0	4.48318	2.41575	Vehicle	EML4-ALK	m1	FALSE	G2M	1200	2990	0.335452	FALSE
AACAAGAGTATTCCTT-1-0	4.39932	-3.08181	Vehicle	TH21	m1	FALSE	G1	878	1630	0.266871	TRUE
AACACACAGACGAAGA-1-0	4.93164	3.6199	Vehicle	EML4-ALK	m1	FALSE	G1	854	1508	0.203581	TRUE
AACACACAGCAAGTCG-1-0	-7.8753	-2.81751	Vehicle	JAX877	m1	TRUE	G1	1970	5705	0.0476775	FALSE
AACACACAGCATCAAA-1-0	4.31946	5.663	Vehicle	EML4-ALK	m1	FALSE	G2M	1521	4166	0.142103	FALSE
AACACACAGGATTTAG-1-0	-3.05098	-4.24186	Vehicle	JAX877	m1	TRUE	G1	2385	6179	0.0788153	FALSE
AACACACAGGCGCTTC-1-0	8.29063	0.63353	Vehicle	JAX233	m1	TRUE	G2M	1503	3765	0.0881806	FALSE
AACACACCACCCAAGC-1-0	-3.05798	-3.32005	Vehicle	JAX877	m1	TRUE	G1	1235	2472	0.0582524	FALSE
AACACACCATCCGTGG-1-0	8.21903	-0.0173345	Vehicle	JAX233	m1	TRUE	G2M	1464	3388	0.118359	FALSE
AACACACGTTCCCAAA-1-0	3.72958	1.73056	Vehicle	EML4-ALK	m1	FALSE	G2M	1098	3348	0.315113	FALSE
AACACACTCAGAGTGG-1-0	7.3174	-0.527505	Vehicle	JAX233	m1	TRUE	G1	2118	5941	0.0599226	FALSE
AACACACTCGGACTTA-1-0	-7.19941	-0.818404	Vehicle	JAX877	m1	TRUE	G1	1111	2703	0.0532741	FALSE
AACACACTCGTCGGGT-1-0	-5.22735	-1.7512	Vehicle	JAX877	m1	TRUE	G1	1225	2509	0.0581905	FALSE
AACAGGGAGCGACTGA-1-0	-4.1047	-0.52596	Vehicle	JAX877	m1	TRUE	G1	1109	2055	0.0836983	FALSE
AACAGGGCAAATCAAG-1-0	2.1614	6.24016	Vehicle	EML4-ALK	m1	FALSE	G1	1182	2601	0.0972703	FALSE
AACAGGGCAGCTCATA-1-0	9.54012	0.997619	Vehicle	JAX233	m1	TRUE	G1	2442	8409	0.0887145	FALSE
AACAGGGGTCCAGAAG-1-0	2.20684	7.56543	Vehicle	EML4-ALK	m1	FALSE	G1	1505	3923	0.0502167	FALSE
AACAGGGGTCCAGGTC-1-0	-1.85177	-1.50638	Vehicle	JAX877	m1	TRUE	G1	817	1340	0.136567	FALSE
AACAGGGGTTCCGTTC-1-0	6.54596	-7.85953	Vehicle	TH21	m1	FALSE	G1	1112	2297	0.104919	FALSE
AACAGGGTCAAGAATG-1-0	6.38999	-6.60995	Vehicle	TH21	m1	FALSE	G1	1708	4996	0.128102	FALSE
AACAGGGTCAGCTAGT-1-0	-3.91355	-3.47461	Vehicle	JAX877	m1	TRUE	S	1436	3121	0.0717719	FALSE
AACAGGGTCAGTGTCA-1-0	-5.99869	0.833733	Vehicle	JAX877	m1	TRUE	G1	965	2440	0.0454918	FALSE
AACAGGGTCCAAGCAT-1-0	-6.79937	-0.498014	Vehicle	JAX877	m1	TRUE	G1	1131	2586	0.102475	FALSE
AACCAACAGCAGTCTT-1-0	-6.17275	-0.360413	Vehicle	JAX877	m1	TRUE	G1	1227	2634	0.0728929	FALSE
AACCAACAGTCACTAC-1-0	-5.60921	0.749187	Vehicle	JAX877	m1	TRUE	G1	1097	2230	0.0753363	FALSE
AACCAACAGTCCTACA-1-0	-2.618	-3.08232	Vehicle	JAX877	m1	TRUE	G1	1151	2410	0.0966805	FALSE
AACCAACAGTCTAACC-1-0	2.56231	3.64599	Vehicle	EML4-ALK	m1	FALSE	G1	1227	3404	0.163043	FALSE
AACCAACAGTGGAATT-1-0	3.38356	2.52652	Vehicle	EML4-ALK	m1	FALSE	G1	806	1936	0.318698	TRUE
AACCAACAGTTCCGTA-1-0	3.88069	-4.39496	Vehicle	TH21	m1	FALSE	G1	1000	2237	0.25257	FALSE
AACCAACCAAGGTTGG-1-0	-4.27403	-2.16269	Vehicle	JAX877	m1	TRUE	G1	1201	2659	0.0733358	FALSE
AACCAACCACCCTCTA-1-0	4.72901	2.40043	Vehicle	EML4-ALK	m1	FALSE	S	911	1818	0.189219	TRUE
AACCAACCAGGTTCCG-1-0	4.1028	7.08807	Vehicle	EML4-ALK	m1	FALSE	G1	2759	8474	0.0942884	FALSE
AACCAACGTAAGCGGT-1-0	-7.49918	-1.86846	Vehicle	JAX877	m1	TRUE	G1	1164	2759	0.0445814	FALSE
AACCAACGTGTTGACT-1-0	8.97147	0.647469	Vehicle	JAX233	m1	TRUE	G1	1333	3373	0.0782686	FALSE
AACCAACTCGCTCTCA-1-0	3.72107	-5.06873	Vehicle	TH21	m1	FALSE	S	2647	6843	0.104194	FALSE
AACCACAAGAATCGCG-1-0	-4.42034	1.9033	Vehicle	JAX877	m1	TRUE	G1	1081	2484	0.0619968	FALSE
AACCACAAGCATCCTA-1-0	-2.0835	-1.97169	Vehicle	JAX877	m1	TRUE	G1	1830	4368	0.12065	FALSE
AACCACAAGCTAGTTC-1-0	4.1023	1.11676	Vehicle	EML4-ALK	m1	FALSE	S	956	2839	0.272631	FALSE
AACCACAAGCTATCTG-1-0	4.15372	6.41095	Vehicle	EML4-ALK	m1	FALSE	G1	2487	8534	0.0990157	FALSE
AACCACACAATGCAGG-1-0	-5.56407	0.35616	Vehicle	JAX877	m1	TRUE	G1	934	2073	0.0950314	FALSE
AACCACACAGCAGTCC-1-0	4.01208	4.88101	Vehicle	EML4-ALK	m1	FALSE	S	1845	5247	0.231942	FALSE
AACCACACAGTGGGTA-1-0	-6.83659	1.13667	Vehicle	JAX877	m1	TRUE	G1	1006	2202	0.044505	FALSE
AACCACAGTCTACACA-1-0	4.66848	2.49794	Vehicle	EML4-ALK	m1	FALSE	G1	868	1909	0.242012	TRUE
AACCACAGTGACTAAA-1-0	6.30015	-6.22135	Vehicle	TH21	m1	FALSE	G2M	2005	4553	0.0944432	FALSE
AACCACAGTGCATTAC-1-0	3.25161	6.55602	Vehicle	EML4-ALK	m1	FALSE	G1	1704	4308	0.132312	FALSE
AACCACATCGACGACC-1-0	-1.08049	-4.01711	Vehicle	JAX877	m1	TRUE	G2M	1932	3949	0.0883768	FALSE
AACCACATCGGCTATA-1-0	5.649	-4.93335	Vehicle	TH21	m1	FALSE	G2M	1966	3846	0.111804	FALSE
AACCATGAGGCTAGCA-1-0	2.02697	5.59982	Vehicle	EML4-ALK	m1	FALSE	G1	2007	5520	0.0440217	FALSE
AACCATGAGGGCTGAT-1-0	-4.97778	2.06239	Vehicle	JAX877	m1	TRUE	G1	1179	2757	0.0515053	FALSE
AACCATGCAAATGGTA-1-0	8.8748	1.67166	Vehicle	JAX233	m1	TRUE	G1	1158	2973	0.0551631	FALSE
AACCATGGTCCTCCTA-1-0	4.43951	3.52949	Vehicle	EML4-ALK	m1	FALSE	G1	1139	2101	0.137078	FALSE
AACCATGGTCCTTTGC-1-0	1.39897	4.298	Vehicle	EML4-ALK	m1	FALSE	G1	1172	3669	0.399019	FALSE
AACCATGGTGTTAGCT-1-0	-4.75863	-3.71696	Vehicle	JAX877	m1	TRUE	G1	1413	3055	0.0504092	FALSE
AACCATGTCCACGGGT-1-0	-1.8141	-4.01336	Vehicle	JAX877	m1	TRUE	G1	929	1581	0.0670462	FALSE
AACCATGTCCTGTTAT-1-0	-2.85595	-5.02449	Vehicle	JAX877	m1	TRUE	G1	1686	3724	0.056928	FALSE
AACCCAAAGATCACCT-1-0	-3.89391	-4.86883	Vehicle	JAX877	m1	TRUE	G2M	2298	5934	0.0753286	FALSE
AACCCAACACGATTCA-1-0	-5.34588	-2.87301	Vehicle	JAX877	m1	TRUE	G1	1126	2424	0.0635314	FALSE
AACCCAACACGCTGCA-1-0	1.11501	6.31698	Vehicle	EML4-ALK	m1	FALSE	G2M	1479	3968	0.101058	FALSE
AACCCAACAGAACATA-1-0	-2.97011	-1.1239	Vehicle	JAX877	m1	TRUE	G1	824	1502	0.0945406	FALSE
AACCCAACAGGAATCG-1-0	-3.56967	-3.41839	Vehicle	JAX877	m1	TRUE	G1	1479	3425	0.145109	FALSE
AACCCAACAGTCAACT-1-0	-5.01036	0.224681	Vehicle	JAX877	m1	TRUE	G1	966	1597	0.0206637	FALSE
AACCCAACATGGCTAT-1-0	9.83946	-0.401118	Vehicle	JAX233	m1	TRUE	G1	2655	8189	0.0604469	FALSE
AACCCAAGTACCTAAC-1-0	-6.96242	-3.49528	Vehicle	JAX877	m1	TRUE	G1	1601	3994	0.0703555	FALSE
AACCCAAGTCCCAAAT-1-0	5.33534	6.72261	Vehicle	EML4-ALK	m1	FALSE	G2M	2736	8018	0.0869294	FALSE
AACCCAAGTCGCAACC-1-0	3.51414	7.01895	Vehicle	EML4-ALK	m1	FALSE	G1	2364	7671	0.0984226	FALSE
AACCCAAGTGCCTAAT-1-0	8.96156	1.32895	Vehicle	JAX233	m1	TRUE	G1	2064	5742	0.0797632	FALSE
AACCCAATCATTACTC-1-0	-4.58598	-3.96197	Vehicle	JAX877	m1	TRUE	G1	1069	1969	0.0492636	FALSE
AACCCAATCTACGGGC-1-0	-5.27446	0.221378	Vehicle	JAX877	m1	TRUE	G1	936	1949	0.0318112	FALSE
AACCCAATCTGCCTCA-1-0	-1.82628	-3.67315	Vehicle	JAX877	m1	TRUE	S	1377	2679	0.0574841	FALSE
AACCTGACATCTAGAC-1-0	5.87272	-6.60378	Vehicle	TH21	m1	FALSE	G1	2291	5818	0.097628	FALSE
AACCTGAGTAGGCAAC-1-0	-6.6944	0.261063	Vehicle	JAX877	m1	TRUE	G1	1186	2636	0.0477997	FALSE
AACCTGAGTCCGGCAT-1-0	7.89912	-0.38599	Vehicle	JAX233	m1	TRUE	G2M	1130	2314	0.125756	FALSE
AACCTGAGTGCCTAAT-1-0	-2.91491	-5.81784	Vehicle	JAX877	m1	TRUE	G1	1531	3959	0.0416772	FALSE
AACCTGATCTAGCAAC-1-0	7.14221	0.18614	Vehicle	JAX233	m1	TRUE	G2M	1285	3385	0.173412	FALSE
AACCTTTAGCTGACCC-1-0	2.95726	2.13208	Vehicle	EML4-ALK	m1	FALSE	G2M	860	2169	0.258184	FALSE
AACCTTTAGGCATTTC-1-0	4.08941	5.41829	Vehicle	EML4-ALK	m1	FALSE	G1	1969	4385	0.0789054	FALSE
AACCTTTCAACTCCCT-1-0	6.03332	-3.96736	Vehicle	TH21	m1	FALSE	G2M	2392	5497	0.118974	FALSE
AACCTTTCAGCTACAT-1-0	8.96202	1.43052	Vehicle	JAX233	m1	TRUE	G1	1280	3315	0.202112	FALSE
AACCTTTCATGACCCG-1-0	-6.87647	-0.700766	Vehicle	JAX877	m1	TRUE	G1	2106	5284	0.072483	FALSE
AACCTTTGTTCCGCGA-1-0	2.30767	4.15259	Vehicle	EML4-ALK	m1	FALSE	G1	858	1981	0.166583	TRUE
AACCTTTGTTCTAACG-1-0	-4.19078	-5.4103	Vehicle	JAX877	m1	TRUE	S	2014	4911	0.0517206	FALSE
AACCTTTTCACTACTT-1-0	-5.99044	0.829465	Vehicle	JAX877	m1	TRUE	G1	1092	1926	0.0342679	FALSE
AACCTTTTCCAACACA-1-0	6.10144	-7.87706	Vehicle	TH21	m1	FALSE	G2M	2442	6240	0.0397436	FALSE
AACCTTTTCCATATGG-1-0	-4.74005	2.82041	Vehicle	JAX877	m1	TRUE	G1	1056	2227	0.0484957	FALSE
AACCTTTTCGGACGTC-1-0	3.40635	-8.0152	Vehicle	TH21	m1	FALSE	G1	2120	5473	0.0316097	FALSE
AACGAAAAGACAGCTG-1-0	2.35468	4.23565	Vehicle	EML4-ALK	m1	FALSE	G1	1716	4023	0.141685	FALSE
AACGAAAAGAGTTGTA-1-0	2.68089	4.62637	Vehicle	EML4-ALK	m1	FALSE	G1	1090	2337	0.19555	FALSE
AACGAAAAGTTCAACC-1-0	-4.7736	3.05316	Vehicle	JAX877	m1	TRUE	G1	1289	2702	0.0314582	FALSE
AACGAAACACTGAGGA-1-0	4.89679	6.92417	Vehicle	EML4-ALK	m1	FALSE	G2M	1748	4195	0.0848629	FALSE
AACGAAACAGGCCCTA-1-0	-0.892872	-2.87599	Vehicle	JAX877	m1	TRUE	G1	1640	3450	0.0655073	FALSE
AACGGGAAGGTGATAT-1-0	5.8815	-8.87889	Vehicle	TH21	m1	FALSE	G2M	843	1534	0.0228162	FALSE
AACGGGAGTGCATTAC-1-0	9.29678	1.10642	Vehicle	JAX233	m1	TRUE	G1	1936	5306	0.135319	FALSE
AACGGGAGTGTTCAGT-1-0	-7.69623	-2.58277	Vehicle	JAX877	m1	TRUE	G1	1405	3349	0.0477755	FALSE
AACGGGAGTTCGTTCC-1-0	-7.55699	-2.52835	Vehicle	JAX877	m1	TRUE	G2M	919	1834	0.046892	FALSE
AACGGGATCATCGCCT-1-0	-4.65857	-1.03534	Vehicle	JAX877	m1	TRUE	G1	2104	4721	0.0879051	FALSE
AACGTCAAGCTAATCC-1-0	-1.41365	0.574298	Vehicle	JAX877	m1	TRUE	G1	872	1514	0.166446	TRUE
AACGTCAAGGCCCGTT-1-0	-4.31251	-4.23319	Vehicle	JAX877	m1	TRUE	G1	1526	3394	0.0686506	FALSE
AACGTCACAAAGGGTC-1-0	3.32466	-6.41642	Vehicle	TH21	m1	FALSE	G1	2412	5738	0.0571628	FALSE
AACGTCACAATCGCCG-1-0	-5.40787	-3.89901	Vehicle	JAX877	m1	TRUE	G1	1517	3472	0.0345622	FALSE
AACGTCACACGACGAA-1-0	-6.42479	0.453843	Vehicle	JAX877	m1	TRUE	G1	1874	4293	0.0729094	FALSE
AACGTCACACTTCTCG-1-0	5.37218	-3.09111	Vehicle	TH21	m1	FALSE	S	1552	3266	0.236987	FALSE
AACGTCACAGCGTAGA-1-0	-2.97607	-4.59975	Vehicle	JAX877	m1	TRUE	G1	1268	2640	0.0791667	FALSE
AACGTCAGTAACATGA-1-0	4.13815	6.72495	Vehicle	EML4-ALK	m1	FALSE	G1	2159	6392	0.103567	FALSE
AACGTCAGTCTAGATC-1-0	9.82663	-1.03108	Vehicle	JAX233	m1	TRUE	G1	1947	5327	0.0596959	FALSE
AACGTCAGTTGACTAC-1-0	-3.56941	-4.57067	Vehicle	JAX877	m1	TRUE	G1	1333	2899	0.064505	FALSE
AACTTCTAGGACGCAT-1-0	-2.00876	1.71251	Vehicle	JAX877	m1	TRUE	G2M	1021	1838	0.0832427	FALSE
AACTTCTAGGAGAGTA-1-0	-6.14955	-3.21105	Vehicle	JAX877	m1	TRUE	G1	2486	7059	0.0674316	FALSE
AACTTCTAGGCAATGC-1-0	-4.61523	2.66212	Vehicle	JAX877	m1	TRUE	G1	968	1897	0.0448076	FALSE
AACTTCTCACTGCGTG-1-0	4.19475	6.65175	Vehicle	EML4-ALK	m1	FALSE	G1	1513	3511	0.0999715	FALSE
AACTTCTGTCCGATCG-1-0	3.78808	5.55621	Vehicle	EML4-ALK	m1	FALSE	G1	1683	4291	0.151713	FALSE
AACTTCTGTCGAAACG-1-0	3.18302	5.53933	Vehicle	EML4-ALK	m1	FALSE	G1	1227	3005	0.140433	FALSE
AACTTCTGTGAGCAGT-1-0	2.5133	3.23195	Vehicle	EML4-ALK	m1	FALSE	G1	1097	3381	0.340432	FALSE
AACTTCTGTGCTGATT-1-0	-6.42022	-4.75587	Vehicle	JAX877	m1	TRUE	G1	1106	2419	0.0483671	FALSE
AACTTCTTCAAGGTGG-1-0	4.54146	6.34416	Vehicle	EML4-ALK	m1	FALSE	G1	1503	3287	0.0976574	FALSE
AACTTCTTCGAGGCAA-1-0	4.02063	5.69481	Vehicle	EML4-ALK	m1	FALSE	G1	1500	3546	0.155386	FALSE
AAGAACAAGAAGTCAT-1-0	-6.68255	-1.53956	Vehicle	JAX877	m1	TRUE	G1	1493	3978	0.0633484	FALSE
AAGAACACAAGAAATC-1-0	-5.89464	-3.22142	Vehicle	JAX877	m1	TRUE	G1	2314	6774	0.0746974	FALSE
AAGAACACAGATCACT-1-0	3.28924	4.40437	Vehicle	EML4-ALK	m1	FALSE	G1	1765	4472	0.165027	FALSE
AAGAACAGTAGTACGG-1-0	10.2855	-0.0583893	Vehicle	JAX233	m1	TRUE	G1	2005	5308	0.0612283	FALSE
AAGAACAGTTTCCAAG-1-0	-0.720864	-0.438981	Vehicle	JAX877	m1	TRUE	G1	982	1892	0.229387	TRUE
AAGAACATCACTCGAA-1-0	-3.5235	2.14411	Vehicle	JAX877	m1	TRUE	G1	975	1840	0.0836956	FALSE
AAGAACATCGGAGATG-1-0	4.82403	-5.08486	Vehicle	TH21	m1	FALSE	G1	1787	4581	0.163283	FALSE
AAGAACATCTCAGGCG-1-0	5.45183	-7.14709	Vehicle	TH21	m1	FALSE	S	3320	10583	0.0235283	FALSE
AAGACAAAGAGTGTGC-1-0	3.42926	4.95945	Vehicle	EML4-ALK	m1	FALSE	G1	1088	2403	0.149813	FALSE
AAGACAAAGCAGGCAT-1-0	5.37443	-6.22962	Vehicle	TH21	m1	FALSE	G1	1581	3331	0.0765536	FALSE
AAGACAAAGGGAGTTC-1-0	3.18625	7.61797	Vehicle	EML4-ALK	m1	FALSE	G1	1822	5225	0.0761722	FALSE
AAGACAAAGTAGGGTC-1-0	-5.0678	-1.76102	Vehicle	JAX877	m1	TRUE	G1	1001	1910	0.0518325	FALSE
AAGACAACAGACGCTC-1-0	4.81636	-6.79024	Vehicle	TH21	m1	FALSE	G2M	2355	6105	0.0561835	FALSE
AAGACAACAGAGATTA-1-0	2.19868	4.82757	Vehicle	EML4-ALK	m1	FALSE	G1	964	2113	0.0974917	FALSE
AAGACAAGTGGAACAC-1-0	-7.59552	-2.38201	Vehicle	JAX877	m1	TRUE	G1	1051	2571	0.0571762	FALSE
AAGACAATCAGAGTTC-1-0	-6.12311	-2.28596	Vehicle	JAX877	m1	TRUE	G1	1102	2132	0.0567542	FALSE
AAGACAATCCGCAAAT-1-0	4.19636	1.298	Vehicle	EML4-ALK	m1	FALSE	S	1219	3281	0.337092	FALSE
AAGACAATCTTGTTAC-1-0	-5.71313	-2.13846	Vehicle	JAX877	m1	TRUE	G1	1157	2566	0.060795	FALSE
AAGACTCAGATCCCGC-1-0	4.51698	1.99359	Vehicle	EML4-ALK	m1	FALSE	G2M	977	2567	0.35372	FALSE
AAGACTCAGGCTAACG-1-0	-4.98028	2.28702	Vehicle	JAX877	m1	TRUE	G1	1084	2366	0.0845309	FALSE
AAGACTCCAGCTTCCT-1-0	4.43137	7.68679	Vehicle	EML4-ALK	m1	FALSE	S	1901	4830	0.0457557	FALSE
AAGACTCGTAGATTAG-1-0	2.8733	5.88105	Vehicle	EML4-ALK	m1	FALSE	G1	1215	2960	0.11723	FALSE
AAGACTCGTATCCTTT-1-0	-5.57021	-3.0169	Vehicle	JAX877	m1	TRUE	G1	1653	4289	0.0662159	FALSE
AAGACTCGTGGGACAT-1-0	3.20045	7.71229	Vehicle	EML4-ALK	m1	FALSE	G1	2362	7491	0.10813	FALSE
AAGACTCGTTAAGGAT-1-0	1.76396	7.21797	Vehicle	EML4-ALK	m1	FALSE	G1	1204	3235	0.0850077	FALSE
AAGACTCTCACCTCAC-1-0	-6.27349	-1.32081	Vehicle	JAX877	m1	TRUE	G1	1945	5574	0.0339074	FALSE
AAGACTCTCTTCCTAA-1-0	4.30292	6.38925	Vehicle	EML4-ALK	m1	FALSE	G1	1298	2868	0.104951	FALSE
AAGATAGAGATAACGT-1-0	10.1865	1.11735	Vehicle	JAX233	m1	TRUE	G1	2023	6015	0.0901081	FALSE
AAGATAGAGCGTTACT-1-0	-1.87514	-3.40669	Vehicle	JAX877	m1	TRUE	G1	1123	2475	0.190303	FALSE
AAGATAGCAAGAGGCT-1-0	3.1558	-6.28696	Vehicle	TH21	m1	FALSE	G1	2248	5292	0.0466742	FALSE
AAGATAGCACGTCATA-1-0	5.13279	4.12622	Vehicle	EML4-ALK	m1	FALSE	G2M	1515	3078	0.149448	FALSE
AAGATAGCACTCCTGT-1-0	9.1784	-1.18161	Vehicle	JAX233	m1	TRUE	G1	3034	9643	0.0563103	FALSE
AAGATAGGTTGCCATA-1-0	-4.71527	-1.2793	Vehicle	JAX877	m1	TRUE	G1	1286	2764	0.0929812	FALSE
AAGATAGTCCGGTAAT-1-0	-5.48674	-4.22852	Vehicle	JAX877	m1	TRUE	G1	1479	3794	0.0561413	FALSE
AAGCATCAGACGAAGA-1-0	8.28117	1.50711	Vehicle	JAX233	m1	TRUE	G1	910	2080	0.171154	FALSE
AAGCATCCAACCCTCT-1-0	-5.7617	-0.129484	Vehicle	JAX877	m1	TRUE	G1	1014	1989	0.0869784	FALSE
AAGCATCCACAGTACT-1-0	-1.88214	-0.652972	Vehicle	JAX877	m1	TRUE	G2M	825	1401	0.136331	FALSE
AAGCATCGTACGGGAT-1-0	-7.69048	0.0755249	Vehicle	JAX877	m1	TRUE	G1	929	1888	0.0455508	FALSE
AAGCATCGTAGTTCCA-1-0	4.79841	-5.89791	Vehicle	TH21	m1	FALSE	G2M	1580	3124	0.0733035	FALSE
AAGCATCGTCTACACA-1-0	4.16099	-7.03559	Vehicle	TH21	m1	FALSE	G1	2395	5987	0.0679806	FALSE
AAGCATCGTGCTCTTC-1-0	10.2958	1.22767	Vehicle	JAX233	m1	TRUE	G2M	2392	7747	0.0804182	FALSE
AAGCATCTCATACGGT-1-0	5.22151	-3.10088	Vehicle	TH21	m1	FALSE	G1	1759	4409	0.283738	FALSE
AAGCATCTCTAGACCA-1-0	-2.56872	-2.88264	Vehicle	JAX877	m1	TRUE	G2M	1511	3125	0.07008	FALSE
AAGCCATAGACATAGT-1-0	4.63918	7.70012	Vehicle	EML4-ALK	m1	FALSE	G1	1284	3003	0.0709291	FALSE
AAGCCATAGCACTCCG-1-0	-6.53352	-0.0113186	Vehicle	JAX877	m1	TRUE	G1	1136	2597	0.057759	FALSE
AAGCCATAGCCAGACA-1-0	-2.98056	-3.42948	Vehicle	JAX877	m1	TRUE	G1	1101	2197	0.0869367	FALSE
AAGCCATCAGAAACCG-1-0	-7.31698	0.15879	Vehicle	JAX877	m1	TRUE	G1	1322	2918	0.0627142	FALSE
AAGCCATCAGAAGCTG-1-0	-4.78067	-4.99326	Vehicle	JAX877	m1	TRUE	G1	1478	3770	0.0572944	FALSE
AAGCCATCAGCGATTT-1-0	-4.6128	-1.62567	Vehicle	JAX877	m1	TRUE	G1	800	1791	0.0697934	FALSE
AAGCCATTCGGACTGC-1-0	-3.0244	-5.12337	Vehicle	JAX877	m1	TRUE	S	2624	7498	0.0678848	FALSE
AAGCCATTCTGTAACG-1-0	3.55037	7.70014	Vehicle	EML4-ALK	m1	FALSE	G1	1905	4960	0.0939516	FALSE
AAGCGAGAGCATGCAG-1-0	-4.08443	-5.97037	Vehicle	JAX877	m1	TRUE	G1	2176	6202	0.0328926	FALSE
AAGCGAGAGGTCACTT-1-0	10.2609	-0.330159	Vehicle	JAX233	m1	TRUE	G1	1067	2414	0.0310688	FALSE
AAGCGAGCAAGCGCTC-1-0	-5.02271	1.9816	Vehicle	JAX877	m1	TRUE	G1	1230	2969	0.0454699	FALSE
AAGCGAGCATCGCTGG-1-0	6.86812	-7.74723	Vehicle	TH21	m1	FALSE	G2M	3332	12934	0.031854	FALSE
AAGCGAGCATCGTGGC-1-0	2.52271	6.87936	Vehicle	EML4-ALK	m1	FALSE	G1	1056	2192	0.117701	FALSE
AAGCGAGGTAGTCACT-1-0	-5.19179	-5.74462	Vehicle	JAX877	m1	TRUE	G1	1773	5031	0.0681773	FALSE
AAGCGAGGTCTTGCTC-1-0	-1.54936	-2.76722	Vehicle	JAX877	m1	TRUE	G1	1588	3115	0.0205457	FALSE
AAGCGAGTCATCGACA-1-0	-4.99506	-2.09445	Vehicle	JAX877	m1	TRUE	G2M	1633	4081	0.0909091	FALSE
AAGCGAGTCTCCGTGT-1-0	-5.25594	-5.16244	Vehicle	JAX877	m1	TRUE	G1	1796	4949	0.0505153	FALSE
AAGCGTTAGGGACACT-1-0	3.23814	5.72143	Vehicle	EML4-ALK	m1	FALSE	G1	1267	2855	0.14711	FALSE
AAGCGTTCACATATGC-1-0	10.2135	0.943609	Vehicle	JAX233	m1	TRUE	G1	1206	2868	0.0606695	FALSE
AAGCGTTCAGTCGTTA-1-0	3.30122	8.1273	Vehicle	EML4-ALK	m1	FALSE	G1	2209	6915	0.0890817	FALSE
AAGCGTTGTCACCACG-1-0	5.32563	1.61023	Vehicle	EML4-ALK	m1	FALSE	G2M	814	1979	0.295099	TRUE
AAGCGTTGTGCTCTTC-1-0	10.1387	0.118914	Vehicle	JAX233	m1	TRUE	G1	1502	3855	0.0705577	FALSE
AAGCGTTGTTACGTAC-1-0	3.38359	7.18263	Vehicle	EML4-ALK	m1	FALSE	G1	1543	3828	0.110763	FALSE
AAGGAATAGACGCCCT-1-0	-2.26747	-3.43922	Vehicle	JAX877	m1	TRUE	G1	1389	2785	0.0308797	FALSE
AAGGAATCAGGTCTCG-1-0	5.82517	-7.66555	Vehicle	TH21	m1	FALSE	G2M	3285	10786	0.03486	FALSE
AAGGAATGTCAGTTTG-1-0	2.97842	5.08176	Vehicle	EML4-ALK	m1	FALSE	G1	1408	3946	0.188292	FALSE
AAGGAATGTTTCGTTT-1-0	1.2808	5.89951	Vehicle	EML4-ALK	m1	FALSE	G1	843	1735	0.176945	TRUE
AAGGAATTCACTTATC-1-0	-6.55313	-1.5433	Vehicle	JAX877	m1	TRUE	G1	1017	2014	0.071996	FALSE
AAGGAATTCTTGCAAG-1-0	3.09055	3.59021	Vehicle	EML4-ALK	m1	FALSE	S	929	2515	0.275149	FALSE
AAGGTAAAGATCGCCC-1-0	-3.61814	-2.81379	Vehicle	JAX877	m1	TRUE	G1	848	1675	0.103881	FALSE
AAGGTAAAGATGAAGG-1-0	-2.61058	-1.44097	Vehicle	JAX877	m1	TRUE	G1	807	1727	0.202664	TRUE
AAGGTAAAGCAACTTC-1-0	-5.0307	-1.07078	Vehicle	JAX877	m1	TRUE	G1	906	1877	0.018114	FALSE
AAGGTAACAACGTATC-1-0	4.67556	2.45377	Vehicle	EML4-ALK	m1	FALSE	S	1054	2356	0.275891	FALSE
AAGGTAAGTGACGTCC-1-0	-4.11722	-3.36096	Vehicle	JAX877	m1	TRUE	S	1257	2686	0.0714818	FALSE
AAGGTAAGTTCTTGCC-1-0	8.81187	-0.974357	Vehicle	JAX233	m1	TRUE	G1	2099	6298	0.0754208	FALSE
AAGGTAATCAAACTGC-1-0	-4.56672	-3.58518	Vehicle	JAX877	m1	TRUE	G1	1362	2865	0.0589878	FALSE
AAGGTAATCCCTAGGG-1-0	0.848154	4.99991	Vehicle	EML4-ALK	m1	FALSE	G2M	1090	2636	0.25569	FALSE
AAGGTAATCCGGACGT-1-0	3.5565	-7.44322	Vehicle	TH21	m1	FALSE	G1	2010	4642	0.0275743	FALSE
AAGGTAATCGTGCATA-1-0	-4.69853	-4.62594	Vehicle	JAX877	m1	TRUE	G1	1275	3094	0.0678733	FALSE
AAGTACCAGACCATTC-1-0	-2.40487	-2.05279	Vehicle	JAX877	m1	TRUE	G2M	1181	2112	0.0961174	FALSE
AAGTACCAGCAAACAT-1-0	3.20476	-7.24285	Vehicle	TH21	m1	FALSE	G1	1802	4007	0.0316945	FALSE
AAGTACCAGTATGTAG-1-0	-6.67443	-4.30883	Vehicle	JAX877	m1	TRUE	G1	2147	6228	0.0716121	FALSE
AAGTACCCACAGCTTA-1-0	-3.72428	-1.39066	Vehicle	JAX877	m1	TRUE	G1	1124	1968	0.0289634	FALSE
AAGTACCGTAGCTGCC-1-0	3.79527	-5.53063	Vehicle	TH21	m1	FALSE	G1	1448	2931	0.0938246	FALSE
AAGTACCGTGACTATC-1-0	-3.85801	-4.38477	Vehicle	JAX877	m1	TRUE	G1	1289	2575	0.0733981	FALSE
AAGTACCGTTAATCGC-1-0	-3.21733	-1.96845	Vehicle	JAX877	m1	TRUE	G1	986	1718	0.0838184	FALSE
AAGTACCTCGCAGTTA-1-0	-6.97209	-2.11521	Vehicle	JAX877	m1	TRUE	G1	2114	6283	0.0246697	FALSE
AAGTCGTAGCCTTTCC-1-0	-7.28919	1.08713	Vehicle	JAX877	m1	TRUE	G1	985	2108	0.0227704	FALSE
AAGTCGTGTTACCCAA-1-0	5.35932	5.14029	Vehicle	EML4-ALK	m1	FALSE	G2M	2397	7135	0.210231	FALSE
AAGTCGTTCAGCAGAG-1-0	-5.67334	-4.86326	Vehicle	JAX877	m1	TRUE	G1	2316	6962	0.0639184	FALSE
AAGTCGTTCTCATTGT-1-0	-0.343052	0.318738	Vehicle	JAX877	m1	TRUE	G1	932	1894	0.30095	TRUE
AAGTCGTTCTCCTGAC-1-0	3.099	6.80243	Vehicle	EML4-ALK	m1	FALSE	G1	1841	5274	0.13576	FALSE
AAGTCGTTCTGGCCGA-1-0	-5.8836	-2.22391	Vehicle	JAX877	m1	TRUE	G1	1334	2824	0.0393059	FALSE
AAGTGAAAGCGTTGTT-1-0	-7.38325	-2.05125	Vehicle	JAX877	m1	TRUE	G1	1597	4384	0.0563412	FALSE
AAGTGAAAGTACGAGC-1-0	3.85528	-7.17228	Vehicle	TH21	m1	FALSE	G1	1450	3487	0.0567823	FALSE
AAGTGAACACTCCCTA-1-0	3.8198	5.46783	Vehicle	EML4-ALK	m1	FALSE	S	1620	4151	0.170802	FALSE
AAGTGAACAGCACCCA-1-0	-4.31693	-5.67553	Vehicle	JAX877	m1	TRUE	G1	1258	2825	0.0768142	FALSE
AAGTGAAGTGAGATAT-1-0	4.13527	1.73162	Vehicle	EML4-ALK	m1	FALSE	G1	1018	2948	0.350746	FALSE
AAGTTCGAGATGTTCC-1-0	5.82837	-6.75789	Vehicle	TH21	m1	FALSE	G1	1651	3214	0.0360921	FALSE
AAGTTCGAGCAGGCAT-1-0	6.22154	-6.24574	Vehicle	TH21	m1	FALSE	G1	2269	5847	0.0954336	FALSE
AAGTTCGAGCATCGAG-1-0	3.39885	7.01201	Vehicle	EML4-ALK	m1	FALSE	G1	1292	3119	0.147804	FALSE
AAGTTCGAGCGCCATC-1-0	-6.23283	-2.05968	Vehicle	JAX877	m1	TRUE	G1	1239	2912	0.051511	FALSE
AAGTTCGAGGTCATTC-1-0	8.82015	0.671135	Vehicle	JAX233	m1	TRUE	G1	1536	3630	0.0553719	FALSE
AAGTTCGCAAATGGTA-1-0	3.77362	1.03633	Vehicle	EML4-ALK	m1	FALSE	S	895	2701	0.509441	FALSE
AAGTTCGCAGTCTACA-1-0	6.64577	-6.54737	Vehicle	TH21	m1	FALSE	G2M	2295	6513	0.064947	FALSE
AAGTTCGGTCGTCGGT-1-0	-2.83187	-1.97343	Vehicle	JAX877	m1	TRUE	G1	1117	2058	0.0587949	FALSE
AAGTTCGTCACTACTT-1-0	-4.37998	-3.17841	Vehicle	JAX877	m1	TRUE	G1	1319	2964	0.0647773	FALSE
AAGTTCGTCCACGAAT-1-0	-5.22982	1.60695	Vehicle	JAX877	m1	TRUE	G1	961	1943	0.0504375	FALSE
AAGTTCGTCCTTCTGG-1-0	-2.59072	-3.48874	Vehicle	JAX877	m1	TRUE	G1	1291	2654	0.0527506	FALSE
AAGTTCGTCGCCTATC-1-0	6.33662	-6.25762	Vehicle	TH21	m1	FALSE	G2M	894	1765	0.152975	TRUE
AAGTTCGTCTAGAGCT-1-0	9.03911	-0.562049	Vehicle	JAX233	m1	TRUE	G2M	2216	6594	0.0818926	FALSE
AATAGAGAGTGAGGTC-1-0	3.69131	7.07858	Vehicle	EML4-ALK	m1	FALSE	S	1949	5207	0.117918	FALSE
AATAGAGCATAAGCGG-1-0	-7.53887	-1.1928	Vehicle	JAX877	m1	TRUE	G1	1302	3252	0.0556581	FALSE
AATAGAGGTACCCACG-1-0	4.38651	-7.39669	Vehicle	TH21	m1	FALSE	G1	1857	4183	0.0349032	FALSE
AATAGAGGTGATAGTA-1-0	2.8817	-6.7354	Vehicle	TH21	m1	FALSE	G1	2093	4982	0.0447611	FALSE
AATAGAGGTTTGAACC-1-0	8.45985	-0.730256	Vehicle	JAX233	m1	TRUE	G2M	1457	3362	0.100833	FALSE
AATAGAGTCCGACAGC-1-0	4.32177	3.76422	Vehicle	EML4-ALK	m1	FALSE	S	2234	6296	0.20521	FALSE
AATCACGCAAGGCAAC-1-0	3.44537	-5.85027	Vehicle	TH21	m1	FALSE	G1	1486	2923	0.12453	FALSE
AATCACGCACGACAAG-1-0	1.07728	6.5722	Vehicle	EML4-ALK	m1	FALSE	G1	1248	2569	0.0564422	FALSE
AATCACGCAGTCAGCC-1-0	3.31671	4.23581	Vehicle	EML4-ALK	m1	FALSE	G1	1110	2928	0.281421	FALSE
AATCACGCATATTCGG-1-0	-3.61567	0.816742	Vehicle	JAX877	m1	TRUE	G1	1978	4613	0.0522437	FALSE
AATCACGCATCTTAGG-1-0	8.94999	-0.636795	Vehicle	JAX233	m1	TRUE	G2M	2143	6450	0.0675969	FALSE
AATCACGGTACCACGC-1-0	-3.06823	-3.96468	Vehicle	JAX877	m1	TRUE	G1	832	1672	0.116627	FALSE
AATCACGGTGAGGATC-1-0	-8.26202	-0.795888	Vehicle	JAX877	m1	TRUE	G1	1218	3224	0.028536	FALSE
AATCACGTCCATCTCG-1-0	-6.45822	-3.98872	Vehicle	JAX877	m1	TRUE	G1	2633	9053	0.0372252	FALSE
AATCACGTCTGCTTTA-1-0	9.23048	0.377204	Vehicle	JAX233	m1	TRUE	G2M	2154	5503	0.0839542	FALSE
AATCACGTCTTCCAGC-1-0	3.67686	1.73482	Vehicle	EML4-ALK	m1	FALSE	G1	821	1988	0.364185	TRUE
AATCGACAGAATGTTG-1-0	4.87391	7.54886	Vehicle	EML4-ALK	m1	FALSE	G2M	2304	6457	0.0565278	FALSE
AATCGACAGCGAAACC-1-0	3.79807	2.49422	Vehicle	EML4-ALK	m1	FALSE	G1	929	2709	0.421558	FALSE
AATCGACAGCTGTCCG-1-0	6.08531	-7.04102	Vehicle	TH21	m1	FALSE	G2M	3178	8606	0.0290495	FALSE
AATCGACAGGTGCCTC-1-0	-6.88488	-0.363232	Vehicle	JAX877	m1	TRUE	G2M	914	1951	0.0553562	FALSE
AATCGACCAATTTCCT-1-0	-7.12501	0.0827465	Vehicle	JAX877	m1	TRUE	G1	953	2658	0.0327314	FALSE
AATCGACCACCAAAGG-1-0	2.86729	4.74297	Vehicle	EML4-ALK	m1	FALSE	G1	1319	3174	0.189666	FALSE
AATCGACCAGAGGGTT-1-0	-5.83323	-0.191537	Vehicle	JAX877	m1	TRUE	G1	2051	5973	0.115352	FALSE
AATCGACGTGTTCATG-1-0	-6.98856	-1.54503	Vehicle	JAX877	m1	TRUE	G1	2107	6126	0.0453803	FALSE
AATCGACTCGCTCATC-1-0	4.10325	3.66916	Vehicle	EML4-ALK	m1	FALSE	G2M	1538	3939	0.230008	FALSE
AATCGTGAGCGCTTCG-1-0	-6.27646	-0.197828	Vehicle	JAX877	m1	TRUE	G1	1074	2096	0.0486641	FALSE
AATCGTGCAGCTCTGG-1-0	4.20292	1.5915	Vehicle	EML4-ALK	m1	FALSE	G2M	894	1930	0.302073	TRUE
AATCGTGGTGAATGTA-1-0	-3.45886	-3.5827	Vehicle	JAX877	m1	TRUE	G1	2000	5140	0.0636187	FALSE
AATCGTGGTGACCGTC-1-0	4.36953	5.10546	Vehicle	EML4-ALK	m1	FALSE	S	1922	4922	0.203982	FALSE
AATCGTGGTGGGTTGA-1-0	-6.48453	-1.39662	Vehicle	JAX877	m1	TRUE	G1	873	1890	0.0539683	FALSE
AATCGTGGTTCGATTG-1-0	-5.09647	-5.41493	Vehicle	JAX877	m1	TRUE	S	2281	6591	0.0590199	FALSE
AATGAAGAGATTGTGA-1-0	-4.80662	-4.88744	Vehicle	JAX877	m1	TRUE	G1	2877	9388	0.0455901	FALSE
AATGAAGAGGTTGGAC-1-0	3.89929	2.45703	Vehicle	EML4-ALK	m1	FALSE	G1	865	2045	0.385819	FALSE
AATGAAGAGTCTGCGC-1-0	3.35215	5.32502	Vehicle	EML4-ALK	m1	FALSE	G1	852	1820	0.147802	FALSE
AATGAAGCATGGCTGC-1-0	2.93209	4.99999	Vehicle	EML4-ALK	m1	FALSE	G1	1206	2910	0.171821	FALSE
AATGAAGCATTACGGT-1-0	4.56422	5.7452	Vehicle	EML4-ALK	m1	FALSE	G2M	1633	4505	0.0801332	FALSE
AATGAAGGTCTCAGGC-1-0	-5.90763	0.858252	Vehicle	JAX877	m1	TRUE	G1	1100	2079	0.039442	FALSE
AATGAAGGTTGCGAAG-1-0	4.62668	6.36748	Vehicle	EML4-ALK	m1	FALSE	G2M	1717	4723	0.132119	FALSE
AATGAAGTCGAGTTGT-1-0	-3.02448	-5.32399	Vehicle	JAX877	m1	TRUE	G1	1477	3515	0.0540541	FALSE
AATGAAGTCGGCTTCT-1-0	-6.81097	-3.26531	Vehicle	JAX877	m1	TRUE	G1	1862	4772	0.0613998	FALSE
AATGAAGTCTGGAAGG-1-0	-6.91674	-0.541759	Vehicle	JAX877	m1	TRUE	G1	1109	2562	0.0530835	FALSE
AATGACCAGACCAGCA-1-0	5.17582	-2.7051	Vehicle	TH21	m1	FALSE	G2M	814	1519	0.223831	TRUE
AATGACCAGTCTTCCC-1-0	-5.48801	-4.46533	Vehicle	JAX877	m1	TRUE	G1	2101	5649	0.0640821	FALSE
AATGACCCAGAGTAAT-1-0	4.97561	-5.43251	Vehicle	TH21	m1	FALSE	G2M	1925	3424	0.0543224	FALSE
AATGACCGTACGTGTT-1-0	3.16592	4.90054	Vehicle	EML4-ALK	m1	FALSE	G1	1433	3870	0.232041	FALSE
AATGACCTCTCTCAAT-1-0	3.63973	5.84328	Vehicle	EML4-ALK	m1	FALSE	G1	2087	5921	0.111974	FALSE
AATGCCAGTGTGACCC-1-0	-2.12063	-1.45981	Vehicle	JAX877	m1	TRUE	S	871	1519	0.156024	TRUE
AATGGAAAGTAGAATC-1-0	-3.22579	-3.11315	Vehicle	JAX877	m1	TRUE	G1	2335	5841	0.104092	FALSE
AATGGAACACCTGAAT-1-0	-3.54077	-2.84511	Vehicle	JAX877	m1	TRUE	G1	1461	3078	0.0789474	FALSE
AATGGAACATCCGTGG-1-0	-2.88713	0.690748	Vehicle	JAX877	m1	TRUE	G1	1154	2615	0.0676864	FALSE
AATGGAACATGGCCCA-1-0	2.76603	5.75323	Vehicle	EML4-ALK	m1	FALSE	G1	2098	6312	0.147022	FALSE
AATGGAAGTCTGTTAG-1-0	3.75665	7.11116	Vehicle	EML4-ALK	m1	FALSE	G1	2211	6278	0.106403	FALSE
AATGGAAGTGTGTCCG-1-0	-7.16144	-1.42583	Vehicle	JAX877	m1	TRUE	G1	842	1738	0.0592635	FALSE
AATGGAAGTTGGAGAC-1-0	4.52983	-4.62586	Vehicle	TH21	m1	FALSE	G1	902	1772	0.21219	TRUE
AATGGAATCGAACTCA-1-0	3.85641	6.95976	Vehicle	EML4-ALK	m1	FALSE	G1	2395	7115	0.068728	FALSE
AATGGCTAGAATTCAG-1-0	3.31031	3.35867	Vehicle	EML4-ALK	m1	FALSE	G1	896	2034	0.312684	FALSE
AATGGCTAGCTACAAA-1-0	4.86653	-5.83413	Vehicle	TH21	m1	FALSE	G2M	3096	7801	0.0712729	FALSE
AATGGCTGTCCTCAGG-1-0	8.30073	0.686411	Vehicle	JAX233	m1	TRUE	G2M	1640	3751	0.0767795	FALSE
AATGGCTGTCGCCTAG-1-0	5.05134	-8.74702	Vehicle	TH21	m1	FALSE	G1	1656	3802	0.00894266	FALSE
AATGGCTGTGATATAG-1-0	-6.95507	-2.44075	Vehicle	JAX877	m1	TRUE	G2M	1685	4220	0.042654	FALSE
AATGGCTTCCTTCTGG-1-0	4.80901	-7.29525	Vehicle	TH21	m1	FALSE	G1	2710	7615	0.0518713	FALSE
AATGGCTTCGCCATAA-1-0	-1.63196	-0.00391302	Vehicle	JAX877	m1	TRUE	G2M	827	1641	0.265692	TRUE
AATGGCTTCGCTTACC-1-0	-3.17584	1.31819	Vehicle	JAX877	m1	TRUE	G1	1063	1912	0.0491632	FALSE
AATGGCTTCTGGACTA-1-0	3.29641	3.71435	Vehicle	EML4-ALK	m1	FALSE	G1	939	1858	0.236276	TRUE
AATTCCTAGAGCAGAA-1-0	-5.02447	-0.653717	Vehicle	JAX877	m1	TRUE	G1	1326	2740	0.0722628	FALSE
AATTCCTAGGCTGTAG-1-0	-5.57448	-2.00772	Vehicle	JAX877	m1	TRUE	G1	1066	2490	0.0819277	FALSE
AATTCCTAGGGTAATT-1-0	-7.70893	-0.233721	Vehicle	JAX877	m1	TRUE	G1	1235	3125	0.03744	FALSE
AATTCCTAGGTTACAA-1-0	4.30104	-7.66873	Vehicle	TH21	m1	FALSE	G1	1392	2978	0.0691739	FALSE
AATTCCTAGTCGAGGT-1-0	7.64985	0.905265	Vehicle	JAX233	m1	TRUE	G2M	925	2216	0.214801	FALSE
AATTCCTCAGTAACCT-1-0	6.25149	-6.73485	Vehicle	TH21	m1	FALSE	G2M	2213	5134	0.0518115	FALSE
AATTCCTTCGATCCAA-1-0	-6.1201	-0.0848934	Vehicle	TH21	m1	FALSE	G1	1212	2688	0.0200893	FALSE
AATTCCTTCTCTCCGA-1-0	-2.43744	1.91274	Vehicle	JAX877	m1	TRUE	G1	908	1723	0.13639	FALSE
AATTCCTTCTTCACAT-1-0	5.24216	-7.93623	Vehicle	TH21	m1	FALSE	G1	2318	5730	0.0223386	FALSE
AATTTCCAGTGGACTG-1-0	3.49022	-6.76311	Vehicle	TH21	m1	FALSE	G1	1519	2702	0.0277572	FALSE
AATTTCCCAAGACGAC-1-0	3.46501	3.45375	Vehicle	EML4-ALK	m1	FALSE	G1	1557	3756	0.16853	FALSE
AATTTCCCACTCAGAT-1-0	8.80751	1.33404	Vehicle	JAX233	m1	TRUE	G1	1178	2826	0.131635	FALSE
AATTTCCCATCGTTCC-1-0	-6.99932	-2.79277	Vehicle	JAX877	m1	TRUE	G1	1944	4885	0.0528147	FALSE
AATTTCCGTAGCTTAC-1-0	2.86635	7.28101	Vehicle	EML4-ALK	m1	FALSE	G1	2295	7640	0.147644	FALSE
AATTTCCGTCACGCTG-1-0	-6.71287	-0.388077	Vehicle	JAX877	m1	TRUE	G1	1042	2324	0.0503442	FALSE
AATTTCCGTTGGACTT-1-0	-5.53785	-0.0202029	Vehicle	JAX877	m1	TRUE	G2M	926	1707	0.0656122	FALSE
AATTTCCTCTCTTGCG-1-0	3.2929	1.49355	Vehicle	EML4-ALK	m1	FALSE	G1	1041	3007	0.387097	FALSE
ACAAAGAAGAGTCAGC-1-0	3.16239	4.32659	Vehicle	EML4-ALK	m1	FALSE	G2M	1001	2154	0.225627	FALSE
ACAAAGAAGCACCGTC-1-0	2.20806	5.85134	Vehicle	EML4-ALK	m1	FALSE	G1	1678	4284	0.105275	FALSE
ACAAAGAAGTCGAATA-1-0	6.24321	-9.22569	Vehicle	TH21	m1	FALSE	G1	852	2299	0.0208786	FALSE
ACAAAGACACAACGAG-1-0	-2.93827	-2.80678	Vehicle	JAX877	m1	TRUE	G1	1037	2037	0.0549828	FALSE
ACAAAGACAGGTACGA-1-0	3.60342	-4.01171	Vehicle	TH21	m1	FALSE	G1	1158	2007	0.132038	FALSE
ACAAAGAGTGTTAACC-1-0	-3.02031	-3.27262	Vehicle	JAX877	m1	TRUE	G1	1430	3107	0.0556807	FALSE
ACAAAGAGTTGCATCA-1-0	5.54493	-6.22129	Vehicle	TH21	m1	FALSE	G1	1877	4272	0.0723315	FALSE
ACAAAGAGTTGCCAAT-1-0	4.308	6.96786	Vehicle	EML4-ALK	m1	FALSE	G1	1773	4125	0.089697	FALSE
ACAAAGAGTTTCGACA-1-0	-5.45604	-2.13346	Vehicle	JAX877	m1	TRUE	G1	1529	3544	0.0434537	FALSE
ACAAAGATCCGTTTCG-1-0	3.71949	4.1046	Vehicle	EML4-ALK	m1	FALSE	G1	827	1786	0.177492	TRUE
ACAACCAAGAGCCGTA-1-0	-5.72169	-0.682345	Vehicle	JAX877	m1	TRUE	G1	1170	2295	0.0453159	FALSE
ACAACCAAGGCTCCCA-1-0	4.07505	7.68667	Vehicle	EML4-ALK	m1	FALSE	G2M	1942	5168	0.0806889	FALSE
ACAACCAAGTCAATCC-1-0	-1.61357	-3.37981	Vehicle	JAX877	m1	TRUE	G1	2120	4691	0.0447666	FALSE
ACAACCAAGTGCTCAT-1-0	3.38355	1.86987	Vehicle	EML4-ALK	m1	FALSE	G2M	966	2341	0.364374	FALSE
ACAACCACAGACAAGC-1-0	-6.25077	-0.92308	Vehicle	JAX877	m1	TRUE	G1	929	2001	0.0194903	FALSE
ACAACCAGTAAGTTAG-1-0	-2.37771	-5.25907	Vehicle	JAX877	m1	TRUE	G1	2809	9086	0.0368699	FALSE
ACAACCATCTATACGG-1-0	-4.39762	-1.82859	Vehicle	JAX877	m1	TRUE	G1	1090	2132	0.0525328	FALSE
ACAAGCTAGACACACG-1-0	-7.14193	0.326264	Vehicle	JAX877	m1	TRUE	G1	1860	5139	0.0391127	FALSE
ACAAGCTAGATTCGAA-1-0	4.98943	5.68625	Vehicle	EML4-ALK	m1	FALSE	G2M	1840	4506	0.131602	FALSE
ACAAGCTAGGATACGC-1-0	3.03215	2.30657	Vehicle	EML4-ALK	m1	FALSE	G1	1022	2843	0.297221	FALSE
ACAAGCTCAGTTGAAA-1-0	5.23551	3.66324	Vehicle	EML4-ALK	m1	FALSE	G2M	2183	5465	0.170357	FALSE
ACAAGCTCATGACTGT-1-0	5.7323	-7.56756	Vehicle	EML4-ALK	m1	FALSE	G1	2016	5772	0.0590783	FALSE
ACAAGCTCATGCCGGT-1-0	8.8886	1.18371	Vehicle	JAX233	m1	TRUE	G2M	1117	2527	0.153937	FALSE
ACAAGCTCATGTTCAG-1-0	3.77188	6.74686	Vehicle	EML4-ALK	m1	FALSE	G1	1952	5259	0.0998289	FALSE
ACAAGCTGTGACTGAG-1-0	-5.40583	-3.79844	Vehicle	JAX877	m1	TRUE	G1	1352	3112	0.0841902	FALSE
ACAAGCTGTTCGATTG-1-0	3.43237	6.38118	Vehicle	EML4-ALK	m1	FALSE	G1	1073	2448	0.141748	FALSE
ACACAGTAGAGCCCAA-1-0	5.22579	4.2636	Vehicle	EML4-ALK	m1	FALSE	G2M	1727	4251	0.166314	FALSE
ACACAGTAGCGTATGG-1-0	-4.12551	1.52049	Vehicle	JAX877	m1	TRUE	G1	1793	4619	0.0350725	FALSE
ACACAGTAGGATTTCC-1-0	-2.9237	-2.7898	Vehicle	JAX877	m1	TRUE	G1	1651	3575	0.0797203	FALSE
ACACAGTAGTGCAAAT-1-0	3.807	5.16308	Vehicle	EML4-ALK	m1	FALSE	G1	902	1996	0.167335	TRUE
ACACAGTTCAAGAATG-1-0	-4.26136	-0.907483	Vehicle	JAX877	m1	TRUE	G1	1153	2042	0.0401567	FALSE
ACACAGTTCAGAATAG-1-0	-2.26478	-1.63895	Vehicle	JAX877	m1	TRUE	S	1051	1893	0.122029	FALSE
ACACAGTTCATTTACC-1-0	4.73977	-6.34039	Vehicle	TH21	m1	FALSE	G1	2771	7413	0.0806691	FALSE
ACACCAAAGTCCGCCA-1-0	5.02547	6.80421	Vehicle	EML4-ALK	m1	FALSE	G2M	2073	5351	0.0734442	FALSE
ACACCAACAACCGTAT-1-0	-3.75384	-1.90913	Vehicle	JAX877	m1	TRUE	G1	1150	2098	0.0443279	FALSE
ACACCAACACACCTGG-1-0	4.43257	-4.03832	Vehicle	TH21	m1	FALSE	G2M	1121	2642	0.354277	FALSE
ACACCAACACTGCTTC-1-0	-0.366786	-0.828959	Vehicle	JAX877	m1	TRUE	G1	855	1735	0.314697	TRUE
ACACCAACAGAGGCAT-1-0	-1.69437	-3.66363	Vehicle	JAX877	m1	TRUE	G1	1368	2703	0.0828709	FALSE
ACACCAAGTACTCGCG-1-0	-4.62689	-4.68716	Vehicle	JAX877	m1	TRUE	G2M	2347	6371	0.0376707	FALSE
ACACCAAGTAGAGATT-1-0	3.00344	2.24683	Vehicle	EML4-ALK	m1	FALSE	G1	1108	2668	0.255622	FALSE
ACACCAATCGGCCTTT-1-0	-6.13777	-1.4072	Vehicle	JAX877	m1	TRUE	G1	1133	2526	0.0522565	FALSE
ACACGCGCAAGCGCAA-1-0	9.76222	0.828162	Vehicle	JAX233	m1	TRUE	G1	2005	6692	0.116557	FALSE
ACACGCGTCCCTCTAG-1-0	5.72139	-4.54218	Vehicle	TH21	m1	FALSE	S	1284	2811	0.204198	FALSE
ACACTGAAGCGCGTTC-1-0	4.33926	6.00093	Vehicle	EML4-ALK	m1	FALSE	G2M	1773	4204	0.128211	FALSE
ACACTGAAGCTTCGTA-1-0	-5.69051	-1.0238	Vehicle	JAX877	m1	TRUE	G1	1289	2838	0.119803	FALSE
ACACTGACAAAGCAAT-1-0	2.3917	5.01092	Vehicle	EML4-ALK	m1	FALSE	G1	1466	3777	0.214985	FALSE
ACACTGACAAAGTATG-1-0	6.35168	-5.91133	Vehicle	TH21	m1	FALSE	G2M	1424	3079	0.108152	FALSE
ACACTGACACACCGCA-1-0	4.97555	-6.43854	Vehicle	TH21	m1	FALSE	G1	917	1926	0.101765	FALSE
ACACTGACACTGCACG-1-0	2.11237	3.93017	Vehicle	EML4-ALK	m1	FALSE	G1	1229	2762	0.173063	FALSE
ACACTGAGTCAATCTG-1-0	9.53309	0.779113	Vehicle	JAX233	m1	TRUE	G2M	1143	2378	0.0836838	FALSE
ACACTGATCAAACGAA-1-0	-2.90864	-1.03386	Vehicle	JAX877	m1	TRUE	G1	833	1414	0.0770863	FALSE
ACAGAAAAGATGCGAC-1-0	2.51327	5.20344	Vehicle	EML4-ALK	m1	FALSE	S	1926	5099	0.143361	FALSE
ACAGAAAAGTATAGAC-1-0	-5.20367	-2.80514	Vehicle	JAX877	m1	TRUE	G1	1321	2864	0.0324721	FALSE
ACAGAAACAAGACTGG-1-0	4.36349	5.66273	Vehicle	EML4-ALK	m1	FALSE	G1	835	1824	0.167215	TRUE
ACAGAAACACTAGTAC-1-0	-1.35426	-4.95436	Vehicle	JAX877	m1	TRUE	S	1465	3115	0.0995185	FALSE
ACAGAAAGTATGCAAA-1-0	4.15459	1.85657	Vehicle	EML4-ALK	m1	FALSE	G1	1206	3949	0.415548	FALSE
ACAGAAAGTGATGGCA-1-0	-6.4438	-0.416298	Vehicle	JAX877	m1	TRUE	G1	1476	3757	0.0425872	FALSE
ACAGAAAGTGCCCACA-1-0	-3.13609	-1.04036	Vehicle	JAX877	m1	TRUE	G2M	1620	3628	0.151323	FALSE
ACAGAAAGTGTATACC-1-0	-4.20956	-0.725554	Vehicle	JAX877	m1	TRUE	G1	890	1748	0.0657895	FALSE
ACAGCCGCAAACTCTG-1-0	-4.97326	-4.42602	Vehicle	JAX877	m1	TRUE	G1	986	2251	0.105731	FALSE
ACAGCCGCATGGGCAA-1-0	4.52397	5.51055	Vehicle	EML4-ALK	m1	FALSE	G2M	1233	2924	0.209302	FALSE
ACAGCCGGTAGATTAG-1-0	-6.4802	-0.404737	Vehicle	JAX877	m1	TRUE	G2M	827	1476	0.0277778	FALSE
ACAGCCGGTCAACATC-1-0	4.41135	1.77279	Vehicle	EML4-ALK	m1	FALSE	G1	1228	3068	0.284876	FALSE
ACAGCCGGTGTTGATC-1-0	3.83637	6.59895	Vehicle	EML4-ALK	m1	FALSE	G2M	1814	4305	0.0648084	FALSE
ACAGCCGTCAAGCCTA-1-0	2.809	1.86558	Vehicle	EML4-ALK	m1	FALSE	G1	1093	2916	0.302469	FALSE
ACAGCCGTCCGCGGAT-1-0	2.26326	6.1352	Vehicle	EML4-ALK	m1	FALSE	G2M	1564	3819	0.136947	FALSE
ACAGCCGTCGTCCATC-1-0	-1.63159	-6.3769	Vehicle	JAX877	m1	TRUE	G1	1293	2842	0.0844476	FALSE
ACAGCCGTCTAGTGTG-1-0	3.60316	5.04631	Vehicle	EML4-ALK	m1	FALSE	G1	1370	3506	0.272675	FALSE
ACAGGGAAGCGACTTT-1-0	-7.45651	-0.058984	Vehicle	JAX877	m1	TRUE	G1	1256	3291	0.0319052	FALSE
ACAGGGAAGTCGAGGT-1-0	5.02796	-7.18108	Vehicle	TH21	m1	FALSE	G2M	1007	1997	0.088633	FALSE
ACAGGGAGTAGTGATA-1-0	-6.33819	0.0833505	Vehicle	JAX877	m1	TRUE	G1	1203	2364	0.0177665	FALSE
ACAGGGAGTTCCACAA-1-0	-4.8168	-2.27211	Vehicle	JAX877	m1	TRUE	G1	995	1797	0.065665	FALSE
ACAGGGATCCCGTTCA-1-0	4.08023	7.40386	Vehicle	EML4-ALK	m1	FALSE	G1	1925	4888	0.0525777	FALSE
ACATCCCAGAGCACTG-1-0	2.81339	5.62509	Vehicle	EML4-ALK	m1	FALSE	G1	1201	2873	0.156631	FALSE
ACATCCCAGTCCCAGC-1-0	2.488	-3.66042	Vehicle	TH21	m1	FALSE	G1	810	1152	0.0138889	FALSE
ACATCCCGTACAAAGT-1-0	-4.49573	-2.52297	Vehicle	JAX877	m1	TRUE	G1	2416	6412	0.0491266	FALSE
ACATCCCGTCCGGATC-1-0	-2.739	1.37932	Vehicle	JAX877	m1	TRUE	G1	1393	3262	0.0735745	FALSE
ACATCCCGTCGATTCA-1-0	0.683466	4.02564	Vehicle	EML4-ALK	m1	FALSE	G1	815	2096	0.410782	FALSE
ACATCCCTCATTCACT-1-0	4.38204	5.57369	Vehicle	EML4-ALK	m1	FALSE	G1	2041	4853	0.11395	FALSE
ACATCCCTCCTTGACC-1-0	8.29202	0.38351	Vehicle	JAX233	m1	TRUE	G1	1247	2766	0.0672451	FALSE
ACATCGACAAAGGGCT-1-0	-3.65917	-4.30306	Vehicle	JAX877	m1	TRUE	G1	1171	2350	0.0651064	FALSE
ACATCGACACCCTGAG-1-0	4.29149	2.38007	Vehicle	EML4-ALK	m1	FALSE	G2M	937	2154	0.332869	FALSE
ACATCGAGTCAATCTG-1-0	8.79586	1.46936	Vehicle	JAX233	m1	TRUE	G1	842	2341	0.191371	FALSE
ACATCGAGTCCATAGT-1-0	4.2787	1.39361	Vehicle	EML4-ALK	m1	FALSE	S	1767	5068	0.326164	FALSE
ACATCGAGTTTACTTC-1-0	-4.83911	-3.95753	Vehicle	JAX877	m1	TRUE	G1	1669	3688	0.0650759	FALSE
ACATCGATCAAGCTGT-1-0	-7.2166	-4.25639	Vehicle	JAX877	m1	TRUE	G1	1214	3157	0.0614507	FALSE
ACATCGATCTTCCAGC-1-0	4.67718	-5.06282	Vehicle	TH21	m1	FALSE	G1	947	1614	0.153656	TRUE
ACATGCAAGGAACGCT-1-0	-2.67163	-4.64478	Vehicle	JAX877	m1	TRUE	G1	1665	3966	0.0819465	FALSE
ACATGCAAGGACATCG-1-0	-7.01926	-0.819798	Vehicle	JAX877	m1	TRUE	G1	1001	2326	0.027515	FALSE
ACATGCACACTCTCGT-1-0	2.87831	2.08341	Vehicle	EML4-ALK	m1	FALSE	S	1072	2987	0.267827	FALSE
ACATGCACAGAACGCA-1-0	3.54041	4.02398	Vehicle	EML4-ALK	m1	FALSE	S	997	2426	0.257214	FALSE
ACATGCAGTCGCATCG-1-0	8.91527	-0.836086	Vehicle	JAX233	m1	TRUE	G1	1927	5084	0.063926	FALSE
ACATGCATCGCCTAGG-1-0	3.58264	5.97874	Vehicle	EML4-ALK	m1	FALSE	G1	2031	5118	0.0892927	FALSE
ACATGCATCTAGTACG-1-0	-4.03218	-2.84481	Vehicle	JAX877	m1	TRUE	G1	1861	4085	0.0335373	FALSE
ACATGCATCTGCATAG-1-0	-6.41657	0.292672	Vehicle	JAX877	m1	TRUE	G1	1139	2471	0.0453258	FALSE
ACATTTCAGAGTCGAC-1-0	9.78626	-1.17135	Vehicle	JAX233	m1	TRUE	G1	2413	7354	0.0354909	FALSE
ACATTTCAGCGGCTCT-1-0	3.48528	-4.43439	Vehicle	TH21	m1	FALSE	G1	1013	1648	0.0825243	FALSE
ACATTTCAGTCCCAAT-1-0	3.88472	1.76258	Vehicle	EML4-ALK	m1	FALSE	G2M	812	1773	0.324873	TRUE
ACATTTCAGTGCAACG-1-0	-3.28036	1.69866	Vehicle	JAX877	m1	TRUE	G1	1167	2449	0.0326664	FALSE
ACATTTCGTAGGCTCC-1-0	-4.08847	1.72769	Vehicle	JAX877	m1	TRUE	G1	1152	2482	0.132151	FALSE
ACATTTCTCCGCTTAC-1-0	-6.46952	-1.64692	Vehicle	JAX877	m1	TRUE	G1	2235	5251	0.0575129	FALSE
ACATTTCTCCTTCTAA-1-0	-7.66163	-1.32429	Vehicle	JAX877	m1	TRUE	G1	1594	5354	0.044266	FALSE
ACATTTCTCGAGAATA-1-0	5.55438	-7.07215	Vehicle	TH21	m1	FALSE	G2M	3223	9375	0.0496	FALSE
ACATTTCTCTTCTTCC-1-0	3.61772	1.1503	Vehicle	EML4-ALK	m1	FALSE	G2M	824	1688	0.351896	TRUE
ACCAAACAGGTCATCT-1-0	4.46009	-3.50748	Vehicle	EML4-ALK	m1	FALSE	S	992	2093	0.22838	FALSE
ACCAAACAGGTGCAGT-1-0	4.89274	-7.41653	Vehicle	TH21	m1	FALSE	G1	1298	2790	0.0820788	FALSE
ACCAAACAGTCTTCGA-1-0	-7.0141	-3.80999	Vehicle	JAX877	m1	TRUE	G1	1230	2850	0.0589474	FALSE
ACCAAACAGTGCACTT-1-0	4.05556	6.85815	Vehicle	EML4-ALK	m1	FALSE	G1	2010	5496	0.0787846	FALSE
ACCAAACCAAGGCTTT-1-0	2.93959	7.04237	Vehicle	EML4-ALK	m1	FALSE	G1	1285	3507	0.142572	FALSE
ACCAAACGTACTGACT-1-0	7.36611	-0.310384	Vehicle	JAX233	m1	TRUE	G1	2272	7293	0.0743178	FALSE
ACCAAACGTGTGTCGC-1-0	-2.72225	-4.94464	Vehicle	JAX877	m1	TRUE	G2M	1539	3210	0.0657321	FALSE
ACCAAACGTTCCGCAG-1-0	5.46454	-7.11307	Vehicle	TH21	m1	FALSE	G1	1383	3142	0.0467855	FALSE
ACCAACAAGACATAAC-1-0	-1.01351	-2.64549	Vehicle	JAX877	m1	TRUE	G1	1046	1797	0.0255982	FALSE
ACCAACAAGCAAGCCA-1-0	4.47495	5.97063	Vehicle	EML4-ALK	m1	FALSE	G1	1545	3332	0.0948379	FALSE
ACCAACAAGTGAGTTA-1-0	6.20923	0.439011	Vehicle	JAX233	m1	TRUE	G2M	1251	3161	0.278393	FALSE
ACCAACACACGCGTGT-1-0	-3.57044	1.55431	Vehicle	JAX877	m1	TRUE	G1	1504	3447	0.0606324	FALSE
ACCAACAGTGAGACGT-1-0	2.47933	3.47348	Vehicle	EML4-ALK	m1	FALSE	G1	1459	3903	0.250833	FALSE
ACCAACAGTGCCGAAA-1-0	4.3323	2.6864	Vehicle	EML4-ALK	m1	FALSE	S	1246	3204	0.276841	FALSE
ACCAACATCACTCTTA-1-0	-6.90425	0.47806	Vehicle	JAX877	m1	TRUE	G1	963	2063	0.0518662	FALSE
ACCAACATCATACGGT-1-0	2.78877	3.84806	Vehicle	EML4-ALK	m1	FALSE	G1	1890	5383	0.198588	FALSE
ACCACAAAGAACAGGA-1-0	-6.29486	-1.59678	Vehicle	TH21	m1	FALSE	G1	1170	2644	0.056354	FALSE
ACCACAAAGCTGACAG-1-0	1.25152	4.5145	Vehicle	EML4-ALK	m1	FALSE	G2M	1410	3915	0.250319	FALSE
ACCACAAAGTAGGATT-1-0	-4.01898	-4.29007	Vehicle	JAX877	m1	TRUE	G1	1903	4701	0.0810466	FALSE
ACCACAACAATTCTTC-1-0	-4.80341	-5.04315	Vehicle	JAX877	m1	TRUE	S	2205	5955	0.0493703	FALSE
ACCACAACAGATCCTA-1-0	-3.18479	-1.22276	Vehicle	JAX877	m1	TRUE	G1	834	1258	0.0651828	FALSE
ACCACAACATCTTTCA-1-0	4.88412	-2.63117	Vehicle	TH21	m1	FALSE	G2M	843	1915	0.334204	TRUE
ACCACAAGTACGATTC-1-0	-4.49754	-0.0652499	Vehicle	JAX877	m1	TRUE	G1	895	1713	0.0852306	FALSE
ACCACAAGTATTGCCA-1-0	5.88111	-5.48651	Vehicle	TH21	m1	FALSE	G1	1429	2838	0.119803	FALSE
ACCACAAGTATTTCTC-1-0	-2.45426	-4.7121	Vehicle	JAX877	m1	TRUE	G1	1078	2231	0.0883012	FALSE
ACCACAAGTCCTACAA-1-0	-3.09989	-2.79489	Vehicle	JAX877	m1	TRUE	G1	997	1794	0.0562988	FALSE
ACCATTTAGGCGATAC-1-0	5.28553	-3.55177	Vehicle	TH21	m1	FALSE	G2M	1737	4138	0.257612	FALSE
ACCATTTCAATCCTTT-1-0	-4.06987	-1.98438	Vehicle	JAX877	m1	TRUE	G1	2348	5999	0.0841807	FALSE
ACCATTTCATCTCGTC-1-0	-1.5102	-2.24852	Vehicle	JAX877	m1	TRUE	G1	994	1729	0.0792366	FALSE
ACCATTTGTACCGGAA-1-0	5.03582	4.80947	Vehicle	EML4-ALK	m1	FALSE	G2M	2032	5416	0.167098	FALSE
ACCATTTTCAGTGTCA-1-0	9.945	1.36896	Vehicle	JAX233	m1	TRUE	G1	1792	4844	0.107762	FALSE
ACCATTTTCCCTGGTT-1-0	-7.58119	-1.34924	Vehicle	JAX877	m1	TRUE	G1	1386	3338	0.0539245	FALSE
ACCCAAAAGGTAAGAG-1-0	4.8208	6.70545	Vehicle	EML4-ALK	m1	FALSE	G2M	1963	4846	0.124226	FALSE
ACCCAAAAGTGAATAC-1-0	-1.90943	-2.56062	Vehicle	JAX877	m1	TRUE	G1	1451	3074	0.139232	FALSE
ACCCAAAAGTGAGCCA-1-0	2.00201	4.58069	Vehicle	EML4-ALK	m1	FALSE	G1	1528	4614	0.132206	FALSE
ACCCAAAAGTGGTCAG-1-0	-5.79925	0.0141826	Vehicle	JAX877	m1	TRUE	G1	1220	2691	0.0356745	FALSE
ACCCAAACATATGGCT-1-0	4.88243	5.87311	Vehicle	EML4-ALK	m1	FALSE	G2M	2017	5604	0.14454	FALSE
ACCCAAAGTAAGTTAG-1-0	4.92429	-5.60964	Vehicle	TH21	m1	FALSE	G1	1193	2568	0.167445	FALSE
ACCCAAAGTACTGGGA-1-0	4.62611	3.54816	Vehicle	EML4-ALK	m1	FALSE	G1	1097	3625	0.412138	FALSE
ACCCAAAGTCAACCTA-1-0	4.01959	-6.99426	Vehicle	TH21	m1	FALSE	G1	1556	3605	0.0859917	FALSE
ACCCAAAGTTGTGCAT-1-0	3.13547	-5.52843	Vehicle	TH21	m1	FALSE	G1	1463	2901	0.0610134	FALSE
ACCCAAATCATTTGCT-1-0	-6.83614	-2.90053	Vehicle	JAX877	m1	TRUE	G1	1041	2442	0.028665	FALSE
ACCCAAATCCACGGGT-1-0	5.34597	-7.66535	Vehicle	TH21	m1	FALSE	G1	1369	2818	0.0273243	FALSE
ACCCAAATCCTACAAG-1-0	-5.78654	-2.67698	Vehicle	JAX877	m1	TRUE	G1	1451	3364	0.0549941	FALSE
ACCCAAATCCTCGCAT-1-0	-5.40059	-0.0470037	Vehicle	JAX877	m1	TRUE	G1	985	2383	0.0734368	FALSE
ACCCTCAAGAGAGCGG-1-0	6.48358	-6.15882	Vehicle	TH21	m1	FALSE	G2M	1492	3010	0.0820598	FALSE
ACCCTCAAGAGTCGAC-1-0	6.32009	-7.45916	Vehicle	TH21	m1	FALSE	G2M	2281	5593	0.0400501	FALSE
ACCCTCAAGCACCGTC-1-0	3.34723	-7.67223	Vehicle	TH21	m1	FALSE	G1	1692	3979	0.0090475	FALSE
ACCCTCAAGCATGTTC-1-0	-5.66143	0.761214	Vehicle	JAX877	m1	TRUE	G1	810	1750	0.0485714	FALSE
ACCCTCAAGCGTGTTT-1-0	5.63947	-6.77021	Vehicle	TH21	m1	FALSE	G2M	2602	7032	0.0766496	FALSE
ACCCTCAAGGTGCGAT-1-0	9.0848	1.41159	Vehicle	JAX233	m1	TRUE	G1	1314	3240	0.150309	FALSE
ACCCTCAAGGTGCTTT-1-0	-3.34518	-2.52396	Vehicle	JAX877	m1	TRUE	G1	1531	3172	0.0551702	FALSE
ACCCTCAGTCTCGGGT-1-0	1.55577	5.15797	Vehicle	EML4-ALK	m1	FALSE	G2M	1059	2437	0.191629	FALSE
ACCCTCAGTGGTCTTA-1-0	5.61494	5.93352	Vehicle	EML4-ALK	m1	FALSE	G2M	2201	7164	0.158571	FALSE
ACCCTCAGTTCGGTAT-1-0	-5.39589	0.277431	Vehicle	JAX877	m1	TRUE	G1	1183	2410	0.0460581	FALSE
ACCCTCATCAGGCGAA-1-0	4.34227	-6.47585	Vehicle	TH21	m1	FALSE	G1	1925	4247	0.0751118	FALSE
ACCCTCATCCGTATGA-1-0	3.05611	6.00161	Vehicle	EML4-ALK	m1	FALSE	G1	2310	6085	0.107149	FALSE
ACCCTCATCGGTTAGT-1-0	6.41122	-6.36964	Vehicle	TH21	m1	FALSE	G2M	2070	4629	0.0650248	FALSE
ACCCTCATCGTGGACC-1-0	-6.96687	-2.21407	Vehicle	JAX877	m1	TRUE	G1	2667	8564	0.0552312	FALSE
ACCCTCATCTATCGTT-1-0	6.53401	-8.39922	Vehicle	TH21	m1	FALSE	G1	1157	2931	0.0498123	FALSE
ACCCTTGAGATCCAAA-1-0	1.75146	4.63875	Vehicle	EML4-ALK	m1	FALSE	G1	1483	3773	0.120859	FALSE
ACCCTTGAGCGTGTTT-1-0	4.38611	2.44925	Vehicle	EML4-ALK	m1	FALSE	G2M	826	1827	0.297209	TRUE
ACCCTTGCAAGAATGT-1-0	-0.976244	-1.47811	Vehicle	JAX877	m1	TRUE	G2M	1075	1984	0.139113	FALSE
ACCCTTGCAGCACAGA-1-0	4.27011	6.12811	Vehicle	EML4-ALK	m1	FALSE	G1	1476	3600	0.131111	FALSE
ACCCTTGCAGTTGTCA-1-0	-4.93765	-2.03621	Vehicle	JAX877	m1	TRUE	G1	944	1831	0.0884762	FALSE
ACCCTTGGTGGTTCTA-1-0	3.47153	7.57492	Vehicle	EML4-ALK	m1	FALSE	G1	1607	4306	0.118439	FALSE
ACCCTTGGTTACCTTT-1-0	-6.02465	-1.30763	Vehicle	JAX877	m1	TRUE	G2M	1175	2573	0.03459	FALSE
ACCCTTGTCATGAGGG-1-0	-3.38837	-1.82237	Vehicle	JAX877	m1	TRUE	G1	1452	3177	0.116147	FALSE
ACCGTTCAGACATATG-1-0	3.78853	6.03952	Vehicle	EML4-ALK	m1	FALSE	G1	1219	2339	0.0927747	FALSE
ACCGTTCAGGACAGCT-1-0	8.64973	-0.771931	Vehicle	JAX233	m1	TRUE	G2M	1782	3769	0.0501459	FALSE
ACCGTTCAGGCCCACT-1-0	6.23138	-7.237	Vehicle	TH21	m1	FALSE	G1	2037	5252	0.0498858	FALSE
ACCGTTCCAACTACGT-1-0	-6.88304	-0.0676636	Vehicle	JAX877	m1	TRUE	G1	1054	2453	0.0375051	FALSE
ACCGTTCCAGCTGTGC-1-0	-5.96098	-0.70703	Vehicle	JAX877	m1	TRUE	G1	1272	2989	0.0331214	FALSE
ACCGTTCTCCTTCAGC-1-0	-2.80189	-1.54627	Vehicle	JAX877	m1	TRUE	G1	1066	1669	0.037148	FALSE
ACCTACCAGCATCGAG-1-0	4.85845	6.73434	Vehicle	EML4-ALK	m1	FALSE	G2M	2397	7024	0.103502	FALSE
ACCTACCAGCGATTCT-1-0	-4.62011	-2.39291	Vehicle	JAX877	m1	TRUE	G1	1264	2454	0.0423798	FALSE
ACCTACCCAATTGAGA-1-0	5.04016	2.53835	Vehicle	EML4-ALK	m1	FALSE	G2M	1333	2847	0.177028	FALSE
ACCTACCCACACGGAA-1-0	8.99384	1.21413	Vehicle	JAX233	m1	TRUE	G2M	1452	4287	0.171915	FALSE
ACCTACCCAGCACAAG-1-0	3.67996	4.32652	Vehicle	EML4-ALK	m1	FALSE	G2M	1155	3231	0.237078	FALSE
ACCTACCCAGTCTGGC-1-0	5.13581	-5.52011	Vehicle	TH21	m1	FALSE	G2M	1179	2456	0.124593	FALSE
ACCTACCGTACAAGCG-1-0	4.43977	5.17071	Vehicle	EML4-ALK	m1	FALSE	G1	1555	3853	0.143265	FALSE
ACCTACCGTAGCTCGC-1-0	2.4156	6.98122	Vehicle	EML4-ALK	m1	FALSE	G1	1284	3229	0.0811397	FALSE
ACCTACCGTCTTTATC-1-0	3.42541	-4.77494	Vehicle	TH21	m1	FALSE	G1	1520	2709	0.0778885	FALSE
ACCTACCGTTTCACTT-1-0	4.07852	7.42619	Vehicle	EML4-ALK	m1	FALSE	G1	2256	6722	0.101755	FALSE
ACCTACCTCATGCTAG-1-0	4.10389	1.34016	Vehicle	EML4-ALK	m1	FALSE	S	916	2105	0.278385	FALSE
ACCTGAAAGTCACTGT-1-0	4.72416	-7.93836	Vehicle	TH21	m1	FALSE	G1	1980	4815	0.0296989	FALSE
ACCTGAACAAACGTGG-1-0	-3.71211	-3.14349	Vehicle	JAX877	m1	TRUE	G1	1034	1967	0.0925267	FALSE
ACCTGAACAGCATTGT-1-0	2.84086	5.49916	Vehicle	EML4-ALK	m1	FALSE	G1	1623	4247	0.126442	FALSE
ACCTGAAGTACGAAAT-1-0	-2.23491	-3.09126	Vehicle	JAX877	m1	TRUE	G2M	1500	3195	0.151174	FALSE
ACCTGAATCCGGTTCT-1-0	-5.76177	-2.91329	Vehicle	JAX877	m1	TRUE	G1	1522	3673	0.0786823	FALSE
ACCTGAATCGTCAGAT-1-0	-2.4989	-3.43578	Vehicle	JAX877	m1	TRUE	G1	1217	2331	0.122265	FALSE
ACCTGAATCTCTCTAA-1-0	-7.34339	-1.07004	Vehicle	JAX877	m1	TRUE	G1	1175	2600	0.0503846	FALSE
ACCTGTCAGGATGCGT-1-0	-2.13396	-5.6498	Vehicle	JAX877	m1	TRUE	S	3273	10291	0.0587892	FALSE
ACCTGTCCAAATGAAC-1-0	4.47877	-8.09872	Vehicle	TH21	m1	FALSE	G1	1326	2840	0.0225352	FALSE
ACCTGTCCAACGTATC-1-0	5.2249	-7.56947	Vehicle	TH21	m1	FALSE	G1	2653	7670	0.0344198	FALSE
ACCTGTCCACTCAAGT-1-0	3.16131	5.40343	Vehicle	EML4-ALK	m1	FALSE	G1	1339	3228	0.152416	FALSE
ACCTGTCCATTAAGCC-1-0	-6.56677	1.58378	Vehicle	JAX877	m1	TRUE	G1	1088	2252	0.0328597	FALSE
ACCTGTCTCCATCTGC-1-0	-5.93436	-0.496605	Vehicle	JAX877	m1	TRUE	G1	1824	4605	0.0262758	FALSE
ACCTGTCTCGCCAATA-1-0	-4.91497	-3.28964	Vehicle	JAX877	m1	TRUE	G2M	1729	3638	0.0651457	FALSE
ACCTGTCTCGTGCACG-1-0	1.91189	-3.88247	Vehicle	TH21	m1	FALSE	G2M	822	1119	0.00357462	FALSE
ACCTGTCTCTAGTTCT-1-0	-1.34115	-3.34115	Vehicle	JAX877	m1	TRUE	G1	1674	3416	0.0632319	FALSE
ACCTGTCTCTGACGCG-1-0	-1.57403	-1.90408	Vehicle	JAX877	m1	TRUE	S	1094	1981	0.144372	FALSE
ACCTGTCTCTGGGCCA-1-0	4.96878	-5.96391	Vehicle	TH21	m1	FALSE	G1	1162	2509	0.183739	FALSE
ACGATCAAGAGAATCT-1-0	-4.39862	-3.52033	Vehicle	JAX877	m1	TRUE	G1	1162	2370	0.043038	FALSE
ACGATCAAGTAAGACT-1-0	-6.55115	-2.13339	Vehicle	JAX877	m1	TRUE	G1	1447	3415	0.0729136	FALSE
ACGATCACACATTCGA-1-0	-4.67687	-5.34328	Vehicle	JAX877	m1	TRUE	G1	2492	7410	0.0387314	FALSE
ACGATCAGTAGGGAGG-1-0	6.09451	-5.94433	Vehicle	TH21	m1	FALSE	G1	1508	3347	0.125486	FALSE
ACGATCAGTCAGGTGA-1-0	4.71962	-6.81998	Vehicle	TH21	m1	FALSE	G1	1768	4381	0.0910751	FALSE
ACGATCAGTCTACTGA-1-0	3.12352	7.4299	Vehicle	EML4-ALK	m1	FALSE	G1	1629	4134	0.0916788	FALSE
ACGATCAGTGCAGGAT-1-0	5.10802	-3.13155	Vehicle	TH21	m1	FALSE	G2M	1096	2385	0.281342	FALSE
ACGATGTAGCAGGCAT-1-0	-3.49574	-5.29224	Vehicle	JAX877	m1	TRUE	G1	1184	2741	0.0353885	FALSE
ACGATGTGTATTTCCT-1-0	-1.57791	-4.2304	Vehicle	JAX877	m1	TRUE	G1	1084	2251	0.0644158	FALSE
ACGATGTGTTAACAGA-1-0	-5.2536	-3.783	Vehicle	JAX877	m1	TRUE	G1	1565	3706	0.0666487	FALSE
ACGATGTGTTGCTCCT-1-0	4.29509	2.23932	Vehicle	EML4-ALK	m1	FALSE	G2M	935	2353	0.374416	FALSE
ACGCACGAGACTCTAC-1-0	2.14271	7.55012	Vehicle	EML4-ALK	m1	FALSE	G1	1728	4527	0.0622929	FALSE
ACGCACGAGCCTGACC-1-0	-3.91294	-0.734372	Vehicle	JAX877	m1	TRUE	G1	1149	2239	0.0777133	FALSE
ACGCACGAGGCCTTGC-1-0	4.44486	5.24815	Vehicle	EML4-ALK	m1	FALSE	S	1447	2820	0.1	FALSE
ACGCACGAGGGCAAGG-1-0	2.54862	6.66739	Vehicle	EML4-ALK	m1	FALSE	G1	1710	4692	0.113811	FALSE
ACGCACGAGGTCCTGC-1-0	4.71825	5.46269	Vehicle	EML4-ALK	m1	FALSE	G1	1414	3063	0.118838	FALSE
ACGCACGAGGTGATAT-1-0	8.59641	-1.00103	Vehicle	JAX233	m1	TRUE	G2M	2293	5903	0.0628494	FALSE
ACGCACGCAAGTATCC-1-0	-6.70896	-0.383545	Vehicle	JAX877	m1	TRUE	G1	1065	2254	0.0417036	FALSE
ACGCACGCACCAGCGT-1-0	-6.76223	0.0655825	Vehicle	JAX877	m1	TRUE	G1	1647	4457	0.0399372	FALSE
ACGCACGGTGAGGCAT-1-0	5.2281	-3.07528	Vehicle	TH21	m1	FALSE	G1	1293	2612	0.290965	FALSE
ACGCACGGTGGTCTTA-1-0	-5.32684	0.608907	Vehicle	JAX877	m1	TRUE	G1	943	1968	0.0797764	FALSE
ACGCACGTCAGCCCAG-1-0	-7.40366	0.58894	Vehicle	JAX877	m1	TRUE	G1	1586	3760	0.0625	FALSE
ACGGAAGCAAACTAGA-1-0	8.6822	0.379043	Vehicle	JAX233	m1	TRUE	G1	1596	3764	0.10441	FALSE
ACGGAAGCAACTCCAA-1-0	-3.78805	1.48772	Vehicle	JAX877	m1	TRUE	G1	1405	3456	0.0523727	FALSE
ACGGAAGCAAGCGCTC-1-0	-6.59961	-1.61197	Vehicle	JAX877	m1	TRUE	G1	970	2221	0.0567312	FALSE
ACGGAAGCAGACGGAT-1-0	8.52573	0.805326	Vehicle	JAX233	m1	TRUE	G1	1131	2588	0.169629	FALSE
ACGGAAGGTATTTCCT-1-0	-6.40798	1.24625	Vehicle	JAX877	m1	TRUE	G1	1558	3723	0.0448563	FALSE
ACGGAAGTCGCATTAG-1-0	5.86343	-4.81593	Vehicle	TH21	m1	FALSE	G1	1112	2118	0.175637	FALSE
ACGGAAGTCGGTAAGG-1-0	7.34421	1.54319	Vehicle	JAX233	m1	TRUE	G2M	894	1854	0.22438	TRUE
ACGGGTCCAACGGTAG-1-0	9.50939	-1.16817	Vehicle	JAX233	m1	TRUE	G1	1471	3490	0.0581662	FALSE
ACGGGTCCAAGCACAG-1-0	2.45786	5.13837	Vehicle	EML4-ALK	m1	FALSE	G1	1477	3212	0.116438	FALSE
ACGGGTCCACAACATC-1-0	-6.66212	-0.854708	Vehicle	JAX877	m1	TRUE	G1	1717	4145	0.064415	FALSE
ACGGGTCGTAGGGAGG-1-0	-0.742854	-1.24532	Vehicle	JAX877	m1	TRUE	G1	858	1565	0.198083	TRUE
ACGGGTCGTGTCTTGA-1-0	3.63017	4.9738	Vehicle	EML4-ALK	m1	FALSE	G1	1271	2811	0.213091	FALSE
ACGGGTCTCCGAGTGC-1-0	-4.00439	2.35195	Vehicle	JAX877	m1	TRUE	G1	1499	3346	0.0236103	FALSE
ACGGTCGAGCTCCCTT-1-0	-5.09194	0.145121	Vehicle	JAX877	m1	TRUE	G1	961	1847	0.0422306	FALSE
ACGGTCGAGGAACTCG-1-0	-4.34958	2.82432	Vehicle	JAX877	m1	TRUE	G1	1022	2196	0.0441712	FALSE
ACGGTCGAGGCGCTCT-1-0	-3.47885	1.10816	Vehicle	JAX877	m1	TRUE	G1	1718	5059	0.100217	FALSE
ACGGTCGAGTGTACAA-1-0	-7.71641	-0.582261	Vehicle	JAX877	m1	TRUE	G1	1159	2666	0.0577644	FALSE
ACGGTCGCACATACTG-1-0	-2.75863	-2.37088	Vehicle	JAX877	m1	TRUE	G1	882	1299	0.0623557	FALSE
ACGGTCGCATGACTCA-1-0	3.24792	-7.16628	Vehicle	TH21	m1	FALSE	G1	2040	4738	0.0335585	FALSE
ACGGTCGGTAATGCGG-1-0	4.59874	-7.42555	Vehicle	TH21	m1	FALSE	S	1883	4422	0.0465853	FALSE
ACGGTCGGTCCGGTGT-1-0	-4.09762	-6.01393	Vehicle	JAX877	m1	TRUE	G1	1817	5286	0.0629966	FALSE
ACGGTCGGTCTAGTGT-1-0	-6.61516	-4.57042	Vehicle	JAX877	m1	TRUE	G1	859	1920	0.0671875	FALSE
ACGGTCGGTGCTCTCT-1-0	-6.79113	-0.794133	Vehicle	JAX877	m1	TRUE	G1	1797	5332	0.0843961	FALSE
ACGGTCGTCATCGTAG-1-0	-2.83937	-3.67103	Vehicle	JAX877	m1	TRUE	G1	1531	3791	0.18412	FALSE
ACGGTCGTCGACATTG-1-0	-6.14169	0.897406	Vehicle	JAX877	m1	TRUE	G1	1560	3512	0.0395786	FALSE
ACGGTCGTCGCCGTGA-1-0	-3.38086	1.96946	Vehicle	JAX877	m1	TRUE	G1	994	2067	0.0846638	FALSE
ACGGTTAAGATGTTAG-1-0	-5.68732	0.743739	Vehicle	JAX877	m1	TRUE	G1	1179	2544	0.0463836	FALSE
ACGGTTAAGTTCTACG-1-0	5.44494	-3.6171	Vehicle	TH21	m1	FALSE	G2M	813	1459	0.219328	TRUE
ACGGTTACAACATACC-1-0	5.63466	-7.75145	Vehicle	TH21	m1	FALSE	G1	1895	4900	0.0320408	FALSE
ACGGTTACAAGAAATC-1-0	-6.76938	-0.0223683	Vehicle	JAX877	m1	TRUE	G1	1370	2967	0.0569599	FALSE
ACGGTTACAGTAACAA-1-0	0.63596	-1.15042	Vehicle	EML4-ALK	m1	FALSE	G2M	864	1506	0.207171	TRUE
ACGGTTAGTGAGGCAT-1-0	-3.22302	-1.96718	Vehicle	JAX877	m1	TRUE	G1	1114	2053	0.0379932	FALSE
ACGGTTATCATTGTGG-1-0	3.48242	-5.03043	Vehicle	TH21	m1	FALSE	G1	858	1476	0.0779133	FALSE
ACGGTTATCGCACGAC-1-0	5.05271	-3.62569	Vehicle	TH21	m1	FALSE	G1	933	1722	0.180023	TRUE
ACGTAACAGGAATGTT-1-0	-1.35888	-1.56268	Vehicle	JAX877	m1	TRUE	G1	802	1431	0.177498	TRUE
ACGTAACAGGCACAAC-1-0	6.38098	-7.53417	Vehicle	TH21	m1	FALSE	G1	3340	12067	0.0342256	FALSE
ACGTAACAGTGTACCT-1-0	-3.62454	-5.61993	Vehicle	JAX877	m1	TRUE	G1	2353	8059	0.0265542	FALSE
ACGTAACCACGTCATA-1-0	-3.01898	-4.93607	Vehicle	JAX877	m1	TRUE	G1	2419	6389	0.0500861	FALSE
ACGTAACCAGGCGAAT-1-0	2.38575	5.13968	Vehicle	EML4-ALK	m1	FALSE	G1	1500	3700	0.118649	FALSE
ACGTAACCAGTTGTCA-1-0	-4.19275	-4.66422	Vehicle	JAX877	m1	TRUE	G2M	1230	2596	0.0651002	FALSE
ACGTAACCATCCGATA-1-0	-0.946851	-1.06524	Vehicle	JAX877	m1	TRUE	G2M	1200	2167	0.133826	FALSE
ACGTAACGTGGTCTTA-1-0	-5.6132	0.630478	Vehicle	JAX877	m1	TRUE	G1	839	1773	0.0524535	FALSE
ACGTAACGTGTGCTTA-1-0	-6.93454	-0.547234	Vehicle	JAX877	m1	TRUE	G1	1255	3268	0.0458996	FALSE
ACGTAACTCAAGCCAT-1-0	-2.33409	-3.3374	Vehicle	JAX877	m1	TRUE	G1	1227	2794	0.169649	FALSE
ACGTAACTCCAAAGGG-1-0	3.5131	-5.31189	Vehicle	TH21	m1	FALSE	G1	2050	4551	0.107888	FALSE
ACGTAACTCGCAATTG-1-0	-3.01373	-2.56101	Vehicle	JAX877	m1	TRUE	G1	1062	2088	0.0972222	FALSE
ACGTACAAGGTCCTGC-1-0	4.49936	1.77089	Vehicle	EML4-ALK	m1	FALSE	S	1142	3170	0.280126	FALSE
ACGTACACACTCTGCT-1-0	-1.6444	-2.72657	Vehicle	JAX877	m1	TRUE	G1	822	1321	0.0832703	FALSE
ACGTACACAGCTACAT-1-0	-1.08901	-0.416807	Vehicle	JAX877	m1	TRUE	G1	864	1442	0.153953	TRUE
ACGTACAGTAACTAAG-1-0	-4.48487	-3.98278	Vehicle	JAX877	m1	TRUE	G1	2308	6680	0.072006	FALSE
ACGTACATCCTCAGGG-1-0	5.29845	-3.46714	Vehicle	TH21	m1	FALSE	G1	1398	2735	0.172578	FALSE
ACGTACATCGGTCTGG-1-0	4.70269	6.39703	Vehicle	EML4-ALK	m1	FALSE	G2M	2626	7954	0.0989439	FALSE
ACGTACATCTGGGCAC-1-0	-3.65321	-4.53892	Vehicle	JAX877	m1	TRUE	G1	810	1409	0.0340667	FALSE
ACGTAGTAGCCTCTTC-1-0	4.11115	6.20922	Vehicle	EML4-ALK	m1	FALSE	G1	1565	3613	0.0916136	FALSE
ACGTAGTAGCTGTCCG-1-0	2.78305	7.43478	Vehicle	EML4-ALK	m1	FALSE	G1	1621	4276	0.0916745	FALSE
ACGTAGTAGGTGCTAG-1-0	4.37196	-5.80107	Vehicle	TH21	m1	FALSE	G1	1377	2707	0.105283	FALSE
ACGTAGTCAGAGAGGG-1-0	5.51629	-4.06144	Vehicle	TH21	m1	FALSE	G2M	957	1910	0.228272	TRUE
ACGTAGTGTATCGCGC-1-0	3.18034	6.54523	Vehicle	EML4-ALK	m1	FALSE	G1	1980	6290	0.150874	FALSE
ACGTAGTGTCAATCTG-1-0	-4.52897	-4.49939	Vehicle	JAX877	m1	TRUE	G2M	1519	3266	0.05297	FALSE
ACGTAGTTCACCTACC-1-0	-5.10262	-3.79711	Vehicle	JAX877	m1	TRUE	G1	1905	4292	0.0472973	FALSE
ACGTAGTTCCCAGTGG-1-0	-3.80746	-0.765555	Vehicle	JAX233	m1	TRUE	G1	1451	3276	0.103785	FALSE
ACGTCCTAGCCACTCG-1-0	-2.94758	0.674579	Vehicle	EML4-ALK	m1	FALSE	G2M	1520	3871	0.206923	FALSE
ACGTCCTAGTAGGAAG-1-0	4.68736	3.5831	Vehicle	EML4-ALK	m1	FALSE	G2M	1419	3799	0.287181	FALSE
ACGTCCTCAAATTGCC-1-0	3.28412	-3.88004	Vehicle	TH21	m1	FALSE	G2M	1287	2668	0.154423	FALSE
ACGTCCTCACGACAAG-1-0	3.10687	5.46596	Vehicle	EML4-ALK	m1	FALSE	G1	1234	2904	0.137052	FALSE
ACGTCCTCACTAGGTT-1-0	-3.70944	1.44964	Vehicle	JAX877	m1	TRUE	G1	1460	2990	0.0337793	FALSE
ACGTCCTCAGCGTTTA-1-0	-2.52798	-2.41178	Vehicle	JAX877	m1	TRUE	G1	843	1325	0.0618868	FALSE
ACGTCCTGTAACATAG-1-0	-5.14012	-4.95662	Vehicle	JAX877	m1	TRUE	G1	1255	2761	0.0427381	FALSE
ACGTCCTGTTCAACGT-1-0	5.66828	-4.53308	Vehicle	TH21	m1	FALSE	S	1360	2685	0.20149	FALSE
ACGTCCTTCAGGTGTT-1-0	-4.35354	-0.571971	Vehicle	JAX877	m1	TRUE	G1	1494	3545	0.0990127	FALSE
ACGTCCTTCCCATTTA-1-0	5.15107	7.23965	Vehicle	EML4-ALK	m1	FALSE	G2M	2426	7380	0.0934959	FALSE
ACGTCCTTCCCGGTAG-1-0	2.87457	4.88912	Vehicle	EML4-ALK	m1	FALSE	G2M	1024	1931	0.0973589	FALSE
ACGTCCTTCTAGTCAG-1-0	4.62381	4.48617	Vehicle	EML4-ALK	m1	FALSE	S	1279	2726	0.155906	FALSE
ACGTCCTTCTCCACTG-1-0	-0.31123	0.504106	Vehicle	JAX877	m1	TRUE	G1	1019	2167	0.304107	FALSE
ACGTCCTTCTCGCGTT-1-0	8.622	0.780211	Vehicle	JAX233	m1	TRUE	G2M	1159	2579	0.0449787	FALSE
ACGTCCTTCTTTGGAG-1-0	5.46797	-6.84957	Vehicle	TH21	m1	FALSE	G1	1028	1924	0.0550936	FALSE
ACGTTCCAGCACCGTC-1-0	3.83733	-6.38753	Vehicle	TH21	m1	FALSE	G1	1681	3109	0.0463171	FALSE
ACGTTCCAGGACTGGT-1-0	-5.72345	-0.835957	Vehicle	JAX877	m1	TRUE	G1	853	1615	0.0513932	FALSE
ACGTTCCCACTTGTGA-1-0	5.04258	-4.1675	Vehicle	TH21	m1	FALSE	G1	855	1590	0.244654	TRUE
ACGTTCCCAGGTGACA-1-0	8.34243	-0.384333	Vehicle	JAX233	m1	TRUE	S	1499	3573	0.0719284	FALSE
ACGTTCCCATGATCTG-1-0	4.22469	2.37162	Vehicle	EML4-ALK	m1	FALSE	G2M	993	2870	0.454355	FALSE
ACGTTCCGTACTGCCG-1-0	-5.40371	-3.09881	Vehicle	JAX877	m1	TRUE	G1	1689	4175	0.0428743	FALSE
ACGTTCCTCGTGGCTG-1-0	4.83019	2.70654	Vehicle	JAX233	m1	TRUE	G1	1190	2632	0.276976	FALSE
ACTACGAAGCGCTGCT-1-0	-4.3525	-1.53719	Vehicle	JAX877	m1	TRUE	G1	953	1691	0.0508575	FALSE
ACTACGAGTGGCTTAT-1-0	-6.95071	0.429565	Vehicle	JAX877	m1	TRUE	G1	1133	2521	0.0761602	FALSE
ACTACGATCGCAGTTA-1-0	3.44456	5.90947	Vehicle	EML4-ALK	m1	FALSE	G1	1607	3398	0.0915244	FALSE
ACTATCTAGCACTAAA-1-0	8.94706	0.81544	Vehicle	JAX233	m1	TRUE	S	2206	5425	0.0973272	FALSE
ACTATCTAGCCTCAAT-1-0	-7.14843	1.12122	Vehicle	JAX877	m1	TRUE	G1	1047	2126	0.0155221	FALSE
ACTATCTAGGTACTGG-1-0	4.40334	5.62404	Vehicle	EML4-ALK	m1	FALSE	S	2751	9365	0.199786	FALSE
ACTATCTAGGTGCAGT-1-0	8.87917	0.228977	Vehicle	JAX233	m1	TRUE	G1	1071	2624	0.125381	FALSE
ACTATCTCAAAGGCAC-1-0	4.318	3.69949	Vehicle	EML4-ALK	m1	FALSE	G1	1348	4344	0.274171	FALSE
ACTATCTCAAGTATAG-1-0	-5.70054	0.859685	Vehicle	JAX877	m1	TRUE	G2M	1003	1866	0.0487674	FALSE
ACTATCTCAATGTTGC-1-0	4.09355	4.53721	Vehicle	EML4-ALK	m1	FALSE	S	1302	2903	0.190148	FALSE
ACTATCTCAGCCCACA-1-0	-3.43378	-4.90129	Vehicle	JAX877	m1	TRUE	G1	1725	4335	0.0514418	FALSE
ACTATCTGTGCTCTCT-1-0	5.91238	-7.44053	Vehicle	TH21	m1	FALSE	G2M	2164	5121	0.0382738	FALSE
ACTATCTTCCCTTGGT-1-0	-6.17815	-0.271358	Vehicle	JAX877	m1	TRUE	G1	2151	6063	0.0427181	FALSE
ACTATCTTCTGTACAG-1-0	-3.06904	-3.38739	Vehicle	JAX877	m1	TRUE	G2M	2048	4735	0.057867	FALSE
ACTATCTTCTGTTGGA-1-0	3.38595	6.68631	Vehicle	EML4-ALK	m1	FALSE	G1	1748	4709	0.101508	FALSE
ACTATGGAGAATTGTG-1-0	10.1285	-0.342636	Vehicle	JAX233	m1	TRUE	G1	1825	4974	0.0585042	FALSE
ACTATGGAGTCAGCCC-1-0	3.7851	4.78549	Vehicle	EML4-ALK	m1	FALSE	G1	884	1847	0.152139	TRUE
ACTATGGCAGCAGTAG-1-0	-5.49819	-5.10539	Vehicle	JAX877	m1	TRUE	G2M	2810	9503	0.0396717	FALSE
ACTATGGGTACCCGCA-1-0	-7.17773	0.669725	Vehicle	JAX877	m1	TRUE	G1	814	1708	0.0374707	FALSE
ACTATGGGTAGTTCCA-1-0	6.83757	-7.66454	Vehicle	TH21	m1	FALSE	G2M	2708	8466	0.0437042	FALSE
ACTATGGGTCCATACA-1-0	3.66647	8.19793	Vehicle	EML4-ALK	m1	FALSE	G1	1888	6432	0.103545	FALSE
ACTATGGGTCCATCTC-1-0	-4.75992	-2.78582	Vehicle	JAX877	m1	TRUE	G1	848	1613	0.0595164	FALSE
ACTATGGTCCCGAAAT-1-0	2.05097	6.22992	Vehicle	EML4-ALK	m1	FALSE	G1	1797	4821	0.180875	FALSE
ACTATGGTCCTGGCTT-1-0	0.166797	4.17741	Vehicle	EML4-ALK	m1	FALSE	G1	1092	2122	0.133836	FALSE
ACTATGGTCCTTACCG-1-0	-0.622142	-0.195064	Vehicle	JAX877	m1	TRUE	G1	913	1809	0.268657	TRUE
ACTATGGTCGACCATA-1-0	-7.19881	0.873609	Vehicle	JAX877	m1	TRUE	G1	1345	2952	0.0396341	FALSE
ACTATGGTCGACCTAA-1-0	-7.40912	-0.215267	Vehicle	JAX877	m1	TRUE	G1	1906	5327	0.033227	FALSE
ACTATGGTCTTCTTCC-1-0	3.9453	1.43078	Vehicle	EML4-ALK	m1	FALSE	G2M	1605	4005	0.289388	FALSE
ACTATTCAGTAGCTCT-1-0	8.51635	0.621616	Vehicle	JAX233	m1	TRUE	G2M	2243	5706	0.0934105	FALSE
ACTATTCCAACCAATC-1-0	5.18361	-6.54316	Vehicle	TH21	m1	FALSE	G2M	1705	3964	0.0554995	FALSE
ACTATTCCAAGAATAC-1-0	-3.49103	-4.7944	Vehicle	JAX877	m1	TRUE	G1	1391	3041	0.0624794	FALSE
ACTATTCCACAGAAGC-1-0	-6.81132	-3.34865	Vehicle	JAX877	m1	TRUE	G1	1096	2585	0.0603482	FALSE
ACTATTCCACCTTCGT-1-0	4.61129	5.43577	Vehicle	EML4-ALK	m1	FALSE	G1	1518	3570	0.144538	FALSE
ACTATTCCAGAGAGGG-1-0	-2.83741	-1.72485	Vehicle	JAX877	m1	TRUE	G1	832	1493	0.176155	TRUE
ACTATTCCAGTCTGGC-1-0	-7.92661	-1.65936	Vehicle	JAX877	m1	TRUE	G1	3182	10582	0.048384	FALSE
ACTATTCTCGATTGGT-1-0	2.93339	6.77602	Vehicle	EML4-ALK	m1	FALSE	G1	2119	6854	0.128976	FALSE
ACTCCCAAGCCTATTG-1-0	-5.55411	0.124973	Vehicle	JAX877	m1	TRUE	G1	1256	3075	0.0513821	FALSE
ACTCCCAAGTGCCAGA-1-0	-6.2521	-0.374463	Vehicle	JAX877	m1	TRUE	G1	1670	4770	0.0853249	FALSE
ACTCCCAAGTTCCATG-1-0	-4.47985	-2.11486	Vehicle	JAX877	m1	TRUE	G1	921	2184	0.03663	FALSE
ACTCCCACACTAAACC-1-0	4.14692	6.69062	Vehicle	EML4-ALK	m1	FALSE	G2M	2845	8573	0.117578	FALSE
ACTCCCACAGAAGTGC-1-0	3.66778	1.58673	Vehicle	EML4-ALK	m1	FALSE	G2M	863	1699	0.291348	TRUE
ACTCCCATCTCAGAAC-1-0	-0.622111	-1.06227	Vehicle	JAX877	m1	TRUE	G1	925	1695	0.215339	TRUE
ACTCTCGAGTCGCCAC-1-0	-6.18474	0.968153	Vehicle	JAX877	m1	TRUE	G1	893	1936	0.0444215	FALSE
ACTCTCGCAAAGAGTT-1-0	4.32971	3.94043	Vehicle	EML4-ALK	m1	FALSE	G1	808	2012	0.228131	FALSE
ACTCTCGCAAGGGTCA-1-0	-6.55771	-1.26706	Vehicle	JAX877	m1	TRUE	G1	1185	2550	0.0486275	FALSE
ACTCTCGGTTGCGGCT-1-0	-6.8492	-0.852598	Vehicle	JAX877	m1	TRUE	G1	1045	2425	0.0445361	FALSE
ACTCTCGTCAGGTGTT-1-0	-5.82226	-4.85422	Vehicle	JAX877	m1	TRUE	G1	1546	3876	0.0673375	FALSE
ACTCTCGTCGGAATTC-1-0	-7.02972	-2.60292	Vehicle	JAX877	m1	TRUE	G1	2339	7380	0.0689702	FALSE
ACTCTCGTCGGACTGC-1-0	-7.36622	-0.490128	Vehicle	JAX877	m1	TRUE	G1	1077	2252	0.0608348	FALSE
ACTCTCGTCGGTCACG-1-0	-4.98581	-4.06	Vehicle	JAX877	m1	TRUE	G1	1421	3062	0.0473547	FALSE
ACTCTCGTCTATGTGG-1-0	-4.3848	-2.74044	Vehicle	JAX877	m1	TRUE	G1	1184	2486	0.0720032	FALSE
ACTGATGAGGCTGGAT-1-0	4.78814	6.94671	Vehicle	EML4-ALK	m1	FALSE	G2M	2347	6678	0.0946391	FALSE
ACTGATGAGGTCCCGT-1-0	3.4066	-7.592	Vehicle	TH21	m1	FALSE	G1	2187	5934	0.0448264	FALSE
ACTGATGAGTTACTCG-1-0	3.62582	-4.96861	Vehicle	TH21	m1	FALSE	G2M	1081	1917	0.084507	FALSE
ACTGATGCAACGATTC-1-0	4.69712	6.70332	Vehicle	EML4-ALK	m1	FALSE	G1	2183	5741	0.0719387	FALSE
ACTGATGCAAGAGTGC-1-0	2.57935	6.1497	Vehicle	EML4-ALK	m1	FALSE	G1	2264	6510	0.0978495	FALSE
ACTGATGCACGACGTC-1-0	2.66202	6.19314	Vehicle	EML4-ALK	m1	FALSE	G1	2323	7240	0.0914365	FALSE
ACTGATGGTATCGAGG-1-0	-5.82776	-3.40437	Vehicle	JAX877	m1	TRUE	G1	917	2029	0.0551996	FALSE
ACTGATGGTGGATCGA-1-0	8.90677	0.299191	Vehicle	JAX233	m1	TRUE	G1	1832	4864	0.121505	FALSE
ACTGATGGTTCCTAAG-1-0	2.90811	5.50022	Vehicle	EML4-ALK	m1	FALSE	G1	1408	3515	0.155619	FALSE
ACTGATGTCTAACGGT-1-0	-6.47403	-0.932879	Vehicle	JAX877	m1	TRUE	G1	1134	3045	0.044335	FALSE
ACTGATGTCTAGTTCT-1-0	4.31723	3.71079	Vehicle	EML4-ALK	m1	FALSE	G2M	1659	4678	0.276186	FALSE
ACTGCAAAGCATCAGG-1-0	-3.23218	-5.14315	Vehicle	JAX877	m1	TRUE	G1	1407	3255	0.06851	FALSE
ACTGCAAAGCGGTAGT-1-0	2.03308	4.94803	Vehicle	EML4-ALK	m1	FALSE	G1	1573	3843	0.0931564	FALSE
ACTGCAAAGGGATCGT-1-0	5.07068	-5.56667	Vehicle	TH21	m1	FALSE	G1	1332	2670	0.0928839	FALSE
ACTGCAACACTGCGTG-1-0	-6.47266	0.402519	Vehicle	JAX877	m1	TRUE	G1	931	2015	0.0466501	FALSE
ACTGCAACACTGTCGG-1-0	5.15622	6.58123	Vehicle	EML4-ALK	m1	FALSE	G2M	2155	6219	0.123332	FALSE
ACTGCAACAGCCGGTT-1-0	-4.8713	1.43713	Vehicle	JAX877	m1	TRUE	G1	1322	3113	0.0491487	FALSE
ACTGCAAGTATCCCAA-1-0	9.62024	0.301752	Vehicle	JAX233	m1	TRUE	G1	1848	4947	0.05943	FALSE
ACTGCAAGTCATGGCC-1-0	-0.985024	0.192506	Vehicle	JAX877	m1	TRUE	G1	837	1456	0.208791	TRUE
ACTGCAATCGGCCTTT-1-0	5.61253	-3.45994	Vehicle	TH21	m1	FALSE	G2M	917	1777	0.219471	TRUE
ACTGCAATCGTTCTCG-1-0	2.1716	5.49599	Vehicle	EML4-ALK	m1	FALSE	G1	1317	2743	0.0856726	FALSE
ACTGCAATCTGACAGT-1-0	5.10982	-3.46637	Vehicle	TH21	m1	FALSE	G2M	1159	2117	0.163439	FALSE
ACTGTCCAGCCTTTGA-1-0	-3.52651	-3.63342	Vehicle	JAX877	m1	TRUE	G1	1665	3711	0.0501213	FALSE
ACTGTCCCAACAAGTA-1-0	-6.01538	-0.702057	Vehicle	JAX877	m1	TRUE	G1	1957	5454	0.0616062	FALSE
ACTGTCCCAACATCGT-1-0	6.09256	-6.09663	Vehicle	TH21	m1	FALSE	G2M	1475	2644	0.0537065	FALSE
ACTGTCCGTCACAGAG-1-0	-2.48181	-4.59313	Vehicle	JAX877	m1	TRUE	G2M	2300	5889	0.0470368	FALSE
ACTGTCCTCCATAAGC-1-0	-2.84325	-2.02824	Vehicle	JAX877	m1	TRUE	G1	1400	2623	0.042318	FALSE
ACTGTCCTCTCTCTAA-1-0	0.433632	3.64598	Vehicle	EML4-ALK	m1	FALSE	S	914	1992	0.231928	TRUE
ACTGTGAAGGTTCAGG-1-0	4.32888	6.26145	Vehicle	EML4-ALK	m1	FALSE	G1	1983	5682	0.135692	FALSE
ACTGTGAAGTGACCTT-1-0	4.62456	2.20368	Vehicle	EML4-ALK	m1	FALSE	G1	1244	3118	0.363695	FALSE
ACTGTGAAGTGTACCT-1-0	3.00228	2.44793	Vehicle	EML4-ALK	m1	FALSE	G1	1099	3124	0.34315	FALSE
ACTGTGACAGGTTCGC-1-0	8.98914	-0.377316	Vehicle	JAX233	m1	TRUE	G2M	2343	7187	0.0919716	FALSE
ACTGTGAGTAGTGGCA-1-0	-8.08298	-1.28922	Vehicle	JAX877	m1	TRUE	G1	1708	4335	0.0592849	FALSE
ACTGTGATCAGAGCGA-1-0	9.94392	1.104	Vehicle	JAX233	m1	TRUE	G1	2080	6069	0.109738	FALSE
ACTGTGATCTTAATCC-1-0	3.94282	5.62956	Vehicle	EML4-ALK	m1	FALSE	G1	1642	4238	0.172015	FALSE
ACTGTGATCTTTGCGC-1-0	-5.85415	-1.06644	Vehicle	JAX877	m1	TRUE	G1	1698	3912	0.0943252	FALSE
ACTTAGGAGGATATGT-1-0	-5.45993	-4.59183	Vehicle	JAX877	m1	TRUE	G1	1233	2645	0.0586011	FALSE
ACTTAGGGTAATGCGG-1-0	3.25856	6.32008	Vehicle	EML4-ALK	m1	FALSE	G1	1730	4600	0.151957	FALSE
ACTTAGGGTTTAGACC-1-0	2.77569	6.09687	Vehicle	EML4-ALK	m1	FALSE	G1	1853	4822	0.132725	FALSE
ACTTAGGTCGGAGCAA-1-0	-5.39584	2.59174	Vehicle	JAX877	m1	TRUE	G1	1312	2741	0.0445093	FALSE
ACTTAGGTCGTCCTTG-1-0	-6.62474	-1.19313	Vehicle	JAX877	m1	TRUE	G1	960	1824	0.0449561	FALSE
ACTTAGGTCTAACGCA-1-0	-3.89456	-2.128	Vehicle	JAX877	m1	TRUE	G2M	973	1685	0.0676558	FALSE
ACTTATCAGCGTCTCG-1-0	-6.00235	-1.72246	Vehicle	JAX877	m1	TRUE	G1	1591	4373	0.0567116	FALSE
ACTTATCCAAGTGCTT-1-0	4.54396	3.28528	Vehicle	EML4-ALK	m1	FALSE	G1	1021	2324	0.251721	FALSE
ACTTATCCAGGAACCA-1-0	2.54371	3.42385	Vehicle	EML4-ALK	m1	FALSE	G1	1204	3559	0.191627	FALSE
ACTTATCGTAGCTAAA-1-0	-4.17039	-5.67126	Vehicle	JAX877	m1	TRUE	G2M	1275	2838	0.0496829	FALSE
ACTTATCTCATTGTGG-1-0	3.98855	4.61228	Vehicle	EML4-ALK	m1	FALSE	G1	1727	4039	0.152018	FALSE
ACTTATCTCTAGCATG-1-0	3.45376	7.93721	Vehicle	EML4-ALK	m1	FALSE	G1	2652	8774	0.11705	FALSE
ACTTCCGAGAAGAGCA-1-0	-4.05519	0.807195	Vehicle	JAX877	m1	TRUE	G1	1733	3797	0.0337108	FALSE
ACTTCCGAGCGGTATG-1-0	-5.7359	-0.983757	Vehicle	JAX877	m1	TRUE	G1	1669	3845	0.0697009	FALSE
ACTTCCGCAATAACGA-1-0	-1.89076	-5.46332	Vehicle	JAX877	m1	TRUE	G2M	2311	5891	0.0385334	FALSE
ACTTCCGCAATTGAAG-1-0	6.39917	-7.07387	Vehicle	TH21	m1	FALSE	G2M	2936	9061	0.0615826	FALSE
ACTTCCGGTTCGAGCC-1-0	-7.29242	-0.36193	Vehicle	JAX877	m1	TRUE	G1	1238	3075	0.0455285	FALSE
ACTTCCGTCACCATGA-1-0	-1.77848	0.323406	Vehicle	JAX877	m1	TRUE	G1	1059	2251	0.197246	FALSE
ACTTCCGTCTAGATCG-1-0	8.21898	0.17957	Vehicle	JAX233	m1	TRUE	G2M	1657	4236	0.176818	FALSE
ACTTCGCAGGACGCAT-1-0	8.8373	-0.297367	Vehicle	JAX233	m1	TRUE	G1	1227	2706	0.100517	FALSE
ACTTCGCCATCGCTGG-1-0	3.16419	6.47191	Vehicle	EML4-ALK	m1	FALSE	G1	1363	3162	0.0869703	FALSE
ACTTCGCTCCTAGCCT-1-0	-3.41563	-1.39879	Vehicle	JAX877	m1	TRUE	G1	2331	5845	0.0338751	FALSE
ACTTCGCTCGAAACAA-1-0	-7.22783	-2.61013	Vehicle	JAX877	m1	TRUE	G1	1268	2892	0.0373444	FALSE
ACTTCGCTCTACGGTA-1-0	-5.94123	-3.46709	Vehicle	JAX877	m1	TRUE	G1	805	1599	0.0406504	FALSE
ACTTTCAAGAGTCTGG-1-0	-2.11941	-3.66247	Vehicle	JAX877	m1	TRUE	G1	1435	3205	0.110452	FALSE
ACTTTCACACGTGAGA-1-0	5.08293	5.25758	Vehicle	EML4-ALK	m1	FALSE	G2M	1740	4306	0.199025	FALSE
ACTTTCACAGACGATG-1-0	-4.92035	-3.42326	Vehicle	JAX877	m1	TRUE	G1	1400	3329	0.0847101	FALSE
ACTTTCAGTTACTCAG-1-0	5.58811	4.86446	Vehicle	EML4-ALK	m1	FALSE	G2M	1472	3247	0.108716	FALSE
ACTTTCAGTTCCCACT-1-0	5.17001	-6.68561	Vehicle	TH21	m1	FALSE	G1	2839	8424	0.0744302	FALSE
ACTTTCATCACGATCA-1-0	3.33799	-6.76843	Vehicle	TH21	m1	FALSE	G1	2517	6143	0.0437897	FALSE
ACTTTCATCGGTCGGT-1-0	4.36092	7.24695	Vehicle	EML4-ALK	m1	FALSE	G1	1792	4253	0.0637197	FALSE
ACTTTCATCTTGGGCG-1-0	-3.11329	-3.60665	Vehicle	JAX877	m1	TRUE	G1	2440	6594	0.103124	FALSE
ACTTTGTAGCAGCCTC-1-0	0.515931	4.02719	Vehicle	EML4-ALK	m1	FALSE	G2M	819	2269	0.332305	FALSE
ACTTTGTAGGCATGGT-1-0	3.34803	4.88559	Vehicle	EML4-ALK	m1	FALSE	G1	1084	2588	0.229521	FALSE
ACTTTGTAGTTGCGCC-1-0	-6.27004	-1.0359	Vehicle	JAX877	m1	TRUE	G1	1628	3829	0.0399582	FALSE
ACTTTGTCAATCGAAA-1-0	-4.98943	-1.31394	Vehicle	JAX877	m1	TRUE	G1	826	1368	0.0299708	FALSE
ACTTTGTCACCACATA-1-0	5.66284	5.96246	Vehicle	EML4-ALK	m1	FALSE	G2M	2211	5910	0.0551607	FALSE
ACTTTGTGTAGGTTTC-1-0	4.19032	-6.74939	Vehicle	TH21	m1	FALSE	G1	1188	2908	0.114512	FALSE
ACTTTGTGTCCGAAAG-1-0	-7.69645	0.171677	Vehicle	JAX877	m1	TRUE	G1	1162	3511	0.0461407	FALSE
ACTTTGTGTCGTACTA-1-0	-6.39876	-0.887978	Vehicle	JAX877	m1	TRUE	G1	1206	2560	0.0601563	FALSE
ACTTTGTGTTAAGACA-1-0	-6.32163	0.871664	Vehicle	JAX877	m1	TRUE	G1	843	2065	0.0237288	FALSE
ACTTTGTGTTATCCAG-1-0	4.38344	6.88624	Vehicle	EML4-ALK	m1	FALSE	G1	1487	4008	0.158184	FALSE
ACTTTGTTCAATGCAC-1-0	3.06675	2.85393	Vehicle	EML4-ALK	m1	FALSE	G2M	853	2037	0.241041	FALSE
ACTTTGTTCATTGTGG-1-0	-7.40493	-2.31488	Vehicle	JAX877	m1	TRUE	G1	1805	5049	0.0445633	FALSE
ACTTTGTTCCCAATAG-1-0	3.95941	5.25921	Vehicle	EML4-ALK	m1	FALSE	G1	1999	4746	0.109777	FALSE
ACTTTGTTCGGTCATA-1-0	5.67049	-8.98495	Vehicle	TH21	m1	FALSE	G1	928	1936	0.0222107	FALSE
ACTTTGTTCTGCAGCG-1-0	1.97074	7.50004	Vehicle	EML4-ALK	m1	FALSE	G1	1399	3867	0.061805	FALSE
AGAAATGAGGCCGCTT-1-0	4.38949	2.46463	Vehicle	EML4-ALK	m1	FALSE	G2M	1648	3906	0.259089	FALSE
AGAAATGAGGCCTAGA-1-0	9.31237	-0.924711	Vehicle	JAX233	m1	TRUE	G2M	1167	2811	0.0690146	FALSE
AGAAATGAGTCGCCAC-1-0	-4.73724	2.31724	Vehicle	JAX877	m1	TRUE	G1	924	2198	0.0727934	FALSE
AGAAATGCAAACTCTG-1-0	5.99055	-3.91962	Vehicle	TH21	m1	FALSE	G2M	2095	4743	0.130508	FALSE
AGAAATGCACAAGCAG-1-0	-7.17484	-1.32788	Vehicle	JAX877	m1	TRUE	G1	1069	2586	0.029389	FALSE
AGAAATGCAGTCCCGA-1-0	5.25914	-6.71103	Vehicle	TH21	m1	FALSE	S	1901	4165	0.0585834	FALSE
AGAAATGTCCTGTTGC-1-0	-7.60861	-0.764739	Vehicle	JAX877	m1	TRUE	G1	1199	2799	0.0464452	FALSE
AGAAATGTCTGTCCGT-1-0	9.14622	-1.64314	Vehicle	JAX233	m1	TRUE	G1	1038	2775	0.111351	FALSE
AGAACAAAGACGGATC-1-0	-3.63117	-2.21623	Vehicle	JAX877	m1	TRUE	G2M	2123	4714	0.0589733	FALSE
AGAACAAAGGAAGTGA-1-0	-3.05654	-5.12748	Vehicle	JAX877	m1	TRUE	G1	1254	2525	0.0685149	FALSE
AGAACAAAGGGCGAAG-1-0	-3.47269	-5.06225	Vehicle	JAX877	m1	TRUE	G1	1559	3868	0.07394	FALSE
AGAACAACACAAGGTG-1-0	5.38306	-9.29356	Vehicle	TH21	m1	FALSE	G1	807	1439	0.000694927	FALSE
AGAACAACATGCGTGC-1-0	4.57397	5.77253	Vehicle	EML4-ALK	m1	FALSE	G2M	1841	5412	0.172025	FALSE
AGAACAACATTCTCTA-1-0	-1.61038	-3.27728	Vehicle	JAX877	m1	TRUE	G1	1123	2040	0.0289216	FALSE
AGAACAATCGCGTTTC-1-0	-7.33592	-0.0803727	Vehicle	JAX877	m1	TRUE	G1	1032	2662	0.0345605	FALSE
AGAACCTAGGAAGTCC-1-0	-5.55256	0.387862	Vehicle	JAX877	m1	TRUE	G1	1303	3041	0.0591911	FALSE
AGAACCTCAGGCGAAT-1-0	-7.88214	-0.0288904	Vehicle	JAX877	m1	TRUE	G1	1230	3147	0.0533842	FALSE
AGAACCTCATACAGGG-1-0	3.43155	3.82912	Vehicle	EML4-ALK	m1	FALSE	G2M	1400	3874	0.337119	FALSE
AGAACCTGTAATTAGG-1-0	-1.79317	-3.49826	Vehicle	JAX877	m1	TRUE	G2M	1057	2203	0.165683	FALSE
AGAACCTGTGGCATCC-1-0	-3.14191	-4.93057	Vehicle	JAX877	m1	TRUE	G2M	1179	2147	0.0558919	FALSE
AGAACCTGTGTGATGG-1-0	3.64114	7.54165	Vehicle	EML4-ALK	m1	FALSE	G1	2222	6155	0.0778229	FALSE
AGAACCTGTGTTAACC-1-0	8.07515	-0.327793	Vehicle	JAX233	m1	TRUE	G2M	1935	5037	0.114552	FALSE
AGAACCTTCGGTATGT-1-0	2.812	6.16204	Vehicle	EML4-ALK	m1	FALSE	G1	922	2616	0.10474	FALSE
AGAACCTTCTCTCCGA-1-0	-2.31551	-3.56223	Vehicle	JAX877	m1	TRUE	G1	1379	2927	0.0703792	FALSE
AGAAGCGAGAGCATAT-1-0	-5.55614	-4.85863	Vehicle	JAX877	m1	TRUE	G1	1465	3471	0.031115	FALSE
AGAAGCGAGGAAGTGA-1-0	5.29706	-7.15669	Vehicle	TH21	m1	FALSE	G1	1763	4117	0.067282	FALSE
AGAAGCGAGTATGACA-1-0	-5.84424	-5.24874	Vehicle	JAX877	m1	TRUE	G1	1707	4591	0.0699194	FALSE
AGAAGCGAGTTGGCGA-1-0	4.55266	-5.82586	Vehicle	TH21	m1	FALSE	G1	1456	3421	0.165449	FALSE
AGAAGCGCACACTTAG-1-0	-5.89031	0.165023	Vehicle	JAX877	m1	TRUE	G1	965	2450	0.0763265	FALSE
AGAAGCGCACCAAAGG-1-0	1.24933	4.20337	Vehicle	EML4-ALK	m1	FALSE	G1	807	1845	0.320325	TRUE
AGAAGCGCACCGGTCA-1-0	-2.90387	-5.25067	Vehicle	JAX877	m1	TRUE	G1	1564	3464	0.0586028	FALSE
AGAAGCGCAGGCGAAT-1-0	-2.91519	-5.2469	Vehicle	JAX877	m1	TRUE	G1	1848	4523	0.0787088	FALSE
AGAAGTAAGAATAGTC-1-0	-5.51601	-1.49366	Vehicle	JAX877	m1	TRUE	G1	1318	2913	0.0786131	FALSE
AGAAGTAAGTTAGAAC-1-0	-7.0034	-1.8106	Vehicle	JAX877	m1	TRUE	G1	1059	2220	0.0423423	FALSE
AGAAGTACAAACTAGA-1-0	-3.20089	-2.21179	Vehicle	JAX877	m1	TRUE	G1	1148	2144	0.0438433	FALSE
AGAAGTACAAGGATGC-1-0	-2.48611	-5.03839	Vehicle	JAX877	m1	TRUE	G2M	1433	2983	0.0677171	FALSE
AGAAGTACACGTATAC-1-0	8.8463	1.22432	Vehicle	JAX233	m1	TRUE	G1	2365	7326	0.152744	FALSE
AGAAGTACACTACGGC-1-0	4.79368	7.57255	Vehicle	EML4-ALK	m1	FALSE	G1	2121	5584	0.0848854	FALSE
AGAAGTACATGAATCC-1-0	-7.06341	0.21181	Vehicle	JAX877	m1	TRUE	G1	935	1689	0.0260509	FALSE
AGAAGTAGTAACCCTA-1-0	6.28314	-6.85703	Vehicle	EML4-ALK	m1	FALSE	G2M	1409	3903	0.131437	FALSE
AGAAGTAGTAACTGCT-1-0	3.73546	-5.58281	Vehicle	TH21	m1	FALSE	G1	1996	4285	0.0781797	FALSE
AGAAGTATCAGGCGAA-1-0	3.03262	5.54112	Vehicle	EML4-ALK	m1	FALSE	G1	1331	2805	0.166132	FALSE
AGACAAAAGCCTCATA-1-0	-2.59162	-4.8189	Vehicle	JAX877	m1	TRUE	G1	2361	6361	0.0653985	FALSE
AGACAAAAGCCTGCCA-1-0	-5.63685	-3.70126	Vehicle	JAX877	m1	TRUE	G1	1595	3791	0.0561857	FALSE
AGACAAAAGGATTCAA-1-0	-4.87129	2.18791	Vehicle	JAX877	m1	TRUE	G1	1333	3335	0.0383808	FALSE
AGACAAAAGTAACCTC-1-0	2.93777	7.23614	Vehicle	EML4-ALK	m1	FALSE	G1	1421	3221	0.0763738	FALSE
AGACAAACACGCACCA-1-0	4.53564	-5.16553	Vehicle	TH21	m1	FALSE	G1	1035	2400	0.17	FALSE
AGACAAACATCCGAGC-1-0	-5.0818	-1.91509	Vehicle	JAX877	m1	TRUE	G1	836	1462	0.0212038	FALSE
AGACAAAGTCGAACGA-1-0	-6.28484	-2.96794	Vehicle	JAX877	m1	TRUE	G1	2032	6119	0.0866155	FALSE
AGACACTAGACGACTG-1-0	-2.58154	-0.397847	Vehicle	JAX877	m1	TRUE	G1	893	1597	0.112085	FALSE
AGACACTCAGACATCT-1-0	-8.26311	-2.62331	Vehicle	JAX877	m1	TRUE	G1	1202	3216	0.0469527	FALSE
AGACACTCAGCGTGAA-1-0	10.0421	1.31721	Vehicle	JAX233	m1	TRUE	G1	3287	12441	0.0842376	FALSE
AGACACTCAGGCGATA-1-0	-6.39867	-4.46862	Vehicle	JAX877	m1	TRUE	G1	1607	4414	0.0668328	FALSE
AGACACTGTATCGATC-1-0	-7.26899	-1.41707	Vehicle	JAX877	m1	TRUE	G1	1064	2122	0.0801131	FALSE
AGACACTGTTCTAAGC-1-0	-7.10748	-2.51485	Vehicle	JAX877	m1	TRUE	G1	1460	3304	0.0393462	FALSE
AGACACTTCACGTAGT-1-0	3.35003	2.11646	Vehicle	EML4-ALK	m1	FALSE	G2M	872	2124	0.346045	FALSE
AGACACTTCAGCCCAG-1-0	10.0617	-0.414487	Vehicle	JAX233	m1	TRUE	G1	1250	3342	0.0616397	FALSE
AGACACTTCTAACGGT-1-0	4.9671	-3.99123	Vehicle	TH21	m1	FALSE	S	1465	3357	0.277629	FALSE
AGACAGGAGCACCTGC-1-0	4.17295	6.27801	Vehicle	EML4-ALK	m1	FALSE	G1	1328	2986	0.102143	FALSE
AGACAGGAGGACTGGT-1-0	9.47501	-0.997532	Vehicle	JAX233	m1	TRUE	G2M	2325	7938	0.0393046	FALSE
AGACAGGAGGCATCTT-1-0	-7.01657	0.670884	Vehicle	JAX877	m1	TRUE	G1	1161	2596	0.0469954	FALSE
AGACAGGAGTTAGTAG-1-0	5.041	-7.48621	Vehicle	TH21	m1	FALSE	G1	843	1866	0.0734191	FALSE
AGACAGGCACCGTACG-1-0	5.05275	5.39419	Vehicle	EML4-ALK	m1	FALSE	G2M	1185	3005	0.227953	FALSE
AGACAGGCACCTCTAC-1-0	-5.4332	-3.82899	Vehicle	JAX877	m1	TRUE	G1	2767	8923	0.067242	FALSE
AGACAGGCATGGCTAT-1-0	-4.97859	-3.73544	Vehicle	JAX877	m1	TRUE	G1	1169	2452	0.0477162	FALSE
AGACAGGGTAGCCAGA-1-0	2.91066	7.49314	Vehicle	EML4-ALK	m1	FALSE	G1	1554	4927	0.143089	FALSE
AGACAGGGTCCTTTGC-1-0	-6.11069	-0.902852	Vehicle	JAX877	m1	TRUE	G1	1830	4611	0.0676643	FALSE
AGACAGGTCCATAGAC-1-0	3.07016	4.98439	Vehicle	EML4-ALK	m1	FALSE	G1	1516	3840	0.190365	FALSE
AGACAGGTCTATACTC-1-0	-5.54585	-3.31102	Vehicle	JAX877	m1	TRUE	G1	1169	2452	0.0460848	FALSE
AGACAGGTCTTGATTC-1-0	2.60208	4.29813	Vehicle	EML4-ALK	m1	FALSE	G1	1534	3621	0.14913	FALSE
AGACCATAGCTGCGAA-1-0	-4.97253	-0.686312	Vehicle	JAX877	m1	TRUE	G1	917	1702	0.0616921	FALSE
AGACCATAGGCTCTAT-1-0	-4.47737	-1.35093	Vehicle	JAX877	m1	TRUE	G2M	1222	2605	0.0902111	FALSE
AGACCATCAGAAGTGC-1-0	-6.33082	-3.8998	Vehicle	JAX877	m1	TRUE	G1	1358	3136	0.0414541	FALSE
AGACCATCAGACACCC-1-0	2.38347	7.33245	Vehicle	EML4-ALK	m1	FALSE	G2M	1389	3309	0.079178	FALSE
AGACCATGTAGAGACC-1-0	-6.34334	0.929127	Vehicle	JAX877	m1	TRUE	G1	2106	5220	0.0321839	FALSE
AGACCATGTCGCACGT-1-0	-5.15757	1.59367	Vehicle	JAX877	m1	TRUE	G1	1255	2862	0.0548567	FALSE
AGACCATGTTACGTAC-1-0	4.0179	-6.95847	Vehicle	TH21	m1	FALSE	G1	2151	5319	0.072946	FALSE
AGACCATTCCTTGACC-1-0	6.69973	-7.24508	Vehicle	TH21	m1	FALSE	G1	1374	4090	0.158191	FALSE
AGACCATTCGACATCA-1-0	-8.1006	-2.2638	Vehicle	JAX877	m1	TRUE	G1	1228	3265	0.0465544	FALSE
AGACCATTCTAATTCC-1-0	3.3026	4.67577	Vehicle	EML4-ALK	m1	FALSE	G1	1258	2597	0.103196	FALSE
AGACCATTCTATACTC-1-0	3.49648	-5.48019	Vehicle	TH21	m1	FALSE	G1	878	1453	0.108741	FALSE
AGACCCGAGATTACCC-1-0	0.315368	-3.28717	Vehicle	EML4-ALK	m1	FALSE	S	1158	1984	0.0302419	FALSE
AGACCCGAGCATCTTG-1-0	5.92782	-7.73897	Vehicle	TH21	m1	FALSE	G2M	3041	8615	0.0351712	FALSE
AGACCCGAGTATTGCC-1-0	-2.8998	-5.3519	Vehicle	JAX877	m1	TRUE	G1	875	1707	0.104862	FALSE
AGACCCGCATATTCGG-1-0	2.83097	5.05782	Vehicle	EML4-ALK	m1	FALSE	G1	1443	4027	0.194438	FALSE
AGACCCGGTATACGGG-1-0	6.21377	-7.56374	Vehicle	TH21	m1	FALSE	G2M	2518	6236	0.033034	FALSE
AGACCCGGTCCTTTGC-1-0	-7.26808	0.546192	Vehicle	JAX877	m1	TRUE	G1	1909	6266	0.0308011	FALSE
AGACCCGTCTCTGACC-1-0	10.083	0.0855084	Vehicle	JAX233	m1	TRUE	G1	1989	6709	0.0396482	FALSE
AGACTCAAGACTTCCA-1-0	4.85283	4.6293	Vehicle	EML4-ALK	m1	FALSE	G2M	2921	9346	0.188423	FALSE
AGACTCAAGCTGGCTC-1-0	9.27184	0.462197	Vehicle	JAX233	m1	TRUE	G1	1257	2858	0.0745276	FALSE
AGACTCAAGGATTTCC-1-0	5.76988	-7.10261	Vehicle	TH21	m1	FALSE	G2M	3521	10684	0.0497005	FALSE
AGACTCAAGGCATTTC-1-0	-3.4207	-2.39634	Vehicle	JAX877	m1	TRUE	G1	1140	2085	0.0580336	FALSE
AGACTCACACGAGGAT-1-0	3.52266	2.49996	Vehicle	EML4-ALK	m1	FALSE	G1	846	1966	0.379451	TRUE
AGACTCACATTGAAGA-1-0	-3.01809	-2.2745	Vehicle	JAX877	m1	TRUE	G1	838	1363	0.0176082	FALSE
AGACTCAGTGAGATAT-1-0	5.6133	-3.80423	Vehicle	TH21	m1	FALSE	G2M	1246	2329	0.154143	FALSE
AGACTCAGTGTTTCTT-1-0	6.02698	-6.00469	Vehicle	TH21	m1	FALSE	G2M	987	1889	0.164108	TRUE
AGACTCATCCTGGGAC-1-0	3.19392	2.62323	Vehicle	EML4-ALK	m1	FALSE	G1	859	2179	0.347407	FALSE
AGAGAATAGCATGCGA-1-0	1.92205	6.84807	Vehicle	EML4-ALK	m1	FALSE	G1	1526	3665	0.0668486	FALSE
AGAGAATCACATGGTT-1-0	3.83733	2.45897	Vehicle	EML4-ALK	m1	FALSE	G2M	1084	2444	0.246727	FALSE
AGAGAATCATGGAGAC-1-0	-3.02023	-2.61261	Vehicle	JAX877	m1	TRUE	G1	1009	1745	0.0550143	FALSE
AGAGAATGTAGTACGG-1-0	4.22973	7.34137	Vehicle	EML4-ALK	m1	FALSE	G1	1414	3624	0.109823	FALSE
AGAGAATTCGGTCTGG-1-0	8.80013	0.598155	Vehicle	JAX233	m1	TRUE	G1	1249	3478	0.147786	FALSE
AGAGAATTCTCACTCG-1-0	8.28449	-0.694492	Vehicle	JAX233	m1	TRUE	S	1312	2759	0.113084	FALSE
AGAGAATTCTTCTTCC-1-0	0.995409	4.81106	Vehicle	EML4-ALK	m1	FALSE	G2M	860	2024	0.271245	FALSE
AGAGAGCAGGCGAACT-1-0	2.59838	5.65823	Vehicle	EML4-ALK	m1	FALSE	G1	1475	3502	0.0973729	FALSE
AGAGAGCAGTTGCTCA-1-0	5.93408	-7.33662	Vehicle	TH21	m1	FALSE	G2M	2112	5594	0.0545227	FALSE
AGAGAGCCACTAGGTT-1-0	5.30557	-7.34064	Vehicle	TH21	m1	FALSE	G1	2061	4815	0.0404984	FALSE
AGAGAGCCAGTCGAGA-1-0	-6.64299	-2.84679	Vehicle	JAX877	m1	TRUE	G1	1187	2669	0.0798052	FALSE
AGAGAGCCATAATGAG-1-0	-3.49724	-2.19761	Vehicle	JAX877	m1	TRUE	G1	803	1518	0.0599473	FALSE
AGAGAGCCATCTCGTC-1-0	4.3546	4.62802	Vehicle	EML4-ALK	m1	FALSE	G1	1057	2067	0.162554	FALSE
AGAGAGCGTAACACCT-1-0	-5.16706	0.485951	Vehicle	JAX877	m1	TRUE	G1	1183	2384	0.128356	FALSE
AGAGAGCTCAACACCA-1-0	3.6771	-6.89407	Vehicle	TH21	m1	FALSE	G1	1815	3760	0.0537234	FALSE
AGAGAGCTCGCTGTTC-1-0	-4.4279	-3.61912	Vehicle	JAX877	m1	TRUE	G1	1046	2078	0.0255053	FALSE
AGAGAGCTCTCCGAAA-1-0	-5.88838	0.450838	Vehicle	JAX877	m1	TRUE	G1	1326	2804	0.0349501	FALSE
AGAGCAGAGAATTCAG-1-0	-7.25205	0.725745	Vehicle	JAX877	m1	TRUE	S	820	1715	0.0285714	FALSE
AGAGCAGAGCATGCAG-1-0	-5.95289	-2.83854	Vehicle	JAX877	m1	TRUE	G1	1569	4273	0.0383805	FALSE
AGAGCAGAGCTAATGA-1-0	4.21639	-7.05361	Vehicle	TH21	m1	FALSE	G1	2526	7356	0.0550571	FALSE
AGAGCAGAGGTGGCTA-1-0	-3.37606	-3.75118	Vehicle	JAX877	m1	TRUE	G1	1052	2172	0.0755065	FALSE
AGAGCAGAGTGAGGTC-1-0	5.98742	-6.00536	Vehicle	TH21	m1	FALSE	G1	2009	4840	0.0989669	FALSE
AGAGCAGCACAGACGA-1-0	-3.1056	-5.2035	Vehicle	JAX877	m1	TRUE	G1	866	2118	0.0609065	FALSE
AGAGCAGCACAGTCGC-1-0	-7.14202	-2.27749	Vehicle	JAX877	m1	TRUE	G1	1500	3571	0.0632876	FALSE
AGAGCAGCACGATAGG-1-0	-5.8402	-1.4594	Vehicle	JAX877	m1	TRUE	G1	1036	2639	0.0712391	FALSE
AGAGCAGCACTAGAGG-1-0	3.18565	6.10516	Vehicle	EML4-ALK	m1	FALSE	G2M	1969	5248	0.0693598	FALSE
AGAGCAGCAGCAAGAC-1-0	6.61157	-6.92789	Vehicle	TH21	m1	FALSE	G2M	1350	2833	0.0564772	FALSE
AGAGCAGGTAGTATAG-1-0	2.577	7.36521	Vehicle	EML4-ALK	m1	FALSE	G1	1430	3284	0.0828258	FALSE
AGAGCCCAGCGACATG-1-0	-5.32574	-4.31069	Vehicle	JAX877	m1	TRUE	G1	1488	3360	0.0752976	FALSE
AGAGCCCGTCACCGAC-1-0	4.58498	-3.66853	Vehicle	TH21	m1	FALSE	G1	890	1976	0.32085	TRUE
AGAGCCCGTCTTCAAG-1-0	-6.86514	-1.38239	Vehicle	JAX877	m1	TRUE	G1	951	2252	0.0550622	FALSE
AGAGCCCGTGGTCTAT-1-0	3.90485	7.08344	Vehicle	EML4-ALK	m1	FALSE	G1	1757	4614	0.131339	FALSE
AGATAGAAGTAAGCAT-1-0	-5.21128	1.87143	Vehicle	JAX877	m1	TRUE	G1	1477	3718	0.0336202	FALSE
AGATAGAAGTAGTCTC-1-0	4.53991	6.51477	Vehicle	EML4-ALK	m1	FALSE	G1	1584	4225	0.0972781	FALSE
AGATAGAAGTATTCCG-1-0	0.13637	-1.60472	Vehicle	JAX877	m1	TRUE	G1	806	1189	0.058873	FALSE
AGATAGAAGTCAACAA-1-0	-2.09142	-1.30707	Vehicle	JAX877	m1	TRUE	G1	872	1740	0.204598	TRUE
AGATAGACAACCGCTG-1-0	-5.68032	0.881136	Vehicle	JAX877	m1	TRUE	G2M	840	1778	0.0433071	FALSE
AGATAGACACCTGAAT-1-0	3.18848	2.41946	Vehicle	EML4-ALK	m1	FALSE	G1	1046	2999	0.305769	FALSE
AGATAGACAGATTTCG-1-0	7.74061	0.330213	Vehicle	JAX233	m1	TRUE	G2M	1025	2197	0.180701	FALSE
AGATAGACAGCCTTCT-1-0	4.4294	6.89236	Vehicle	EML4-ALK	m1	FALSE	G2M	2076	5807	0.104529	FALSE
AGATAGAGTGTGTACT-1-0	-6.07285	-0.494803	Vehicle	JAX877	m1	TRUE	G2M	835	1533	0.0534899	FALSE
AGATAGATCATCCTAT-1-0	2.81821	7.4074	Vehicle	EML4-ALK	m1	FALSE	G1	1987	6563	0.177815	FALSE
AGATAGATCATTGCCC-1-0	8.90717	0.410398	Vehicle	JAX233	m1	TRUE	G1	907	1861	0.0773777	FALSE
AGATAGATCTGGTTGA-1-0	7.71383	-0.314784	Vehicle	JAX233	m1	TRUE	G1	1909	5531	0.104683	FALSE
AGATCCAAGATGTTCC-1-0	3.11206	4.85738	Vehicle	EML4-ALK	m1	FALSE	G2M	1957	4782	0.0869929	FALSE
AGATCCAAGGGACCAT-1-0	4.67937	3.29147	Vehicle	EML4-ALK	m1	FALSE	G1	1323	3074	0.249187	FALSE
AGATCCAAGGTTCATC-1-0	5.04653	-7.1979	Vehicle	TH21	m1	FALSE	G2M	2173	5031	0.0322004	FALSE
AGATCCACACCTCAGG-1-0	3.92965	3.27877	Vehicle	EML4-ALK	m1	FALSE	G2M	1244	2643	0.229663	FALSE
AGATCCACACTCGATA-1-0	5.74225	-5.42051	Vehicle	EML4-ALK	m1	FALSE	G2M	1762	4077	0.130979	FALSE
AGATCCAGTATCATGC-1-0	-3.24112	-3.27295	Vehicle	JAX877	m1	TRUE	G1	2236	5833	0.0322304	FALSE
AGATCCAGTCCACATA-1-0	-5.17828	-1.14329	Vehicle	JAX877	m1	TRUE	G1	1094	2168	0.0710332	FALSE
AGATCGTAGTACCGGA-1-0	-5.94219	1.11797	Vehicle	JAX877	m1	TRUE	G1	1163	2327	0.034379	FALSE
AGATCGTGTCTACAGT-1-0	-2.09936	1.98023	Vehicle	JAX877	m1	TRUE	S	999	1877	0.155035	TRUE
AGATCGTGTGATAGTA-1-0	4.48184	7.42968	Vehicle	EML4-ALK	m1	FALSE	S	1901	5520	0.107246	FALSE
AGATCGTGTTCGAAGG-1-0	-4.03083	-1.49691	Vehicle	JAX877	m1	TRUE	G1	821	1598	0.0563204	FALSE
AGATCGTTCCTTTAGT-1-0	-4.76139	-1.83811	Vehicle	JAX877	m1	TRUE	G2M	1465	3093	0.0539929	FALSE
AGATCGTTCGCTGTCT-1-0	3.05887	6.16948	Vehicle	EML4-ALK	m1	FALSE	G1	1276	3157	0.16503	FALSE
AGATGAACAAGACCGA-1-0	2.29008	5.18198	Vehicle	EML4-ALK	m1	FALSE	G1	1822	4820	0.0979253	FALSE
AGATGAACAGGTTCCG-1-0	9.29438	0.805649	Vehicle	JAX233	m1	TRUE	G1	992	1895	0.0643799	FALSE
AGATGAACATGCAGCC-1-0	-5.38989	0.282677	Vehicle	JAX877	m1	TRUE	G1	1147	2070	0.0246377	FALSE
AGATGAAGTAAGTCAA-1-0	4.03115	4.87038	Vehicle	EML4-ALK	m1	FALSE	G2M	1483	3418	0.223523	FALSE
AGATGAAGTAGACACG-1-0	-7.45436	-0.0999876	Vehicle	JAX877	m1	TRUE	G1	1172	2600	0.0380769	FALSE
AGATGAAGTTAGTTCG-1-0	3.05231	6.66574	Vehicle	EML4-ALK	m1	FALSE	G1	1134	2567	0.124659	FALSE
AGATGCTAGGACTTCT-1-0	2.29547	5.14934	Vehicle	EML4-ALK	m1	FALSE	G1	1359	3224	0.0818859	FALSE
AGATGCTGTAGCGCCT-1-0	-3.40358	2.00949	Vehicle	JAX877	m1	TRUE	G1	1195	2375	0.0425263	FALSE
AGATGCTGTCTCTCAC-1-0	-6.20379	-0.745115	Vehicle	JAX877	m1	TRUE	G1	813	1669	0.077891	FALSE
AGATGCTGTCTGCAAT-1-0	-4.88278	-0.817355	Vehicle	JAX877	m1	TRUE	G1	1460	3106	0.0624598	FALSE
AGATGCTGTCTGTTAG-1-0	4.72398	-7.59398	Vehicle	TH21	m1	FALSE	G1	1531	3687	0.0829943	FALSE
AGATGCTTCAGCGTCG-1-0	5.4034	-8.03234	Vehicle	TH21	m1	FALSE	G2M	1658	3742	0.0224479	FALSE
AGCATCAAGCTCCACG-1-0	-7.02949	-3.4357	Vehicle	JAX877	m1	TRUE	G1	2888	8839	0.0676547	FALSE
AGCATCAAGGCGAAGG-1-0	-6.16056	-2.81809	Vehicle	JAX877	m1	TRUE	G1	904	1855	0.0371968	FALSE
AGCATCAAGTAGCCAG-1-0	4.23241	4.41171	Vehicle	EML4-ALK	m1	FALSE	S	2302	7182	0.232943	FALSE
AGCATCAAGTTAACAG-1-0	9.14116	1.36779	Vehicle	JAX233	m1	TRUE	G1	1543	4496	0.139235	FALSE
AGCATCACAAGATGGC-1-0	-5.81485	-5.17646	Vehicle	JAX877	m1	TRUE	G1	2167	7019	0.0655364	FALSE
AGCATCATCACGATCA-1-0	5.80394	-6.49798	Vehicle	TH21	m1	FALSE	G1	1915	4225	0.0653254	FALSE
AGCATCATCACTGTCC-1-0	-5.58431	-1.15083	Vehicle	JAX877	m1	TRUE	G1	952	1907	0.0435239	FALSE
AGCATCATCCCGGTAG-1-0	5.17016	5.82144	Vehicle	EML4-ALK	m1	FALSE	G2M	2196	6113	0.0919352	FALSE
AGCCAATAGCATCCTA-1-0	8.84859	-0.958632	Vehicle	JAX233	m1	TRUE	G1	1770	4522	0.0981866	FALSE
AGCCAATAGCCACAAG-1-0	8.68244	0.324912	Vehicle	JAX233	m1	TRUE	G1	2121	5502	0.0994184	FALSE
AGCCAATAGTGGAATT-1-0	-3.47573	-5.41021	Vehicle	JAX877	m1	TRUE	G2M	1161	2232	0.0743728	FALSE
AGCCAATCAGGACATG-1-0	2.9259	4.5865	Vehicle	EML4-ALK	m1	FALSE	G1	2897	9490	0.161749	FALSE
AGCCAATCATCCCGTT-1-0	0.569389	4.51441	Vehicle	EML4-ALK	m1	FALSE	G2M	1072	2605	0.238388	FALSE
AGCCACGAGCATCTTG-1-0	-4.88524	-3.31991	Vehicle	JAX877	m1	TRUE	G1	1055	2142	0.0214753	FALSE
AGCCACGAGTGGTGGT-1-0	-2.78054	1.89393	Vehicle	JAX877	m1	TRUE	G1	1324	3289	0.0738826	FALSE
AGCCACGCAGGTGTGA-1-0	4.61717	5.06236	Vehicle	EML4-ALK	m1	FALSE	G1	1202	2998	0.255837	FALSE
AGCCACGTCATCGTAG-1-0	4.54423	-4.09615	Vehicle	TH21	m1	FALSE	G1	942	1737	0.164652	TRUE
AGCCAGCAGAATAGTC-1-0	5.12384	7.62183	Vehicle	EML4-ALK	m1	FALSE	G2M	3083	11837	0.079243	FALSE
AGCCAGCAGGAAGTGA-1-0	6.55206	-6.5397	Vehicle	TH21	m1	FALSE	G2M	2954	9310	0.0924812	FALSE
AGCCAGCAGTCACACT-1-0	3.11002	-6.92467	Vehicle	TH21	m1	FALSE	G1	1663	3553	0.0320856	FALSE
AGCCAGCCACAATCTG-1-0	4.27649	5.10556	Vehicle	EML4-ALK	m1	FALSE	S	1712	4024	0.131461	FALSE
AGCCAGCCACCTCTGT-1-0	8.79764	-0.919036	Vehicle	JAX233	m1	TRUE	G1	2245	6267	0.123344	FALSE
AGCCAGCCATTGTACG-1-0	-3.47227	-3.40286	Vehicle	JAX877	m1	TRUE	S	2777	7582	0.0862569	FALSE
AGCCAGCGTGCTCGTG-1-0	-7.14626	0.881536	Vehicle	JAX877	m1	TRUE	G2M	898	1759	0.0415008	FALSE
AGCGATTCACTAGGCC-1-0	-6.00708	-2.71704	Vehicle	JAX877	m1	TRUE	G1	1137	2480	0.041129	FALSE
AGCGATTCACTTTATC-1-0	2.35323	3.0125	Vehicle	EML4-ALK	m1	FALSE	G1	1180	2892	0.197095	FALSE
AGCGATTGTATTGACC-1-0	-6.8541	-2.14066	Vehicle	JAX877	m1	TRUE	G1	1354	3329	0.0381496	FALSE
AGCGATTTCTCGCAGG-1-0	6.31107	-7.14934	Vehicle	TH21	m1	FALSE	S	2760	7824	0.0601994	FALSE
AGCGCCAAGACAGCGT-1-0	3.03927	5.01987	Vehicle	EML4-ALK	m1	FALSE	G1	2291	6497	0.12929	FALSE
AGCGCCAAGATCCAAA-1-0	-5.4331	-0.890811	Vehicle	JAX877	m1	TRUE	G2M	2579	7085	0.0677488	FALSE
AGCGCCAAGTACGAGC-1-0	6.1445	-6.43816	Vehicle	TH21	m1	FALSE	G2M	1351	3123	0.0707653	FALSE
AGCGCCACAAAGCGTG-1-0	-6.47653	-0.0497444	Vehicle	JAX877	m1	TRUE	G1	1070	2095	0.0267303	FALSE
AGCGCCACAGATGCGA-1-0	5.724	-4.61422	Vehicle	TH21	m1	FALSE	G2M	1474	3098	0.176888	FALSE
AGCGCCACAGGACTAG-1-0	-4.2096	-3.12831	Vehicle	JAX877	m1	TRUE	G1	1100	2241	0.0736278	FALSE
AGCGCCAGTCGAGATG-1-0	-6.32979	-3.05821	Vehicle	JAX877	m1	TRUE	G1	1292	3163	0.0765096	FALSE
AGCGCCAGTTGCCTAA-1-0	2.83006	7.50298	Vehicle	EML4-ALK	m1	FALSE	G1	1307	2987	0.0398393	FALSE
AGCGCCATCCTTCACG-1-0	-6.35964	-3.53177	Vehicle	JAX877	m1	TRUE	G1	1363	3189	0.0567576	FALSE
AGCGCCATCTCTGCCA-1-0	-5.92427	0.585213	Vehicle	JAX877	m1	TRUE	G1	1108	2201	0.0745116	FALSE
AGCGCCATCTTCTCAA-1-0	3.02479	-6.34354	Vehicle	JAX877	m1	TRUE	G1	1272	2881	0.0753211	FALSE
AGCGCTGAGACATCAA-1-0	4.00573	-4.47145	Vehicle	TH21	m1	FALSE	G1	962	1677	0.0816935	FALSE
AGCGCTGAGAGGGCGA-1-0	5.96894	-6.85978	Vehicle	TH21	m1	FALSE	G2M	2648	7761	0.0676459	FALSE
AGCGCTGCACTGCACG-1-0	3.03223	5.35374	Vehicle	EML4-ALK	m1	FALSE	G1	1463	3881	0.16001	FALSE
AGCGCTGCAGAGGTAC-1-0	-6.54534	-0.160183	Vehicle	JAX877	m1	TRUE	G1	1024	2295	0.0300654	FALSE
AGCGCTGCAGTCGCTG-1-0	-4.48589	-5.65245	Vehicle	JAX877	m1	TRUE	G1	1092	2449	0.0669661	FALSE
AGCGCTGCATCGATAC-1-0	4.88012	4.66837	Vehicle	EML4-ALK	m1	FALSE	G2M	1707	4685	0.207684	FALSE
AGCGCTGGTGGCACTC-1-0	-1.5543	-3.12397	Vehicle	JAX877	m1	TRUE	G1	990	1843	0.147585	FALSE
AGCGCTGTCAAGCTTG-1-0	4.15354	6.11137	Vehicle	EML4-ALK	m1	FALSE	G2M	919	1763	0.0986954	FALSE
AGCGCTGTCCTAACAG-1-0	1.8695	5.11318	Vehicle	EML4-ALK	m1	FALSE	G1	1292	3153	0.188075	FALSE
AGCGTATAGACTCTTG-1-0	3.93736	-3.64383	Vehicle	TH21	m1	FALSE	G1	924	2194	0.289426	FALSE
AGCGTATAGCTGAAGC-1-0	-7.02791	1.17152	Vehicle	JAX877	m1	TRUE	G1	1205	2958	0.0513861	FALSE
AGCGTATAGTGCTCAT-1-0	-3.92012	-3.6586	Vehicle	JAX877	m1	TRUE	G1	1312	2692	0.0750371	FALSE
AGCGTATCAAGTCGTT-1-0	-3.95203	-0.0827127	Vehicle	JAX877	m1	TRUE	G2M	1658	3969	0.188461	FALSE
AGCGTATCATAGACTC-1-0	-3.52919	-2.89355	Vehicle	JAX877	m1	TRUE	G1	1617	3345	0.0556054	FALSE
AGCGTATGTAGCCAGA-1-0	-4.76444	2.15399	Vehicle	JAX877	m1	TRUE	G1	943	2191	0.0465541	FALSE
AGCGTATGTCACTCTC-1-0	0.822667	-1.5707	Vehicle	EML4-ALK	m1	FALSE	G1	899	1802	0.265261	TRUE
AGCGTATGTCCCGTGA-1-0	5.53786	5.78935	Vehicle	EML4-ALK	m1	FALSE	G2M	2110	5645	0.134632	FALSE
AGCGTATTCATAGCAC-1-0	-1.50826	-0.660519	Vehicle	JAX877	m1	TRUE	G1	1431	2727	0.0990099	FALSE
AGCGTATTCCCGATCT-1-0	2.13018	5.14168	Vehicle	EML4-ALK	m1	FALSE	G1	1614	4367	0.148615	FALSE
AGCGTATTCGGCCAAC-1-0	-3.84594	-2.39081	Vehicle	JAX877	m1	TRUE	G1	836	1719	0.106457	FALSE
AGCGTCGCAAATGGCG-1-0	9.89123	0.627929	Vehicle	JAX233	m1	TRUE	G1	990	2221	0.0607834	FALSE
AGCGTCGCAGCCTATA-1-0	5.07809	6.28351	Vehicle	EML4-ALK	m1	FALSE	G2M	1141	2444	0.0945172	FALSE
AGCTACACAGGCGTTC-1-0	-3.49681	-3.43344	Vehicle	JAX877	m1	TRUE	G1	1037	2005	0.0718204	FALSE
AGCTACACAGGTGTGA-1-0	7.93723	0.35969	Vehicle	JAX233	m1	TRUE	G2M	1416	3429	0.142024	FALSE
AGCTACAGTCGTTGCG-1-0	-2.76968	-0.753845	Vehicle	JAX877	m1	TRUE	G1	823	1475	0.115932	FALSE
AGCTACAGTGGCACTC-1-0	3.71573	7.74522	Vehicle	EML4-ALK	m1	FALSE	G1	2507	8660	0.119053	FALSE
AGCTACATCAGCTGTA-1-0	-2.61182	-5.114	Vehicle	JAX877	m1	TRUE	G1	1794	3681	0.0478131	FALSE
AGCTCAAAGCCTTTCC-1-0	4.3869	5.27499	Vehicle	EML4-ALK	m1	FALSE	G2M	1836	4832	0.148593	FALSE
AGCTCAAAGCGAACTG-1-0	8.80287	0.467943	Vehicle	JAX233	m1	TRUE	G1	1420	3181	0.054071	FALSE
AGCTCAACACTAACGT-1-0	5.77036	-5.80013	Vehicle	TH21	m1	FALSE	G1	1714	3393	0.0403772	FALSE
AGCTCAACAGGCATTT-1-0	3.7151	-3.8019	Vehicle	TH21	m1	FALSE	G2M	908	1474	0.117368	FALSE
AGCTCAATCGCCACTT-1-0	-4.1892	-2.56198	Vehicle	JAX877	m1	TRUE	G1	1277	2701	0.0784894	FALSE
AGCTCAATCTGTTGGA-1-0	-5.1047	-4.44805	Vehicle	JAX877	m1	TRUE	G1	1076	2218	0.0527502	FALSE
AGCTTCCAGCATCCCG-1-0	-6.02682	-4.21174	Vehicle	JAX877	m1	TRUE	G1	1017	2465	0.117241	FALSE
AGCTTCCAGGAGAGGC-1-0	-6.06883	-2.14088	Vehicle	JAX877	m1	TRUE	G1	1196	2675	0.0598131	FALSE
AGCTTCCAGTAAGCAT-1-0	-4.33041	1.70234	Vehicle	JAX877	m1	TRUE	G1	1632	3896	0.0698152	FALSE
AGCTTCCCAAGTATAG-1-0	4.51169	-6.45844	Vehicle	TH21	m1	FALSE	G1	2935	8694	0.0698183	FALSE
AGCTTCCGTGCGAGTA-1-0	1.47015	7.09107	Vehicle	EML4-ALK	m1	FALSE	G1	1808	5219	0.0814332	FALSE
AGCTTCCTCTATTTCG-1-0	-2.29928	-3.94144	Vehicle	TH21	m1	FALSE	G2M	834	1460	0.0780822	FALSE
AGCTTCCTCTCGCCTA-1-0	5.21241	-3.80249	Vehicle	TH21	m1	FALSE	G1	814	1380	0.176812	TRUE
AGGAAATAGGCTGAAC-1-0	-4.6491	-3.00692	Vehicle	JAX877	m1	TRUE	G1	1626	3838	0.0521105	FALSE
AGGAAATAGTACTCGT-1-0	-0.723364	-3.56009	Vehicle	JAX877	m1	TRUE	G1	1349	2778	0.107631	FALSE
AGGAAATCAGTCCGTG-1-0	3.51555	6.81191	Vehicle	EML4-ALK	m1	FALSE	G1	1459	3364	0.118014	FALSE
AGGAAATTCTAGCAAC-1-0	3.82612	5.44039	Vehicle	EML4-ALK	m1	FALSE	S	1349	3020	0.11755	FALSE
AGGAATAAGCGTTCAT-1-0	-3.2196	-5.35355	Vehicle	JAX877	m1	TRUE	G1	1099	2432	0.115132	FALSE
AGGAATAAGCTCACTA-1-0	6.17347	-6.30845	Vehicle	TH21	m1	FALSE	G1	1935	4773	0.103918	FALSE
AGGAATAAGTTAACAG-1-0	4.81118	5.87379	Vehicle	EML4-ALK	m1	FALSE	G2M	1785	4519	0.122151	FALSE
AGGAATACACACGGTC-1-0	-6.74557	-1.63357	Vehicle	JAX877	m1	TRUE	G1	1397	3222	0.0800745	FALSE
AGGAATACAGAATGTA-1-0	4.80631	-7.90689	Vehicle	TH21	m1	FALSE	G1	3459	12499	0.037523	FALSE
AGGAATAGTGGACCAA-1-0	2.46108	2.49961	Vehicle	EML4-ALK	m1	FALSE	G1	938	2254	0.259982	FALSE
AGGAATAGTGTAGTGG-1-0	-6.98531	-3.58796	Vehicle	JAX877	m1	TRUE	G1	1099	2254	0.0856255	FALSE
AGGAATAGTTACCTGA-1-0	3.52693	5.36868	Vehicle	EML4-ALK	m1	FALSE	G1	1743	4898	0.210494	FALSE
AGGAATAGTTCTCCAC-1-0	-3.40003	-1.85347	Vehicle	EML4-ALK	m1	FALSE	G1	1287	2564	0.108814	FALSE
AGGAATATCGGCATTA-1-0	-7.0854	-0.0215191	Vehicle	JAX877	m1	TRUE	G1	1227	2816	0.0447443	FALSE
AGGAATATCTTTGGAG-1-0	9.74592	0.117392	Vehicle	JAX233	m1	TRUE	G2M	950	2022	0.0974283	FALSE
AGGACGAAGTAAGCAT-1-0	-2.52848	-4.4252	Vehicle	JAX877	m1	TRUE	G1	3015	9734	0.0793096	FALSE
AGGACGACAAATAAGC-1-0	3.74132	-7.45257	Vehicle	TH21	m1	FALSE	G1	2418	6597	0.0562377	FALSE
AGGACGATCGAACCAT-1-0	4.89168	-5.57991	Vehicle	TH21	m1	FALSE	G2M	982	1750	0.0794286	FALSE
AGGACTTAGAAATTGC-1-0	-7.85854	-3.63503	Vehicle	JAX877	m1	TRUE	G1	1042	2884	0.0402219	FALSE
AGGACTTAGCAGGCAT-1-0	3.7977	1.05998	Vehicle	EML4-ALK	m1	FALSE	G2M	982	2845	0.463972	FALSE
AGGACTTAGGACACTG-1-0	-6.94428	0.266214	Vehicle	JAX877	m1	TRUE	G1	1543	4034	0.0572633	FALSE
AGGACTTAGTGGTGAC-1-0	3.72293	4.06538	Vehicle	EML4-ALK	m1	FALSE	G2M	949	1904	0.246849	TRUE
AGGACTTCAAACACCT-1-0	-4.98708	2.25349	Vehicle	JAX877	m1	TRUE	G1	1482	4450	0.0361798	FALSE
AGGACTTCAAATTAGG-1-0	4.94597	-2.94014	Vehicle	TH21	m1	FALSE	G1	1041	2582	0.388071	FALSE
AGGACTTCACTCCGAG-1-0	3.91516	7.10504	Vehicle	EML4-ALK	m1	FALSE	G1	1628	4178	0.137626	FALSE
AGGACTTCATACGCAT-1-0	4.5914	2.18236	Vehicle	EML4-ALK	m1	FALSE	G1	972	2139	0.267415	FALSE
AGGACTTCATGTTCAG-1-0	3.97661	-6.5945	Vehicle	TH21	m1	FALSE	G1	1731	4081	0.0926244	FALSE
AGGACTTGTATCTCTT-1-0	-4.73692	-1.16418	Vehicle	JAX877	m1	TRUE	G1	1213	2454	0.0851671	FALSE
AGGACTTGTGTGTACT-1-0	-5.16383	0.448181	Vehicle	JAX877	m1	TRUE	G1	1654	3514	0.0882186	FALSE
AGGACTTGTTCTCGTC-1-0	4.65485	1.6471	Vehicle	EML4-ALK	m1	FALSE	G2M	1199	2964	0.331984	FALSE
AGGACTTTCTAGTGAC-1-0	-3.1741	-0.816142	Vehicle	TH21	m1	FALSE	G1	905	2129	0.15923	FALSE
AGGACTTTCTCGCTCA-1-0	3.21008	-6.48549	Vehicle	TH21	m1	FALSE	G1	1479	3578	0.0740637	FALSE
AGGAGGTAGATGGCAC-1-0	-6.09826	-2.36898	Vehicle	JAX877	m1	TRUE	G1	1128	2426	0.0651278	FALSE
AGGAGGTAGGTAGGCT-1-0	4.11812	4.05042	Vehicle	EML4-ALK	m1	FALSE	G2M	2116	6339	0.285376	FALSE
AGGAGGTGTAAGACCG-1-0	-2.08547	-3.79819	Vehicle	JAX877	m1	TRUE	G2M	2314	5999	0.0973496	FALSE
AGGAGGTGTCTTGTCC-1-0	3.46935	-6.01886	Vehicle	TH21	m1	FALSE	G1	2197	4988	0.0892141	FALSE
AGGAGGTGTGATACCT-1-0	-3.83701	-4.01472	Vehicle	JAX877	m1	TRUE	G1	1567	3378	0.0547661	FALSE
AGGATAAAGCGATGGT-1-0	2.97698	4.23802	Vehicle	EML4-ALK	m1	FALSE	G1	844	2098	0.29552	FALSE
AGGATAACAGACTGCC-1-0	3.85992	2.29351	Vehicle	EML4-ALK	m1	FALSE	G1	1127	2801	0.355944	FALSE
AGGATAACATGAATCC-1-0	-5.08504	-1.0787	Vehicle	JAX877	m1	TRUE	G1	1121	2250	0.0755556	FALSE
AGGATAAGTACCTAGT-1-0	4.08924	5.89017	Vehicle	EML4-ALK	m1	FALSE	G1	1361	3452	0.157879	FALSE
AGGATAAGTAGGACTG-1-0	4.63446	7.45553	Vehicle	EML4-ALK	m1	FALSE	G1	1613	3841	0.0752408	FALSE
AGGATAAGTCCAATCA-1-0	5.04853	-5.99697	Vehicle	TH21	m1	FALSE	G1	1443	3205	0.130733	FALSE
AGGATAAGTGAATATG-1-0	7.74919	-0.0265358	Vehicle	JAX233	m1	TRUE	S	1808	4770	0.220964	FALSE
AGGATAATCCGCACGA-1-0	4.42204	5.58863	Vehicle	EML4-ALK	m1	FALSE	G2M	1562	3791	0.160116	FALSE
AGGATCTAGATCCAAA-1-0	6.57583	-7.42608	Vehicle	TH21	m1	FALSE	G2M	2173	5335	0.0427366	FALSE
AGGATCTCAGTCTGGC-1-0	-5.09287	-3.59687	Vehicle	JAX877	m1	TRUE	G1	1052	2005	0.0438903	FALSE
AGGATCTGTACGACAG-1-0	4.50578	4.82257	Vehicle	EML4-ALK	m1	FALSE	G2M	1327	3861	0.312354	FALSE
AGGATCTGTCGATTTG-1-0	-4.8666	-2.64298	Vehicle	JAX877	m1	TRUE	G1	1072	1997	0.0305458	FALSE
AGGATCTTCCAGTTCC-1-0	-6.64885	1.15748	Vehicle	JAX877	m1	TRUE	G1	1925	5346	0.043771	FALSE
AGGATCTTCTAAACGC-1-0	-2.39993	-1.73059	Vehicle	JAX877	m1	TRUE	G1	894	1482	0.0708502	FALSE
AGGATCTTCTGAGGTT-1-0	-4.1286	-1.73958	Vehicle	JAX877	m1	TRUE	G1	1515	3130	0.0619808	FALSE
AGGATCTTCTGGCCAG-1-0	-4.63252	-2.65001	Vehicle	JAX877	m1	TRUE	G1	2103	4892	0.0891251	FALSE
AGGCATTAGGTAGATT-1-0	3.81094	2.35838	Vehicle	EML4-ALK	m1	FALSE	G1	803	1626	0.183272	TRUE
AGGCATTAGTTCATCG-1-0	3.06238	-7.05955	Vehicle	TH21	m1	FALSE	G1	1518	3448	0.0536543	FALSE
AGGCATTCACCTGAAT-1-0	-6.95964	0.181105	Vehicle	JAX877	m1	TRUE	G1	1030	2516	0.0381558	FALSE
AGGCATTCACGCAAAG-1-0	4.4058	6.48268	Vehicle	EML4-ALK	m1	FALSE	G1	2312	6629	0.0767838	FALSE
AGGCATTCATGGAGAC-1-0	-5.98103	1.19966	Vehicle	JAX877	m1	TRUE	G1	1657	4269	0.0822207	FALSE
AGGCATTGTCCGCAGT-1-0	-5.72275	-1.23443	Vehicle	JAX877	m1	TRUE	G1	1127	2643	0.0469164	FALSE
AGGCATTTCGATACAC-1-0	4.53927	6.97495	Vehicle	EML4-ALK	m1	FALSE	S	1922	4890	0.0562372	FALSE
AGGCATTTCTCCCATG-1-0	5.32651	-5.3239	Vehicle	TH21	m1	FALSE	G1	1291	2409	0.103362	FALSE
AGGCATTTCTTCCACG-1-0	-6.97039	-0.921696	Vehicle	JAX877	m1	TRUE	G1	1292	3106	0.0566645	FALSE
AGGCCACAGACCTGGA-1-0	1.57878	7.01508	Vehicle	EML4-ALK	m1	FALSE	G1	1622	4015	0.0814446	FALSE
AGGCCACAGGTGCTTT-1-0	0.804015	4.22816	Vehicle	EML4-ALK	m1	FALSE	G1	882	1810	0.254144	TRUE
AGGCCACGTGAGCGAT-1-0	4.48312	-5.42025	Vehicle	EML4-ALK	m1	FALSE	G1	2398	5830	0.156775	FALSE
AGGCCACTCTGAGAAA-1-0	-6.97908	-0.535607	Vehicle	JAX877	m1	TRUE	G1	1131	2580	0.0418605	FALSE
AGGCTGCAGAGATGCC-1-0	4.56296	6.34749	Vehicle	EML4-ALK	m1	FALSE	S	1850	5051	0.161156	FALSE
AGGCTGCAGATCGGTG-1-0	2.24006	5.51551	Vehicle	EML4-ALK	m1	FALSE	G1	1370	3788	0.17793	FALSE
AGGCTGCAGCACCGTC-1-0	-4.01736	-0.694443	Vehicle	JAX877	m1	TRUE	G1	1350	2491	0.0353272	FALSE
AGGCTGCAGTTCTCTT-1-0	-4.55131	-2.77268	Vehicle	JAX877	m1	TRUE	G1	1443	3172	0.0428752	FALSE
AGGCTGCCAAACGGCA-1-0	-3.80052	-1.54612	Vehicle	JAX877	m1	TRUE	G1	1094	2127	0.0822755	FALSE
AGGCTGCCAGGCTTGC-1-0	5.45378	-5.42113	Vehicle	TH21	m1	FALSE	G2M	1707	3239	0.0966348	FALSE
AGGCTGCTCCGTGGCA-1-0	-2.71551	-5.27037	Vehicle	JAX877	m1	TRUE	G2M	1672	3492	0.0418099	FALSE
AGGCTGCTCTACTGCC-1-0	3.79398	-7.41132	Vehicle	TH21	m1	FALSE	G1	1780	4100	0.044878	FALSE
AGGGAGTAGTTGCGAG-1-0	-6.0807	-2.06095	Vehicle	JAX877	m1	TRUE	G1	2013	5885	0.112659	FALSE
AGGGAGTGTAGCGATG-1-0	3.69256	5.59004	Vehicle	EML4-ALK	m1	FALSE	G1	1520	3800	0.173158	FALSE
AGGGAGTGTCGATTTG-1-0	1.67668	6.21182	Vehicle	EML4-ALK	m1	FALSE	G1	1582	4244	0.121819	FALSE
AGGGAGTGTGTTAAAG-1-0	-1.64131	-3.49369	Vehicle	JAX877	m1	TRUE	G1	897	1538	0.116385	FALSE
AGGGAGTGTTGGTAGG-1-0	3.52004	7.12538	Vehicle	EML4-ALK	m1	FALSE	G1	1541	3987	0.108854	FALSE
AGGGAGTTCCATCACC-1-0	2.32176	4.43159	Vehicle	EML4-ALK	m1	FALSE	G1	1313	3372	0.129893	FALSE
AGGGCCTAGGATGTTA-1-0	-6.7843	-1.52431	Vehicle	JAX877	m1	TRUE	G1	2896	9251	0.0666955	FALSE
AGGGCCTAGGCCTAGA-1-0	-6.2231	-4.19435	Vehicle	JAX877	m1	TRUE	G1	2009	5560	0.0465827	FALSE
AGGGCCTAGTTCGGTT-1-0	4.63078	3.86831	Vehicle	EML4-ALK	m1	FALSE	G1	1539	3493	0.196106	FALSE
AGGGCCTCAACTCCCT-1-0	-6.03645	1.04482	Vehicle	JAX877	m1	TRUE	G1	1047	1811	0.0734401	FALSE
AGGGCCTCACGAGGAT-1-0	4.44701	5.54135	Vehicle	EML4-ALK	m1	FALSE	G2M	1735	4106	0.123721	FALSE
AGGGCCTCAGCTGTCG-1-0	-7.70279	0.481416	Vehicle	JAX877	m1	TRUE	G1	1987	6012	0.0394212	FALSE
AGGGCCTCATCGCTCT-1-0	-7.96746	-2.02573	Vehicle	JAX877	m1	TRUE	G1	904	2052	0.0346004	FALSE
AGGGCCTGTTATCTTC-1-0	5.93449	-7.07783	Vehicle	TH21	m1	FALSE	G2M	2377	6010	0.041431	FALSE
AGGGCCTGTTGATCGT-1-0	-3.8862	2.51061	Vehicle	JAX877	m1	TRUE	G1	857	1768	0.0701357	FALSE
AGGGCCTTCACTCTTA-1-0	4.25252	5.6198	Vehicle	EML4-ALK	m1	FALSE	G1	1426	3838	0.182908	FALSE
AGGGCCTTCAGCAGAG-1-0	-5.9342	0.646924	Vehicle	JAX877	m1	TRUE	G1	877	1746	0.0400916	FALSE
AGGGCCTTCTGTACAG-1-0	2.67631	7.22385	Vehicle	EML4-ALK	m1	FALSE	G1	2270	6682	0.0870997	FALSE
AGGGCTCAGTTGTAAG-1-0	4.61924	-8.17161	Vehicle	TH21	m1	FALSE	G1	1866	4314	0.0115902	FALSE
AGGGCTCCAAATGGTA-1-0	2.95795	4.20687	Vehicle	EML4-ALK	m1	FALSE	G1	1131	3270	0.317431	FALSE
AGGGCTCCAACAGTGG-1-0	-6.52238	-1.44603	Vehicle	JAX877	m1	TRUE	G1	2502	7633	0.117778	FALSE
AGGGCTCCATGTGCTA-1-0	-4.86691	-2.96606	Vehicle	JAX877	m1	TRUE	G1	1004	2257	0.0611431	FALSE
AGGGCTCGTGCAACGA-1-0	4.05305	7.86988	Vehicle	EML4-ALK	m1	FALSE	G1	1557	4141	0.0755856	FALSE
AGGGCTCGTTCCGCGA-1-0	-4.88509	-1.47766	Vehicle	JAX877	m1	TRUE	G1	1305	2848	0.114817	FALSE
AGGGCTCTCACGATCA-1-0	-4.86827	1.88072	Vehicle	JAX877	m1	TRUE	G1	1191	2931	0.0392358	FALSE
AGGGTCCAGGAGATAG-1-0	2.208	6.19285	Vehicle	EML4-ALK	m1	FALSE	G1	1365	3934	0.108795	FALSE
AGGGTCCAGGCCTGCT-1-0	5.03409	-2.89491	Vehicle	TH21	m1	FALSE	G2M	1120	2563	0.369879	FALSE
AGGGTCCAGTGCTCAT-1-0	4.5594	3.09971	Vehicle	EML4-ALK	m1	FALSE	G1	1268	2709	0.225544	FALSE
AGGGTCCCAATGACCT-1-0	-1.81986	-2.10267	Vehicle	JAX877	m1	TRUE	G1	875	1629	0.137508	FALSE
AGGGTCCCAGAGCCCT-1-0	4.50939	4.53629	Vehicle	EML4-ALK	m1	FALSE	G1	1741	4658	0.262559	FALSE
AGGGTCCCAGCTGGTC-1-0	-4.73634	2.29985	Vehicle	JAX877	m1	TRUE	G1	1038	2187	0.0329218	FALSE
AGGGTCCGTAGGACCA-1-0	3.83477	-6.59637	Vehicle	TH21	m1	FALSE	G1	1447	2978	0.0913365	FALSE
AGGGTCCGTCAAGGCA-1-0	-5.64454	0.658936	Vehicle	JAX877	m1	TRUE	G1	1403	2921	0.0311537	FALSE
AGGGTCCTCCTTCTTC-1-0	-3.97969	-4.2633	Vehicle	JAX877	m1	TRUE	G1	1071	2196	0.0664845	FALSE
AGGGTCCTCTAGCCTC-1-0	0.445852	-5.02851	Vehicle	EML4-ALK	m1	FALSE	G1	1267	2888	0.0197368	FALSE
AGGGTGAAGCGCAATG-1-0	-6.61858	-4.75745	Vehicle	JAX877	m1	TRUE	G1	2837	9804	0.0635455	FALSE
AGGGTGAAGTCGGCAA-1-0	-6.66619	-2.94704	Vehicle	JAX877	m1	TRUE	G1	1271	2880	0.0666667	FALSE
AGGGTGACAATCACGT-1-0	-5.09006	-2.33195	Vehicle	JAX877	m1	TRUE	G1	1090	2272	0.0858275	FALSE
AGGGTGACAGTCTTCC-1-0	-3.52445	-3.3259	Vehicle	JAX877	m1	TRUE	G1	1237	2755	0.0874773	FALSE
AGGGTGACATAGCACT-1-0	8.02371	0.950987	Vehicle	JAX233	m1	TRUE	G1	981	2082	0.126801	FALSE
AGGGTGAGTCGTGGTC-1-0	8.47458	-0.79152	Vehicle	JAX233	m1	TRUE	G2M	1518	3990	0.129825	FALSE
AGGGTGATCAAGTGTC-1-0	-1.15441	0.336486	Vehicle	JAX877	m1	TRUE	G2M	920	1631	0.159411	TRUE
AGGGTGATCCTTCTGG-1-0	9.64831	1.32554	Vehicle	JAX233	m1	TRUE	G1	1612	4312	0.0927644	FALSE
AGGGTTTAGAAGCGCT-1-0	2.51408	4.56991	Vehicle	EML4-ALK	m1	FALSE	G1	1104	2860	0.267483	FALSE
AGGGTTTAGACCATGG-1-0	4.34252	3.66985	Vehicle	EML4-ALK	m1	FALSE	G1	1366	2950	0.218983	FALSE
AGGGTTTAGACGCCCT-1-0	-3.27314	-3.96009	Vehicle	JAX877	m1	TRUE	G1	1119	2100	0.102857	FALSE
AGGGTTTGTAATTGGA-1-0	5.04454	-7.86605	Vehicle	TH21	m1	FALSE	G1	2400	6728	0.0593044	FALSE
AGGGTTTGTGCTCTCT-1-0	-5.33995	-3.05969	Vehicle	JAX877	m1	TRUE	G1	1150	2381	0.0814784	FALSE
AGGGTTTGTTAAGACA-1-0	-5.60212	-0.0323256	Vehicle	JAX877	m1	TRUE	G1	1076	2273	0.0409151	FALSE
AGGGTTTTCATCTACT-1-0	-5.49461	2.36836	Vehicle	JAX877	m1	TRUE	G1	1381	3477	0.0365257	FALSE
AGGGTTTTCCCGAAAT-1-0	-7.77538	-2.06532	Vehicle	JAX877	m1	TRUE	G1	1473	3859	0.0583053	FALSE
AGGGTTTTCTTAGGAC-1-0	1.96323	5.47769	Vehicle	EML4-ALK	m1	FALSE	G1	1386	3174	0.0806553	FALSE
AGGTAGGAGATTGCGG-1-0	4.87575	1.22024	Vehicle	JAX233	m1	TRUE	G1	973	1865	0.240214	TRUE
AGGTAGGAGCATGCAG-1-0	8.3246	1.68385	Vehicle	JAX233	m1	TRUE	G1	1201	3170	0.174132	FALSE
AGGTAGGAGGTACAGC-1-0	-4.83003	-4.82859	Vehicle	JAX877	m1	TRUE	G1	1290	2807	0.0545066	FALSE
AGGTAGGAGTTAACGA-1-0	-6.4201	0.978654	Vehicle	JAX877	m1	TRUE	G1	1040	2335	0.0578158	FALSE
AGGTAGGCAGAATCGG-1-0	4.24186	-4.06219	Vehicle	TH21	m1	FALSE	G1	810	1328	0.121988	FALSE
AGGTAGGTCAACTCTT-1-0	-6.90672	-2.15374	Vehicle	JAX877	m1	TRUE	G1	1467	3880	0.064433	FALSE
AGGTAGGTCATTCGTT-1-0	-7.29821	-1.61649	Vehicle	JAX877	m1	TRUE	G1	1963	5415	0.0555863	FALSE
AGGTAGGTCCTTCGAC-1-0	4.64516	2.34055	Vehicle	EML4-ALK	m1	FALSE	G1	836	1816	0.273128	TRUE
AGGTCATAGAGTGTGC-1-0	5.26573	7.37778	Vehicle	EML4-ALK	m1	FALSE	G2M	2323	6951	0.0372608	FALSE
AGGTCATAGCATATGA-1-0	-4.89021	-1.88519	Vehicle	JAX877	m1	TRUE	G2M	1393	2977	0.0900235	FALSE
AGGTCATAGCGACTTT-1-0	6.68503	-6.68319	Vehicle	TH21	m1	FALSE	G2M	2757	8605	0.0964556	FALSE
AGGTCATAGCTTTGTG-1-0	-3.0729	-2.42671	Vehicle	JAX877	m1	TRUE	G1	1365	2847	0.0614682	FALSE
AGGTCATAGGGATCGT-1-0	4.27113	-8.13527	Vehicle	TH21	m1	FALSE	G1	1546	3836	0.0291971	FALSE
AGGTCATAGTGTTGAA-1-0	3.90186	-3.12812	Vehicle	TH21	m1	FALSE	G1	1021	1733	0.148298	FALSE
AGGTCATTCCGATGCG-1-0	3.34426	3.17054	Vehicle	EML4-ALK	m1	FALSE	G1	1230	2947	0.270444	FALSE
AGGTCATTCGAAATCC-1-0	-3.47012	0.982015	Vehicle	JAX877	m1	TRUE	G1	1820	4202	0.0732984	FALSE
AGGTCTACAGAGATTA-1-0	-6.05017	-1.03265	Vehicle	JAX877	m1	TRUE	G1	1011	2223	0.0494827	FALSE
AGGTCTAGTTGTAGCT-1-0	5.3561	6.00184	Vehicle	EML4-ALK	m1	FALSE	G2M	2158	5823	0.118839	FALSE
AGGTCTATCACCGCTT-1-0	-2.94349	-5.36738	Vehicle	JAX877	m1	TRUE	G1	984	2185	0.0736842	FALSE
AGGTCTATCAGCATTG-1-0	-5.71487	-0.234378	Vehicle	JAX877	m1	TRUE	G1	1123	2194	0.0492252	FALSE
AGGTCTATCCGCATAA-1-0	5.42897	-4.55472	Vehicle	TH21	m1	FALSE	G1	1240	2271	0.132981	FALSE
AGGTCTATCCTTATCA-1-0	7.95397	-0.150697	Vehicle	JAX233	m1	TRUE	G2M	2061	5527	0.143839	FALSE
AGGTGTTCACCTTCGT-1-0	-6.57169	0.239372	Vehicle	JAX877	m1	TRUE	G1	1057	2421	0.054936	FALSE
AGGTGTTCAGTACTAC-1-0	4.66538	-7.38192	Vehicle	TH21	m1	FALSE	G1	1074	2207	0.0842773	FALSE
AGGTGTTGTCTAACGT-1-0	-7.43183	-2.5235	Vehicle	JAX877	m1	TRUE	G1	928	2169	0.054864	FALSE
AGGTGTTTCTGCCTGT-1-0	-2.96617	-3.23985	Vehicle	JAX877	m1	TRUE	G1	1309	2811	0.0864461	FALSE
AGGTTACAGTGACCTT-1-0	-4.90115	-1.90088	Vehicle	JAX877	m1	TRUE	G1	2822	7435	0.070881	FALSE
AGGTTACCAACAGAGC-1-0	4.88063	-7.21532	Vehicle	TH21	m1	FALSE	G1	1455	3192	0.0560777	FALSE
AGGTTACCAAGGTCTT-1-0	7.37501	-0.00733399	Vehicle	JAX233	m1	TRUE	G2M	1991	4902	0.123011	FALSE
AGGTTACGTATATGGA-1-0	-6.22813	-1.05904	Vehicle	EML4-ALK	m1	FALSE	G1	1913	5022	0.0300677	FALSE
AGGTTACGTATCAGGG-1-0	-1.3386	-0.973878	Vehicle	JAX877	m1	TRUE	G2M	834	1444	0.146814	FALSE
AGGTTACGTGGGCTTC-1-0	2.55387	5.2397	Vehicle	EML4-ALK	m1	FALSE	G1	1043	2398	0.161801	FALSE
AGGTTACGTGTTGAGG-1-0	-5.10144	-5.26033	Vehicle	JAX877	m1	TRUE	G1	2713	9421	0.0314192	FALSE
AGGTTACTCAAGCTGT-1-0	-4.77895	1.93695	Vehicle	JAX877	m1	TRUE	G1	1169	3016	0.0460875	FALSE
AGGTTACTCCTCGCAT-1-0	5.00354	7.77776	Vehicle	EML4-ALK	m1	FALSE	G2M	2341	7772	0.0738549	FALSE
AGGTTGTAGCAACCAG-1-0	10.2822	0.882603	Vehicle	JAX233	m1	TRUE	G1	1774	5204	0.0755188	FALSE
AGGTTGTAGCGGCTCT-1-0	4.35325	-2.62569	Vehicle	TH21	m1	FALSE	G1	852	1386	0.223665	TRUE
AGGTTGTAGCTCGCAC-1-0	3.54797	3.78507	Vehicle	EML4-ALK	m1	FALSE	G2M	816	2024	0.340415	FALSE
AGGTTGTCAACACGAG-1-0	-7.56102	-0.518204	Vehicle	JAX877	m1	TRUE	G1	1953	6214	0.0626006	FALSE
AGGTTGTCAACCGCCA-1-0	-5.83219	-0.641124	Vehicle	JAX877	m1	TRUE	G1	1058	2236	0.0389088	FALSE
AGGTTGTCAACGTATC-1-0	0.354487	4.12489	Vehicle	EML4-ALK	m1	FALSE	G1	836	1627	0.152428	TRUE
AGGTTGTCAATGAACA-1-0	10.0804	1.75329	Vehicle	JAX233	m1	TRUE	G1	1345	3711	0.0891943	FALSE
AGGTTGTCATTAAAGG-1-0	-4.75238	0.00579423	Vehicle	JAX877	m1	TRUE	G1	918	1678	0.034565	FALSE
AGGTTGTGTATCGGTT-1-0	9.77867	0.0936699	Vehicle	JAX233	m1	TRUE	G1	1746	4505	0.0692564	FALSE
AGGTTGTGTCCACTTC-1-0	-4.34516	1.37264	Vehicle	JAX877	m1	TRUE	G1	1533	3787	0.0720887	FALSE
AGTAACCAGACGAGCT-1-0	3.60197	6.38204	Vehicle	EML4-ALK	m1	FALSE	G1	1657	4384	0.134124	FALSE
AGTAACCAGATTTGCC-1-0	-5.23241	-3.50065	Vehicle	JAX877	m1	TRUE	G1	1524	3262	0.0938075	FALSE
AGTAACCAGCTAGCCC-1-0	2.48962	6.90957	Vehicle	EML4-ALK	m1	FALSE	G1	2002	5752	0.0857093	FALSE
AGTAACCAGGTAAGTT-1-0	-7.40915	-0.972095	Vehicle	JAX877	m1	TRUE	G1	863	1747	0.0566686	FALSE
AGTAACCAGGTACTGG-1-0	2.14404	5.95802	Vehicle	EML4-ALK	m1	FALSE	G1	1575	4238	0.114913	FALSE
AGTAACCAGTATTGCC-1-0	-5.44038	-3.13076	Vehicle	JAX877	m1	TRUE	G1	958	2167	0.0466082	FALSE
AGTAACCCAAATCAGA-1-0	-6.079	-0.550825	Vehicle	JAX877	m1	TRUE	G1	1380	2617	0.0470004	FALSE
AGTAACCCAACTGAAA-1-0	-2.19021	2.14994	Vehicle	JAX877	m1	TRUE	G1	942	2131	0.126701	FALSE
AGTAACCCACTTGGCG-1-0	-4.23221	-2.86301	Vehicle	JAX877	m1	TRUE	G1	1631	3771	0.0472023	FALSE
AGTAACCCATCCTGTC-1-0	3.40429	8.10103	Vehicle	EML4-ALK	m1	FALSE	G1	1632	5056	0.0773339	FALSE
AGTAACCGTACAAAGT-1-0	4.43053	-4.62195	Vehicle	TH21	m1	FALSE	G1	1114	2299	0.204437	FALSE
AGTAACCGTCATCCGG-1-0	5.11019	-5.64606	Vehicle	TH21	m1	FALSE	G1	840	1564	0.120844	FALSE
AGTAACCTCCCGATCT-1-0	2.62471	5.07811	Vehicle	EML4-ALK	m1	FALSE	G1	1405	3015	0.0988391	FALSE
AGTAACCTCCTCCACA-1-0	-4.10287	-3.72041	Vehicle	JAX877	m1	TRUE	G1	1750	3978	0.0829563	FALSE
AGTACCAAGGATGGCT-1-0	-5.11749	-2.94683	Vehicle	JAX877	m1	TRUE	G1	2024	5402	0.109219	FALSE
AGTACCACAAATCAAG-1-0	2.17652	6.48434	Vehicle	EML4-ALK	m1	FALSE	G1	1522	3861	0.113183	FALSE
AGTACCACAGACAAAT-1-0	-3.48904	1.58712	Vehicle	JAX877	m1	TRUE	G1	1180	2486	0.0736122	FALSE
AGTACCAGTAACAGTA-1-0	-7.22239	-2.58819	Vehicle	JAX877	m1	TRUE	G1	1727	4383	0.0693589	FALSE
AGTACCAGTGTAAATG-1-0	-4.97257	0.370739	Vehicle	JAX877	m1	TRUE	G1	911	1700	0.0482353	FALSE
AGTACCATCCTACCAC-1-0	-5.74357	-2.70067	Vehicle	JAX877	m1	TRUE	G1	1295	2820	0.0659575	FALSE
AGTACTGAGCACAAAT-1-0	2.89921	-5.73732	Vehicle	TH21	m1	FALSE	S	1897	4983	0.0878989	FALSE
AGTACTGAGCATTTCG-1-0	-7.06815	0.906712	Vehicle	JAX877	m1	TRUE	G1	996	2306	0.0641804	FALSE
AGTACTGAGGCTCTAT-1-0	-5.20059	-2.07506	Vehicle	JAX877	m1	TRUE	G1	1344	2754	0.0595497	FALSE
AGTACTGAGGGCAACT-1-0	0.0231285	-0.966842	Vehicle	JAX877	m1	TRUE	G1	821	1518	0.184453	TRUE
AGTACTGAGGTGATCG-1-0	-6.44024	0.930806	Vehicle	JAX877	m1	TRUE	G1	1731	5801	0.0649888	FALSE
AGTACTGGTTAGTTCG-1-0	3.08409	7.11576	Vehicle	EML4-ALK	m1	FALSE	G1	1994	6450	0.0821705	FALSE
AGTACTGTCAATCTCT-1-0	-7.29311	0.165256	Vehicle	JAX877	m1	TRUE	G1	965	1873	0.0352376	FALSE
AGTAGCTAGAGAGTTT-1-0	4.70077	2.67363	Vehicle	EML4-ALK	m1	FALSE	G1	1034	2259	0.272244	FALSE
AGTAGCTCACGTGTGC-1-0	5.91623	-8.16711	Vehicle	TH21	m1	FALSE	G1	808	1468	0.0395095	FALSE
AGTAGCTGTAGTTAGA-1-0	6.45416	-6.38596	Vehicle	TH21	m1	FALSE	G1	2068	5526	0.0977199	FALSE
AGTAGCTGTTCGATTG-1-0	-4.16487	1.45092	Vehicle	JAX877	m1	TRUE	G1	1512	3296	0.0361044	FALSE
AGTAGCTTCTTAGCTT-1-0	3.46271	7.87709	Vehicle	EML4-ALK	m1	FALSE	G1	2210	6216	0.0920206	FALSE
AGTAGTCCATCACGGC-1-0	3.84061	-7.09429	Vehicle	TH21	m1	FALSE	G1	2427	6256	0.0553069	FALSE
AGTAGTCGTATACCCA-1-0	-6.84143	0.536721	Vehicle	JAX877	m1	TRUE	G1	934	1858	0.0322928	FALSE
AGTCAACAGGCTTTCA-1-0	8.59043	-1.5486	Vehicle	JAX233	m1	TRUE	G1	2253	6469	0.0632246	FALSE
AGTCAACCACCACTGG-1-0	-7.23442	-2.63933	Vehicle	JAX877	m1	TRUE	G1	1526	4118	0.0541525	FALSE
AGTCAACCACCTCTGT-1-0	3.47188	6.88269	Vehicle	EML4-ALK	m1	FALSE	G2M	2342	6784	0.107311	FALSE
AGTCAACGTGGCTTGC-1-0	-6.63676	-4.70917	Vehicle	JAX877	m1	TRUE	G1	2314	7402	0.0893002	FALSE
AGTCAACTCCTTCAGC-1-0	-2.99626	1.63409	Vehicle	JAX877	m1	TRUE	G1	1247	2314	0.065255	FALSE
AGTCACAAGCCACTCG-1-0	-3.27648	-3.41306	Vehicle	JAX877	m1	TRUE	G1	1989	4573	0.0478898	FALSE
AGTCACAAGGCTTAAA-1-0	3.3089	-7.04065	Vehicle	TH21	m1	FALSE	G1	1910	4054	0.0362605	FALSE
AGTCACATCGTCGGGT-1-0	3.10651	-7.07914	Vehicle	TH21	m1	FALSE	G1	2263	5855	0.0512383	FALSE
AGTCACATCTTCGTGC-1-0	4.5721	4.6777	Vehicle	EML4-ALK	m1	FALSE	G2M	993	2285	0.177243	FALSE
AGTCATGCACAAGCAG-1-0	5.82704	-7.88764	Vehicle	TH21	m1	FALSE	G1	1328	3249	0.0415512	FALSE
AGTCATGCACAGTACT-1-0	-6.35603	-4.05156	Vehicle	JAX877	m1	TRUE	G1	1449	3577	0.0847079	FALSE
AGTCATGCATCTAACG-1-0	-4.47866	-3.16481	Vehicle	JAX877	m1	TRUE	G1	1625	4156	0.139076	FALSE
AGTCATGGTAGTCGGA-1-0	-4.42841	-3.24353	Vehicle	JAX877	m1	TRUE	G1	1220	2958	0.143002	FALSE
AGTCATGGTTGTGTAC-1-0	-2.43805	-5.32207	Vehicle	JAX877	m1	TRUE	S	1628	3553	0.0424993	FALSE
AGTCATGTCCCGTAAA-1-0	-6.46373	-4.28172	Vehicle	JAX877	m1	TRUE	G1	1335	2948	0.0512212	FALSE
AGTCTCCAGGAAAGAC-1-0	5.01788	-7.88717	Vehicle	TH21	m1	FALSE	G1	1659	3628	0.027839	FALSE
AGTCTCCCACCTGATA-1-0	-6.72471	-0.68309	Vehicle	JAX877	m1	TRUE	G1	1178	2580	0.0422481	FALSE
AGTCTCCCAGTTGCGC-1-0	5.6903	-5.86861	Vehicle	TH21	m1	FALSE	S	1600	2783	0.0438376	FALSE
AGTCTCCCATTCCTAT-1-0	-1.9938	-3.55236	Vehicle	JAX877	m1	TRUE	G1	1221	2129	0.0620009	FALSE
AGTCTCCGTTCACCGG-1-0	1.81077	6.68223	Vehicle	EML4-ALK	m1	FALSE	G1	1892	4918	0.126474	FALSE
AGTGACTAGCAGCCCT-1-0	-4.96964	-3.90188	Vehicle	JAX877	m1	TRUE	G1	2174	5520	0.0469203	FALSE
AGTGACTAGCCACAAG-1-0	-6.4918	-1.84566	Vehicle	JAX877	m1	TRUE	G1	1413	3074	0.0787248	FALSE
AGTGACTAGGCCGCTT-1-0	-3.81996	2.66201	Vehicle	JAX877	m1	TRUE	G1	885	1723	0.0504933	FALSE
AGTGACTAGGCTCACC-1-0	3.12602	6.22966	Vehicle	EML4-ALK	m1	FALSE	S	1124	2945	0.143294	FALSE
AGTGACTCACCATATG-1-0	4.12944	5.69517	Vehicle	EML4-ALK	m1	FALSE	G2M	1599	3858	0.125454	FALSE
AGTGACTCACGATAGG-1-0	-6.05007	-2.55095	Vehicle	JAX877	m1	TRUE	G1	1465	3483	0.0591444	FALSE
AGTGACTCAGCGTTTA-1-0	-6.33982	0.653553	Vehicle	JAX877	m1	TRUE	G1	984	1899	0.0731964	FALSE
AGTGACTCATAACCCA-1-0	4.25653	7.04217	Vehicle	EML4-ALK	m1	FALSE	G1	2045	5380	0.0860595	FALSE
AGTGACTCATCCCACT-1-0	-6.95824	0.761136	Vehicle	JAX877	m1	TRUE	G1	1178	2487	0.0462405	FALSE
AGTGACTGTCTACTGA-1-0	1.76811	6.30073	Vehicle	EML4-ALK	m1	FALSE	G2M	1727	4512	0.13852	FALSE
AGTGACTGTGCCTAAT-1-0	0.569845	-3.39232	Vehicle	JAX233	m1	TRUE	G1	1068	1920	0.00677083	FALSE
AGTGACTTCCTCACGT-1-0	-6.20274	-1.65436	Vehicle	JAX877	m1	TRUE	G1	1359	3228	0.0483271	FALSE
AGTGATCCAATTCACG-1-0	-4.67136	-4.67364	Vehicle	JAX877	m1	TRUE	G2M	2228	6365	0.0573449	FALSE
AGTGATCCAGGGTTGA-1-0	-2.40412	-0.190771	Vehicle	TH21	m1	FALSE	G1	1036	1947	0.180277	FALSE
AGTGATCCAGTTAAAG-1-0	4.97536	3.0682	Vehicle	EML4-ALK	m1	FALSE	G2M	1340	3335	0.248876	FALSE
AGTGATCCATACCAGT-1-0	-7.15295	-2.51424	Vehicle	JAX877	m1	TRUE	G2M	2270	6256	0.0498721	FALSE
AGTGATCGTTAATCGC-1-0	-3.30324	-2.10783	Vehicle	EML4-ALK	m1	FALSE	G2M	1394	3054	0.0851342	FALSE
AGTGATCGTTGCACGC-1-0	-3.03439	-5.86655	Vehicle	JAX877	m1	TRUE	G1	2643	8591	0.0820626	FALSE
AGTGATCTCACCTCAC-1-0	0.890087	4.26574	Vehicle	EML4-ALK	m1	FALSE	G1	833	1919	0.244919	TRUE
AGTGATCTCATGCATG-1-0	-4.0721	-1.58078	Vehicle	JAX877	m1	TRUE	G1	902	1637	0.0794136	FALSE
AGTGATCTCATGGCCG-1-0	4.37801	2.05601	Vehicle	EML4-ALK	m1	FALSE	G1	938	2119	0.361491	FALSE
AGTGATCTCCGTGTAA-1-0	-6.10057	-0.801191	Vehicle	JAX877	m1	TRUE	G1	966	2021	0.0519545	FALSE
AGTGATCTCCTTATAC-1-0	1.79483	5.19408	Vehicle	EML4-ALK	m1	FALSE	G1	1826	4648	0.100904	FALSE
AGTGATCTCGGCTATA-1-0	5.04723	-5.57052	Vehicle	TH21	m1	FALSE	G1	2955	8927	0.136552	FALSE
AGTGCCGAGCACTCCG-1-0	5.56735	-4.01449	Vehicle	TH21	m1	FALSE	G1	1768	4049	0.161274	FALSE
AGTGCCGAGCGTTAGG-1-0	-3.2809	1.97612	Vehicle	JAX877	m1	TRUE	G1	1467	3073	0.0452327	FALSE
AGTGCCGCAAACACGG-1-0	9.4199	-0.130374	Vehicle	JAX233	m1	TRUE	G2M	2357	6687	0.0675938	FALSE
AGTGCCGGTCCTCAGG-1-0	-7.17438	-0.146874	Vehicle	JAX877	m1	TRUE	G1	1202	2578	0.0671063	FALSE
AGTGCCGGTTCTCCAC-1-0	-6.68274	0.931851	Vehicle	JAX877	m1	TRUE	G1	1531	4176	0.0313697	FALSE
AGTGCCGTCCCTCTCC-1-0	3.77147	-7.87165	Vehicle	TH21	m1	FALSE	G1	1765	4433	0.037672	FALSE
AGTGCCGTCGTCTAAG-1-0	4.90015	-7.09273	Vehicle	TH21	m1	FALSE	G1	1647	3929	0.0458132	FALSE
AGTGTTGAGTACAGCG-1-0	8.54284	1.02762	Vehicle	JAX233	m1	TRUE	G1	993	2350	0.160426	FALSE
AGTGTTGGTGGTAATA-1-0	-3.18732	1.34709	Vehicle	JAX877	m1	TRUE	G1	1286	2961	0.0563999	FALSE
AGTGTTGGTTACTCAG-1-0	-5.91768	-2.19761	Vehicle	JAX877	m1	TRUE	G1	1849	4738	0.0707049	FALSE
AGTGTTGTCGTTCTAT-1-0	-6.25294	-3.06265	Vehicle	JAX877	m1	TRUE	G1	833	1778	0.0528684	FALSE
AGTTAGCCAACTTGGT-1-0	-2.56051	-4.26555	Vehicle	JAX877	m1	TRUE	G2M	1152	2278	0.0820895	FALSE
AGTTAGCCAGCTTTCC-1-0	-3.413	-6.09555	Vehicle	JAX877	m1	TRUE	S	1602	3589	0.0548899	FALSE
AGTTAGCCAGTTCCAA-1-0	-4.49252	0.116396	Vehicle	JAX877	m1	TRUE	G1	985	2179	0.131253	FALSE
AGTTAGCGTAGATCCT-1-0	-4.53238	-3.42936	Vehicle	JAX877	m1	TRUE	G1	843	1953	0.105479	FALSE
AGTTAGCGTAGATTGA-1-0	-7.38969	0.189707	Vehicle	JAX877	m1	TRUE	G1	935	1999	0.046023	FALSE
AGTTAGCGTCAGGAGT-1-0	-6.60588	-1.31723	Vehicle	JAX877	m1	TRUE	G1	1516	3633	0.0567025	FALSE
AGTTAGCTCCACGTCT-1-0	-2.12802	-2.67086	Vehicle	JAX877	m1	TRUE	G1	1462	3121	0.153156	FALSE
AGTTAGCTCGTTACCC-1-0	-2.96289	2.1227	Vehicle	JAX877	m1	TRUE	G1	1288	2904	0.0423554	FALSE
AGTTAGCTCTACAGGT-1-0	4.71183	-5.8474	Vehicle	TH21	m1	FALSE	G1	3443	10101	0.0872191	FALSE
AGTTAGCTCTATCGGA-1-0	-6.36718	0.410354	Vehicle	JAX877	m1	TRUE	G1	1368	3250	0.024	FALSE
AGTTCCCAGAAACCCG-1-0	5.32794	6.4087	Vehicle	EML4-ALK	m1	FALSE	G2M	2774	8711	0.0841465	FALSE
AGTTCCCAGGCTCTAT-1-0	-7.60815	-3.74918	Vehicle	JAX877	m1	TRUE	G1	1168	3098	0.0571336	FALSE
AGTTCCCAGTATCCTG-1-0	8.25651	-0.356031	Vehicle	JAX233	m1	TRUE	G2M	1691	4396	0.0982712	FALSE
AGTTCCCGTAATGTGA-1-0	2.11174	7.40853	Vehicle	EML4-ALK	m1	FALSE	G1	1311	3151	0.115836	FALSE
AGTTCCCGTCACCACG-1-0	-3.06078	-2.89854	Vehicle	JAX877	m1	TRUE	G1	1278	2493	0.0613718	FALSE
AGTTCCCGTCGCAGTC-1-0	9.30621	1.53668	Vehicle	JAX233	m1	TRUE	G1	906	2167	0.12275	FALSE
AGTTCCCGTGGCTTAT-1-0	-4.57939	-0.610623	Vehicle	JAX877	m1	TRUE	G1	1219	2723	0.15314	FALSE
AGTTCCCGTTTACACG-1-0	-6.73698	-4.22466	Vehicle	JAX877	m1	TRUE	G1	1990	5851	0.0437532	FALSE
AGTTCGAAGCATATGA-1-0	-3.21792	-4.0695	Vehicle	JAX877	m1	TRUE	G1	1377	2982	0.0959088	FALSE
AGTTCGAAGGAGTATT-1-0	8.9405	1.10628	Vehicle	JAX233	m1	TRUE	G1	1092	2604	0.180108	FALSE
AGTTCGACAATAGAGT-1-0	4.0875	5.85002	Vehicle	EML4-ALK	m1	FALSE	G1	1274	3445	0.176778	FALSE
AGTTCGACAGCAGTCC-1-0	6.03061	0.992567	Vehicle	JAX233	m1	TRUE	S	814	1942	0.307415	TRUE
AGTTCGAGTGCAATGG-1-0	-3.81914	2.26792	Vehicle	JAX877	m1	TRUE	G1	1045	2607	0.153049	FALSE
AGTTCGAGTTACCGTA-1-0	-3.92053	-4.07154	Vehicle	JAX877	m1	TRUE	G1	1212	2765	0.0473779	FALSE
AGTTCGAGTTCGGCCA-1-0	4.33283	3.21185	Vehicle	EML4-ALK	m1	FALSE	S	855	1830	0.254645	TRUE
AGTTCGATCCGTGTCT-1-0	4.29604	5.28431	Vehicle	EML4-ALK	m1	FALSE	G1	910	2249	0.179191	FALSE
ATACCGAAGATACATG-1-0	3.86344	1.27663	Vehicle	EML4-ALK	m1	FALSE	G2M	1093	2495	0.221242	FALSE
ATACCGAGTAACTGCT-1-0	3.9105	-6.79607	Vehicle	TH21	m1	FALSE	G1	1621	3371	0.0444972	FALSE
ATACCGAGTCACAATC-1-0	2.88725	7.59012	Vehicle	EML4-ALK	m1	FALSE	G1	1750	4848	0.122937	FALSE
ATACCGAGTCCGCAGT-1-0	10.243	-0.904263	Vehicle	JAX233	m1	TRUE	G1	1406	3868	0.0103413	FALSE
ATACCGATCAGACATC-1-0	7.47473	-0.291814	Vehicle	JAX233	m1	TRUE	G1	1870	5210	0.0715931	FALSE
ATACCTTAGAAAGCGA-1-0	3.887	1.59836	Vehicle	EML4-ALK	m1	FALSE	G2M	1154	3547	0.383986	FALSE
ATACCTTCAAATTGCC-1-0	5.4426	-7.26513	Vehicle	TH21	m1	FALSE	G2M	2389	5866	0.0257416	FALSE
ATACCTTCACTGTGAT-1-0	-7.23618	-2.2904	Vehicle	JAX877	m1	TRUE	G1	1329	3548	0.0797632	FALSE
ATACCTTTCGCCTCTA-1-0	-4.15027	-2.8389	Vehicle	JAX877	m1	TRUE	G1	902	1685	0.0379822	FALSE
ATACTTCAGGAAAGGT-1-0	5.91627	0.446764	Vehicle	JAX233	m1	TRUE	G2M	1019	2319	0.313928	FALSE
ATACTTCAGGAGCAAA-1-0	-6.27916	-4.15451	Vehicle	JAX877	m1	TRUE	G1	1456	3412	0.0592028	FALSE
ATACTTCAGTAACCTC-1-0	4.44261	5.33876	Vehicle	EML4-ALK	m1	FALSE	G2M	1332	2941	0.151309	FALSE
ATACTTCAGTCGCCAC-1-0	3.65836	0.96174	Vehicle	EML4-ALK	m1	FALSE	G2M	922	2688	0.386905	FALSE
ATACTTCAGTTTGTCG-1-0	-4.87298	-1.44425	Vehicle	JAX877	m1	TRUE	G1	1249	2569	0.108603	FALSE
ATACTTCCAGACCAGA-1-0	-5.09704	-4.21683	Vehicle	JAX877	m1	TRUE	G1	1983	4749	0.0751737	FALSE
ATACTTCGTCCCGGTA-1-0	-5.36893	-1.38372	Vehicle	JAX877	m1	TRUE	G1	1391	3153	0.0751665	FALSE
ATACTTCGTGCCGGTT-1-0	1.76121	6.69694	Vehicle	EML4-ALK	m1	FALSE	G1	938	1888	0.120763	FALSE
ATACTTCGTGTCTAAC-1-0	3.35043	-7.48503	Vehicle	TH21	m1	FALSE	G1	1597	3311	0.0220477	FALSE
ATACTTCGTTTCGCTC-1-0	5.42379	-7.66641	Vehicle	TH21	m1	FALSE	G2M	1320	2678	0.0164302	FALSE
ATACTTCTCCACTTTA-1-0	3.49708	2.02694	Vehicle	EML4-ALK	m1	FALSE	G2M	1288	2762	0.269008	FALSE
ATAGACCAGAGGTCAC-1-0	5.25912	-3.24416	Vehicle	TH21	m1	FALSE	G2M	1343	2802	0.327266	FALSE
ATAGACCAGGTATAGT-1-0	-4.82133	-2.3753	Vehicle	JAX877	m1	TRUE	G1	1136	2357	0.0895206	FALSE
ATAGACCAGTGCCGAA-1-0	2.98471	6.50952	Vehicle	EML4-ALK	m1	FALSE	G1	2222	6334	0.0986738	FALSE
ATAGACCCAGAACATA-1-0	1.18501	4.00202	Vehicle	EML4-ALK	m1	FALSE	G2M	875	1993	0.29704	TRUE
ATAGACCCAGGCTATT-1-0	4.4243	4.84499	Vehicle	EML4-ALK	m1	FALSE	G2M	1856	4425	0.16339	FALSE
ATAGACCGTCAAATCC-1-0	6.04163	-6.89356	Vehicle	TH21	m1	FALSE	G1	2380	6473	0.0712189	FALSE
ATAGACCGTTCAAAGA-1-0	2.60074	6.99026	Vehicle	EML4-ALK	m1	FALSE	G1	2208	7621	0.086734	FALSE
ATAGACCTCCGATAAC-1-0	-3.4628	-1.34433	Vehicle	JAX877	m1	TRUE	G1	1872	3780	0.0626984	FALSE
ATAGACCTCTCATGCC-1-0	2.95881	2.94344	Vehicle	EML4-ALK	m1	FALSE	G1	1226	2915	0.220583	FALSE
ATAGAGAAGTCGGCAA-1-0	3.62367	5.65967	Vehicle	EML4-ALK	m1	FALSE	G1	1326	3455	0.237048	FALSE
ATAGAGACAAATGCGG-1-0	-1.87305	-2.28774	Vehicle	JAX877	m1	TRUE	G1	1079	2042	0.049951	FALSE
ATAGAGACAGGAATAT-1-0	-7.57172	-1.56332	Vehicle	JAX877	m1	TRUE	G1	1907	5117	0.0732851	FALSE
ATAGAGACATCACGGC-1-0	-6.58814	-3.92528	Vehicle	JAX877	m1	TRUE	G1	1424	3276	0.0546398	FALSE
ATAGAGACATGGATCT-1-0	-5.65642	0.429184	Vehicle	JAX877	m1	TRUE	G2M	1248	2727	0.0513385	FALSE
ATAGAGAGTGTATTGC-1-0	3.18225	6.15694	Vehicle	EML4-ALK	m1	FALSE	G1	2773	8905	0.136552	FALSE
ATAGAGATCATGAGAA-1-0	-5.13307	1.66494	Vehicle	JAX877	m1	TRUE	G1	1251	2884	0.0558252	FALSE
ATAGAGATCCCTCTAG-1-0	2.77745	7.41363	Vehicle	EML4-ALK	m1	FALSE	G1	1382	4000	0.1105	FALSE
ATAGAGATCGGTAACT-1-0	-3.69954	-5.31337	Vehicle	JAX877	m1	TRUE	G1	920	1951	0.114813	FALSE
ATAGAGATCGTTGTAG-1-0	3.84742	7.34132	Vehicle	EML4-ALK	m1	FALSE	G1	2034	5639	0.0723532	FALSE
ATAGGCTAGACACACG-1-0	3.3777	7.19383	Vehicle	EML4-ALK	m1	FALSE	G1	2729	8702	0.0782579	FALSE
ATAGGCTAGCGTCAGA-1-0	-7.33363	-0.504726	Vehicle	JAX877	m1	TRUE	G1	912	1837	0.060969	FALSE
ATAGGCTGTACTCGCG-1-0	4.26122	5.72311	Vehicle	EML4-ALK	m1	FALSE	G2M	1258	2852	0.147616	FALSE
ATAGGCTGTTCCGGTG-1-0	3.02327	7.17402	Vehicle	EML4-ALK	m1	FALSE	G1	2423	7818	0.105654	FALSE
ATAGGCTGTTGAGAGC-1-0	4.91933	4.91196	Vehicle	EML4-ALK	m1	FALSE	G2M	1441	3731	0.235862	FALSE
ATAGGCTTCAGCGCAC-1-0	-7.28807	0.230834	Vehicle	JAX877	m1	TRUE	G1	1009	2409	0.0606061	FALSE
ATATCCTAGAGCGACT-1-0	0.444566	3.96465	Vehicle	EML4-ALK	m1	FALSE	G1	805	1635	0.19633	TRUE
ATATCCTAGATACCAA-1-0	-3.51296	-5.4226	Vehicle	JAX877	m1	TRUE	G1	1429	2945	0.0831918	FALSE
ATATCCTAGCGTGCTC-1-0	8.67551	0.222063	Vehicle	JAX233	m1	TRUE	G2M	1424	3240	0.117901	FALSE
ATATCCTCAAAGCAAT-1-0	3.51894	7.23907	Vehicle	EML4-ALK	m1	FALSE	G1	1502	3897	0.111881	FALSE
ATATCCTCAACGACAG-1-0	10.1298	1.44056	Vehicle	JAX233	m1	TRUE	G1	1985	5797	0.0615836	FALSE
ATATCCTCAGTTGCGC-1-0	4.10283	5.98268	Vehicle	EML4-ALK	m1	FALSE	G1	1685	4031	0.12776	FALSE
ATATCCTGTACTAGCT-1-0	-7.54154	-2.1265	Vehicle	JAX877	m1	TRUE	G1	968	1829	0.0437397	FALSE
ATATCCTGTAGTTACC-1-0	-6.49768	-0.502827	Vehicle	JAX877	m1	TRUE	G1	1429	3626	0.0579151	FALSE
ATATCCTGTCAAAGTA-1-0	-5.67016	-0.557007	Vehicle	JAX877	m1	TRUE	G1	1026	2093	0.0711897	FALSE
ATATCCTGTGCAGATG-1-0	3.79529	6.39297	Vehicle	EML4-ALK	m1	FALSE	G1	1513	3136	0.0746173	FALSE
ATATCCTGTGTCCACG-1-0	3.24554	-5.90143	Vehicle	TH21	m1	FALSE	G1	1619	3210	0.0641745	FALSE
ATATCCTTCCGGCTTT-1-0	3.16726	2.6279	Vehicle	EML4-ALK	m1	FALSE	G1	914	2075	0.288675	FALSE
ATATCCTTCTCGGTAA-1-0	-4.4607	-3.00273	Vehicle	JAX877	m1	TRUE	G1	810	1309	0.0511841	FALSE
ATCACAGAGTAGGTTA-1-0	-3.94401	-4.66095	Vehicle	JAX877	m1	TRUE	G1	2725	7610	0.0691196	FALSE
ATCACAGGTCAAATCC-1-0	-5.98563	-2.02223	Vehicle	JAX877	m1	TRUE	G1	1354	2867	0.0645274	FALSE
ATCACAGGTCTACATG-1-0	-5.15823	-4.02527	Vehicle	JAX877	m1	TRUE	S	1685	3850	0.0771429	FALSE
ATCACAGGTTACCCAA-1-0	10.2405	1.60635	Vehicle	JAX233	m1	TRUE	G1	1980	5766	0.0893167	FALSE
ATCACAGTCATTCTTG-1-0	3.02031	5.39275	Vehicle	EML4-ALK	m1	FALSE	S	2618	7399	0.126233	FALSE
ATCACAGTCCGGGACT-1-0	6.12197	-8.01069	Vehicle	TH21	m1	FALSE	G2M	2367	5361	0.019959	FALSE
ATCACGAAGAATTGTG-1-0	8.69815	1.26007	Vehicle	JAX233	m1	TRUE	G1	1405	3618	0.0749033	FALSE
ATCACGAAGCACGATG-1-0	4.96418	-2.70221	Vehicle	TH21	m1	FALSE	G2M	811	1909	0.409639	TRUE
ATCACGAAGTCACTCA-1-0	-4.88678	0.490698	Vehicle	JAX877	m1	TRUE	G1	1479	2880	0.0357639	FALSE
ATCACGAAGTTCTACG-1-0	-4.80105	-3.75552	Vehicle	JAX877	m1	TRUE	G1	1525	3167	0.0394695	FALSE
ATCACGACAACCCTCT-1-0	-3.20166	-4.78395	Vehicle	JAX877	m1	TRUE	S	2475	5524	0.0568429	FALSE
ATCACGACAAGCGAAC-1-0	4.54357	3.35221	Vehicle	EML4-ALK	m1	FALSE	G1	1291	3903	0.181655	FALSE
ATCACGACACCAACAT-1-0	6.27677	-7.07214	Vehicle	TH21	m1	FALSE	G2M	3587	10419	0.0434783	FALSE
ATCACGAGTCGACGCT-1-0	7.4601	0.316805	Vehicle	JAX233	m1	TRUE	G2M	1207	2457	0.13838	FALSE
ATCACGAGTCGTTCAA-1-0	5.11736	2.93266	Vehicle	EML4-ALK	m1	FALSE	G2M	962	1920	0.164583	TRUE
ATCACGAGTTGGTACT-1-0	5.07937	-4.09627	Vehicle	TH21	m1	FALSE	G1	957	1646	0.162211	TRUE
ATCACGATCATTGCGA-1-0	-2.98303	-0.98498	Vehicle	TH21	m1	FALSE	G1	1217	2563	0.128365	FALSE
ATCACTTCAACGTATC-1-0	-4.37962	-5.10857	Vehicle	JAX877	m1	TRUE	G1	2055	4728	0.0634518	FALSE
ATCACTTCAAGAATGT-1-0	5.38473	-2.69768	Vehicle	TH21	m1	FALSE	G2M	959	1725	0.188406	TRUE
ATCACTTCAGGATTCT-1-0	-6.51079	-0.0855842	Vehicle	JAX877	m1	TRUE	G1	1876	4348	0.0719871	FALSE
ATCACTTCATTGGGAG-1-0	4.92151	-7.05248	Vehicle	TH21	m1	FALSE	G2M	2326	6783	0.054843	FALSE
ATCACTTGTAGAGATT-1-0	5.43486	-3.41603	Vehicle	TH21	m1	FALSE	G2M	1159	2285	0.219256	FALSE
ATCACTTGTGCTGATT-1-0	3.66469	5.81328	Vehicle	EML4-ALK	m1	FALSE	G1	1522	3411	0.131926	FALSE
ATCACTTGTGTTAAAG-1-0	-5.71787	0.439052	Vehicle	JAX877	m1	TRUE	G1	865	1639	0.0378279	FALSE
ATCACTTTCTCGAGTA-1-0	-6.67938	-2.51448	Vehicle	JAX877	m1	TRUE	G1	1512	3431	0.0562518	FALSE
ATCACTTTCTGAGTCA-1-0	3.94986	7.26094	Vehicle	EML4-ALK	m1	FALSE	G1	2420	6914	0.0903963	FALSE
ATCAGGTAGACCTCAT-1-0	4.54902	4.24577	Vehicle	EML4-ALK	m1	FALSE	G1	1418	3107	0.173801	FALSE
ATCAGGTAGGTTGAGC-1-0	5.81809	-7.48034	Vehicle	TH21	m1	FALSE	G1	2505	8019	0.0556179	FALSE
ATCAGGTCAATCGCCG-1-0	8.24711	1.5738	Vehicle	JAX233	m1	TRUE	G1	1163	2741	0.141189	FALSE
ATCAGGTCACCCTGTT-1-0	-4.02637	2.38903	Vehicle	JAX877	m1	TRUE	G1	1140	2251	0.0350955	FALSE
ATCAGGTCAGGTGTGA-1-0	5.10992	6.10664	Vehicle	EML4-ALK	m1	FALSE	G2M	2083	5153	0.101494	FALSE
ATCAGGTTCCACGGGT-1-0	-5.20691	-0.851294	Vehicle	JAX877	m1	TRUE	G1	1246	2536	0.0737382	FALSE
ATCAGGTTCCTCTGCA-1-0	5.43544	6.63609	Vehicle	EML4-ALK	m1	FALSE	G2M	2873	7646	0.0544075	FALSE
ATCATTCAGATAGTGT-1-0	-2.87666	-1.85866	Vehicle	JAX877	m1	TRUE	G1	1565	3284	0.0733861	FALSE
ATCATTCAGATTAGAC-1-0	9.08353	-0.682913	Vehicle	JAX233	m1	TRUE	G2M	1820	4043	0.0583725	FALSE
ATCATTCCACCGTGAC-1-0	-7.11749	-1.34741	Vehicle	JAX877	m1	TRUE	G1	857	2011	0.090005	FALSE
ATCATTCCAGGATCTT-1-0	3.17168	-6.21971	Vehicle	TH21	m1	FALSE	G1	1761	3693	0.0425129	FALSE
ATCATTCCAGTCAACT-1-0	2.11353	5.02106	Vehicle	EML4-ALK	m1	FALSE	G1	1783	4350	0.0990805	FALSE
ATCATTCCATTAAAGG-1-0	1.17363	4.65091	Vehicle	EML4-ALK	m1	FALSE	G1	899	1718	0.185681	TRUE
ATCATTCGTCCTGGGT-1-0	5.28907	-6.9055	Vehicle	TH21	m1	FALSE	G1	2368	7325	0.0492833	FALSE
ATCATTCGTTCGGACC-1-0	-4.14839	-2.66593	Vehicle	JAX877	m1	TRUE	G1	929	2023	0.116164	FALSE
ATCATTCTCATTTGCT-1-0	8.62292	-1.01522	Vehicle	JAX233	m1	TRUE	G1	1561	3558	0.0781338	FALSE
ATCATTCTCGAGATGG-1-0	2.78751	4.8409	Vehicle	EML4-ALK	m1	FALSE	G1	980	2312	0.168253	FALSE
ATCATTCTCGTCCTTG-1-0	-3.70819	-4.01603	Vehicle	JAX877	m1	TRUE	G1	1737	3866	0.0434558	FALSE
ATCATTCTCTAGACCA-1-0	4.5456	-5.43369	Vehicle	TH21	m1	FALSE	G1	1317	2719	0.131298	FALSE
ATCATTCTCTTGGATG-1-0	4.06785	7.51004	Vehicle	EML4-ALK	m1	FALSE	G1	2004	5020	0.0910359	FALSE
ATCCACCAGAAGTGTT-1-0	2.29028	5.07777	Vehicle	EML4-ALK	m1	FALSE	G1	1522	3760	0.204787	FALSE
ATCCACCAGATCGCTT-1-0	-6.55119	-0.608898	Vehicle	JAX877	m1	TRUE	G1	1032	2231	0.0407889	FALSE
ATCCACCCAGACGATG-1-0	3.36298	-4.34639	Vehicle	TH21	m1	FALSE	G2M	892	1511	0.124421	FALSE
ATCCACCCATGCCATA-1-0	-1.08699	1.98817	Vehicle	TH21	m1	FALSE	G1	1019	2123	0.135186	FALSE
ATCCACCCATGCCGCA-1-0	3.98614	-7.61683	Vehicle	TH21	m1	FALSE	G1	2147	5345	0.0198316	FALSE
ATCCACCCATGTAACC-1-0	-3.95223	1.44838	Vehicle	JAX877	m1	TRUE	G1	951	1830	0.0245902	FALSE
ATCCACCCATTGCAAC-1-0	-6.47049	-0.436053	Vehicle	JAX877	m1	TRUE	G1	1427	3052	0.0432503	FALSE
ATCCACCGTCACTAGT-1-0	8.12048	0.53292	Vehicle	JAX233	m1	TRUE	G2M	1519	3539	0.098898	FALSE
ATCCACCTCTGAACGT-1-0	3.89338	2.37959	Vehicle	EML4-ALK	m1	FALSE	G2M	999	2447	0.310176	FALSE
ATCCATTAGCGTCGAA-1-0	-2.38239	1.76773	Vehicle	JAX877	m1	TRUE	S	1033	1949	0.0815803	FALSE
ATCCATTAGGGTCAAC-1-0	4.50151	5.20619	Vehicle	EML4-ALK	m1	FALSE	G2M	2016	4601	0.110628	FALSE
ATCCATTAGGGTCACA-1-0	-4.66741	-0.378969	Vehicle	JAX877	m1	TRUE	G1	1526	3083	0.0869283	FALSE
ATCCATTAGGTAACTA-1-0	3.04944	-7.12654	Vehicle	TH21	m1	FALSE	G1	2146	5490	0.0271403	FALSE
ATCCATTCAACCCGCA-1-0	-4.53969	-2.53603	Vehicle	JAX877	m1	TRUE	S	2364	5784	0.0755533	FALSE
ATCCATTCACACGCCA-1-0	-0.494881	-0.497011	Vehicle	JAX877	m1	TRUE	G1	1021	2096	0.312023	FALSE
ATCCATTCATTACGGT-1-0	6.32183	-6.24034	Vehicle	TH21	m1	FALSE	G1	948	1678	0.0548272	FALSE
ATCCATTGTTAGAAGT-1-0	-4.92125	-1.56941	Vehicle	TH21	m1	FALSE	G1	895	1882	0.0605739	FALSE
ATCCATTGTTGAATCC-1-0	-6.36238	-0.00486453	Vehicle	JAX877	m1	TRUE	G1	1070	2055	0.0335766	FALSE
ATCCATTTCAGAGTTC-1-0	5.67022	-6.88672	Vehicle	TH21	m1	FALSE	G2M	2640	7851	0.0698	FALSE
ATCCATTTCCGAGAAG-1-0	4.81066	7.21937	Vehicle	EML4-ALK	m1	FALSE	G2M	2798	7722	0.0700596	FALSE
ATCCATTTCCTAGAGT-1-0	8.05342	0.110474	Vehicle	JAX233	m1	TRUE	G1	2781	8745	0.112178	FALSE
ATCCATTTCTTCCCGA-1-0	5.0936	0.621207	Vehicle	JAX233	m1	TRUE	G2M	861	1807	0.328722	TRUE
ATCCCTGAGGGTCAAC-1-0	3.43157	7.73942	Vehicle	EML4-ALK	m1	FALSE	G1	1568	4382	0.0896851	FALSE
ATCCCTGAGTCCGTCG-1-0	-4.14481	1.92435	Vehicle	JAX877	m1	TRUE	G1	1291	3045	0.0577997	FALSE
ATCCCTGCACCAACAT-1-0	-4.75065	0.162522	Vehicle	JAX877	m1	TRUE	G1	993	1800	0.0788889	FALSE
ATCCCTGCAGAATGTA-1-0	-4.61332	-3.8274	Vehicle	JAX877	m1	TRUE	G1	1875	4351	0.064353	FALSE
ATCCCTGCAGGACAGT-1-0	2.21392	4.22715	Vehicle	EML4-ALK	m1	FALSE	G1	1272	2927	0.128459	FALSE
ATCCCTGCATCGATGT-1-0	3.29816	5.58302	Vehicle	EML4-ALK	m1	FALSE	G1	1891	4986	0.163057	FALSE
ATCCCTGGTAGTGTGG-1-0	4.20959	5.26247	Vehicle	EML4-ALK	m1	FALSE	G1	1394	3490	0.183668	FALSE
ATCCCTGGTTGTAAAG-1-0	3.19766	3.45331	Vehicle	EML4-ALK	m1	FALSE	G1	1050	2648	0.254532	FALSE
ATCCCTGTCATTACGG-1-0	3.48639	-5.05204	Vehicle	TH21	m1	FALSE	G1	1611	3146	0.123967	FALSE
ATCCCTGTCTCGGTCT-1-0	3.61726	1.75987	Vehicle	EML4-ALK	m1	FALSE	G2M	924	2005	0.298753	FALSE
ATCCGTCAGATACCAA-1-0	-7.27836	-1.76049	Vehicle	JAX877	m1	TRUE	G1	1638	4314	0.0681502	FALSE
ATCCGTCAGCACGTCC-1-0	-2.29413	-5.49643	Vehicle	JAX877	m1	TRUE	G1	1576	3411	0.0466139	FALSE
ATCCGTCCAAACGAGC-1-0	-3.55852	-4.06917	Vehicle	JAX877	m1	TRUE	G1	1272	2499	0.103641	FALSE
ATCCGTCCAAACTAAG-1-0	4.53192	5.00817	Vehicle	EML4-ALK	m1	FALSE	G2M	1360	3053	0.141173	FALSE
ATCCGTCCAAGACCTT-1-0	-1.85767	-1.05296	Vehicle	JAX877	m1	TRUE	S	939	1665	0.152553	TRUE
ATCCGTCCAGGCATTT-1-0	10.4144	0.195582	Vehicle	JAX233	m1	TRUE	G1	1148	2555	0.0246575	FALSE
ATCCGTCCATGAAGCG-1-0	4.5471	4.77774	Vehicle	EML4-ALK	m1	FALSE	G1	1297	3089	0.213985	FALSE
ATCCGTCGTTCCACGG-1-0	-5.98768	-4.27109	Vehicle	JAX877	m1	TRUE	G1	1664	4094	0.0527601	FALSE
ATCCGTCTCATTCTTG-1-0	-3.60159	-1.86622	Vehicle	JAX877	m1	TRUE	G1	1166	2065	0.0571429	FALSE
ATCCTATAGTCATGAA-1-0	1.89339	4.75885	Vehicle	EML4-ALK	m1	FALSE	G1	1452	3586	0.131623	FALSE
ATCCTATCACAGAGCA-1-0	5.5102	-7.26734	Vehicle	TH21	m1	FALSE	G2M	2235	5451	0.0454962	FALSE
ATCCTATCAGTGCCTG-1-0	5.15396	-3.55137	Vehicle	TH21	m1	FALSE	G1	868	1542	0.223735	TRUE
ATCCTATCATGGTACT-1-0	-3.43374	-3.49966	Vehicle	JAX877	m1	TRUE	G1	1137	2095	0.0596659	FALSE
ATCCTATCATTAAAGG-1-0	6.13162	-6.50062	Vehicle	TH21	m1	FALSE	G2M	1231	2681	0.114137	FALSE
ATCCTATGTCACCTTC-1-0	-5.83471	-1.58833	Vehicle	JAX877	m1	TRUE	G1	1044	2040	0.045098	FALSE
ATCCTATGTCCAACGC-1-0	-3.62917	-4.63928	Vehicle	JAX877	m1	TRUE	G2M	1339	2718	0.0636497	FALSE
ATCCTATGTGGTCAAG-1-0	-4.878	-2.22507	Vehicle	JAX877	m1	TRUE	G1	2390	7172	0.062744	FALSE
ATCCTATGTTCGAAGG-1-0	4.89756	-6.14394	Vehicle	TH21	m1	FALSE	G1	1550	3605	0.11484	FALSE
ATCCTATTCCATGATG-1-0	-1.56452	0.436932	Vehicle	JAX877	m1	TRUE	G1	909	1696	0.190448	TRUE
ATCCTATTCCCGTGAG-1-0	2.87001	6.14214	Vehicle	EML4-ALK	m1	FALSE	G2M	2202	5742	0.122605	FALSE
ATCCTATTCCTAGCCT-1-0	-3.96639	-3.27435	Vehicle	JAX877	m1	TRUE	G1	1047	1962	0.0326198	FALSE
ATCCTATTCCTGGGAC-1-0	-7.21803	-0.924552	Vehicle	JAX877	m1	TRUE	G1	1741	4020	0.0385572	FALSE
ATCGATGAGCCATTGT-1-0	5.8934	-6.07514	Vehicle	TH21	m1	FALSE	G2M	1961	4325	0.0582659	FALSE
ATCGATGAGGATACGC-1-0	-7.25451	-2.03595	Vehicle	JAX877	m1	TRUE	G1	1885	4934	0.0668829	FALSE
ATCGATGCACGCGTGT-1-0	6.38328	-6.12354	Vehicle	TH21	m1	FALSE	G2M	1031	1986	0.0886203	FALSE
ATCGATGCACTTCAGA-1-0	-6.12298	-1.76436	Vehicle	JAX877	m1	TRUE	G1	1257	3330	0.115616	FALSE
ATCGATGCATTCATCT-1-0	10.0757	0.458408	Vehicle	JAX233	m1	TRUE	G1	1508	3527	0.0433796	FALSE
ATCGATGGTCGTTGCG-1-0	8.5998	0.958188	Vehicle	JAX233	m1	TRUE	G1	1240	3065	0.214682	FALSE
ATCGCCTAGACGTCCC-1-0	6.70707	-8.6813	Vehicle	TH21	m1	FALSE	G1	1138	2779	0.0435408	FALSE
ATCGCCTAGATTGACA-1-0	-7.69994	-0.136837	Vehicle	JAX877	m1	TRUE	G1	901	1847	0.0346508	FALSE
ATCGCCTAGCCTTTGA-1-0	-4.73075	2.24237	Vehicle	JAX877	m1	TRUE	G1	1312	2685	0.0417132	FALSE
ATCGCCTAGGTTCACT-1-0	-4.09581	-2.82577	Vehicle	JAX877	m1	TRUE	G1	861	1550	0.0658065	FALSE
ATCGCCTAGTAAAGCT-1-0	-5.83784	-4.86586	Vehicle	JAX877	m1	TRUE	G2M	2123	5737	0.0937772	FALSE
ATCGCCTCACAGTATC-1-0	4.43473	2.09447	Vehicle	EML4-ALK	m1	FALSE	G1	1148	2213	0.185269	FALSE
ATCGCCTCAGCCCAGT-1-0	-1.7216	0.686172	Vehicle	JAX877	m1	TRUE	G1	1285	2629	0.124762	FALSE
ATCGCCTCATTACTCT-1-0	8.15814	-0.144326	Vehicle	JAX233	m1	TRUE	G2M	2147	5775	0.0850216	FALSE
ATCGCCTGTATTCCTT-1-0	1.73562	5.19147	Vehicle	EML4-ALK	m1	FALSE	G1	1333	3487	0.0843132	FALSE
ATCGCCTGTGTCCGTG-1-0	-4.45157	-4.43904	Vehicle	JAX877	m1	TRUE	G1	1784	4264	0.0717636	FALSE
ATCGCCTTCGCCGATG-1-0	8.2051	1.39444	Vehicle	JAX233	m1	TRUE	G1	915	2134	0.16448	FALSE
ATCGGATCAACACAAA-1-0	4.08787	3.53714	Vehicle	EML4-ALK	m1	FALSE	G1	953	2226	0.297844	FALSE
ATCGGATCAGATGCGA-1-0	2.96396	7.24725	Vehicle	EML4-ALK	m1	FALSE	G1	1499	4367	0.128234	FALSE
ATCGGATGTAAGGCTG-1-0	4.09893	5.80254	Vehicle	EML4-ALK	m1	FALSE	G2M	1787	4560	0.167982	FALSE
ATCGGATGTACTGTTG-1-0	-2.93283	-4.14332	Vehicle	JAX877	m1	TRUE	G1	846	1550	0.119355	FALSE
ATCGGATGTGCACGCT-1-0	-2.45453	-5.13462	Vehicle	JAX877	m1	TRUE	G2M	1677	4074	0.105547	FALSE
ATCGGATTCCGGACGT-1-0	-6.56693	-1.14721	Vehicle	JAX877	m1	TRUE	G1	1009	1931	0.0450544	FALSE
ATCGGATTCCTTATAC-1-0	2.47215	7.56416	Vehicle	EML4-ALK	m1	FALSE	G2M	2244	6151	0.0619411	FALSE
ATCGGATTCTAGCATG-1-0	-4.66714	-4.35644	Vehicle	JAX877	m1	TRUE	G1	2298	6445	0.0577192	FALSE
ATCGGATTCTCGGCTT-1-0	6.31203	-7.8213	Vehicle	TH21	m1	FALSE	G1	1950	5080	0.040748	FALSE
ATCGGATTCTCGTGAA-1-0	3.81695	2.61625	Vehicle	EML4-ALK	m1	FALSE	G2M	847	2310	0.362338	FALSE
ATCGGCGAGATTAGCA-1-0	5.37672	-6.29183	Vehicle	TH21	m1	FALSE	G2M	2844	7815	0.111708	FALSE
ATCGGCGAGGGCAATC-1-0	-7.89882	-0.0998383	Vehicle	JAX877	m1	TRUE	G1	907	2049	0.0517326	FALSE
ATCGGCGCACAGTATC-1-0	-1.45538	-3.70323	Vehicle	JAX877	m1	TRUE	G1	1875	4587	0.0523218	FALSE
ATCGGCGCATGTCGTA-1-0	3.09222	7.03025	Vehicle	EML4-ALK	m1	FALSE	G1	1817	4889	0.109225	FALSE
ATCGGCGGTGGAGGTT-1-0	8.11354	-0.297198	Vehicle	JAX233	m1	TRUE	G1	1781	4986	0.0657842	FALSE
ATCGGCGGTTGAAGTA-1-0	-6.37243	0.915601	Vehicle	JAX877	m1	TRUE	G1	924	2072	0.0439189	FALSE
ATCGTAGAGAGAGAAC-1-0	5.50989	7.01363	Vehicle	EML4-ALK	m1	FALSE	G2M	2238	6161	0.0908943	FALSE
ATCGTAGAGGCTGAAC-1-0	4.09961	-6.70982	Vehicle	TH21	m1	FALSE	G1	1362	2982	0.056338	FALSE
ATCGTAGAGTGGCCTC-1-0	2.9418	7.1388	Vehicle	EML4-ALK	m1	FALSE	G1	2911	11517	0.13988	FALSE
ATCGTAGCAAGTCATC-1-0	-7.21649	-2.10289	Vehicle	JAX877	m1	TRUE	G1	1700	4754	0.0464872	FALSE
ATCGTAGCACAGACGA-1-0	-2.40868	-4.00421	Vehicle	JAX877	m1	TRUE	S	1196	2047	0.0595994	FALSE
ATCGTAGGTAGTCCTA-1-0	2.82342	5.52348	Vehicle	EML4-ALK	m1	FALSE	G1	2165	5907	0.0888776	FALSE
ATCGTAGGTCTCAAGT-1-0	4.58498	5.77663	Vehicle	EML4-ALK	m1	FALSE	G2M	1759	4848	0.0790017	FALSE
ATCGTAGGTGCCTAAT-1-0	-4.84917	-5.01814	Vehicle	JAX877	m1	TRUE	G1	1285	3093	0.0617523	FALSE
ATCGTAGGTGTGTGGA-1-0	4.5448	7.5047	Vehicle	EML4-ALK	m1	FALSE	G2M	2178	6305	0.0731166	FALSE
ATCGTAGTCAAGGCTT-1-0	-7.20958	-1.85111	Vehicle	JAX877	m1	TRUE	G1	1519	3983	0.052473	FALSE
ATCGTAGTCAGGACGA-1-0	9.45906	-0.397934	Vehicle	JAX233	m1	TRUE	S	1286	2822	0.0974486	FALSE
ATCGTAGTCTGTGCAA-1-0	-1.19113	-2.65024	Vehicle	JAX877	m1	TRUE	S	988	1751	0.146773	FALSE
ATCGTCCAGGATTACA-1-0	4.23235	5.7623	Vehicle	EML4-ALK	m1	FALSE	S	1743	4160	0.127885	FALSE
ATCGTCCGTCAGTCTA-1-0	8.09726	1.25365	Vehicle	JAX233	m1	TRUE	G1	1055	2551	0.215602	FALSE
ATCGTCCGTGTATACC-1-0	4.92883	-5.72595	Vehicle	TH21	m1	FALSE	G1	827	1472	0.0658967	FALSE
ATCGTGAAGCGTCTGC-1-0	6.77163	-0.726811	Vehicle	JAX877	m1	TRUE	G2M	1106	2371	0.0759173	FALSE
ATCGTGAAGTCTACCA-1-0	3.8063	4.41775	Vehicle	EML4-ALK	m1	FALSE	G2M	1221	3006	0.23187	FALSE
ATCGTGACACAAGTTC-1-0	-7.8613	-2.09153	Vehicle	JAX877	m1	TRUE	G1	2093	5828	0.0763555	FALSE
ATCGTGAGTTTACTGG-1-0	5.69316	-7.14923	Vehicle	TH21	m1	FALSE	G2M	2321	6449	0.0570631	FALSE
ATCGTGATCATGCATG-1-0	-7.52221	-0.468367	Vehicle	JAX877	m1	TRUE	G1	1027	2033	0.0491884	FALSE
ATCGTGATCCCTCTTT-1-0	9.8007	-0.37058	Vehicle	JAX233	m1	TRUE	S	1377	2976	0.0638441	FALSE
ATCGTGATCCGACATA-1-0	-6.23331	1.49855	Vehicle	JAX877	m1	TRUE	G1	944	1629	0.0362185	FALSE
ATCGTGATCGACGCGT-1-0	5.10382	7.20273	Vehicle	EML4-ALK	m1	FALSE	G2M	2437	6605	0.116427	FALSE
ATCGTGATCGCGTTTC-1-0	-7.69677	0.785939	Vehicle	JAX877	m1	TRUE	G1	804	1605	0.0436137	FALSE
ATCGTGATCTGCATAG-1-0	8.17401	0.515534	Vehicle	JAX233	m1	TRUE	G1	1641	4056	0.0692801	FALSE
ATCTCTAAGATTACCC-1-0	5.47226	-5.48276	Vehicle	TH21	m1	FALSE	G2M	1989	4295	0.0873108	FALSE
ATCTCTACAAAGAGTT-1-0	-3.02097	-5.12443	Vehicle	JAX877	m1	TRUE	G1	1517	3830	0.0966057	FALSE
ATCTCTACACAGAGCA-1-0	-1.30689	-3.27688	Vehicle	JAX877	m1	TRUE	G1	1462	2848	0.0593399	FALSE
ATCTCTACACTTCATT-1-0	3.73724	2.13131	Vehicle	EML4-ALK	m1	FALSE	G1	953	1960	0.314796	TRUE
ATCTCTACATGACAAA-1-0	-5.65258	-2.74955	Vehicle	JAX877	m1	TRUE	G1	1406	3102	0.0689878	FALSE
ATCTCTAGTATGATCC-1-0	-5.31782	-2.95404	Vehicle	JAX877	m1	TRUE	G1	1128	2168	0.0438192	FALSE
ATCTCTATCACGAACT-1-0	3.66607	-8.17767	Vehicle	TH21	m1	FALSE	G1	1488	3316	0.0123643	FALSE
ATCTCTATCATACAGC-1-0	1.18519	3.6011	Vehicle	EML4-ALK	m1	FALSE	G1	1071	2492	0.280899	FALSE
ATCTCTATCTCGTCGT-1-0	3.79628	7.65884	Vehicle	EML4-ALK	m1	FALSE	G1	1682	4397	0.101888	FALSE
ATCTCTATCTCTAAGG-1-0	-7.17929	-2.21985	Vehicle	JAX877	m1	TRUE	G1	1147	2605	0.119002	FALSE
ATCTTCAAGAGTCCGA-1-0	-3.65749	-3.81719	Vehicle	JAX877	m1	TRUE	G1	1430	2976	0.0883736	FALSE
ATCTTCAAGTACTGGG-1-0	-5.05595	-2.4411	Vehicle	JAX877	m1	TRUE	G1	1474	3291	0.0799149	FALSE
ATCTTCACATAACAGA-1-0	5.47715	-3.62953	Vehicle	TH21	m1	FALSE	G2M	1495	3057	0.203795	FALSE
ATCTTCAGTACGTACT-1-0	9.87646	0.820379	Vehicle	JAX233	m1	TRUE	S	2140	5481	0.0733443	FALSE
ATCTTCAGTGAGTCAG-1-0	-4.25299	0.76871	Vehicle	TH21	m1	FALSE	G1	1508	3378	0.0278271	FALSE
ATCTTCAGTTACACAC-1-0	1.73154	3.52481	Vehicle	EML4-ALK	m1	FALSE	G2M	814	1731	0.274986	TRUE
ATCTTCAGTTCGTACA-1-0	-2.12714	-4.86154	Vehicle	JAX877	m1	TRUE	G2M	1025	1893	0.0686741	FALSE
ATCTTCATCTCCTGAC-1-0	4.63816	6.17521	Vehicle	EML4-ALK	m1	FALSE	G2M	2385	5587	0.0724897	FALSE
ATGAAAGAGGTCTGGA-1-0	-7.21722	-1.19972	Vehicle	JAX877	m1	TRUE	G1	1377	3006	0.078177	FALSE
ATGAAAGAGTAGGATT-1-0	-5.50851	-3.34563	Vehicle	JAX877	m1	TRUE	S	1593	3511	0.0595272	FALSE
ATGAAAGCATCGATGT-1-0	-5.8551	-0.825004	Vehicle	JAX877	m1	TRUE	G1	1109	2591	0.0358935	FALSE
ATGAAAGGTATGAAGT-1-0	9.50649	0.223422	Vehicle	JAX233	m1	TRUE	G1	1117	3595	0.206676	FALSE
ATGAAAGTCATGAGAA-1-0	-5.29559	-3.3674	Vehicle	JAX877	m1	TRUE	G1	874	1913	0.0956613	FALSE
ATGAAAGTCGTTCTGC-1-0	-5.46974	0.0129754	Vehicle	JAX877	m1	TRUE	G1	1359	2912	0.0477335	FALSE
ATGAAAGTCTGGCCTT-1-0	2.7573	3.24541	Vehicle	EML4-ALK	m1	FALSE	G1	1219	3351	0.237243	FALSE
ATGACCAAGCCGATTT-1-0	3.77417	2.44582	Vehicle	EML4-ALK	m1	FALSE	G1	859	1983	0.357035	TRUE
ATGACCAAGTCCGCCA-1-0	4.07716	-7.4343	Vehicle	TH21	m1	FALSE	G1	1933	4395	0.054835	FALSE
ATGACCAAGTTGTAAG-1-0	3.9204	4.31817	Vehicle	EML4-ALK	m1	FALSE	S	1408	3355	0.202086	FALSE
ATGACCACAAGACGAC-1-0	-5.09883	-2.22436	Vehicle	JAX877	m1	TRUE	G1	1272	2908	0.114856	FALSE
ATGACCACACGCGTCA-1-0	5.3128	-2.62261	Vehicle	TH21	m1	FALSE	G2M	1309	2626	0.281417	FALSE
ATGACCACAGTAGTTC-1-0	-7.777	-0.238547	Vehicle	JAX877	m1	TRUE	G1	1743	5271	0.0555872	FALSE
ATGACCAGTCGCTGCA-1-0	4.47899	-3.79468	Vehicle	TH21	m1	FALSE	G1	1018	1940	0.246907	FALSE
ATGACCAGTGAGAACC-1-0	-3.83962	-3.89787	Vehicle	JAX877	m1	TRUE	G1	999	1942	0.0782698	FALSE
ATGACCAGTGGCGCTT-1-0	-2.81578	-3.85839	Vehicle	JAX877	m1	TRUE	G1	948	1585	0.0750789	FALSE
ATGACCAGTTTGCCGG-1-0	-4.25373	2.45493	Vehicle	JAX877	m1	TRUE	G1	909	1739	0.0322024	FALSE
ATGACCATCAAGCCCG-1-0	4.09628	2.80231	Vehicle	EML4-ALK	m1	FALSE	S	1575	3416	0.193794	FALSE
ATGAGGGAGACGCCAA-1-0	4.33264	-5.42544	Vehicle	TH21	m1	FALSE	G1	1154	2309	0.159809	FALSE
ATGAGGGGTCCCGCAA-1-0	-2.23513	-4.11712	Vehicle	JAX877	m1	TRUE	S	1166	2096	0.103053	FALSE
ATGAGGGGTCCTCCTA-1-0	4.30458	-6.5405	Vehicle	TH21	m1	FALSE	G1	2758	7168	0.0479911	FALSE
ATGAGGGTCCGATGTA-1-0	-6.46559	0.640371	Vehicle	JAX877	m1	TRUE	G1	1000	2258	0.0682019	FALSE
ATGAGTCAGAAGAACG-1-0	5.02524	-5.73621	Vehicle	TH21	m1	FALSE	G1	1106	2143	0.141857	FALSE
ATGAGTCAGCACGTCC-1-0	4.24775	6.95302	Vehicle	EML4-ALK	m1	FALSE	G1	1880	4566	0.117827	FALSE
ATGAGTCAGCCTCCAG-1-0	-5.7434	-1.26174	Vehicle	JAX877	m1	TRUE	G1	1193	2688	0.0412946	FALSE
ATGAGTCAGGGCATGT-1-0	5.8853	-5.39295	Vehicle	TH21	m1	FALSE	G1	1336	2614	0.0891354	FALSE
ATGAGTCCACTCAAGT-1-0	-4.94493	-4.36743	Vehicle	JAX877	m1	TRUE	G1	993	2224	0.130396	FALSE
ATGAGTCTCCCAGGAC-1-0	-2.94117	1.23785	Vehicle	JAX877	m1	TRUE	G1	1916	4610	0.0329718	FALSE
ATGAGTCTCGTAATGC-1-0	4.96423	7.58156	Vehicle	EML4-ALK	m1	FALSE	G1	1806	4321	0.0337885	FALSE
ATGATCGAGAATTGTG-1-0	-6.99226	0.920843	Vehicle	JAX877	m1	TRUE	G1	1327	3010	0.0561462	FALSE
ATGATCGAGACGACTG-1-0	-4.9194	-4.48017	Vehicle	JAX877	m1	TRUE	G1	2331	7064	0.0791336	FALSE
ATGATCGCACAGCCTG-1-0	4.61019	-3.48926	Vehicle	TH21	m1	FALSE	G1	855	1530	0.198693	TRUE
ATGATCGCAGCTCTGG-1-0	2.27849	4.76535	Vehicle	EML4-ALK	m1	FALSE	G1	990	2464	0.198052	FALSE
ATGATCGCAGGGACTA-1-0	2.14017	6.91803	Vehicle	EML4-ALK	m1	FALSE	G1	1122	2840	0.21831	FALSE
ATGATCGGTCTCTCTG-1-0	-7.03895	0.313225	Vehicle	JAX877	m1	TRUE	G1	1324	3342	0.0517654	FALSE
ATGATCGTCGGTGAAG-1-0	0.55445	-5.30694	Vehicle	EML4-ALK	m1	FALSE	G2M	930	1762	0.00567537	FALSE
ATGCATGAGATAGCAT-1-0	2.44713	7.36663	Vehicle	EML4-ALK	m1	FALSE	G1	1563	3933	0.138317	FALSE
ATGCATGCACAGTATC-1-0	5.91274	-6.11772	Vehicle	TH21	m1	FALSE	G2M	2093	4684	0.0493168	FALSE
ATGCATGCAGAGGTAC-1-0	4.19983	6.21384	Vehicle	EML4-ALK	m1	FALSE	G1	2417	6503	0.13117	FALSE
ATGCATGGTGGTGATG-1-0	-5.14757	-0.894946	Vehicle	JAX877	m1	TRUE	G1	802	1667	0.0689862	FALSE
ATGCATGTCATCGTAG-1-0	5.86495	-4.94908	Vehicle	TH21	m1	FALSE	G2M	1459	2852	0.0876578	FALSE
ATGCATGTCTGCACCT-1-0	4.77398	-7.56654	Vehicle	TH21	m1	FALSE	G1	1979	5163	0.0176254	FALSE
ATGCCTCCACAGTACT-1-0	-5.60316	0.776314	Vehicle	JAX877	m1	TRUE	G1	969	1683	0.0629828	FALSE
ATGCCTCCACCGTCGA-1-0	3.55118	6.64894	Vehicle	EML4-ALK	m1	FALSE	G1	1680	4377	0.111492	FALSE
ATGCCTCCACGTACAT-1-0	-5.25882	-1.54715	Vehicle	JAX877	m1	TRUE	G1	1829	4415	0.0523216	FALSE
ATGCCTCCACTGCGAC-1-0	4.79612	7.42626	Vehicle	EML4-ALK	m1	FALSE	G2M	2053	6127	0.0760568	FALSE
ATGCCTCCAGTCAGTT-1-0	-5.16469	-4.05892	Vehicle	JAX877	m1	TRUE	G1	1329	2838	0.034179	FALSE
ATGCCTCGTACAAGTA-1-0	5.23655	6.42114	Vehicle	EML4-ALK	m1	FALSE	G2M	1400	3198	0.0834897	FALSE
ATGCCTCTCACCCTCA-1-0	9.73782	-0.0870381	Vehicle	JAX233	m1	TRUE	G1	1157	2318	0.0418464	FALSE
ATGCCTCTCCCAAGCG-1-0	3.96454	5.64743	Vehicle	EML4-ALK	m1	FALSE	G1	1332	3090	0.144337	FALSE
ATGCCTCTCCCTCTAG-1-0	4.11449	2.26664	Vehicle	EML4-ALK	m1	FALSE	G1	827	1920	0.267708	TRUE
ATGCCTCTCGGTAAGG-1-0	-3.73188	-4.52817	Vehicle	JAX877	m1	TRUE	G1	2076	5250	0.0739048	FALSE
ATGCCTCTCTAGCAAC-1-0	-3.84818	-3.1233	Vehicle	JAX877	m1	TRUE	G1	2159	5142	0.0525088	FALSE
ATGCGATAGCACGTCC-1-0	5.16964	-5.48529	Vehicle	TH21	m1	FALSE	G2M	1318	2627	0.132851	FALSE
ATGCGATAGGCCTGCT-1-0	4.03599	4.81813	Vehicle	EML4-ALK	m1	FALSE	G1	1511	3369	0.186109	FALSE
ATGCGATCAAGAGTGC-1-0	-7.48293	-1.6887	Vehicle	JAX877	m1	TRUE	G1	1600	4122	0.0618632	FALSE
ATGCGATCAGCAGTGA-1-0	-4.95942	-3.00283	Vehicle	JAX877	m1	TRUE	G2M	1769	4099	0.0526958	FALSE
ATGCGATCATCAGTGT-1-0	-4.64639	-5.06778	Vehicle	JAX877	m1	TRUE	G1	1373	3286	0.0569081	FALSE
ATGCGATCATCCTAAG-1-0	-3.90003	-5.31055	Vehicle	JAX877	m1	TRUE	S	1719	4125	0.0538182	FALSE
ATGCGATGTACGAAAT-1-0	4.95874	-6.63125	Vehicle	TH21	m1	FALSE	G1	1370	3004	0.0635819	FALSE
ATGCGATGTCCGGTCA-1-0	-3.19875	1.8168	Vehicle	JAX877	m1	TRUE	G1	956	1905	0.0335958	FALSE
ATGCGATTCGAGGCAA-1-0	-2.40149	1.77312	Vehicle	JAX877	m1	TRUE	S	921	1793	0.132181	FALSE
ATGGAGGAGATCCGAG-1-0	4.46014	-7.17878	Vehicle	TH21	m1	FALSE	G1	1626	3530	0.0560907	FALSE
ATGGAGGAGCGCTGCT-1-0	4.73088	7.73748	Vehicle	EML4-ALK	m1	FALSE	G2M	1947	5244	0.0713196	FALSE
ATGGAGGAGTATGAAC-1-0	-5.39639	0.751315	Vehicle	JAX877	m1	TRUE	G1	1803	4395	0.103754	FALSE
ATGGAGGAGTTCACTG-1-0	-3.93966	-4.67995	Vehicle	JAX877	m1	TRUE	G1	1151	2540	0.0692913	FALSE
ATGGAGGCAACTGGTT-1-0	-1.23202	-2.96512	Vehicle	JAX877	m1	TRUE	G1	1570	2650	0.0411321	FALSE
ATGGAGGCAGCAGAAC-1-0	5.41912	-3.22115	Vehicle	TH21	m1	FALSE	G2M	1013	2141	0.305465	FALSE
ATGGAGGCATATAGCC-1-0	-4.85856	2.4913	Vehicle	JAX877	m1	TRUE	G1	945	1932	0.052795	FALSE
ATGGAGGGTCGATGCC-1-0	-3.45278	-3.62714	Vehicle	JAX877	m1	TRUE	G1	1362	3202	0.111805	FALSE
ATGGAGGTCGCTGTTC-1-0	5.52191	-5.47398	Vehicle	TH21	m1	FALSE	G1	1105	2201	0.15811	FALSE
ATGGAGGTCTTGCAAG-1-0	4.26137	7.73819	Vehicle	EML4-ALK	m1	FALSE	G1	1303	3039	0.05923	FALSE
ATGGATCAGGAAAGGT-1-0	1.46213	6.44562	Vehicle	EML4-ALK	m1	FALSE	G1	1119	2636	0.158194	FALSE
ATGGATCCAATAGTAG-1-0	2.62227	2.22687	Vehicle	EML4-ALK	m1	FALSE	G1	1027	2652	0.254525	FALSE
ATGGATCCAGCTACTA-1-0	-5.9631	-5.13772	Vehicle	JAX877	m1	TRUE	G1	1010	2184	0.0741758	FALSE
ATGGATCGTCGTAATC-1-0	-6.51719	-1.9462	Vehicle	JAX877	m1	TRUE	G1	813	1749	0.081761	FALSE
ATGGATCTCATCACCC-1-0	4.19406	4.85494	Vehicle	EML4-ALK	m1	FALSE	G1	1638	3883	0.159928	FALSE
ATGGATCTCGAGATGG-1-0	4.59172	5.75988	Vehicle	EML4-ALK	m1	FALSE	G2M	2215	6568	0.195798	FALSE
ATGGGAGAGAACTTCC-1-0	5.65724	-6.32508	Vehicle	TH21	m1	FALSE	S	3145	9887	0.0968949	FALSE
ATGGGAGAGTGATGGC-1-0	6.30164	-7.56899	Vehicle	TH21	m1	FALSE	G2M	3439	10626	0.0307736	FALSE
ATGGGAGAGTTGGCGA-1-0	4.74874	7.63578	Vehicle	EML4-ALK	m1	FALSE	G1	843	1729	0.101215	FALSE
ATGGGAGCAACTGATC-1-0	4.58555	-2.65064	Vehicle	TH21	m1	FALSE	G2M	871	1800	0.382222	TRUE
ATGGGAGCAGACAATA-1-0	-4.07198	-3.85419	Vehicle	JAX877	m1	TRUE	G1	928	1873	0.0699413	FALSE
ATGGGAGGTGTTGATC-1-0	5.39215	-7.06458	Vehicle	TH21	m1	FALSE	G1	2408	6822	0.0757842	FALSE
ATGGGAGTCAACTTTC-1-0	-3.43444	-1.25756	Vehicle	JAX877	m1	TRUE	G1	1528	3009	0.0438684	FALSE
ATGGGAGTCAAGTGGG-1-0	-6.92211	-1.4798	Vehicle	JAX877	m1	TRUE	G1	1089	2659	0.107183	FALSE
ATGGGAGTCGAGCCAC-1-0	0.385075	-0.917451	Vehicle	JAX877	m1	TRUE	G2M	912	1785	0.243697	TRUE
ATGGGTTAGATGCGAC-1-0	8.5191	1.44017	Vehicle	JAX233	m1	TRUE	G1	1028	2758	0.204496	FALSE
ATGGGTTAGTGGATAT-1-0	-5.7222	-3.66602	Vehicle	JAX877	m1	TRUE	G1	827	1658	0.0434258	FALSE
ATGGGTTCAAGACGGT-1-0	2.1717	4.64734	Vehicle	EML4-ALK	m1	FALSE	G1	1661	4069	0.101991	FALSE
ATGGGTTCAATTGCGT-1-0	4.07554	3.01761	Vehicle	EML4-ALK	m1	FALSE	G1	913	2627	0.240959	FALSE
ATGGGTTGTCAGTCGC-1-0	-7.10711	-1.46133	Vehicle	JAX877	m1	TRUE	G1	1139	2491	0.0285026	FALSE
ATGGGTTTCGCAATGT-1-0	6.51905	-8.79822	Vehicle	TH21	m1	FALSE	G1	940	2057	0.0379193	FALSE
ATGGGTTTCGCTGTTC-1-0	4.23913	4.8947	Vehicle	EML4-ALK	m1	FALSE	G1	1376	3048	0.156824	FALSE
ATGGGTTTCTGTAAGC-1-0	2.17533	5.13154	Vehicle	EML4-ALK	m1	FALSE	G1	1509	3824	0.0776674	FALSE
ATGGTTGAGAAGCTGC-1-0	6.25594	-7.41316	Vehicle	TH21	m1	FALSE	G1	1546	4144	0.130309	FALSE
ATGGTTGCATTAAGCC-1-0	4.90815	-7.97938	Vehicle	TH21	m1	FALSE	G1	2040	5637	0.0253681	FALSE
ATGGTTGGTGAGATCG-1-0	5.36277	-3.07362	Vehicle	TH21	m1	FALSE	G2M	1045	2055	0.309002	FALSE
ATGGTTGGTGCATGTT-1-0	-3.48948	-4.28596	Vehicle	JAX877	m1	TRUE	G1	1335	2791	0.0444285	FALSE
ATGGTTGGTGCTCCGA-1-0	-2.98698	-4.26473	Vehicle	JAX877	m1	TRUE	G1	1651	3951	0.0551759	FALSE
ATGGTTGGTGTGTGTT-1-0	4.68665	7.95819	Vehicle	EML4-ALK	m1	FALSE	G2M	2504	7959	0.102274	FALSE
ATGGTTGTCATAGGCT-1-0	-4.32912	-4.24242	Vehicle	JAX877	m1	TRUE	G1	1557	3561	0.056164	FALSE
ATGGTTGTCATCTATC-1-0	2.71578	5.33487	Vehicle	EML4-ALK	m1	FALSE	G1	2413	6073	0.0877655	FALSE
ATGGTTGTCCCTTGGT-1-0	3.37718	4.88057	Vehicle	EML4-ALK	m1	FALSE	G2M	1058	2167	0.11306	FALSE
ATGGTTGTCGCCTCTA-1-0	3.79042	3.27232	Vehicle	EML4-ALK	m1	FALSE	G1	1014	2376	0.258418	FALSE
ATGGTTGTCGGAATGG-1-0	-1.88514	-2.44617	Vehicle	JAX877	m1	TRUE	G1	851	1487	0.137189	FALSE
ATGGTTGTCGGACAAG-1-0	-4.15736	1.79441	Vehicle	JAX877	m1	TRUE	G1	937	2060	0.128155	FALSE
ATGTCCCAGCCAAGGT-1-0	3.65737	7.55457	Vehicle	EML4-ALK	m1	FALSE	G1	1510	4007	0.127527	FALSE
ATGTCCCAGCGTTAGG-1-0	-7.02513	-1.52315	Vehicle	JAX877	m1	TRUE	G1	2023	6469	0.0480754	FALSE
ATGTCCCAGGAGATAG-1-0	-1.37987	0.613753	Vehicle	JAX877	m1	TRUE	G1	821	1544	0.206606	TRUE
ATGTCCCCACTAACCA-1-0	4.49645	4.93304	Vehicle	EML4-ALK	m1	FALSE	S	2328	6977	0.199083	FALSE
ATGTCCCTCGTAACTG-1-0	-7.90352	-2.53096	Vehicle	JAX877	m1	TRUE	G1	1730	5699	0.0731707	FALSE
ATGTCCCTCTTACGTT-1-0	7.93955	0.686118	Vehicle	JAX233	m1	TRUE	G2M	1704	4206	0.168569	FALSE
ATGTCTTAGAGGGCGA-1-0	-5.80489	-2.82952	Vehicle	JAX877	m1	TRUE	G2M	1091	2173	0.0538426	FALSE
ATGTCTTAGTCATAGA-1-0	-4.96899	-1.73232	Vehicle	JAX877	m1	TRUE	G1	1079	2002	0.0814186	FALSE
ATGTCTTAGTTCCTGA-1-0	-6.57243	-3.93372	Vehicle	JAX877	m1	TRUE	G1	1400	3140	0.0812102	FALSE
ATGTCTTCAAATCAAG-1-0	-2.02227	-1.76586	Vehicle	EML4-ALK	m1	FALSE	G2M	965	2132	0.262664	FALSE
ATGTCTTCAAATGGAT-1-0	-2.86316	-3.75097	Vehicle	JAX877	m1	TRUE	G1	1241	2673	0.0856715	FALSE
ATGTCTTCAAGTTGGG-1-0	-6.35882	-5.208	Vehicle	JAX877	m1	TRUE	G1	1881	5766	0.0645161	FALSE
ATGTCTTCATGAGGGT-1-0	-5.98239	0.121803	Vehicle	JAX877	m1	TRUE	G1	1271	2703	0.045135	FALSE
ATGTCTTGTGCCCGTA-1-0	-5.87307	-1.78369	Vehicle	JAX877	m1	TRUE	G1	975	2115	0.0368794	FALSE
ATTACCTAGAAGGCTC-1-0	4.31109	6.99182	Vehicle	EML4-ALK	m1	FALSE	G2M	2314	6519	0.113208	FALSE
ATTACCTAGGAGAATG-1-0	-5.82293	-0.823915	Vehicle	JAX877	m1	TRUE	G1	1674	4359	0.0431292	FALSE
ATTACCTAGGAGTATT-1-0	5.44424	-2.83699	Vehicle	TH21	m1	FALSE	G2M	1360	2681	0.207758	FALSE
ATTACCTAGTTCGGTT-1-0	-5.46219	-3.04529	Vehicle	JAX877	m1	TRUE	G1	1231	2710	0.0394834	FALSE
ATTACCTCAAAGGCTG-1-0	9.84759	-0.538784	Vehicle	JAX233	m1	TRUE	G1	1100	2357	0.0513364	FALSE
ATTACCTCAGTCTACA-1-0	2.27506	5.22006	Vehicle	EML4-ALK	m1	FALSE	G1	1523	3773	0.119268	FALSE
ATTACCTCATGTCGTA-1-0	4.78089	6.47294	Vehicle	EML4-ALK	m1	FALSE	G1	1421	2946	0.078072	FALSE
ATTACCTGTCCTACGG-1-0	-3.45335	-0.387107	Vehicle	EML4-ALK	m1	FALSE	G2M	1159	2981	0.159342	FALSE
ATTACCTGTCTACATG-1-0	-7.73491	0.0693222	Vehicle	JAX877	m1	TRUE	G1	2409	8959	0.0208729	FALSE
ATTACCTTCCGAACGC-1-0	2.88053	5.46159	Vehicle	EML4-ALK	m1	FALSE	G1	1060	2093	0.0831343	FALSE
ATTACTCAGCGACTGA-1-0	4.71133	7.07217	Vehicle	EML4-ALK	m1	FALSE	G2M	3079	10350	0.0822222	FALSE
ATTACTCAGGCTTAGG-1-0	4.9476	5.56022	Vehicle	EML4-ALK	m1	FALSE	G2M	1939	4291	0.0925192	FALSE
ATTACTCCATAATGAG-1-0	-3.29038	-3.48053	Vehicle	JAX877	m1	TRUE	G1	2613	7046	0.058189	FALSE
ATTACTCGTGCATGTT-1-0	-6.72386	-2.70622	Vehicle	JAX877	m1	TRUE	G1	2360	6345	0.0680851	FALSE
ATTACTCTCACGATCA-1-0	2.12576	4.88023	Vehicle	EML4-ALK	m1	FALSE	G1	1405	3248	0.107451	FALSE
ATTACTCTCCTAACAG-1-0	-5.44099	-4.57611	Vehicle	JAX877	m1	TRUE	G1	1306	2964	0.081309	FALSE
ATTATCCAGATGACAT-1-0	2.69416	4.28553	Vehicle	EML4-ALK	m1	FALSE	G1	948	2096	0.201336	FALSE
ATTATCCAGGACCCAA-1-0	-7.59901	-1.55799	Vehicle	JAX877	m1	TRUE	G1	1137	2652	0.0437406	FALSE
ATTATCCCAACAGTGG-1-0	3.82062	2.58935	Vehicle	EML4-ALK	m1	FALSE	S	818	1936	0.410124	TRUE
ATTATCCGTAACAGTA-1-0	-3.77603	-1.71937	Vehicle	JAX877	m1	TRUE	G1	1381	2844	0.0755978	FALSE
ATTATCCGTACCCGCA-1-0	10.0963	0.752167	Vehicle	JAX233	m1	TRUE	G1	1614	4714	0.0670344	FALSE
ATTATCCGTAGGGTAC-1-0	4.51723	1.47032	Vehicle	EML4-ALK	m1	FALSE	G2M	1003	2812	0.411451	FALSE
ATTATCCTCAGGAAGC-1-0	-3.07922	-4.69433	Vehicle	JAX877	m1	TRUE	G1	1121	2432	0.0538651	FALSE
ATTCACTAGAGGGCGA-1-0	3.15205	7.79728	Vehicle	EML4-ALK	m1	FALSE	G1	983	2576	0.127717	FALSE
ATTCACTAGCGCCATC-1-0	0.882416	5.16899	Vehicle	EML4-ALK	m1	FALSE	G2M	1040	2035	0.10172	FALSE
ATTCACTAGCTGTCCG-1-0	4.94222	-5.18449	Vehicle	TH21	m1	FALSE	G2M	859	1565	0.19361	TRUE
ATTCACTAGGGTTTCT-1-0	4.8606	-6.93495	Vehicle	TH21	m1	FALSE	G1	2076	5020	0.0428287	FALSE
ATTCACTAGTAACCTC-1-0	-4.80322	2.47073	Vehicle	JAX877	m1	TRUE	G1	1375	3236	0.0494438	FALSE
ATTCACTCAAGGTCAG-1-0	5.69239	-4.97801	Vehicle	TH21	m1	FALSE	G2M	1583	3254	0.149662	FALSE
ATTCACTCAGGCGATA-1-0	3.44885	3.73166	Vehicle	EML4-ALK	m1	FALSE	S	1207	2812	0.221551	FALSE
ATTCACTCATGTACGT-1-0	5.48652	-5.02063	Vehicle	TH21	m1	FALSE	G1	1078	1998	0.0970971	FALSE
ATTCACTGTAAGATTG-1-0	4.07886	1.88407	Vehicle	EML4-ALK	m1	FALSE	S	903	1815	0.268871	TRUE
ATTCAGGAGACATAAC-1-0	-6.01958	-3.74704	Vehicle	JAX877	m1	TRUE	G1	1848	4562	0.0578694	FALSE
ATTCAGGAGAGCATAT-1-0	-2.63428	-4.81999	Vehicle	JAX877	m1	TRUE	G1	1463	3114	0.0828516	FALSE
ATTCAGGAGTTGAAAC-1-0	3.27829	7.43511	Vehicle	EML4-ALK	m1	FALSE	G1	1970	5369	0.0787856	FALSE
ATTCAGGCACATTCTT-1-0	-5.63071	-1.02577	Vehicle	JAX877	m1	TRUE	G1	1227	2348	0.0430153	FALSE
ATTCAGGCACGCCACA-1-0	3.9523	5.30687	Vehicle	EML4-ALK	m1	FALSE	G1	1670	4216	0.174336	FALSE
ATTCAGGGTACGCGTC-1-0	-3.82967	-2.0217	Vehicle	JAX877	m1	TRUE	G1	1128	2465	0.101826	FALSE
ATTCAGGGTATCATGC-1-0	6.2904	-6.52884	Vehicle	TH21	m1	FALSE	G1	817	1546	0.11837	FALSE
ATTCAGGGTATGAAAC-1-0	8.07728	0.128622	Vehicle	JAX233	m1	TRUE	G1	800	1792	0.209821	TRUE
ATTCAGGGTTAATCGC-1-0	-5.398	0.488595	Vehicle	JAX877	m1	TRUE	G1	863	1731	0.0496823	FALSE
ATTCAGGGTTTAAGGA-1-0	4.66361	3.6782	Vehicle	EML4-ALK	m1	FALSE	S	1163	2150	0.138605	FALSE
ATTCAGGTCGACACTA-1-0	5.3714	-3.99557	Vehicle	TH21	m1	FALSE	G2M	981	1778	0.19685	TRUE
ATTCAGGTCTATTTCG-1-0	2.54427	3.80611	Vehicle	EML4-ALK	m1	FALSE	G1	1673	4573	0.174065	FALSE
ATTCATCAGATTAGTG-1-0	-4.1428	2.14895	Vehicle	JAX877	m1	TRUE	G1	1381	3557	0.045544	FALSE
ATTCATCAGCGGTAAC-1-0	3.60018	7.72755	Vehicle	EML4-ALK	m1	FALSE	S	1996	5438	0.0461567	FALSE
ATTCATCCACCATAAC-1-0	4.43754	-4.3599	Vehicle	TH21	m1	FALSE	G1	900	1631	0.174739	TRUE
ATTCATCCACGGTGAA-1-0	9.48937	-0.136568	Vehicle	TH21	m1	FALSE	G1	1833	4494	0.0618603	FALSE
ATTCATCCAGTCTCTC-1-0	2.0514	4.94987	Vehicle	EML4-ALK	m1	FALSE	G1	1693	4265	0.073857	FALSE
ATTCATCGTAGCTGTT-1-0	5.99144	-5.68672	Vehicle	TH21	m1	FALSE	S	1468	3264	0.163603	FALSE
ATTCATCGTGATGTAA-1-0	-4.37039	-2.46987	Vehicle	JAX877	m1	TRUE	G1	1324	2901	0.0596346	FALSE
ATTCATCTCGCCCAGA-1-0	4.95194	7.25575	Vehicle	EML4-ALK	m1	FALSE	G2M	2452	7158	0.0842414	FALSE
ATTCCATAGGCAGCTA-1-0	-5.11358	2.14388	Vehicle	JAX877	m1	TRUE	G1	1903	4891	0.0603149	FALSE
ATTCCATAGGCTCCCA-1-0	-6.67497	-2.46529	Vehicle	JAX877	m1	TRUE	G1	1650	4054	0.0744943	FALSE
ATTCCATCAAACTAAG-1-0	-5.8934	-1.05131	Vehicle	JAX877	m1	TRUE	G1	1126	2140	0.0481308	FALSE
ATTCCATCACCAGGTC-1-0	2.90199	3.63354	Vehicle	EML4-ALK	m1	FALSE	G1	1101	2042	0.142018	FALSE
ATTCCATCAGGACAGT-1-0	-3.61015	-3.59482	Vehicle	JAX877	m1	TRUE	G1	1191	2489	0.0462033	FALSE
ATTCCATCATTCTGTT-1-0	-5.77133	-0.691319	Vehicle	JAX877	m1	TRUE	G1	1506	3382	0.0366647	FALSE
ATTCCATGTGAGCAGT-1-0	-3.16178	-2.7993	Vehicle	JAX877	m1	TRUE	G1	903	1789	0.0939072	FALSE
ATTCCATTCGAATCCA-1-0	-5.34267	-0.968944	Vehicle	JAX877	m1	TRUE	G1	1861	4219	0.0357905	FALSE
ATTCCATTCGACGTCG-1-0	5.17312	-7.29672	Vehicle	TH21	m1	FALSE	G1	2287	7069	0.0830386	FALSE
ATTCCCGAGGGAGGTG-1-0	-5.52135	-0.578467	Vehicle	JAX877	m1	TRUE	G1	1255	2953	0.0433458	FALSE
ATTCCCGAGTGCCTCG-1-0	5.3995	-7.3919	Vehicle	TH21	m1	FALSE	G1	1291	2995	0.0584307	FALSE
ATTCCCGCATCATCTT-1-0	4.73702	7.43882	Vehicle	EML4-ALK	m1	FALSE	G2M	1790	4405	0.0885358	FALSE
ATTCCCGGTGCTTCAA-1-0	2.4028	4.13731	Vehicle	EML4-ALK	m1	FALSE	G1	1357	3099	0.141981	FALSE
ATTCCCGTCAGTGGGA-1-0	-4.81078	-1.09363	Vehicle	JAX877	m1	TRUE	G1	1051	1975	0.0668354	FALSE
ATTCCCGTCTTAAGGC-1-0	-3.85931	-3.98209	Vehicle	JAX877	m1	TRUE	G1	1120	2351	0.0548703	FALSE
ATTCCTAAGGCGACAT-1-0	6.43587	-7.54308	Vehicle	TH21	m1	FALSE	G2M	3126	9178	0.0229898	FALSE
ATTCCTAAGGGAGATA-1-0	-6.9688	-3.24981	Vehicle	JAX877	m1	TRUE	G1	1489	3488	0.0593463	FALSE
[truncated: 27,430 more rows]
