# Supplementary material for: The GENEVA platform models tumor mosaicism to reveal variations of responses to KRAS inhibitors and identify improved drug combinations
Source: Nat Cancer. 2026 Feb 24;7(3):522–37. doi: 10.1038/s43018-026-01130-5 (PMC13035475; doi:10.1038/s43018-026-01130-5)
Supplement: Supplementary file 5 — Statistical source data, with tabs for items. [file 43018_2026_1130_MOESM5_ESM.xlsx]

## Sheet: Fig3a
	p10	p20	p30	p40	p50	p60	p70	p80	p90	p100
Calu-1	12.5218	-0.2987	-3.3337	-0.8944	-0.8067	0.4012	-1.9541	-1.0872	-1.545	4.3147
H358	4.6143	0.4267	-1.216	-1.216	0.2699	0.3422	-0.418	-0.3346	-0.3346	-0.5543
H1792	3.2718	0.6883	0.6883	0.4576	-0.7391	0.2859	-1.2182	-0.7391	-1.2182	-0.4134
H1373	6.5952	1.528	-0.5377	-0.8628	-0.8628	-1.5476	-0.4109	0.2961	-1.0637	-0.2629
SK-LU-1	14.6671	8.2707	4.7835	4.0941	-2.28	-4.9344	-4.9344	-3.739	-7.4617	0.412
SW1573	33.8398	19.5164	0.9778	-1.4037	-2.444	-3.1991	-5.9236	-10.4816	-3.1991	-0.6172
H441	19.1776	15.0416	11.0082	6.3063	-1.2998	-5.3091	-5.3091	-10.7801	-6.4826	-2.8977
H2030	2.0022	1.6138	0.5464	-0.6828	-0.6828	-1.1843	-0.6828	-0.4952	-0.9115	0.8739
H2122	1.0104	1.0104	2.0839	-0.6835	-0.4132	-0.6835	-1.0518	-0.2268	-0.6835	-0.3101
NCI-H23	0.3951	0.3951	1.3154	-0.5043	-0.2238	-0.5043	-0.9917	0.3951	-0.5043	0.3951

## Sheet: Fig3b,c
Fig3b					Fig3c
gene	zdiff	mitocarta			gene	average phenotype of strongest 3	mito
A1BG	0.558475	Non Mito Protein			A1BG	-0.149131	bg
A1BG-AS1	0.345372	Non Mito Protein			A1CF	0.0638598	bg
A4GALT	0.352886	Non Mito Protein			A2M	0.140037	bg
AAAS	-0.48042	Non Mito Protein			A2ML1	0.237851	bg
AACS	-0.125804	Non Mito Protein			A3GALT2	-0.234382	bg
AADAT	-0.0492671	Genomically Encoded Mito Protein			A4GALT	-0.128952	bg
AAED1	-0.140977	Non Mito Protein			A4GNT	0.411229	bg
AAGAB	0.411786	Non Mito Protein			AAAS	-0.104679	bg
AAK1	0.463807	Non Mito Protein			AACS	0.0520096	bg
AAMDC	0.380123	Non Mito Protein			AADAC	-0.0337932	bg
AAMP	0.165012	Non Mito Protein			AADACL2	0.202808	bg
AAR2	0.586189	Non Mito Protein			AADACL3	0.00118182	bg
AARD	0.891342	Non Mito Protein			AADACL4	0.271195	bg
AARS	-0.56604	Non Mito Protein			AADAT	0.102741	mitocarta
AARS2	0.499499	Genomically Encoded Mito Protein			AAED1	-0.0928114	bg
AARSD1	0.184745	Non Mito Protein			AAGAB	-0.00409849	bg
AASDH	0.0839908	Non Mito Protein			AAK1	0.187569	bg
AASDHPPT	0.475208	Non Mito Protein			AAMDC	0.0161719	bg
AASS	0.283026	Genomically Encoded Mito Protein			AAMP	0.112802	bg
AATF	-0.670181	Non Mito Protein			AANAT	-0.0596521	bg
ABALON	0.343873	Non Mito Protein			AAR2	-0.307166	bg
ABAT	-0.0913239	Genomically Encoded Mito Protein			AARD	0.144873	bg
ABCA1	-0.159148	Non Mito Protein			AARS	-0.160445	bg
ABCA2	-0.102539	Non Mito Protein			AARS2	0.423183	mitocarta
ABCA3	0.140761	Non Mito Protein			AARSD1	0.0753384	bg
ABCA5	0.244628	Non Mito Protein			AASDH	0.0378401	bg
ABCA7	0.48877	Non Mito Protein			AASDHPPT	0.278301	bg
ABCB10	-0.100182	Genomically Encoded Mito Protein			AASS	-0.117256	mitocarta
ABCB6	-0.0984335	Genomically Encoded Mito Protein			AATF	-0.105849	bg
ABCB7	-0.542124	Genomically Encoded Mito Protein			AATK	-0.0285664	bg
ABCB8	-0.366189	Genomically Encoded Mito Protein			ABAT	-0.0695258	mitocarta
ABCB9	0.280363	Non Mito Protein			ABCA1	0.0362948	bg
ABCC1	0.0893322	Non Mito Protein			ABCA10	0.109788	bg
ABCC10	0.182141	Non Mito Protein			ABCA12	0.200533	bg
ABCC2	0.787987	Non Mito Protein			ABCA13	-0.111949	bg
ABCC3	0.222082	Non Mito Protein			ABCA2	0.118164	bg
ABCC4	0.346318	Non Mito Protein			ABCA3	-0.056624	bg
ABCC5	0.589103	Non Mito Protein			ABCA4	-0.0479489	bg
ABCC6	-0.670784	Non Mito Protein			ABCA5	0.187511	bg
ABCD1	0.0816292	Genomically Encoded Mito Protein			ABCA6	-0.18781	bg
ABCD3	0.314279	Genomically Encoded Mito Protein			ABCA7	0.166668	bg
ABCD4	0.264104	Non Mito Protein			ABCA8	0.12695	bg
ABCE1	0.112152	Non Mito Protein			ABCA9	-0.0913451	mitocarta
ABCF1	-0.291561	Non Mito Protein			ABCB1	-0.0690888	bg
ABCF2	-0.0302921	Non Mito Protein			ABCB10	0.0166003	mitocarta
ABCF2-1	0.160209	Non Mito Protein			ABCB11	-0.0184927	bg
ABCF3	-0.0882537	Non Mito Protein			ABCB4	0.16032	bg
ABCG1	-0.560222	Non Mito Protein			ABCB5	-0.474068	bg
ABCG2	0.200471	Non Mito Protein			ABCB6	0.0994167	mitocarta
ABHD1	0.221975	Non Mito Protein			ABCB7	2.03745	mitocarta
ABHD10	-0.468808	Genomically Encoded Mito Protein			ABCB8	-0.0226218	mitocarta
ABHD11	0.0752676	Genomically Encoded Mito Protein			ABCB9	-0.0544451	bg
ABHD12	-0.483317	Non Mito Protein			ABCC1	-0.110412	bg
ABHD13	0.327228	Non Mito Protein			ABCC10	0.274102	bg
ABHD14A	-0.364749	Non Mito Protein			ABCC11	-0.146461	bg
ABHD14A-ACY1	0.235823	Non Mito Protein			ABCC12	-0.0225991	bg
ABHD14B	0.353255	Non Mito Protein			ABCC2	-0.379409	bg
ABHD15	0.189686	Non Mito Protein			ABCC3	0.0788115	bg
ABHD17A	-0.396933	Non Mito Protein			ABCC4	-0.0302518	bg
ABHD17B	0.703587	Non Mito Protein			ABCC5	0.0502362	bg
ABHD17C	0.194357	Non Mito Protein			ABCC6	0.144872	bg
ABHD18	-0.253095	Non Mito Protein			ABCC8	-0.0511835	bg
ABHD2	0.0269438	Non Mito Protein			ABCC9	-0.0895762	bg
ABHD3	-0.30793	Non Mito Protein			ABCD1	0.0254535	mitocarta
ABHD4	1.34341	Non Mito Protein			ABCD2	-0.198333	mitocarta
ABHD5	0.753994	Non Mito Protein			ABCD3	-0.0417231	mitocarta
ABHD6	0.197864	Non Mito Protein			ABCD4	-0.12796	bg
ABHD8	1.05936	Non Mito Protein			ABCE1	-0.0686566	bg
ABI1	0.00362548	Non Mito Protein			ABCF1	0.0903093	bg
ABI2	-0.233442	Non Mito Protein			ABCF2	0.503515	bg
ABI3	0.170628	Non Mito Protein			ABCF3	-0.135391	bg
ABI3BP	0.454586	Non Mito Protein			ABCG1	-0.184752	bg
ABL1	-0.166122	Non Mito Protein			ABCG2	-0.00910642	bg
ABL2	-0.0725729	Non Mito Protein			ABCG4	-0.0667148	bg
ABLIM1	0.123009	Non Mito Protein			ABCG5	0.0597956	bg
ABLIM2	0.316838	Non Mito Protein			ABCG8	-0.0563687	bg
ABLIM3	-0.0204187	Non Mito Protein			ABHD1	-0.0884983	bg
ABO	0.299195	Non Mito Protein			ABHD10	-0.0680096	mitocarta
ABR	-0.448403	Non Mito Protein			ABHD11	-0.121712	mitocarta
ABRACL	1.10577	Non Mito Protein			ABHD12	0.18717	bg
ABRAXAS1	-0.365202	Non Mito Protein			ABHD12B	0.0540849	bg
ABRAXAS2	0.447536	Non Mito Protein			ABHD13	-0.0657686	bg
ABT1	0.404022	Non Mito Protein			ABHD14A	-0.0796652	bg
ABTB1	0.337191	Non Mito Protein			ABHD14B	0.133195	bg
ABTB2	0.232966	Non Mito Protein			ABHD15	-0.0910411	bg
AC002066.1	0.238144	Non Mito Protein			ABHD16A	0.064353	bg
AC002116.2	0.222946	Non Mito Protein			ABHD16B	0.0559175	bg
AC002310.1	0.0701935	Non Mito Protein			ABHD17A	-0.00494435	bg
AC002384.1	-0.357348	Non Mito Protein			ABHD17B	0.0736963	bg
AC002401.4	0.628465	Non Mito Protein			ABHD17C	-0.179282	bg
AC002451.1	0.663633	Non Mito Protein			ABHD2	0.0831703	bg
AC002454.1	0.393871	Non Mito Protein			ABHD3	-0.119752	bg
AC002467.1	0.235613	Non Mito Protein			ABHD4	-0.131513	bg
AC002470.1	-0.216144	Non Mito Protein			ABHD5	-0.327677	bg
AC002480.2	0.559249	Non Mito Protein			ABHD6	-0.251904	bg
AC002553.2	-0.114823	Non Mito Protein			ABHD8	-0.0572271	bg
AC003092.1	0.981872	Non Mito Protein			ABI1	0.022183	bg
AC003101.2	1.21884	Non Mito Protein			ABI2	-0.0768386	bg
AC003102.1	-0.116225	Non Mito Protein			ABI3	0.103515	bg
AC003681.1	0.143168	Non Mito Protein			ABI3BP	-0.173548	bg
AC003965.1	-0.148253	Non Mito Protein			ABL1	0.229774	bg
AC004130.1	-0.464401	Non Mito Protein			ABL2	-0.194696	bg
AC004148.2	-0.0995566	Non Mito Protein			ABLIM1	0.21955	bg
AC004233.3	-0.0220398	Non Mito Protein			ABLIM2	0.13452	bg
AC004241.1	0.744786	Non Mito Protein			ABLIM3	-0.0381357	bg
AC004264.1	-0.307198	Non Mito Protein			ABO	-0.0889091	bg
AC004556.1	-0.0561207	Non Mito Protein			ABR	0.207803	bg
AC004585.1	-0.0243503	Non Mito Protein			ABRA	-0.0526085	bg
AC004771.3	0.192834	Non Mito Protein			ABRACL	0.394462	bg
AC004803.1	0.731432	Non Mito Protein			ABT1	-0.0354413	bg
AC004812.2	-0.677909	Non Mito Protein			ABTB1	0.0668765	bg
AC004816.1	-0.647438	Non Mito Protein			ABTB2	-0.0222291	bg
AC004817.3	-0.198912	Non Mito Protein			ACAA1	0.0429713	mitocarta
AC004825.2	0.988444	Non Mito Protein			ACAA2	-0.126452	mitocarta
AC004846.1	1.00884	Non Mito Protein			ACACA	0.110094	mitocarta
AC004846.2	0.276069	Non Mito Protein			ACACB	0.115186	mitocarta
AC004854.2	0.535885	Non Mito Protein			ACAD10	-0.204835	mitocarta
AC004865.2	0.868607	Non Mito Protein			ACAD11	0.0484329	mitocarta
AC004918.1	-0.119122	Non Mito Protein			ACAD8	0.050423	mitocarta
AC004922.1	0.2113	Non Mito Protein			ACAD9	0.641788	mitocarta
AC004943.2	-0.193977	Non Mito Protein			ACADL	0.127492	mitocarta
AC004951.1	0.514269	Non Mito Protein			ACADM	0.0790264	mitocarta
AC004982.2	0.240292	Non Mito Protein			ACADS	-0.0710924	mitocarta
AC004990.1	0.12545	Non Mito Protein			ACADSB	-0.177334	mitocarta
AC005034.3	-0.0522508	Non Mito Protein			ACADVL	0.301438	mitocarta
AC005037.1	0.682937	Non Mito Protein			ACAN	-0.0418425	bg
AC005070.3	0.402819	Non Mito Protein			ACAP1	-0.0517121	bg
AC005076.1	0.703628	Non Mito Protein			ACAP2	0.00631272	bg
AC005224.1	-0.277909	Non Mito Protein			ACAP3	0.0803159	bg
AC005229.4	0.639826	Non Mito Protein			ACAT1	-0.010223	mitocarta
AC005253.1	0.885473	Non Mito Protein			ACAT2	0.11196	bg
AC005256.1	0.302836	Non Mito Protein			ACBD3	-0.0797397	bg
AC005261.1	0.782073	Non Mito Protein			ACBD4	0.140231	bg
AC005261.3	0.334327	Non Mito Protein			ACBD5	-0.265371	bg
AC005280.2	0.783475	Non Mito Protein			ACBD6	-0.23657	bg
AC005324.3	-0.0480108	Non Mito Protein			ACBD7	0.146054	bg
AC005329.1	0.527951	Non Mito Protein			ACCS	-0.11538	mitocarta
AC005332.4	0.49811	Non Mito Protein			ACCSL	-0.0758619	bg
AC005332.5	-0.206605	Non Mito Protein			ACD	0.165185	bg
AC005332.6	0.684621	Non Mito Protein			ACE	0.0662687	bg
AC005332.7	-0.237595	Non Mito Protein			ACE2	0.295825	bg
AC005476.2	0.260925	Non Mito Protein			ACER1	0.0303368	bg
AC005498.2	0.538569	Non Mito Protein			ACER2	-0.0754214	bg
AC005498.3	0.859363	Non Mito Protein			ACER3	-0.221114	bg
AC005520.2	0.234982	Non Mito Protein			ACHE	0.0556923	bg
AC005523.2	0.49743	Non Mito Protein			ACIN1	0.154234	bg
AC005537.1	0.593801	Non Mito Protein			ACKR2	-0.025781	bg
AC005618.1	0.322441	Non Mito Protein			ACKR3	-0.109994	bg
AC005670.2	0.572725	Non Mito Protein			ACKR4	0.115023	bg
AC005726.1	0.248294	Non Mito Protein			ACLY	-0.11703	mitocarta
AC005726.5	-0.712184	Non Mito Protein			ACMSD	-0.144226	bg
AC005730.2	-0.271432	Non Mito Protein			ACN9	0.124691	bg
AC005837.1	-0.0746421	Non Mito Protein			ACO1	-0.214014	bg
AC005838.2	0.923343	Non Mito Protein			ACO2	-0.100489	mitocarta
AC005840.2	0.499595	Non Mito Protein			ACOT1	0.035407	bg
AC005899.7	0.0925568	Non Mito Protein			ACOT11	0.0559891	mitocarta
AC005921.2	0.690238	Non Mito Protein			ACOT12	-0.0147201	bg
AC006058.1	-0.0762866	Non Mito Protein			ACOT13	-0.0372612	mitocarta
AC006058.3	0.617108	Non Mito Protein			ACOT2	0.0688995	mitocarta
AC006064.2	0.484165	Non Mito Protein			ACOT4	0.290908	bg
AC006064.4	0.388902	Non Mito Protein			ACOT6	-0.132666	bg
AC006213.1	0.656531	Non Mito Protein			ACOT7	0.134441	mitocarta
AC006213.2	0.267948	Non Mito Protein			ACOT8	-0.0323957	bg
AC006252.1	0.426703	Non Mito Protein			ACOT9	-0.1867	mitocarta
AC006273.1	0.93396	Non Mito Protein			ACOX1	0.0256688	bg
AC006329.1	-0.228209	Non Mito Protein			ACOX2	0.0397547	bg
AC006333.2	-0.323484	Non Mito Protein			ACOX3	-0.173488	bg
AC006449.5	-0.0623091	Non Mito Protein			ACOXL	-0.222537	bg
AC006449.6	-0.0485075	Non Mito Protein			ACP1	-0.0593736	bg
AC006480.2	-0.598465	Non Mito Protein			ACP2	-0.466087	bg
AC006504.1	0.188857	Non Mito Protein			ACP5	0.0472311	bg
AC006504.5	0.262447	Non Mito Protein			ACP6	-0.0283645	mitocarta
AC007014.1	0.206064	Non Mito Protein			ACPL2	0.0923562	bg
AC007032.1	0.322508	Non Mito Protein			ACPP	-0.236611	bg
AC007038.1	-0.107596	Non Mito Protein			ACPT	-0.046292	bg
AC007038.2	-0.11404	Non Mito Protein			ACR	0.0822309	bg
AC007040.2	0.329848	Non Mito Protein			ACRBP	0.0818589	bg
AC007099.1	0.835401	Non Mito Protein			ACRC	-0.124953	bg
AC007114.1	-0.195979	Non Mito Protein			ACRV1	0.0585815	bg
AC007114.2	0.124065	Non Mito Protein			ACSBG1	-0.0167637	bg
AC007228.2	0.290973	Non Mito Protein			ACSBG2	0.0137394	bg
AC007240.1	0.157612	Non Mito Protein			ACSF2	0.0853177	mitocarta
AC007249.2	0.403891	Non Mito Protein			ACSF3	-0.174618	mitocarta
AC007319.1	0.294926	Non Mito Protein			ACSL1	-0.0608104	mitocarta
AC007325.4	0.366357	Non Mito Protein			ACSL3	0.0885545	bg
AC007336.1	-0.330433	Non Mito Protein			ACSL4	-0.246784	bg
AC007342.5	0.280749	Non Mito Protein			ACSL5	0.223615	bg
AC007364.1	0.293148	Non Mito Protein			ACSL6	0.185281	mitocarta
AC007383.2	0.60741	Non Mito Protein			ACSM1	-0.125324	mitocarta
AC007388.1	-0.63877	Non Mito Protein			ACSM2A	0.120051	mitocarta
AC007389.5	0.642294	Non Mito Protein			ACSM2B	-0.0553286	mitocarta
AC007405.3	0.0821469	Non Mito Protein			ACSM3	-0.00960003	mitocarta
AC007529.1	0.114024	Non Mito Protein			ACSM4	-0.325554	mitocarta
AC007529.2	0.443682	Non Mito Protein			ACSM5	-0.053126	mitocarta
AC007541.1	0.384681	Non Mito Protein			ACSS1	0.0366654	mitocarta
AC007611.1	0.452013	Non Mito Protein			ACSS2	-0.0645208	bg
AC007686.3	0.612881	Non Mito Protein			ACSS3	-0.151961	mitocarta
AC007773.1	-0.327959	Non Mito Protein			ACTA1	-0.193678	bg
AC007878.1	0.828196	Non Mito Protein			ACTA2	0.110769	bg
AC007881.3	0.985969	Non Mito Protein			ACTB	0.119224	bg
AC007952.4	-0.781118	Non Mito Protein			ACTBL2	0.19291	bg
AC008014.1	-0.0957808	Non Mito Protein			ACTC1	0.0757473	bg
AC008035.1	-0.214201	Non Mito Protein			ACTG1	-0.0579126	bg
AC008040.5	0.0024856	Non Mito Protein			ACTG2	0.0753675	bg
AC008079.2	-0.420625	Non Mito Protein			ACTL10	0.0472147	bg
AC008105.1	-0.330851	Non Mito Protein			ACTL6A	0.0947319	bg
AC008105.3	-0.514147	Non Mito Protein			ACTL6B	-0.187028	bg
AC008124.1	-0.288293	Non Mito Protein			ACTL7A	0.0625787	bg
AC008264.2	-0.506152	Non Mito Protein			ACTL7B	-0.0763676	bg
AC008267.5	-0.0282413	Non Mito Protein			ACTL8	-0.220357	bg
AC008393.1	-0.0714339	Non Mito Protein			ACTL9	0.0551642	bg
AC008397.1	0.0814138	Non Mito Protein			ACTN1	-0.109374	bg
AC008429.1	0.432166	Non Mito Protein			ACTN2	0.0408469	bg
AC008443.5	0.644765	Non Mito Protein			ACTN3	0.0711837	bg
AC008467.1	0.375458	Non Mito Protein			ACTN4	0.18233	bg
AC008494.3	-0.162359	Non Mito Protein			ACTR10	-0.0855353	bg
AC008522.1	0.390196	Non Mito Protein			ACTR1A	0.0338179	bg
AC008543.1	0.575889	Non Mito Protein			ACTR1B	-0.293896	bg
AC008608.2	0.188233	Non Mito Protein			ACTR2	-0.142917	bg
AC008610.1	0.0560543	Non Mito Protein			ACTR3	0.191234	bg
AC008637.1	-0.239254	Non Mito Protein			ACTR3B	0.109258	bg
AC008676.1	0.600671	Non Mito Protein			ACTR3C	0.134477	bg
AC008736.1	0.29253	Non Mito Protein			ACTR5	-0.0953625	bg
AC008741.2	0.107561	Non Mito Protein			ACTR6	0.52784	bg
AC008758.4	1.02336	Non Mito Protein			ACTR8	0.315828	bg
AC008763.2	-0.692581	Non Mito Protein			ACTRT1	0.286609	bg
AC008764.6	-0.663206	Non Mito Protein			ACTRT2	0.169305	bg
AC008764.8	0.520674	Non Mito Protein			ACTRT3	-0.0509682	bg
AC008771.1	-0.119302	Non Mito Protein			ACVR1	0.324772	bg
AC008875.1	0.361983	Non Mito Protein			ACVR1B	-0.253891	bg
AC008906.1	0.257466	Non Mito Protein			ACVR1C	-0.083409	bg
AC008915.2	0.669328	Non Mito Protein			ACVR2A	-0.0344653	bg
AC008946.1	-0.352308	Non Mito Protein			ACVR2B	-0.207217	bg
AC008966.1	-0.0335352	Non Mito Protein			ACVRL1	0.0708447	bg
AC009005.1	-0.328065	Non Mito Protein			ACY1	0.104783	bg
AC009061.2	0.077702	Non Mito Protein			ACY3	-0.204822	bg
AC009065.4	0.443912	Non Mito Protein			ACYP1	-0.296438	bg
AC009113.1	-0.556806	Non Mito Protein			ACYP2	-0.0940476	bg
AC009118.2	0.46403	Non Mito Protein			ADA	-0.0321012	bg
AC009118.3	0.134179	Non Mito Protein			ADAD1	-0.241396	bg
AC009126.1	0.623698	Non Mito Protein			ADAD2	0.0878442	bg
AC009133.1	0.992645	Non Mito Protein			ADAL	0.0746224	bg
AC009171.2	-0.361696	Non Mito Protein			ADAM10	0.698473	bg
AC009237.14	0.49247	Non Mito Protein			ADAM11	-0.0459993	bg
AC009237.15	0.505342	Non Mito Protein			ADAM12	-0.0259157	bg
AC009275.1	-0.0819799	Non Mito Protein			ADAM15	0.0399399	bg
AC009283.1	0.893405	Non Mito Protein			ADAM17	0.153325	bg
AC009309.1	0.468302	Non Mito Protein			ADAM18	-0.0895895	bg
AC009318.3	0.643472	Non Mito Protein			ADAM19	-0.0070106	bg
AC009403.1	0.241086	Non Mito Protein			ADAM2	0.0282412	bg
AC009404.1	-0.612475	Non Mito Protein			ADAM20	-0.0476628	bg
AC009414.2	-0.0730746	Non Mito Protein			ADAM21	0.199858	bg
AC009501.1	0.118317	Non Mito Protein			ADAM22	0.0252581	bg
AC009502.1	0.300812	Non Mito Protein			ADAM23	-0.042297	bg
AC009506.1	-0.0073516	Non Mito Protein			ADAM28	0.310504	bg
AC009549.1	0.116246	Non Mito Protein			ADAM29	-0.0348324	bg
AC009570.1	0.433133	Non Mito Protein			ADAM30	-0.0186233	bg
AC009779.2	0.393146	Non Mito Protein			ADAM32	0.00667088	bg
AC009812.1	0.742889	Non Mito Protein			ADAM33	0.170533	bg
AC009812.4	-0.205569	Non Mito Protein			ADAM7	-0.0381746	bg
AC009831.1	0.749081	Non Mito Protein			ADAM8	-0.0368743	bg
AC009948.1	0.300026	Non Mito Protein			ADAM9	0.0770349	bg
AC009961.1	-0.273944	Non Mito Protein			ADAMDEC1	-0.257894	bg
AC010173.1	0.124165	Non Mito Protein			ADAMTS1	0.193115	bg
AC010226.1	0.621395	Non Mito Protein			ADAMTS10	0.108994	bg
AC010331.1	0.653095	Non Mito Protein			ADAMTS12	-0.0382191	bg
AC010336.1	0.104668	Non Mito Protein			ADAMTS13	0.0821017	bg
AC010343.3	0.467842	Non Mito Protein			ADAMTS14	0.0140277	bg
AC010359.1	0.679635	Non Mito Protein			ADAMTS15	0.0187641	bg
AC010457.1	-0.440053	Non Mito Protein			ADAMTS16	-0.053622	bg
AC010491.1	0.0639392	Non Mito Protein			ADAMTS17	0.0190954	bg
AC010503.4	0.538485	Non Mito Protein			ADAMTS18	0.0270749	bg
AC010531.6	0.126978	Non Mito Protein			ADAMTS19	0.0460757	bg
AC010542.2	0.211978	Non Mito Protein			ADAMTS2	-0.0800298	bg
AC010618.3	0.482	Non Mito Protein			ADAMTS20	-0.0544423	bg
AC010642.2	0.253023	Non Mito Protein			ADAMTS3	0.0479785	bg
AC010654.1	0.517727	Non Mito Protein			ADAMTS4	0.0554547	bg
AC010680.3	0.512999	Non Mito Protein			ADAMTS5	-0.111463	bg
AC010761.1	0.389315	Non Mito Protein			ADAMTS6	-0.0758701	bg
AC010776.2	0.0791913	Non Mito Protein			ADAMTS7	-0.0384176	bg
AC010864.1	0.778232	Non Mito Protein			ADAMTS8	0.136384	bg
AC010894.2	0.0519441	Non Mito Protein			ADAMTS9	0.200472	bg
AC010894.3	0.498328	Non Mito Protein			ADAMTSL1	0.0753245	bg
AC010969.2	0.329889	Non Mito Protein			ADAMTSL2	-0.181553	bg
AC010997.5	0.21761	Non Mito Protein			ADAMTSL3	0.273362	bg
AC011043.1	-0.363359	Non Mito Protein			ADAMTSL4	0.241294	bg
AC011416.3	0.94284	Non Mito Protein			ADAMTSL5	-0.00711924	bg
AC011447.3	-0.177291	Non Mito Protein			ADAP1	0.190882	bg
AC011451.1	0.720007	Non Mito Protein			ADAP2	0.147619	bg
AC011468.5	0.586399	Non Mito Protein			ADAR	0.473006	bg
AC011511.1	0.644454	Non Mito Protein			ADARB1	0.172442	bg
AC011603.2	0.43733	Non Mito Protein			ADARB2	-0.0682272	bg
AC011611.4	-0.491753	Non Mito Protein			ADAT1	-0.0891938	bg
AC011815.1	0.714468	Non Mito Protein			ADAT2	-0.0860158	bg
AC011815.2	0.765578	Non Mito Protein			ADAT3	-0.116622	bg
AC011978.2	0.469366	Non Mito Protein			ADC	-0.310724	bg
AC012073.1	-0.253872	Non Mito Protein			ADCK1	0.180587	mitocarta
AC012306.2	0.311031	Non Mito Protein			ADCK2	0.169473	mitocarta
AC012358.3	0.175511	Non Mito Protein			ADCK3	0.0291438	bg
AC012360.3	-0.0835724	Non Mito Protein			ADCK4	-0.0258421	bg
AC012467.2	0.0481093	Non Mito Protein			ADCK5	-0.328253	mitocarta
AC012510.1	0.559309	Non Mito Protein			ADCY1	-0.070785	bg
AC012574.2	0.0649928	Non Mito Protein			ADCY10	-0.0639203	mitocarta
AC012615.1	0.062661	Non Mito Protein			ADCY2	-0.199639	bg
AC012615.2	0.115966	Non Mito Protein			ADCY3	0.458512	bg
AC012625.1	0.793908	Non Mito Protein			ADCY4	0.158799	bg
AC012640.1	-0.091975	Non Mito Protein			ADCY5	-0.0305074	bg
AC012640.2	-0.0985186	Non Mito Protein			ADCY6	0.107507	bg
AC012645.1	0.41856	Non Mito Protein			ADCY7	0.123155	bg
AC013394.1	-0.258668	Non Mito Protein			ADCY8	0.163878	bg
AC013470.2	-0.544073	Non Mito Protein			ADCY9	0.0640075	bg
AC013652.1	0.333747	Non Mito Protein			ADCYAP1	0.00639273	bg
AC013731.1	0.964107	Non Mito Protein			ADCYAP1R1	0.132698	bg
AC015712.1	-0.171616	Non Mito Protein			ADD1	-0.0798799	bg
AC015712.2	0.0155181	Non Mito Protein			ADD2	-0.0923611	bg
AC015802.6	-0.292594	Non Mito Protein			ADD3	0.0579796	bg
AC015813.1	0.00934064	Non Mito Protein			ADGB	0.389532	bg
AC015813.2	0.0779533	Non Mito Protein			ADH1A	-0.169283	bg
AC015912.3	0.0505818	Non Mito Protein			ADH1B	-0.0422681	bg
AC015917.2	0.0234257	Non Mito Protein			ADH1C	0.235627	bg
AC015922.4	0.0279928	Non Mito Protein			ADH4	0.192888	bg
AC015982.1	0.341988	Non Mito Protein			ADH5	0.0460871	bg
AC016027.1	0.549833	Non Mito Protein			ADH6	-0.121388	bg
AC016065.1	0.413798	Non Mito Protein			ADH7	0.058963	bg
AC016205.1	-0.0561537	Non Mito Protein			ADHFE1	0.138117	mitocarta
AC016394.1	-0.388482	Non Mito Protein			ADI1	0.0191025	bg
AC016394.2	-0.0757702	Non Mito Protein			ADIG	0.106501	bg
AC016405.3	0.855248	Non Mito Protein			ADIPOQ	-0.0392983	bg
AC016596.1	0.814574	Non Mito Protein			ADIPOR1	-0.0036382	bg
AC016708.1	-0.256924	Non Mito Protein			ADIPOR2	0.00600967	bg
AC016717.2	0.221916	Non Mito Protein			ADIRF	0.0014214	bg
AC016727.1	0.109853	Non Mito Protein			ADK	0.10367	bg
AC016773.1	0.180652	Non Mito Protein			ADM	0.0640958	bg
AC016831.1	0.872139	Non Mito Protein			ADM2	-0.050754	bg
AC016831.5	-0.367781	Non Mito Protein			ADM5	0.302372	bg
AC016831.7	1.07117	Non Mito Protein			ADNP	0.314908	bg
AC016876.1	0.461571	Non Mito Protein			ADNP2	-0.274942	bg
AC017002.3	-0.116553	Non Mito Protein			ADO	-0.112059	bg
AC017033.1	1.21597	Non Mito Protein			ADORA1	0.0386596	bg
AC017083.1	0.0304662	Non Mito Protein			ADORA2A	-0.0356531	bg
AC017100.1	-0.454888	Non Mito Protein			ADORA2B	-0.064141	bg
AC018413.1	-0.505193	Non Mito Protein			ADORA3	-0.414037	bg
AC018553.1	0.726587	Non Mito Protein			ADPGK	-0.188206	bg
AC018557.1	0.241349	Non Mito Protein			ADPRH	0.360594	bg
AC018645.2	0.30549	Non Mito Protein			ADPRHL1	-0.0572918	bg
AC018647.2	0.0217444	Non Mito Protein			ADPRHL2	0.267985	bg
AC018797.2	0.03675	Non Mito Protein			ADPRM	0.062375	bg
AC018809.2	0.173189	Non Mito Protein			ADRA1A	-0.0108895	bg
AC018816.1	0.20383	Non Mito Protein			ADRA1B	0.0976303	bg
AC019068.1	0.453296	Non Mito Protein			ADRA1D	-0.0542041	bg
AC019069.1	0.497376	Non Mito Protein			ADRA2A	-0.130175	bg
AC019205.1	-0.231814	Non Mito Protein			ADRA2B	-0.113387	bg
AC020571.1	-0.0386392	Non Mito Protein			ADRA2C	0.191319	bg
AC020765.2	0.185954	Non Mito Protein			ADRB1	-0.0998425	bg
AC020910.4	-0.425436	Non Mito Protein			ADRB2	0.336195	bg
AC020915.1	0.926879	Non Mito Protein			ADRB3	0.0118345	bg
AC020915.3	-0.204679	Non Mito Protein			ADRBK1	0.37968	bg
AC020916.1	-0.433729	Non Mito Protein			ADRBK2	0.281655	bg
AC020928.1	0.63675	Non Mito Protein			ADRM1	-0.0942019	bg
AC020928.2	0.239283	Non Mito Protein			ADSL	0.23646	bg
AC020978.5	-0.284718	Non Mito Protein			ADSS	0.0605993	bg
AC021016.3	-0.0961098	Non Mito Protein			ADSSL1	0.0893058	bg
AC021054.1	1.09077	Non Mito Protein			ADTRP	0.0188177	bg
AC021092.1	0.78549	Non Mito Protein			AEBP1	0.0978203	bg
AC021097.1	0.790299	Non Mito Protein			AEBP2	0.0806171	bg
AC021321.1	0.628888	Non Mito Protein			AEN	-0.183991	bg
AC021504.1	0.446588	Non Mito Protein			AES	0.0469477	bg
AC021851.1	0.801713	Non Mito Protein			AFAP1	0.238658	bg
AC022007.1	-0.0609727	Non Mito Protein			AFAP1L1	0.116426	bg
AC022075.1	0.246712	Non Mito Protein			AFAP1L2	0.327258	bg
AC022098.1	0.577034	Non Mito Protein			AFF1	0.140996	bg
AC022101.1	-0.022197	Non Mito Protein			AFF2	0.0961544	bg
AC022144.1	-0.0575693	Non Mito Protein			AFF3	-0.0411154	bg
AC022211.2	-0.415301	Non Mito Protein			AFF4	-0.172192	bg
AC022306.2	0.261749	Non Mito Protein			AFG3L2	0.507504	mitocarta
AC022364.1	0.713364	Non Mito Protein			AFM	-0.114335	bg
AC022613.1	-1.1008	Non Mito Protein			AFMID	-0.35263	bg
AC022613.2	0.404988	Non Mito Protein			AFP	0.226481	bg
AC022784.1	-0.149441	Non Mito Protein			AFTPH	0.102767	bg
AC022784.3	0.428093	Non Mito Protein			AGA	0.0688893	bg
AC023043.1	-0.392436	Non Mito Protein			AGAP1	-0.0293996	bg
AC023090.1	0.219981	Non Mito Protein			AGAP10	0.0368207	bg
AC023157.3	-0.0774131	Non Mito Protein			AGAP11	-0.0307067	bg
AC023355.1	-0.131261	Non Mito Protein			AGAP2	0.135743	bg
AC023509.4	0.498234	Non Mito Protein			AGAP3	0.167391	bg
AC023590.1	0.12504	Non Mito Protein			AGAP9	-0.00213229	bg
AC023908.3	0.330924	Non Mito Protein			AGBL1	0.15525	bg
AC024060.1	0.646636	Non Mito Protein			AGBL2	0.0106619	bg
AC024257.3	0.346645	Non Mito Protein			AGBL3	0.537819	bg
AC025031.4	-0.261809	Non Mito Protein			AGBL4	0.101219	bg
AC025048.4	0.659317	Non Mito Protein			AGBL5	0.0637927	bg
AC025159.1	0.0715621	Non Mito Protein			AGER	-0.0931162	bg
AC025164.1	0.950014	Non Mito Protein			AGFG1	-0.155698	bg
AC025171.2	0.354756	Non Mito Protein			AGFG2	-0.0838452	bg
AC025171.3	0.780084	Non Mito Protein			AGGF1	-0.00426032	bg
AC025171.4	0.223178	Non Mito Protein			AGK	-0.0725833	mitocarta
AC025181.2	0.23932	Non Mito Protein			AGL	0.0421753	bg
AC025265.1	0.492425	Non Mito Protein			AGMAT	0.0950659	mitocarta
AC025283.2	0.649502	Non Mito Protein			AGMO	0.0318607	bg
AC026250.1	0.730347	Non Mito Protein			AGO1	-0.129881	bg
AC026304.1	0.528473	Non Mito Protein			AGO2	0.059285	bg
AC026333.4	-0.754235	Non Mito Protein			AGO3	-0.130338	bg
AC026401.3	0.177869	Non Mito Protein			AGO4	0.0856736	bg
AC026471.1	0.229933	Non Mito Protein			AGPAT1	0.181589	bg
AC026471.2	0.872632	Non Mito Protein			AGPAT2	0.0396936	bg
AC026471.3	-0.241925	Non Mito Protein			AGPAT3	0.169936	bg
AC026471.4	1.06054	Non Mito Protein			AGPAT4	-0.342567	mitocarta
AC026801.2	0.428683	Non Mito Protein			AGPAT5	0.0421574	mitocarta
AC026979.2	0.277767	Non Mito Protein			AGPAT6	0.132249	bg
AC027020.2	0.993637	Non Mito Protein			AGPAT9	-0.0271376	bg
AC027031.2	0.321363	Non Mito Protein			AGPS	-0.0257547	bg
AC027097.1	0.350942	Non Mito Protein			AGR2	-0.319993	bg
AC027097.2	-0.0457091	Non Mito Protein			AGR3	-0.0800059	bg
AC027237.3	0.70019	Non Mito Protein			AGRN	0.0860986	bg
AC027277.1	-0.110046	Non Mito Protein			AGRP	0.344084	bg
AC027288.3	0.400657	Non Mito Protein			AGT	-0.118899	bg
AC027307.2	0.348706	Non Mito Protein			AGTPBP1	0.170997	bg
AC027307.3	0.685977	Non Mito Protein			AGTR1	-0.0643219	bg
AC027644.3	-0.174352	Non Mito Protein			AGTR2	-0.151912	bg
AC027682.1	0.493909	Non Mito Protein			AGTRAP	0.245529	bg
AC027682.6	0.391801	Non Mito Protein			AGXT	-0.0321602	mitocarta
AC027702.1	-0.58453	Non Mito Protein			AGXT2	-0.150989	mitocarta
AC034213.1	0.399527	Non Mito Protein			AHCTF1	0.074566	bg
AC034236.2	-0.0766264	Non Mito Protein			AHCY	0.0382304	bg
AC036176.1	0.224423	Non Mito Protein			AHCYL1	-0.06049	mitocarta
AC036214.1	0.428077	Non Mito Protein			AHCYL2	-0.390393	bg
AC037459.3	-0.252709	Non Mito Protein			AHDC1	-0.155118	bg
AC040162.1	0.928004	Non Mito Protein			AHI1	0.00802819	bg
AC040169.1	0.188806	Non Mito Protein			AHNAK	0.143781	bg
AC040970.1	0.431533	Non Mito Protein			AHNAK2	0.058547	bg
AC040977.1	0.0702547	Non Mito Protein			AHR	0.0832303	bg
AC044802.2	0.763508	Non Mito Protein			AHRR	-0.127149	bg
AC044849.1	0.0460576	Non Mito Protein			AHSA1	0.151631	bg
AC046143.1	0.946427	Non Mito Protein			AHSA2	0.0438044	bg
AC048341.1	0.584318	Non Mito Protein			AHSG	0.200073	bg
AC048341.2	0.511343	Non Mito Protein			AHSP	0.133773	bg
AC051619.5	0.26711	Non Mito Protein			AICDA	-0.0792531	bg
AC055713.1	-0.521653	Non Mito Protein			AIDA	0.297994	bg
AC058791.1	-0.175337	Non Mito Protein			AIF1	0.247203	bg
AC060780.1	-0.0390498	Non Mito Protein			AIF1L	0.0503326	bg
AC061992.1	0.35906	Non Mito Protein			AIFM1	0.318778	mitocarta
AC062017.1	0.145916	Non Mito Protein			AIFM2	0.308025	mitocarta
AC062029.1	-0.462077	Non Mito Protein			AIFM3	-0.0579224	mitocarta
AC064807.1	0.203663	Non Mito Protein			AIG1	-0.170697	bg
AC064836.3	0.546007	Non Mito Protein			AIM1	0.221901	bg
AC067735.1	0.116318	Non Mito Protein			AIM1L	-0.202001	bg
AC067750.1	0.27468	Non Mito Protein			AIM2	0.0669996	bg
AC067852.2	0.128188	Non Mito Protein			AIMP1	0.00508114	bg
AC068234.2	0.369309	Non Mito Protein			AIMP2	-0.161042	bg
AC068338.2	0.675396	Non Mito Protein			AIP	0.00386777	bg
AC068338.3	0.592503	Non Mito Protein			AIPL1	0.221476	bg
AC068473.5	-0.305222	Non Mito Protein			AIRE	0.00802941	bg
AC068491.3	0.29976	Non Mito Protein			AJAP1	0.369336	bg
AC068580.4	0.257275	Non Mito Protein			AJUBA	0.396118	bg
AC068620.1	0.469065	Non Mito Protein			AK1	0.182564	bg
AC068870.2	0.892197	Non Mito Protein			AK2	-0.00620026	mitocarta
AC068888.1	0.884427	Non Mito Protein			AK3	0.246912	mitocarta
AC069148.1	0.117163	Non Mito Protein			AK4	-0.151733	mitocarta
AC069185.1	0.346121	Non Mito Protein			AK5	-0.091556	bg
AC069224.1	0.654985	Non Mito Protein			AK7	0.045071	bg
AC069234.2	0.503017	Non Mito Protein			AK8	0.135202	bg
AC069503.1	-0.453953	Non Mito Protein			AK9	0.226214	bg
AC069503.2	0.660815	Non Mito Protein			AKAP1	0.0106177	mitocarta
AC069544.1	0.564341	Non Mito Protein			AKAP10	-0.181613	mitocarta
AC072061.1	0.408921	Non Mito Protein			AKAP11	0.10953	bg
AC073111.5	0.119838	Non Mito Protein			AKAP12	0.326134	bg
AC073195.1	-0.0229676	Non Mito Protein			AKAP13	-0.179855	bg
AC073263.2	0.662882	Non Mito Protein			AKAP14	-0.335088	bg
AC073332.1	0.732377	Non Mito Protein			AKAP17A	0.17174	bg
AC073335.2	-0.271629	Non Mito Protein			AKAP2	0.0541375	bg
AC073365.1	0.790295	Non Mito Protein			AKAP3	0.0579861	bg
AC073370.1	0.915842	Non Mito Protein			AKAP4	0.0927185	bg
AC073389.1	0.173698	Non Mito Protein			AKAP5	0.300446	bg
AC073508.3	0.212314	Non Mito Protein			AKAP6	-0.254172	bg
AC073529.1	0.120129	Non Mito Protein			AKAP7	-0.03513	bg
AC073575.2	0.443294	Non Mito Protein			AKAP8	0.318715	bg
AC073610.3	0.54359	Non Mito Protein			AKAP8L	0.351653	bg
AC073611.1	1.13028	Non Mito Protein			AKAP9	-0.0280143	bg
AC073896.2	-0.0716754	Non Mito Protein			AKIP1	0.237087	bg
AC073896.3	0.22376	Non Mito Protein			AKIRIN1	0.178538	bg
AC073957.3	-0.116262	Non Mito Protein			AKIRIN2	0.227834	bg
AC074032.1	-0.165341	Non Mito Protein			AKNA	0.0942383	bg
AC074117.1	0.212479	Non Mito Protein			AKNAD1	-0.225139	bg
AC078846.1	-0.502114	Non Mito Protein			AKR1A1	-0.238842	bg
AC078850.1	0.344032	Non Mito Protein			AKR1B1	-0.0767157	bg
AC078883.1	0.447903	Non Mito Protein			AKR1B10	-0.281033	mitocarta
AC078883.3	0.120723	Non Mito Protein			AKR1B15	-0.249983	bg
AC078909.1	0.270504	Non Mito Protein			AKR1C1	0.406011	bg
AC079089.1	0.415211	Non Mito Protein			AKR1C2	0.189855	bg
AC079174.2	0.584679	Non Mito Protein			AKR1C3	0.0851645	bg
AC079209.1	0.940441	Non Mito Protein			AKR1C4	-0.0816843	bg
AC079305.1	-0.117365	Non Mito Protein			AKR1D1	-0.0313341	bg
AC079354.3	0.126445	Non Mito Protein			AKR1E2	-0.118311	bg
AC079610.2	0.144847	Non Mito Protein			AKR7A2	-0.116366	mitocarta
AC079834.2	0.136644	Non Mito Protein			AKR7A3	-0.0136333	bg
AC079922.2	-0.0039049	Non Mito Protein			AKT1	-0.0157402	bg
AC079949.2	0.661705	Non Mito Protein			AKT1S1	-0.0973168	bg
AC080013.1	-0.613431	Non Mito Protein			AKT2	0.0701557	bg
AC080038.1	1.02413	Non Mito Protein			AKT3	0.0243261	bg
AC083798.2	0.200256	Non Mito Protein			AKTIP	-0.125991	bg
AC083843.3	0.496656	Non Mito Protein			ALAD	0.289122	bg
AC083880.1	0.248701	Non Mito Protein			ALAS1	0.191592	mitocarta
AC084018.2	0.439221	Non Mito Protein			ALAS2	0.198215	mitocarta
AC084033.3	-0.253698	Non Mito Protein			ALB	-0.0702573	bg
AC084036.1	0.412255	Non Mito Protein			ALCAM	-0.0108847	bg
AC084346.2	0.461211	Non Mito Protein			ALDH16A1	-0.25098	bg
AC087190.1	0.190495	Non Mito Protein			ALDH18A1	2.25469	mitocarta
AC087239.1	0.278415	Non Mito Protein			ALDH1A1	0.119299	bg
AC087392.1	0.408679	Non Mito Protein			ALDH1A2	0.084451	bg
AC087477.2	0.568754	Non Mito Protein			ALDH1A3	0.164582	bg
AC087482.1	0.0849492	Non Mito Protein			ALDH1B1	-0.104996	mitocarta
AC087500.1	0.628157	Non Mito Protein			ALDH1L1	0.0667652	mitocarta
AC087623.3	0.617021	Non Mito Protein			ALDH1L2	-0.102521	mitocarta
AC087645.2	-0.141992	Non Mito Protein			ALDH2	0.0662734	mitocarta
AC087741.1	-0.475339	Non Mito Protein			ALDH3A1	-0.0185575	bg
AC089983.1	-0.0159704	Non Mito Protein			ALDH3A2	0.242639	mitocarta
AC090061.1	0.526512	Non Mito Protein			ALDH3B1	-0.274075	bg
AC090109.1	0.41368	Non Mito Protein			ALDH3B2	0.0756526	bg
AC090114.2	0.0851759	Non Mito Protein			ALDH4A1	0.148637	mitocarta
AC090152.1	0.234017	Non Mito Protein			ALDH5A1	-0.032842	mitocarta
AC090204.1	0.126139	Non Mito Protein			ALDH6A1	-0.310881	mitocarta
AC090360.1	0.0689753	Non Mito Protein			ALDH7A1	0.128588	mitocarta
AC090409.1	0.241913	Non Mito Protein			ALDH8A1	0.107395	bg
AC090517.4	0.833915	Non Mito Protein			ALDH9A1	-0.072179	mitocarta
AC090587.1	0.48237	Non Mito Protein			ALDOA	-0.0309891	bg
AC090673.1	0.254651	Non Mito Protein			ALDOB	0.162696	bg
AC090825.1	0.241822	Non Mito Protein			ALDOC	-0.0282046	bg
AC090826.1	0.536906	Non Mito Protein			ALG1	-0.275065	bg
AC090833.1	0.718312	Non Mito Protein			ALG10	0.245092	bg
AC090912.2	0.197159	Non Mito Protein			ALG10B	0.0727734	bg
AC091057.4	-0.0390609	Non Mito Protein			ALG11	-0.212797	bg
AC091057.6	0.112834	Non Mito Protein			ALG12	0.123434	bg
AC091078.1	0.296871	Non Mito Protein			ALG13	-0.131768	bg
AC091132.5	0.653198	Non Mito Protein			ALG14	-0.0556147	bg
AC091153.3	-0.213119	Non Mito Protein			ALG1L	0.0123784	bg
AC091271.1	-0.207258	Non Mito Protein			ALG2	0.13813	bg
AC091729.3	-0.279063	Non Mito Protein			ALG3	0.300488	bg
AC091959.3	0.712402	Non Mito Protein			ALG5	-0.741949	bg
AC092040.1	1.04616	Non Mito Protein			ALG6	-0.613438	bg
AC092069.1	0.299457	Non Mito Protein			ALG8	-0.0412282	bg
AC092115.3	0.0407085	Non Mito Protein			ALG9	0.0533297	bg
AC092118.1	-0.113351	Non Mito Protein			ALK	0.0655538	bg
AC092119.2	0.583683	Non Mito Protein			ALKBH1	0.173938	mitocarta
AC092123.1	-0.249533	Non Mito Protein			ALKBH2	0.0643122	bg
AC092140.1	0.281215	Non Mito Protein			ALKBH3	0.190629	bg
AC092164.1	0.254005	Non Mito Protein			ALKBH4	0.0876498	bg
AC092171.3	-0.0592471	Non Mito Protein			ALKBH5	-0.26578	bg
AC092171.4	0.0720165	Non Mito Protein			ALKBH6	-0.0238845	bg
AC092171.5	0.219505	Non Mito Protein			ALKBH7	0.14886	mitocarta
AC092279.1	0.0456235	Non Mito Protein			ALKBH8	-0.100558	bg
AC092295.2	0.514344	Non Mito Protein			ALLC	-0.0191399	bg
AC092329.3	0.085838	Non Mito Protein			ALMS1	-0.108279	bg
AC092336.1	-0.0420254	Non Mito Protein			ALOX12	-0.118618	bg
AC092535.1	0.992894	Non Mito Protein			ALOX12B	-0.286319	bg
AC092683.1	0.0853516	Non Mito Protein			ALOX15	-0.032206	bg
AC092687.3	-0.523718	Non Mito Protein			ALOX15B	0.170918	bg
AC092718.3	-0.583782	Non Mito Protein			ALOX5	0.055234	bg
AC092747.4	-0.134919	Non Mito Protein			ALOX5AP	0.25164	bg
AC092803.2	-0.0375602	Non Mito Protein			ALOXE3	0.0470067	bg
AC092807.3	1.21174	Non Mito Protein			ALPI	0.0872177	bg
AC092835.1	-0.0678476	Non Mito Protein			ALPK1	-0.033119	bg
AC092910.3	-0.483016	Non Mito Protein			ALPK2	-0.0210955	bg
AC093157.1	-0.146552	Non Mito Protein			ALPK3	0.214221	bg
AC093227.1	0.0722895	Non Mito Protein			ALPL	-0.271177	bg
AC093249.6	-0.0313002	Non Mito Protein			ALPP	-0.0691423	bg
AC093297.2	0.651747	Non Mito Protein			ALPPL2	-0.494946	bg
AC093323.1	0.091189	Non Mito Protein			ALS2	-0.363501	bg
AC093462.1	0.154488	Non Mito Protein			ALS2CL	-0.0894672	bg
AC093495.1	0.397652	Non Mito Protein			ALS2CR11	0.334921	bg
AC093512.1	1.02679	Non Mito Protein			ALS2CR12	-0.122213	bg
AC093525.4	0.396515	Non Mito Protein			ALX1	-0.101392	bg
AC093525.6	-0.0424834	Non Mito Protein			ALX3	0.111678	bg
AC093525.7	0.771026	Non Mito Protein			ALX4	-0.117769	bg
AC093627.4	0.329119	Non Mito Protein			ALYREF	0.310516	bg
AC093627.5	-0.0610183	Non Mito Protein			AMACR	0.0492918	mitocarta
AC093635.1	-0.324821	Non Mito Protein			AMBN	0.184379	bg
AC093673.1	-0.108654	Non Mito Protein			AMBP	0.0504422	bg
AC093677.2	0.221726	Non Mito Protein			AMBRA1	0.0253489	bg
AC093827.4	-0.229402	Non Mito Protein			AMD1	0.140715	bg
AC093895.1	0.470875	Non Mito Protein			AMDHD1	-0.0900368	bg
AC093901.1	-0.162472	Non Mito Protein			AMDHD2	-0.0643452	bg
AC093915.1	-0.0150943	Non Mito Protein			AMELX	-0.0266711	bg
AC096536.1	0.508504	Non Mito Protein			AMELY	-0.175743	bg
AC096642.1	0.608633	Non Mito Protein			AMER1	0.0807267	bg
AC096677.1	0.433166	Non Mito Protein			AMER2	0.123709	bg
AC096733.2	0.627913	Non Mito Protein			AMER3	0.00903581	bg
AC096992.2	0.231815	Non Mito Protein			AMFR	0.0550711	bg
AC097059.1	0.513074	Non Mito Protein			AMH	0.0315825	bg
AC097103.2	0.279031	Non Mito Protein			AMHR2	0.404115	bg
AC097358.2	0.942469	Non Mito Protein			AMICA1	0.259837	bg
AC097359.2	0.612823	Non Mito Protein			AMIGO1	0.103829	bg
AC097376.2	0.509346	Non Mito Protein			AMIGO2	0.333078	bg
AC097468.3	0.759576	Non Mito Protein			AMIGO3	0.247262	bg
AC097532.2	0.175032	Non Mito Protein			AMMECR1	-0.0719518	bg
AC097534.2	-0.259062	Non Mito Protein			AMMECR1L	-0.338987	bg
AC098487.1	0.257034	Non Mito Protein			AMN	0.0627714	bg
AC098850.3	0.468482	Non Mito Protein			AMN1	0.24369	bg
AC098864.1	0.962859	Non Mito Protein			AMOT	0.0566132	bg
AC099518.5	0.0536975	Non Mito Protein			AMOTL1	-0.0345623	bg
AC099522.2	-0.325528	Non Mito Protein			AMOTL2	0.288518	bg
AC099568.2	0.529154	Non Mito Protein			AMPD1	0.188068	bg
AC099778.1	-0.17495	Non Mito Protein			AMPD2	-0.227752	bg
AC099791.2	-0.254368	Non Mito Protein			AMPD3	-0.176963	bg
AC099850.1	-0.281949	Non Mito Protein			AMPH	0.183404	bg
AC100793.2	-0.573353	Non Mito Protein			AMT	-0.064433	mitocarta
AC100800.1	0.739702	Non Mito Protein			AMTN	0.0393831	bg
AC100810.1	-0.25225	Non Mito Protein			AMY1B	0.098433	bg
AC100814.1	0.480214	Non Mito Protein			AMY2A	-0.121814	bg
AC102953.2	0.487194	Non Mito Protein			AMY2B	0.262301	bg
AC103591.3	0.399949	Non Mito Protein			AMZ1	0.0939222	bg
AC103691.1	0.338164	Non Mito Protein			AMZ2	0.0799137	bg
AC103702.2	-0.0702792	Non Mito Protein			ANAPC1	0.0541701	bg
AC103706.1	0.578078	Non Mito Protein			ANAPC10	-0.0142881	bg
AC103718.1	0.635505	Non Mito Protein			ANAPC11	0.240681	bg
AC103740.2	0.807513	Non Mito Protein			ANAPC13	0.211719	bg
AC104024.2	0.643867	Non Mito Protein			ANAPC15	0.0243815	bg
AC104506.1	0.354437	Non Mito Protein			ANAPC16	-0.0316538	bg
AC104532.2	0.469802	Non Mito Protein			ANAPC2	0.0433473	bg
AC104653.1	0.0414019	Non Mito Protein			ANAPC4	-0.143047	bg
AC104667.2	-0.324087	Non Mito Protein			ANAPC5	0.145171	bg
AC104794.2	0.348132	Non Mito Protein			ANAPC7	0.157502	bg
AC104825.1	0.0154907	Non Mito Protein			ANG	0.12575	bg
AC104958.2	-0.490911	Non Mito Protein			ANGEL1	0.0598539	bg
AC104984.3	0.718616	Non Mito Protein			ANGEL2	-0.00996679	mitocarta
AC104986.2	-0.11289	Non Mito Protein			ANGPT1	0.0285065	bg
AC105277.1	0.482328	Non Mito Protein			ANGPT2	-0.0995224	bg
AC105285.1	-0.272334	Non Mito Protein			ANGPT4	-0.145382	bg
AC105446.1	0.722321	Non Mito Protein			ANGPTL1	-0.0161498	bg
AC105760.2	-0.5551	Non Mito Protein			ANGPTL2	0.167225	bg
AC105942.1	-0.22784	Non Mito Protein			ANGPTL3	-0.0602528	bg
AC105999.2	-0.297577	Non Mito Protein			ANGPTL4	-0.136999	bg
AC106707.1	-0.131349	Non Mito Protein			ANGPTL5	-0.142873	bg
AC106739.1	0.614367	Non Mito Protein			ANGPTL6	0.0607104	bg
AC106782.2	0.465757	Non Mito Protein			ANGPTL7	0.00258612	bg
AC106791.1	0.231157	Non Mito Protein			ANHX	0.063973	bg
AC106795.2	1.06153	Non Mito Protein			ANK1	-0.0105849	bg
AC106869.1	0.931462	Non Mito Protein			ANK2	-0.0263838	bg
AC106886.5	0.241928	Non Mito Protein			ANK3	0.0273181	bg
AC106897.1	-0.655523	Non Mito Protein			ANKAR	0.0022089	bg
AC106900.2	-0.59487	Non Mito Protein			ANKDD1A	0.125161	bg
AC107068.1	0.0815393	Non Mito Protein			ANKDD1B	0.0782118	bg
AC107375.1	0.0328157	Non Mito Protein			ANKEF1	-0.122879	bg
AC107871.1	0.595769	Non Mito Protein			ANKFN1	-0.0668654	bg
AC107959.4	0.457821	Non Mito Protein			ANKFY1	-0.139544	bg
AC108002.1	0.736939	Non Mito Protein			ANKH	-0.0751007	bg
AC108047.1	0.940852	Non Mito Protein			ANKHD1	0.0836986	bg
AC108062.1	0.715828	Non Mito Protein			ANKHD1-EIF4EBP3	0.0836986	bg
AC108134.2	0.53178	Non Mito Protein			ANKIB1	-0.130071	bg
AC108463.3	-0.765582	Non Mito Protein			ANKK1	0.0426235	bg
AC108471.2	-0.315751	Non Mito Protein			ANKLE1	-0.00923564	bg
AC108488.1	0.653528	Non Mito Protein			ANKLE2	0.0923608	bg
AC108673.3	0.471457	Non Mito Protein			ANKMY1	-0.138259	bg
AC108860.2	0.193876	Non Mito Protein			ANKMY2	0.27809	bg
AC108863.1	0.46476	Non Mito Protein			ANKRA2	-0.130954	bg
AC109322.1	0.479542	Non Mito Protein			ANKRD1	0.0629738	bg
AC109347.1	-0.0860702	Non Mito Protein			ANKRD10	-0.0556563	bg
AC109454.2	0.851376	Non Mito Protein			ANKRD11	-0.244541	bg
AC110015.1	0.325849	Non Mito Protein			ANKRD12	0.0782671	bg
AC110048.2	0.67435	Non Mito Protein			ANKRD13A	0.161953	bg
AC110285.2	-0.058559	Non Mito Protein			ANKRD13B	-0.0382536	bg
AC110285.6	-0.232388	Non Mito Protein			ANKRD13C	-0.290607	bg
AC110769.2	0.140784	Non Mito Protein			ANKRD13D	0.0388774	bg
AC112220.2	0.449683	Non Mito Protein			ANKRD16	-0.0129919	bg
AC112220.4	0.655532	Non Mito Protein			ANKRD17	-0.268129	bg
AC113383.1	0.176667	Non Mito Protein			ANKRD18A	0.14177	bg
AC114271.1	-0.183082	Non Mito Protein			ANKRD18B	0.116464	bg
AC114284.1	0.690336	Non Mito Protein			ANKRD2	-0.254439	bg
AC114490.3	0.351087	Non Mito Protein			ANKRD22	0.0151125	bg
AC114760.2	-0.528768	Non Mito Protein			ANKRD23	0.0735013	bg
AC114811.2	0.302597	Non Mito Protein			ANKRD24	-0.467225	bg
AC116366.3	0.417296	Non Mito Protein			ANKRD26	0.269316	bg
AC116407.1	0.52364	Non Mito Protein			ANKRD27	-0.0422439	bg
AC116407.2	0.496444	Non Mito Protein			ANKRD28	0.184422	bg
AC116913.1	0.193889	Non Mito Protein			ANKRD29	0.174118	bg
AC117402.1	0.816982	Non Mito Protein			ANKRD30A	0.0464425	bg
AC117505.1	-0.015283	Non Mito Protein			ANKRD30B	0.138191	bg
AC118549.1	-0.433347	Non Mito Protein			ANKRD31	-0.0549315	bg
AC118553.1	-0.120163	Non Mito Protein			ANKRD32	-0.0407141	bg
AC120053.1	0.264731	Non Mito Protein			ANKRD33	0.378571	bg
AC121761.1	0.77931	Non Mito Protein			ANKRD33B	0.0247958	bg
AC124016.1	0.275927	Non Mito Protein			ANKRD34A	0.0540519	bg
AC124068.2	0.0165987	Non Mito Protein			ANKRD34B	-0.0440818	bg
AC124283.1	0.611003	Non Mito Protein			ANKRD34C	0.252951	bg
AC124312.1	0.259881	Non Mito Protein			ANKRD35	-0.0801574	bg
AC124319.2	0.401853	Non Mito Protein			ANKRD36	-0.126201	bg
AC124798.1	-0.739993	Non Mito Protein			ANKRD36C	0.117142	bg
AC125807.2	0.628395	Non Mito Protein			ANKRD37	-0.122064	bg
AC127024.5	0.843269	Non Mito Protein			ANKRD39	0.0420267	bg
AC127070.1	1.33452	Non Mito Protein			ANKRD40	-0.0823498	bg
AC127521.1	0.895872	Non Mito Protein			ANKRD42	0.100699	bg
AC128688.2	0.245669	Non Mito Protein			ANKRD44	0.28162	bg
AC130324.1	0.313344	Non Mito Protein			ANKRD45	0.156435	bg
AC130324.3	0.269463	Non Mito Protein			ANKRD46	0.109919	bg
AC130343.2	0.569372	Non Mito Protein			ANKRD49	-0.0812023	bg
AC130650.2	-0.111408	Non Mito Protein			ANKRD50	0.0320285	bg
AC132192.1	0.647561	Non Mito Protein			ANKRD52	-0.10759	bg
AC132192.2	0.553023	Non Mito Protein			ANKRD53	-0.0960972	bg
AC132872.1	0.257222	Non Mito Protein			ANKRD54	-0.301923	bg
AC133550.2	0.361797	Non Mito Protein			ANKRD55	0.123326	bg
AC135048.3	0.659576	Non Mito Protein			ANKRD6	-0.0181873	bg
AC135178.5	0.526306	Non Mito Protein			ANKRD60	-0.0582951	bg
AC137630.3	0.98158	Non Mito Protein			ANKRD61	0.102099	bg
AC137767.1	-0.800205	Non Mito Protein			ANKRD62	-0.121205	bg
AC137932.3	0.153186	Non Mito Protein			ANKRD63	0.167086	bg
AC138150.1	0.250658	Non Mito Protein			ANKRD65	0.403228	bg
AC138150.2	0.206209	Non Mito Protein			ANKRD66	-0.00895033	bg
AC138696.2	0.168028	Non Mito Protein			ANKRD7	0.140795	bg
AC138904.1	-0.477647	Non Mito Protein			ANKRD9	-0.161942	bg
AC139530.1	-0.201139	Non Mito Protein			ANKS1A	0.247697	bg
AC139795.3	0.353491	Non Mito Protein			ANKS1B	0.0258824	bg
AC139887.2	-0.141247	Non Mito Protein			ANKS3	0.10058	bg
AC142472.1	-0.0831347	Non Mito Protein			ANKS4B	0.0516951	bg
AC144652.1	-0.145811	Non Mito Protein			ANKS6	0.0238035	bg
AC145124.1	0.374305	Non Mito Protein			ANKUB1	0.108853	bg
AC145207.5	0.570886	Non Mito Protein			ANKZF1	0.0120719	bg
AC145285.2	0.671592	Non Mito Protein			ANLN	-0.288561	bg
AC145285.6	-0.0709742	Non Mito Protein			ANO1	0.09621	bg
AC145343.1	0.125618	Non Mito Protein			ANO10	-0.199573	bg
AC146944.4	1.05137	Non Mito Protein			ANO2	0.234354	bg
AC147067.1	0.0905962	Non Mito Protein			ANO3	0.098479	bg
AC147651.1	0.678953	Non Mito Protein			ANO4	-0.0855884	bg
AC211476.2	0.126851	Non Mito Protein			ANO5	-0.340102	bg
AC231981.1	0.0673972	Non Mito Protein			ANO6	0.00108538	bg
AC232271.1	0.7893	Non Mito Protein			ANO7	0.0892027	bg
AC233266.2	0.550772	Non Mito Protein			ANO8	0.190355	bg
AC233280.1	0.300359	Non Mito Protein			ANO9	-0.209837	bg
AC233723.1	0.270595	Non Mito Protein			ANP32A	0.142927	bg
AC234582.1	0.820839	Non Mito Protein			ANP32B	0.538808	bg
AC234772.2	0.228127	Non Mito Protein			ANP32D	0.0899426	bg
AC234772.3	-0.504023	Non Mito Protein			ANP32E	0.127273	bg
AC239799.2	0.465137	Non Mito Protein			ANPEP	0.0322049	bg
AC239800.3	0.25906	Non Mito Protein			ANTXR1	-0.0932334	bg
AC239868.2	0.0176406	Non Mito Protein			ANTXR2	0.0893563	bg
AC239868.3	0.681132	Non Mito Protein			ANXA1	0.175113	bg
AC240274.1	0.205054	Non Mito Protein			ANXA10	0.0980559	bg
AC242426.2	0.347801	Non Mito Protein			ANXA11	0.240861	bg
AC243964.2	0.628784	Non Mito Protein			ANXA13	-0.217271	bg
AC244090.1	0.615827	Non Mito Protein			ANXA2	-0.244523	bg
AC245041.1	0.919176	Non Mito Protein			ANXA2R	-0.057907	bg
AC245041.2	0.393258	Non Mito Protein			ANXA3	0.073387	bg
AC245060.5	-0.250525	Non Mito Protein			ANXA4	0.00621735	bg
AC245060.6	0.381399	Non Mito Protein			ANXA5	0.111116	bg
AC245140.2	0.022382	Non Mito Protein			ANXA6	-0.0351435	bg
AC245297.2	0.367442	Non Mito Protein			ANXA7	0.17467	bg
AC245297.3	0.378439	Non Mito Protein			ANXA8	0.188493	bg
AC245452.1	0.55888	Non Mito Protein			ANXA8L1	0.306887	bg
AC245595.1	1.33609	Non Mito Protein			ANXA9	0.205537	bg
ACAA1	0.155063	Genomically Encoded Mito Protein			AOAH	0.0913147	bg
ACAA2	0.788738	Genomically Encoded Mito Protein			AOC1	0.589238	bg
ACACA	-0.867151	Genomically Encoded Mito Protein			AOC2	0.176028	bg
ACACB	-0.0300919	Genomically Encoded Mito Protein			AOC3	0.124025	bg
ACAD10	0.623635	Genomically Encoded Mito Protein			AOX1	0.443768	bg
ACAD8	-0.0781965	Genomically Encoded Mito Protein			AP1AR	0.0457259	bg
ACAD9	-0.218457	Genomically Encoded Mito Protein			AP1B1	-0.0582966	bg
ACADL	0.356171	Genomically Encoded Mito Protein			AP1G1	0.246237	bg
ACADM	-1.07087	Genomically Encoded Mito Protein			AP1G2	-0.157776	bg
ACADS	0.577485	Genomically Encoded Mito Protein			AP1M1	-0.0365318	bg
ACADSB	-0.377868	Genomically Encoded Mito Protein			AP1M2	-0.0563655	bg
ACADVL	-0.963424	Genomically Encoded Mito Protein			AP1S1	0.144252	bg
ACAP1	-0.131449	Non Mito Protein			AP1S2	0.0748085	bg
ACAP2	0.135288	Non Mito Protein			AP1S3	-0.0741238	bg
ACAP3	0.753896	Non Mito Protein			AP2A1	0.0908993	bg
ACAT1	-1.21413	Genomically Encoded Mito Protein			AP2A2	-0.0848123	bg
ACAT2	-1.15498	Non Mito Protein			AP2B1	0.0955136	bg
ACBD3	0.552611	Non Mito Protein			AP2M1	0.28663	bg
ACBD4	0.33372	Non Mito Protein			AP2S1	0.119219	bg
ACBD5	0.206877	Non Mito Protein			AP3B1	0.0407168	bg
ACBD6	-0.603973	Non Mito Protein			AP3B2	0.393465	bg
ACBD7	-0.117154	Non Mito Protein			AP3D1	-0.113381	bg
ACCS	0.206223	Genomically Encoded Mito Protein			AP3M1	0.0753508	bg
ACD	-0.720306	Non Mito Protein			AP3M2	-0.318645	bg
ACER3	0.100827	Non Mito Protein			AP3S1	-0.207317	bg
ACHE	0.886853	Non Mito Protein			AP3S2	0.0570665	bg
ACIN1	-0.0275134	Non Mito Protein			AP4B1	0.0856849	bg
ACKR3	0.679765	Non Mito Protein			AP4E1	-0.0107235	bg
ACLY	-0.3157	Genomically Encoded Mito Protein			AP4M1	-0.0299594	bg
ACO1	-0.286085	Non Mito Protein			AP4S1	0.213329	bg
ACO2	-0.181387	Genomically Encoded Mito Protein			AP5B1	-0.160191	bg
ACOT11	-0.166834	Genomically Encoded Mito Protein			AP5M1	0.172706	bg
ACOT13	0.09947	Genomically Encoded Mito Protein			AP5S1	0.0142729	bg
ACOT2	-0.071813	Genomically Encoded Mito Protein			AP5Z1	0.0639687	bg
ACOT4	0.0918667	Non Mito Protein			APAF1	-0.0942679	bg
ACOT7	-0.782498	Genomically Encoded Mito Protein			APBA1	0.048667	bg
ACOT8	0.10223	Non Mito Protein			APBA2	-0.171666	bg
ACOT9	-0.628844	Genomically Encoded Mito Protein			APBA3	-0.0224522	bg
ACOX1	0.811795	Non Mito Protein			APBB1	-0.150729	bg
ACOX2	-0.388093	Non Mito Protein			APBB1IP	-0.0347665	bg
ACOX3	0.540792	Non Mito Protein			APBB2	-0.0572778	bg
ACP1	-1.04713	Non Mito Protein			APBB3	-0.123006	bg
ACP2	0.633564	Non Mito Protein			APC	-0.25705	bg
ACP5	0.280913	Non Mito Protein			APC2	-0.151847	bg
ACP6	-0.0848539	Genomically Encoded Mito Protein			APCDD1	-0.150774	bg
ACPP	0.513037	Non Mito Protein			APCDD1L	-0.235989	bg
ACSF2	-0.659725	Genomically Encoded Mito Protein			APCS	-0.158934	bg
ACSF3	-0.335926	Genomically Encoded Mito Protein			APEH	0.282224	bg
ACSL1	0.591801	Genomically Encoded Mito Protein			APEX1	0.0614988	mitocarta
ACSL3	-0.573362	Non Mito Protein			APEX2	-0.212025	bg
ACSL4	-0.911045	Non Mito Protein			APH1A	-0.0339122	bg
ACSL5	0.340465	Non Mito Protein			APH1B	0.0119666	bg
ACSM3	0.827345	Genomically Encoded Mito Protein			API5	0.205083	bg
ACSS1	0.603912	Genomically Encoded Mito Protein			APIP	0.209293	bg
ACSS2	-0.0372335	Non Mito Protein			APITD1	0.0862994	bg
ACSS3	0.140847	Genomically Encoded Mito Protein			APITD1-CORT	0.0862994	bg
ACTA2	-1.6199	Non Mito Protein			APLF	-0.206467	bg
ACTB	-1.16692	Non Mito Protein			APLN	-0.0517966	bg
ACTG1	-1.71554	Non Mito Protein			APLNR	0.0920056	bg
ACTL10	0.60822	Non Mito Protein			APLP1	-0.156959	bg
ACTL6A	-0.27636	Non Mito Protein			APLP2	0.029946	bg
ACTN1	-0.617856	Non Mito Protein			APMAP	0.149915	bg
ACTN1-AS1	0.298886	Non Mito Protein			APOA1	-0.148584	bg
ACTN4	-0.402783	Non Mito Protein			APOA1BP	0.0173833	bg
ACTR10	-0.0798469	Non Mito Protein			APOA2	0.243666	bg
ACTR1A	-1.02938	Non Mito Protein			APOA4	0.105522	bg
ACTR1B	-0.476321	Non Mito Protein			APOA5	0.0553933	bg
ACTR2	-0.798047	Non Mito Protein			APOB	0.100463	bg
ACTR3	-1.22506	Non Mito Protein			APOBEC1	0.306966	bg
ACTR3B	0.159049	Non Mito Protein			APOBEC2	0.123819	bg
ACTR3C	0.683113	Non Mito Protein			APOBEC3A	-0.123612	bg
ACTR5	0.858604	Non Mito Protein			APOBEC3A_B	-0.123612	bg
ACTR6	-0.82968	Non Mito Protein			APOBEC3B	-0.00877324	bg
ACTR8	0.142845	Non Mito Protein			APOBEC3C	0.160212	bg
ACTRT3	0.579271	Non Mito Protein			APOBEC3D	0.160212	bg
ACVR1	-0.12498	Non Mito Protein			APOBEC3F	-0.0165079	bg
ACVR1B	0.427851	Non Mito Protein			APOBEC3G	0.311356	bg
ACVR1C	0.3707	Non Mito Protein			APOBEC3H	-0.00323305	bg
ACVR2A	0.299156	Non Mito Protein			APOBEC4	-0.0957794	bg
ACVR2B	-0.327552	Non Mito Protein			APOBR	0.177407	bg
ACY3	-0.243681	Non Mito Protein			APOC1	-0.129132	bg
ACYP1	-0.401473	Non Mito Protein			APOC2	-0.0787168	bg
ACYP2	-0.0329215	Non Mito Protein			APOC3	-0.0626353	bg
ADA	-0.0373996	Non Mito Protein			APOC4	0.105383	bg
ADAL	0.502328	Non Mito Protein			APOD	0.168163	bg
ADAM10	-0.119571	Non Mito Protein			APOE	-0.0919796	bg
ADAM12	-0.239176	Non Mito Protein			APOF	0.187915	bg
ADAM15	-0.613321	Non Mito Protein			APOH	-0.18011	bg
ADAM17	0.671136	Non Mito Protein			APOL1	-0.251906	bg
ADAM19	-0.303936	Non Mito Protein			APOL2	0.111781	bg
ADAM22	0.275996	Non Mito Protein			APOL3	0.0453283	bg
ADAM23	0.129786	Non Mito Protein			APOL4	0.145924	bg
ADAM28	0.684912	Non Mito Protein			APOL5	-0.0377817	bg
ADAM32	0.507884	Non Mito Protein			APOL6	-0.067985	bg
ADAM8	0.0294311	Non Mito Protein			APOLD1	0.068813	bg
ADAM9	-0.849725	Non Mito Protein			APOM	-0.0714328	bg
ADAMTS1	-0.0698585	Non Mito Protein			APOO	0.0501015	mitocarta
ADAMTS12	-0.284432	Non Mito Protein			APOOL	-0.0197783	mitocarta
ADAMTS13	1.03153	Non Mito Protein			APOPT1	0.237622	bg
ADAMTS14	0.868286	Non Mito Protein			APP	0.115386	bg
ADAMTS15	0.805995	Non Mito Protein			APPBP2	-0.0855334	bg
ADAMTS16	-0.0250275	Non Mito Protein			APPL1	0.0641477	bg
ADAMTS2	0.789958	Non Mito Protein			APPL2	0.1312	bg
ADAMTS3	-0.398218	Non Mito Protein			APRT	0.113354	bg
ADAMTS5	0.769826	Non Mito Protein			APTX	-0.0849508	bg
ADAMTS6	-0.249916	Non Mito Protein			AQP1	-0.282922	bg
ADAMTS7	0.996712	Non Mito Protein			AQP10	0.0437063	bg
ADAMTS9	0.498762	Non Mito Protein			AQP11	0.0727841	bg
ADAMTSL1	0.120494	Non Mito Protein			AQP12A	0.0613368	bg
ADAMTSL4	0.456848	Non Mito Protein			AQP12B	-0.0225046	bg
ADAMTSL5	0.0917575	Non Mito Protein			AQP2	-0.0286968	bg
ADAP1	-0.0601651	Non Mito Protein			AQP3	-0.17642	bg
ADAP2	0.345898	Non Mito Protein			AQP4	-0.0938577	bg
ADAR	0.528678	Non Mito Protein			AQP5	0.181678	bg
ADARB1	0.0176502	Non Mito Protein			AQP6	-0.0937831	bg
ADAT1	-0.182121	Non Mito Protein			AQP7	0.0174576	bg
ADAT2	-0.0957922	Non Mito Protein			AQP8	0.0763516	bg
ADAT3	0.817646	Non Mito Protein			AQP9	-0.189374	bg
ADCK1	0.260695	Genomically Encoded Mito Protein			AQPEP	-0.0573523	bg
ADCK2	-0.159333	Genomically Encoded Mito Protein			AQR	0.774635	bg
ADCK5	-0.0457506	Genomically Encoded Mito Protein			AR	-0.176259	bg
ADCY1	0.545831	Non Mito Protein			ARAF	-0.063974	bg
ADCY3	0.41998	Non Mito Protein			ARAP1	-0.0611629	bg
ADCY6	0.575146	Non Mito Protein			ARAP2	-0.0612591	bg
ADCY7	-0.228968	Non Mito Protein			ARAP3	0.0326722	bg
ADCY9	0.664517	Non Mito Protein			ARC	0.0221158	bg
ADD1	-0.420604	Non Mito Protein			ARCN1	0.0755454	bg
ADD2	0.120656	Non Mito Protein			AREG	-0.171275	bg
ADD3	-0.117973	Non Mito Protein			AREL1	0.0426655	bg
ADGRA2	0.543971	Non Mito Protein			ARF1	-0.122862	bg
ADGRA3	-0.374836	Non Mito Protein			ARF3	0.11402	bg
ADGRB2	0.215623	Non Mito Protein			ARF4	0.157828	bg
ADGRE1	0.747884	Non Mito Protein			ARF5	0.127801	mitocarta
ADGRE2	-0.0942519	Non Mito Protein			ARF6	-0.140848	bg
ADGRE5	-0.686488	Non Mito Protein			ARFGAP1	0.184301	bg
ADGRF1	-0.0188166	Non Mito Protein			ARFGAP2	-0.166648	bg
ADGRF4	0.48303	Non Mito Protein			ARFGAP3	-0.176972	bg
ADGRF5	-0.0307432	Non Mito Protein			ARFGEF1	0.07501	bg
ADGRG1	1.16245	Non Mito Protein			ARFGEF2	0.124628	bg
ADGRG2	0.715127	Non Mito Protein			ARFIP1	-0.113928	bg
ADGRG6	-1.43553	Non Mito Protein			ARFIP2	-0.187879	bg
ADGRL1	-0.633834	Non Mito Protein			ARFRP1	-0.193021	bg
ADGRL2	0.221258	Non Mito Protein			ARG1	0.281538	bg
ADH5	-1.47321	Non Mito Protein			ARG2	-0.0882084	mitocarta
ADI1	0.525523	Non Mito Protein			ARGFX	-0.135313	bg
ADIPOR1	0.582987	Non Mito Protein			ARGLU1	0.203052	bg
ADIPOR2	-0.0824874	Non Mito Protein			ARHGAP1	-0.0749425	bg
ADIRF	0.11383	Non Mito Protein			ARHGAP10	0.06119	bg
ADK	-1.61487	Non Mito Protein			ARHGAP11A	0.0755572	bg
ADM	0.122381	Non Mito Protein			ARHGAP11B	-0.116238	bg
ADM2	0.2236	Non Mito Protein			ARHGAP12	0.298136	bg
ADM5	0.111191	Non Mito Protein			ARHGAP15	-0.233529	bg
ADNP	-0.463414	Non Mito Protein			ARHGAP17	0.148094	bg
ADNP-AS1	0.970138	Non Mito Protein			ARHGAP18	-0.141199	bg
ADNP2	0.404785	Non Mito Protein			ARHGAP19	-0.121944	bg
ADO	0.431898	Non Mito Protein			ARHGAP20	-0.091793	bg
ADORA1	0.605881	Non Mito Protein			ARHGAP21	-0.0304138	bg
ADORA2B	-0.161857	Non Mito Protein			ARHGAP22	0.288149	bg
ADPGK	-0.309319	Non Mito Protein			ARHGAP23	-0.165143	bg
ADPRHL1	0.923078	Non Mito Protein			ARHGAP24	0.0601335	bg
ADPRHL2	0.035429	Non Mito Protein			ARHGAP25	0.0560896	bg
ADPRM	0.071974	Non Mito Protein			ARHGAP26	0.238157	bg
ADRA2C	0.195466	Non Mito Protein			ARHGAP27	0.196052	bg
ADRB2	0.0993451	Non Mito Protein			ARHGAP28	0.0249607	bg
ADRM1	-0.330174	Non Mito Protein			ARHGAP29	-0.0490751	bg
ADSL	-0.511777	Non Mito Protein			ARHGAP30	-0.0805793	bg
ADSS	-0.571875	Non Mito Protein			ARHGAP31	-0.0506711	bg
ADSSL1	-0.088533	Non Mito Protein			ARHGAP32	0.250434	bg
ADTRP	0.904707	Non Mito Protein			ARHGAP33	-0.141211	bg
AEBP2	-0.444135	Non Mito Protein			ARHGAP35	-0.0981626	bg
AEN	0.248247	Non Mito Protein			ARHGAP36	0.227594	bg
AES	0.241636	Non Mito Protein			ARHGAP39	0.361724	bg
AF106564.1	0.35847	Non Mito Protein			ARHGAP4	-0.114677	bg
AF117829.1	0.221604	Non Mito Protein			ARHGAP40	0.182063	bg
AF121898.1	0.685606	Non Mito Protein			ARHGAP42	0.247507	bg
AF127577.4	0.480681	Non Mito Protein			ARHGAP44	-0.0806344	bg
AF129075.2	0.136432	Non Mito Protein			ARHGAP5	-0.073116	bg
AF196972.1	-0.0583913	Non Mito Protein			ARHGAP6	0.0646685	bg
AFAP1	-0.89757	Non Mito Protein			ARHGAP8	0.07085	bg
AFAP1-AS1	-0.185851	Non Mito Protein			ARHGAP9	-0.351463	bg
AFAP1L1	0.836889	Non Mito Protein			ARHGDIA	-0.183037	bg
AFAP1L2	0.0482361	Non Mito Protein			ARHGDIB	-0.205271	bg
AFDN	-0.386426	Non Mito Protein			ARHGDIG	-0.192961	bg
AFDN-DT	-0.420003	Non Mito Protein			ARHGEF1	-0.128212	bg
AFF1	-0.38077	Non Mito Protein			ARHGEF10	0.0619328	bg
AFF3	-0.390282	Non Mito Protein			ARHGEF10L	0.0191228	bg
AFF4	0.241179	Non Mito Protein			ARHGEF11	-0.0108136	bg
AFG1L	-0.318968	Genomically Encoded Mito Protein			ARHGEF12	0.191516	bg
AFG3L2	0.047998	Genomically Encoded Mito Protein			ARHGEF15	-0.0706586	bg
AFMID	-0.244284	Non Mito Protein			ARHGEF16	0.0336408	bg
AFP	0.580234	Non Mito Protein			ARHGEF17	0.191495	bg
AFTPH	0.417435	Non Mito Protein			ARHGEF18	-0.242653	bg
AGA	0.086308	Non Mito Protein			ARHGEF19	-0.185835	bg
AGAP1	-0.146809	Non Mito Protein			ARHGEF2	0.0369998	bg
AGAP2-AS1	-0.391098	Non Mito Protein			ARHGEF25	0.424943	bg
AGAP3	0.0652573	Non Mito Protein			ARHGEF26	0.166495	bg
AGAP4	0.766113	Non Mito Protein			ARHGEF28	0.0919449	bg
AGAP5	0.407181	Non Mito Protein			ARHGEF3	0.18127	bg
AGAP6	0.312203	Non Mito Protein			ARHGEF33	0.0326456	bg
AGAP9	0.366754	Non Mito Protein			ARHGEF35	-0.063803	bg
AGBL3	0.889947	Non Mito Protein			ARHGEF37	-0.127221	bg
AGBL5	-0.680994	Non Mito Protein			ARHGEF38	-0.173554	bg
AGER	0.258848	Non Mito Protein			ARHGEF39	0.0330864	bg
AGFG1	-0.269213	Non Mito Protein			ARHGEF4	0.00928049	bg
AGFG2	-0.0717017	Non Mito Protein			ARHGEF40	0.0380914	bg
AGGF1	0.0455944	Non Mito Protein			ARHGEF5	0.100764	bg
AGK	-0.397502	Genomically Encoded Mito Protein			ARHGEF6	0.322498	bg
AGL	-0.18749	Non Mito Protein			ARHGEF7	-0.124671	bg
AGMAT	-0.327961	Genomically Encoded Mito Protein			ARHGEF9	0.0168202	bg
AGMO	0.0187233	Non Mito Protein			ARID1A	0.256268	bg
AGO1	0.0376803	Non Mito Protein			ARID1B	-0.0772465	bg
AGO2	-0.39092	Non Mito Protein			ARID2	0.657931	bg
AGO3	0.518536	Non Mito Protein			ARID3A	0.103465	bg
AGO4	-0.229462	Non Mito Protein			ARID3B	0.0921322	bg
AGPAT1	0.280857	Non Mito Protein			ARID3C	0.0379655	bg
AGPAT2	-0.112263	Non Mito Protein			ARID4A	-0.206506	bg
AGPAT3	0.0618174	Non Mito Protein			ARID4B	0.24971	bg
AGPAT4	-0.18146	Genomically Encoded Mito Protein			ARID5A	0.0593658	bg
AGPAT5	-0.036897	Genomically Encoded Mito Protein			ARID5B	-0.0601344	bg
AGPS	0.425474	Non Mito Protein			ARIH1	0.00964725	bg
AGR2	0.412144	Non Mito Protein			ARIH2	0.883957	bg
AGRN	-0.318727	Non Mito Protein			ARIH2OS	-0.0469461	bg
AGTPBP1	-0.680949	Non Mito Protein			ARL1	-0.143463	bg
AGTRAP	0.607716	Non Mito Protein			ARL10	-0.175477	bg
AHCTF1	-0.338701	Non Mito Protein			ARL11	-0.224	bg
AHCY	-0.908596	Non Mito Protein			ARL13A	-0.113635	bg
AHCYL1	-1.15922	Genomically Encoded Mito Protein			ARL13B	0.0408094	bg
AHCYL2	0.180682	Non Mito Protein			ARL14	0.00888017	bg
AHDC1	0.101143	Non Mito Protein			ARL14EP	-0.02629	bg
AHI1	-0.749803	Non Mito Protein			ARL14EPL	0.0810022	bg
AHNAK	-1.63056	Non Mito Protein			ARL15	0.240778	bg
AHNAK2	0.609612	Non Mito Protein			ARL16	-0.128507	bg
AHR	0.646809	Non Mito Protein			ARL17A	0.000571963	bg
AHRR	-0.362562	Non Mito Protein			ARL17B	-0.0457933	bg
AHSA1	-0.18104	Non Mito Protein			ARL2	-0.0688637	mitocarta
AIDA	-0.130095	Non Mito Protein			ARL2BP	0.093798	bg
AIF1L	0.123198	Non Mito Protein			ARL3	-0.178195	bg
AIFM1	-0.222987	Genomically Encoded Mito Protein			ARL4A	0.081904	bg
AIFM2	-0.649741	Genomically Encoded Mito Protein			ARL4C	0.107631	bg
AIG1	-1.32191	Non Mito Protein			ARL4D	-0.0849611	bg
AIM2	-0.573663	Non Mito Protein			ARL5A	0.0702312	bg
AIMP1	-0.375958	Non Mito Protein			ARL5B	0.0802411	bg
AIMP2	-0.199403	Non Mito Protein			ARL5C	0.198666	bg
AIP	0.0872556	Non Mito Protein			ARL6	0.0787169	bg
AJ011932.1	0.766303	Non Mito Protein			ARL6IP1	0.210386	bg
AJM1	0.0528373	Non Mito Protein			ARL6IP4	0.315806	bg
AJUBA	0.963119	Non Mito Protein			ARL6IP5	-0.117705	bg
AK1	0.042179	Non Mito Protein			ARL6IP6	0.170588	bg
AK2	-0.920947	Genomically Encoded Mito Protein			ARL8A	0.0821605	bg
AK3	-0.278425	Genomically Encoded Mito Protein			ARL8B	0.112541	bg
AK4	-0.209618	Genomically Encoded Mito Protein			ARL9	0.0694594	bg
AK5	-0.0289786	Non Mito Protein			ARMC1	0.301684	bg
AK6	-0.615603	Non Mito Protein			ARMC10	0.031016	mitocarta
AK7	0.10787	Non Mito Protein			ARMC12	0.180958	bg
AK9	-0.155877	Non Mito Protein			ARMC2	-0.094456	bg
AKAP1	-0.0956094	Genomically Encoded Mito Protein			ARMC3	0.0760142	bg
AKAP10	0.470387	Genomically Encoded Mito Protein			ARMC4	0.0538428	bg
AKAP11	0.439223	Non Mito Protein			ARMC5	0.203097	bg
AKAP12	-0.936779	Non Mito Protein			ARMC6	-0.215573	bg
AKAP13	0.211094	Non Mito Protein			ARMC7	0.0461772	bg
AKAP17A	1.24581	Non Mito Protein			ARMC8	-0.00895761	bg
AKAP2	0.0258898	Non Mito Protein			ARMC9	0.177254	bg
AKAP5	0.381325	Non Mito Protein			ARMCX1	0.0928794	mitocarta
AKAP6	-0.614908	Non Mito Protein			ARMCX2	-0.175843	mitocarta
AKAP7	-0.40988	Non Mito Protein			ARMCX3	-0.0254973	mitocarta
AKAP8	-0.0644573	Non Mito Protein			ARMCX4	-0.094653	bg
AKAP8L	0.336539	Non Mito Protein			ARMCX5	-0.141351	bg
AKAP9	-0.201155	Non Mito Protein			ARMCX5-GPRASP2	-0.141351	bg
AKIP1	0.582507	Non Mito Protein			ARMCX6	0.0629859	mitocarta
AKIRIN1	0.385738	Non Mito Protein			ARMS2	-0.123123	bg
AKIRIN2	-0.407273	Non Mito Protein			ARNT	0.243725	bg
AKNA	0.1134	Non Mito Protein			ARNT2	-0.16771	bg
AKNAD1	0.688997	Non Mito Protein			ARNTL	-0.0325106	bg
AKR1A1	0.402685	Non Mito Protein			ARNTL2	0.172058	bg
AKR1B1	0.220208	Non Mito Protein			ARPC1A	-0.461016	bg
AKR1B10	0.88416	Genomically Encoded Mito Protein			ARPC1B	0.316199	bg
AKR1B15	-0.332224	Non Mito Protein			ARPC2	0.22603	bg
AKR1C1	0.409504	Non Mito Protein			ARPC3	-0.212385	bg
AKR1C2	0.275242	Non Mito Protein			ARPC4	0.170966	bg
AKR1C3	0.204415	Non Mito Protein			ARPC4-TTLL3	0.0500183	bg
AKR1E2	0.122985	Non Mito Protein			ARPC5	-0.188515	bg
AKR7A2	-0.939029	Genomically Encoded Mito Protein			ARPC5L	0.0277744	bg
AKR7A3	0.177807	Non Mito Protein			ARPP19	-0.0731963	bg
AKT1	-0.292212	Non Mito Protein			ARPP21	0.0367704	bg
AKT1S1	0.445729	Non Mito Protein			ARR3	-0.266586	bg
AKT2	0.394569	Non Mito Protein			ARRB1	0.175901	bg
AKT3	-0.185226	Non Mito Protein			ARRB2	-0.101318	bg
AKTIP	0.678449	Non Mito Protein			ARRDC1	-0.215005	bg
AL009178.3	0.193346	Non Mito Protein			ARRDC2	0.216451	bg
AL020996.1	-0.0392823	Non Mito Protein			ARRDC3	-0.392324	bg
AL021368.2	-0.144585	Non Mito Protein			ARRDC4	-0.130133	bg
AL021453.1	0.207133	Non Mito Protein			ARRDC5	0.197487	bg
AL021707.2	-0.0807334	Non Mito Protein			ARSA	0.09449	bg
AL021707.6	-0.325397	Non Mito Protein			ARSB	0.141894	bg
AL022068.1	0.153288	Non Mito Protein			ARSD	-0.0462668	bg
AL022069.1	0.651296	Non Mito Protein			ARSE	0.0402293	bg
AL022238.2	0.545824	Non Mito Protein			ARSF	0.240872	bg
AL022323.4	0.303723	Non Mito Protein			ARSG	0.213503	bg
AL022328.4	0.220441	Non Mito Protein			ARSH	0.107023	bg
AL023803.2	0.104624	Non Mito Protein			ARSI	-0.0684506	bg
AL024507.2	0.25736	Non Mito Protein			ARSJ	-0.135114	bg
AL031058.1	0.891816	Non Mito Protein			ARSK	0.00942942	bg
AL031708.1	0.154456	Non Mito Protein			ART1	-0.120069	bg
AL031714.1	0.296997	Non Mito Protein			ART3	-0.383994	bg
AL031777.3	1.07282	Non Mito Protein			ART4	-0.278816	bg
AL031846.2	0.541312	Non Mito Protein			ART5	0.15941	bg
AL031848.2	0.279512	Non Mito Protein			ARTN	0.0457398	bg
AL031963.3	0.142966	Non Mito Protein			ARV1	0.0144695	bg
AL033397.1	0.405776	Non Mito Protein			ARVCF	-0.11775	bg
AL033397.2	0.368948	Non Mito Protein			ARX	0.126844	bg
AL034417.2	-0.233468	Non Mito Protein			AS3MT	0.115256	bg
AL034549.1	0.406962	Non Mito Protein			ASAH1	0.144148	bg
AL035071.1	-0.173719	Non Mito Protein			ASAH2	-0.169607	bg
AL035413.1	-0.378429	Non Mito Protein			ASAH2B	0.169944	bg
AL035446.1	0.549121	Non Mito Protein			ASAP1	0.208746	bg
AL035461.2	-0.0332459	Non Mito Protein			ASAP2	-0.00485267	bg
AL035563.1	0.92474	Non Mito Protein			ASAP3	-0.106093	bg
AL035661.1	0.123828	Non Mito Protein			ASB1	0.000442569	bg
AL035681.1	0.555056	Non Mito Protein			ASB10	0.100767	bg
AL049548.1	0.767293	Non Mito Protein			ASB11	-0.0811614	bg
AL049597.2	0.449487	Non Mito Protein			ASB12	-0.0608223	bg
AL049629.2	0.0402405	Non Mito Protein			ASB13	0.0436867	bg
AL049840.1	0.584121	Non Mito Protein			ASB14	0.0953267	bg
AL050341.2	0.384061	Non Mito Protein			ASB15	0.31334	bg
AL078639.1	0.546866	Non Mito Protein			ASB16	-0.226059	bg
AL080250.1	0.297342	Non Mito Protein			ASB17	-0.0128105	bg
AL080276.2	-0.157169	Non Mito Protein			ASB18	-0.0116257	bg
AL080317.1	-0.0175696	Non Mito Protein			ASB2	0.134282	bg
AL080317.2	0.84421	Non Mito Protein			ASB3	-0.0192675	bg
AL080317.3	0.070394	Non Mito Protein			ASB4	0.0601483	bg
AL096711.2	-0.356965	Non Mito Protein			ASB5	0.00199815	bg
AL096828.3	0.513132	Non Mito Protein			ASB6	-0.236573	bg
AL096865.1	0.41012	Non Mito Protein			ASB7	0.200839	bg
AL109615.3	0.309657	Non Mito Protein			ASB8	0.183596	bg
AL109741.1	0.571037	Non Mito Protein			ASB9	0.0341566	bg
AL109811.2	0.728789	Non Mito Protein			ASCC1	-0.0358814	bg
AL117329.1	-0.245501	Non Mito Protein			ASCC2	-0.0670244	bg
AL117332.1	0.174822	Non Mito Protein			ASCC3	0.349692	bg
AL117335.1	0.065479	Non Mito Protein			ASCL1	-0.0350792	bg
AL117336.3	0.095729	Non Mito Protein			ASCL2	-0.136836	bg
AL117339.5	0.546445	Non Mito Protein			ASCL3	-0.0100559	bg
AL117379.1	0.210733	Non Mito Protein			ASCL4	0.290925	bg
AL118506.1	0.819114	Non Mito Protein			ASCL5	0.0794608	bg
AL118516.1	0.625952	Non Mito Protein			ASF1A	-0.224701	bg
AL118558.3	0.528058	Non Mito Protein			ASF1B	0.0128305	bg
AL121601.1	0.260294	Non Mito Protein			ASGR1	0.0208343	bg
AL121603.2	-0.635799	Non Mito Protein			ASGR2	0.252112	bg
AL121658.1	-0.0373809	Non Mito Protein			ASH1L	-0.0704917	bg
AL121832.2	0.109295	Non Mito Protein			ASH2L	0.055604	bg
AL121917.1	0.537439	Non Mito Protein			ASIC1	-0.0890828	bg
AL121944.1	-0.477202	Non Mito Protein			ASIC2	0.218636	bg
AL122125.1	0.460688	Non Mito Protein			ASIC3	0.0933624	bg
AL132639.2	0.254667	Non Mito Protein			ASIC4	0.042809	bg
AL132780.2	0.543415	Non Mito Protein			ASIC5	0.289652	bg
AL133215.2	0.245131	Non Mito Protein			ASIP	0.406426	bg
AL133245.1	-0.241907	Non Mito Protein			ASL	0.0730988	bg
AL133338.1	-0.0445647	Non Mito Protein			ASMT	-0.091858	bg
AL133410.1	0.0680301	Non Mito Protein			ASMTL	0.164746	bg
AL133453.1	-0.433025	Non Mito Protein			ASNA1	-0.0767745	bg
AL133551.1	0.664346	Non Mito Protein			ASNS	0.993897	bg
AL135791.1	0.15904	Non Mito Protein			ASNSD1	0.0184104	bg
AL135902.1	-0.0466044	Non Mito Protein			ASPA	-0.244029	bg
AL135905.1	-0.241365	Non Mito Protein			ASPDH	0.0435835	bg
AL135925.1	0.60403	Non Mito Protein			ASPG	0.0256045	bg
AL135999.1	-0.152235	Non Mito Protein			ASPH	-0.369922	bg
AL136038.3	0.486651	Non Mito Protein			ASPHD1	0.100819	bg
AL136040.1	0.663911	Non Mito Protein			ASPHD2	0.154875	bg
AL136162.1	0.736496	Non Mito Protein			ASPM	-0.0342736	bg
AL136295.5	-0.101495	Non Mito Protein			ASPN	0.0890684	bg
AL136454.1	0.173394	Non Mito Protein			ASPRV1	-0.180543	bg
AL137003.2	0.581119	Non Mito Protein			ASPSCR1	0.159275	bg
AL137024.1	0.815298	Non Mito Protein			ASRGL1	-0.0089271	bg
AL137077.2	-0.443009	Non Mito Protein			ASS1	0.192709	bg
AL137785.1	-0.605276	Non Mito Protein			ASTE1	0.107135	bg
AL137802.2	0.518861	Non Mito Protein			ASTL	0.0662553	bg
AL138724.1	0.830401	Non Mito Protein			ASTN1	0.119088	bg
AL138762.1	0.104722	Non Mito Protein			ASTN2	0.120395	bg
AL138789.1	-0.0672391	Non Mito Protein			ASUN	0.102377	bg
AL138828.1	0.595072	Non Mito Protein			ASXL1	-0.0944868	bg
AL138885.3	0.987209	Non Mito Protein			ASXL2	-0.321452	bg
AL138966.2	0.638591	Non Mito Protein			ASXL3	-0.0389733	bg
AL139089.1	0.559131	Non Mito Protein			ASZ1	0.0373643	bg
AL139220.2	-0.626835	Non Mito Protein			ATAD1	-0.172975	mitocarta
AL139246.5	0.609291	Non Mito Protein			ATAD2	0.259516	bg
AL139260.1	0.523676	Non Mito Protein			ATAD2B	0.278321	bg
AL139274.2	0.324519	Non Mito Protein			ATAD3A	0.21692	mitocarta
AL139289.2	-0.664246	Non Mito Protein			ATAD3B	0.159336	mitocarta
AL139317.3	0.394998	Non Mito Protein			ATAD3C	0.287344	bg
AL139353.1	0.0891564	Non Mito Protein			ATAD5	0.0282605	bg
AL139384.1	1.07801	Non Mito Protein			ATAT1	0.0245797	bg
AL139393.2	0.0338024	Non Mito Protein			ATCAY	-0.0110697	bg
AL139412.1	-0.1284	Non Mito Protein			ATE1	-0.122133	bg
AL157392.5	0.834984	Non Mito Protein			ATF1	-0.00568671	bg
AL157400.2	0.966271	Non Mito Protein			ATF2	-0.0157183	bg
AL157702.2	0.401287	Non Mito Protein			ATF3	-0.109643	bg
AL157938.3	0.559502	Non Mito Protein			ATF4	0.0928436	bg
AL158152.1	0.229983	Non Mito Protein			ATF5	0.17007	bg
AL158212.2	0.345185	Non Mito Protein			ATF6	0.033116	bg
AL158835.1	0.217585	Non Mito Protein			ATF6B	-0.0971988	bg
AL160006.1	0.158311	Non Mito Protein			ATF7	-0.2746	bg
AL161421.1	0.711681	Non Mito Protein			ATF7IP	0.228329	bg
AL161431.1	0.421071	Non Mito Protein			ATF7IP2	-0.0987957	bg
AL161457.2	0.746242	Non Mito Protein			ATG10	0.0683254	bg
AL161729.1	0.790781	Non Mito Protein			ATG12	-0.191538	bg
AL161756.1	-0.487526	Non Mito Protein			ATG13	-0.105915	bg
AL161772.1	0.121723	Non Mito Protein			ATG14	-0.0378913	bg
AL161908.1	0.836362	Non Mito Protein			ATG16L1	-0.0854615	bg
AL161937.2	0.672601	Non Mito Protein			ATG16L2	0.129784	bg
AL162231.1	-0.19936	Non Mito Protein			ATG2A	0.10594	bg
AL162231.2	0.457912	Non Mito Protein			ATG2B	0.103598	bg
AL162258.2	0.347359	Non Mito Protein			ATG3	0.124376	bg
AL162377.1	0.0796332	Non Mito Protein			ATG4A	0.218467	bg
AL162411.1	0.356879	Non Mito Protein			ATG4B	0.104629	bg
AL162426.1	0.182204	Non Mito Protein			ATG4C	-0.157825	bg
AL163051.1	-0.267433	Non Mito Protein			ATG4D	-0.0810987	bg
AL353194.1	-1.06072	Non Mito Protein			ATG5	0.00279505	bg
AL353622.1	0.534903	Non Mito Protein			ATG7	-0.116811	bg
AL353708.3	0.515508	Non Mito Protein			ATG9A	0.132301	bg
AL353751.1	0.855329	Non Mito Protein			ATG9B	0.129199	bg
AL354707.1	0.69611	Non Mito Protein			ATHL1	-0.24109	bg
AL354733.3	0.710556	Non Mito Protein			ATIC	0.149905	bg
AL354811.1	-0.240171	Non Mito Protein			ATL1	-0.283256	bg
AL354822.1	0.565946	Non Mito Protein			ATL2	0.289441	bg
AL354836.1	0.714529	Non Mito Protein			ATL3	0.0857861	bg
AL354920.1	0.494245	Non Mito Protein			ATM	-0.0894055	bg
AL355001.2	-0.231985	Non Mito Protein			ATMIN	0.105763	bg
AL355075.4	-0.060963	Non Mito Protein			ATN1	-0.0842118	bg
AL355297.4	0.528734	Non Mito Protein			ATOH1	0.211296	bg
AL355312.4	-0.178436	Non Mito Protein			ATOH7	-0.326204	bg
AL355338.1	0.31958	Non Mito Protein			ATOH8	0.133305	bg
AL355353.1	-0.0485629	Non Mito Protein			ATOX1	0.0743491	bg
AL355388.2	-0.071257	Non Mito Protein			ATP10A	0.11678	bg
AL355472.1	0.736336	Non Mito Protein			ATP10B	-0.0268444	bg
AL355488.1	0.142782	Non Mito Protein			ATP10D	0.17182	bg
AL355512.1	0.586942	Non Mito Protein			ATP11A	0.0225483	bg
AL355802.2	0.53307	Non Mito Protein			ATP11B	0.182252	bg
AL355916.1	0.25155	Non Mito Protein			ATP11C	0.200904	bg
AL356019.2	0.603279	Non Mito Protein			ATP12A	-0.112379	bg
AL356056.1	0.552456	Non Mito Protein			ATP13A1	-0.0535145	bg
AL356056.2	-0.291752	Non Mito Protein			ATP13A2	0.0821651	bg
AL356481.1	0.95517	Non Mito Protein			ATP13A3	0.0162672	bg
AL356488.3	-0.38197	Non Mito Protein			ATP13A4	-0.220055	bg
AL356512.1	0.725608	Non Mito Protein			ATP13A5	-0.0877872	bg
AL356599.1	0.621745	Non Mito Protein			ATP1A1	-0.0401814	bg
AL357055.3	0.415909	Non Mito Protein			ATP1A2	-0.0122703	bg
AL357060.1	0.20015	Non Mito Protein			ATP1A3	-0.0179436	bg
AL357079.1	-0.228477	Non Mito Protein			ATP1A4	-0.106993	bg
AL358472.2	0.284931	Non Mito Protein			ATP1B1	-0.170628	bg
AL358472.4	0.190953	Non Mito Protein			ATP1B2	0.161111	bg
AL358781.1	0.83595	Non Mito Protein			ATP1B3	-0.145751	bg
AL358852.1	0.325027	Non Mito Protein			ATP1B4	0.150227	bg
AL359198.1	1.2542	Non Mito Protein			ATP2A1	0.386152	bg
AL359220.1	0.769631	Non Mito Protein			ATP2A2	0.0182159	bg
AL359232.1	-0.212233	Non Mito Protein			ATP2A3	0.130136	bg
AL359258.2	-0.119165	Non Mito Protein			ATP2B1	0.0805906	bg
AL359504.2	0.588271	Non Mito Protein			ATP2B2	0.0236488	bg
AL359513.1	-0.0105504	Non Mito Protein			ATP2B3	0.0447695	bg
AL359643.3	-0.237939	Non Mito Protein			ATP2B4	0.00489108	bg
AL359711.2	0.520559	Non Mito Protein			ATP2C1	0.307303	bg
AL359715.1	-0.0357238	Non Mito Protein			ATP2C2	0.0345438	bg
AL359834.1	0.586822	Non Mito Protein			ATP4A	0.272971	bg
AL359851.1	0.419107	Non Mito Protein			ATP4B	-0.175191	bg
AL359915.2	0.126236	Non Mito Protein			ATP5A1	0.717308	bg
AL360270.3	-0.164792	Non Mito Protein			ATP5B	0.183064	bg
AL365181.2	-0.0501411	Non Mito Protein			ATP5C1	0.357447	bg
AL365181.3	0.821035	Non Mito Protein			ATP5D	0.608062	bg
AL365203.2	0.843241	Non Mito Protein			ATP5E	0.0440349	bg
AL365205.1	0.210377	Non Mito Protein			ATP5F1	0.0435883	bg
AL365356.5	0.446122	Non Mito Protein			ATP5G1	0.186836	bg
AL390198.1	0.537174	Non Mito Protein			ATP5G2	-0.0417981	bg
AL390719.2	0.624922	Non Mito Protein			ATP5G3	-0.0141898	bg
AL390728.6	0.333754	Non Mito Protein			ATP5H	0.454663	bg
AL390729.1	0.535698	Non Mito Protein			ATP5I	0.0730361	bg
AL391069.2	0.024193	Non Mito Protein			ATP5J	-0.0609772	bg
AL391069.3	0.632166	Non Mito Protein			ATP5J2	0.755213	bg
AL391095.1	0.55647	Non Mito Protein			ATP5J2-PTCD1	0.825536	bg
AL391121.1	0.154872	Non Mito Protein			ATP5L	0.0455586	bg
AL391244.3	0.169512	Non Mito Protein			ATP5L2	0.113924	bg
AL391422.3	0.325531	Non Mito Protein			ATP5O	0.392909	bg
AL391684.1	0.488957	Non Mito Protein			ATP5S	0.19366	bg
AL391832.2	0.55012	Non Mito Protein			ATP5SL	0.35993	bg
AL391988.1	0.678271	Non Mito Protein			ATP6AP1	0.618101	bg
AL392172.1	0.333018	Non Mito Protein			ATP6AP1L	-0.00776392	bg
AL441883.1	0.392669	Non Mito Protein			ATP6AP2	0.129667	bg
AL441992.1	-0.198437	Non Mito Protein			ATP6V0A1	-0.115856	bg
AL445228.2	0.248909	Non Mito Protein			ATP6V0A2	0.168531	bg
AL445472.1	-0.623273	Non Mito Protein			ATP6V0A4	-0.0958855	bg
AL445524.1	0.318233	Non Mito Protein			ATP6V0B	0.0201256	bg
AL445647.1	-0.479056	Non Mito Protein			ATP6V0C	1.79311	bg
AL450306.1	0.729006	Non Mito Protein			ATP6V0D1	-0.108493	bg
AL450326.1	0.130344	Non Mito Protein			ATP6V0D2	-0.0401502	bg
AL450384.2	-0.0410476	Non Mito Protein			ATP6V0E1	0.0521588	bg
AL450998.2	-0.159501	Non Mito Protein			ATP6V0E2	-0.000643697	bg
AL451050.2	0.0389511	Non Mito Protein			ATP6V1A	0.480734	bg
AL451085.2	0.695241	Non Mito Protein			ATP6V1B1	0.12247	bg
AL451165.2	0.188339	Non Mito Protein			ATP6V1B2	0.400163	bg
AL512274.1	0.315121	Non Mito Protein			ATP6V1C1	0.138039	bg
AL512329.2	0.292083	Non Mito Protein			ATP6V1C2	0.118316	bg
AL512353.1	-0.249806	Non Mito Protein			ATP6V1D	-0.0489559	bg
AL512598.1	0.529866	Non Mito Protein			ATP6V1E1	-0.195308	bg
AL512625.1	-0.138161	Non Mito Protein			ATP6V1E2	0.208174	bg
AL512625.3	0.502641	Non Mito Protein			ATP6V1F	0.089516	bg
AL513283.1	0.414268	Non Mito Protein			ATP6V1G1	0.0795696	bg
AL513548.1	-0.227504	Non Mito Protein			ATP6V1G2	0.0604367	bg
AL513550.1	0.521639	Non Mito Protein			ATP6V1G3	-0.09783	bg
AL583810.1	0.717969	Non Mito Protein			ATP6V1H	-0.164097	bg
AL589986.2	0.811391	Non Mito Protein			ATP7A	-0.0632624	bg
AL590004.4	1.06972	Non Mito Protein			ATP7B	0.00883317	bg
AL590399.1	0.435764	Non Mito Protein			ATP8A1	-0.117636	bg
AL590428.1	-0.0164787	Non Mito Protein			ATP8A2	0.134927	bg
AL590560.2	0.31027	Non Mito Protein			ATP8B1	-0.0680335	bg
AL590617.2	-0.073444	Non Mito Protein			ATP8B2	-0.128756	bg
AL590637.1	0.495246	Non Mito Protein			ATP8B3	-0.349022	bg
AL590644.1	0.737247	Non Mito Protein			ATP8B4	-0.289896	bg
AL590666.2	0.296009	Non Mito Protein			ATP9A	0.105528	bg
AL590705.1	0.639082	Non Mito Protein			ATP9B	0.202781	bg
AL591845.1	0.0287255	Non Mito Protein			ATPAF1	0.382029	mitocarta
AL591895.1	0.906822	Non Mito Protein			ATPAF2	0.0886315	mitocarta
AL592148.3	0.447381	Non Mito Protein			ATPIF1	-0.0787809	bg
AL592183.1	0.114293	Non Mito Protein			ATR	0.779803	bg
AL592494.3	0.291905	Non Mito Protein			ATRAID	0.078027	bg
AL596094.1	-0.650012	Non Mito Protein			ATRIP	-0.191945	bg
AL596202.1	0.0941035	Non Mito Protein			ATRN	-0.172298	bg
AL596218.1	0.62281	Non Mito Protein			ATRNL1	-0.191278	bg
AL596223.1	1.12902	Non Mito Protein			ATRX	0.136996	bg
AL603756.1	0.50431	Non Mito Protein			ATXN1	0.444892	bg
AL603839.3	-0.137422	Non Mito Protein			ATXN10	-0.0250758	bg
AL606760.1	0.163356	Non Mito Protein			ATXN1L	0.247471	bg
AL627171.1	-0.0508793	Non Mito Protein			ATXN2	0.108807	bg
AL645568.1	-0.450778	Non Mito Protein			ATXN2L	0.228263	bg
AL645608.3	-0.377355	Non Mito Protein			ATXN3	-0.0806543	bg
AL645608.8	-0.143405	Non Mito Protein			ATXN3L	-0.00428664	bg
AL645728.1	0.15186	Non Mito Protein			ATXN7	-0.0492202	bg
AL645933.2	0.142125	Non Mito Protein			ATXN7L1	0.0375577	bg
AL662796.1	0.421963	Non Mito Protein			ATXN7L2	0.224652	bg
AL662797.1	0.81724	Non Mito Protein			ATXN7L3	-0.13482	bg
AL662844.4	-0.118449	Non Mito Protein			ATXN7L3B	-0.0772704	bg
AL662884.4	-0.198827	Non Mito Protein			AUH	0.0538715	mitocarta
AL662890.1	-0.0215956	Non Mito Protein			AUNIP	0.196651	bg
AL669831.5	0.517949	Non Mito Protein			AUP1	0.0723712	bg
AL683813.1	-0.300063	Non Mito Protein			AURKA	0.756497	bg
AL691420.1	0.65969	Non Mito Protein			AURKAIP1	0.0588077	mitocarta
AL691432.2	-0.138529	Non Mito Protein			AURKB	0.0748222	bg
AL731569.1	0.237296	Non Mito Protein			AURKC	0.259223	bg
AL731661.1	-0.0581329	Non Mito Protein			AUTS2	0.0549527	bg
AL928654.1	0.35792	Non Mito Protein			AVEN	0.175943	bg
ALAD	0.456885	Non Mito Protein			AVIL	0.0127351	bg
ALAS1	0.270526	Genomically Encoded Mito Protein			AVL9	-0.0473506	bg
ALCAM	-0.888742	Non Mito Protein			AVP	-0.0646277	bg
ALDH16A1	-0.246376	Non Mito Protein			AVPI1	-0.143514	bg
ALDH18A1	-0.176872	Genomically Encoded Mito Protein			AVPR1A	-0.0723622	bg
ALDH1A1	-0.343664	Non Mito Protein			AVPR1B	-0.0554452	bg
ALDH1A3	-0.250042	Non Mito Protein			AVPR2	0.0357368	bg
ALDH1B1	-0.170183	Genomically Encoded Mito Protein			AWAT1	-0.0403671	bg
ALDH1L2	0.209727	Genomically Encoded Mito Protein			AWAT2	0.212723	bg
ALDH2	-1.20754	Genomically Encoded Mito Protein			AXDND1	0.134892	bg
ALDH3A1	-0.148911	Non Mito Protein			AXIN1	0.385631	bg
ALDH3A2	-0.0407049	Genomically Encoded Mito Protein			AXIN2	0.289433	bg
ALDH3B1	-0.473166	Non Mito Protein			AXL	0.138285	bg
ALDH4A1	-0.119309	Genomically Encoded Mito Protein			AZGP1	0.198578	bg
ALDH5A1	0.331014	Genomically Encoded Mito Protein			AZI1	-0.0290161	bg
ALDH6A1	0.193203	Genomically Encoded Mito Protein			AZI2	0.0986721	bg
ALDH7A1	-0.849593	Genomically Encoded Mito Protein			AZIN1	0.270982	bg
ALDH9A1	-0.591927	Genomically Encoded Mito Protein			AZU1	0.113223	bg
ALDOA	0.323253	Non Mito Protein			B2M	-0.217732	bg
ALDOC	-0.234462	Non Mito Protein			B3GALNT1	0.0455716	bg
ALG1	0.429816	Non Mito Protein			B3GALNT2	0.0108206	bg
ALG10	-0.522268	Non Mito Protein			B3GALT1	0.108092	bg
ALG10B	-0.175155	Non Mito Protein			B3GALT2	0.0407835	bg
ALG11	0.124878	Non Mito Protein			B3GALT4	0.00433113	bg
ALG12	-0.233503	Non Mito Protein			B3GALT5	0.16488	bg
ALG13	1.54382	Non Mito Protein			B3GALT6	-0.209824	bg
ALG14	-0.017616	Non Mito Protein			B3GALTL	-0.101703	bg
ALG1L	0.152204	Non Mito Protein			B3GAT1	0.0399558	bg
ALG1L2	0.0508105	Non Mito Protein			B3GAT2	-0.426633	bg
ALG2	0.25512	Non Mito Protein			B3GAT3	0.219407	bg
ALG3	0.206868	Non Mito Protein			B3GNT1	0.0974214	bg
ALG5	1.20888	Non Mito Protein			B3GNT2	-0.283536	bg
ALG6	-0.188198	Non Mito Protein			B3GNT3	0.0483739	bg
ALG8	0.0103986	Non Mito Protein			B3GNT4	0.208739	bg
ALG9	-0.780774	Non Mito Protein			B3GNT5	-0.153911	bg
ALKBH1	0.14202	Genomically Encoded Mito Protein			B3GNT6	-0.148504	bg
ALKBH2	0.285002	Non Mito Protein			B3GNT7	0.361296	bg
ALKBH3	0.0524651	Non Mito Protein			B3GNT8	-0.00214264	bg
ALKBH4	0.0519462	Non Mito Protein			B3GNT9	-0.109554	bg
ALKBH5	0.565225	Non Mito Protein			B3GNTL1	-0.343329	bg
ALKBH6	0.120488	Non Mito Protein			B4GALNT1	0.0575773	bg
ALKBH7	0.0378992	Genomically Encoded Mito Protein			B4GALNT2	0.0710949	bg
ALKBH8	0.76021	Non Mito Protein			B4GALNT3	0.0980564	bg
ALMS1	0.810557	Non Mito Protein			B4GALNT4	-0.0683837	bg
ALOX12-AS1	0.523675	Non Mito Protein			B4GALT1	0.0743175	bg
ALOX5AP	0.761801	Non Mito Protein			B4GALT2	-0.00756414	bg
ALOXE3	0.928483	Non Mito Protein			B4GALT3	-0.36578	bg
ALPK1	0.170622	Non Mito Protein			B4GALT4	0.0741296	bg
ALPK2	0.15187	Non Mito Protein			B4GALT5	0.0186341	bg
ALPP	1.05286	Non Mito Protein			B4GALT6	0.0236707	bg
ALS2	-0.290977	Non Mito Protein			B4GALT7	-0.0734943	bg
ALS2CL	0.453384	Non Mito Protein			B9D1	0.112814	bg
ALX1	1.06872	Non Mito Protein			B9D2	-0.00994615	bg
ALYREF	-1.00343	Non Mito Protein			BAALC	0.274372	bg
AMACR	-0.381273	Genomically Encoded Mito Protein			BAAT	0.0395025	bg
AMBP	0.551925	Non Mito Protein			BABAM1	0.495865	bg
AMBRA1	0.455052	Non Mito Protein			BACE1	-0.0970606	bg
AMD1	0.465286	Non Mito Protein			BACE2	-0.0601936	bg
AMDHD1	0.893869	Non Mito Protein			BACH1	-0.104972	bg
AMDHD2	0.0557208	Non Mito Protein			BACH2	0.196929	bg
AMER1	-0.0107484	Non Mito Protein			BAD	0.256302	mitocarta
AMFR	0.0631597	Non Mito Protein			BAG1	0.151717	bg
AMH	-0.051886	Non Mito Protein			BAG2	0.003223	bg
AMIGO2	0.561324	Non Mito Protein			BAG3	0.138102	bg
AMMECR1	-0.637676	Non Mito Protein			BAG4	0.129801	bg
AMMECR1L	-0.157205	Non Mito Protein			BAG5	-0.166071	bg
AMN	-0.0482476	Non Mito Protein			BAG6	-0.140455	bg
AMN1	-0.801151	Non Mito Protein			BAGE	-0.00841995	bg
AMOTL1	-0.188884	Non Mito Protein			BAGE3	0.0112176	bg
AMOTL2	-0.187487	Non Mito Protein			BAGE4	0.0112176	bg
AMPD2	-0.0490847	Non Mito Protein			BAGE5	0.0112176	bg
AMPD3	0.754627	Non Mito Protein			BAHCC1	-0.104278	bg
AMPH	0.754704	Non Mito Protein			BAHD1	0.0588773	bg
AMT	0.745109	Genomically Encoded Mito Protein			BAI1	-0.0646695	bg
AMTN	0.330659	Non Mito Protein			BAI2	-0.372572	bg
AMZ1	1.0493	Non Mito Protein			BAI3	-0.0887133	bg
AMZ2	0.00825615	Non Mito Protein			BAIAP2	0.0213534	bg
ANAPC1	0.181601	Non Mito Protein			BAIAP2L1	0.207956	bg
ANAPC10	-0.466543	Non Mito Protein			BAIAP2L2	-0.015877	bg
ANAPC11	-1.89712	Non Mito Protein			BAIAP3	-0.124328	bg
ANAPC13	0.123439	Non Mito Protein			BAK1	0.210257	mitocarta
ANAPC15	-0.69504	Non Mito Protein			BAMBI	-0.218996	bg
ANAPC16	-0.581494	Non Mito Protein			BANF1	0.0488855	bg
ANAPC2	0.379667	Non Mito Protein			BANF2	-0.103193	bg
ANAPC4	-0.143656	Non Mito Protein			BANK1	-0.143929	bg
ANAPC5	0.00222626	Non Mito Protein			BANP	-0.210206	bg
ANAPC7	0.576205	Non Mito Protein			BAP1	-0.175341	bg
ANG	-0.317605	Non Mito Protein			BARD1	0.090221	bg
ANGEL1	0.577272	Non Mito Protein			BARHL1	0.0540811	bg
ANGEL2	-0.124079	Genomically Encoded Mito Protein			BARHL2	-0.208748	bg
ANGPT1	0.763951	Non Mito Protein			BARX1	0.219328	bg
ANGPT2	-0.0340886	Non Mito Protein			BARX2	-0.0679937	bg
ANGPTL2	0.415747	Non Mito Protein			BASP1	-0.0579108	bg
ANGPTL4	1.92141	Non Mito Protein			BATF	0.0416699	bg
ANK1	0.341042	Non Mito Protein			BATF2	0.352576	bg
ANK2	0.358111	Non Mito Protein			BATF3	-0.0272462	bg
ANK3	-0.122241	Non Mito Protein			BAX	0.0735866	mitocarta
ANKAR	0.261199	Non Mito Protein			BAZ1A	0.0883746	bg
ANKDD1A	-0.200215	Non Mito Protein			BAZ1B	-0.0821436	bg
ANKEF1	0.442413	Non Mito Protein			BAZ2A	0.245496	bg
ANKFY1	-0.0427881	Non Mito Protein			BAZ2B	0.116585	bg
ANKH	0.942895	Non Mito Protein			BBC3	-0.242835	mitocarta
ANKHD1	-0.198386	Non Mito Protein			BBIP1	-0.295062	bg
ANKHD1-EIF4EBP3	0.837309	Non Mito Protein			BBOX1	-0.167231	bg
ANKIB1	-0.395988	Non Mito Protein			BBS1	0.0223987	bg
ANKLE1	0.931915	Non Mito Protein			BBS10	0.0811694	bg
ANKLE2	-0.417862	Non Mito Protein			BBS12	-0.00106322	bg
ANKMY1	0.6446	Non Mito Protein			BBS2	0.142462	bg
ANKMY2	-0.16142	Non Mito Protein			BBS4	0.178208	bg
ANKRA2	0.268845	Non Mito Protein			BBS5	0.0490837	bg
ANKRD1	0.169351	Non Mito Protein			BBS7	-0.129994	bg
ANKRD10	-0.0832463	Non Mito Protein			BBS9	0.263912	bg
ANKRD11	-0.469342	Non Mito Protein			BBX	0.218894	bg
ANKRD12	0.404118	Non Mito Protein			BCAM	-0.00342332	bg
ANKRD13A	0.309847	Non Mito Protein			BCAN	-0.151397	bg
ANKRD13B	-0.369454	Non Mito Protein			BCAP29	0.0821563	bg
ANKRD13C	0.0809975	Non Mito Protein			BCAP31	0.0382984	bg
ANKRD13D	-0.332179	Non Mito Protein			BCAR1	-0.505317	bg
ANKRD16	-0.392625	Non Mito Protein			BCAR3	-0.767222	bg
ANKRD17	0.507589	Non Mito Protein			BCAS1	0.134503	bg
ANKRD18A	-0.115726	Non Mito Protein			BCAS2	0.198927	bg
ANKRD18B	-0.127974	Non Mito Protein			BCAS3	-0.0395637	bg
ANKRD2	-0.227802	Non Mito Protein			BCAS4	0.00869988	bg
ANKRD22	0.489325	Non Mito Protein			BCAT1	-0.183868	bg
ANKRD26	-0.0017314	Non Mito Protein			BCAT2	0.000454973	mitocarta
ANKRD27	0.420628	Non Mito Protein			BCCIP	0.274059	bg
ANKRD28	-0.205879	Non Mito Protein			BCDIN3D	-0.126305	bg
ANKRD29	-0.56609	Non Mito Protein			BCHE	-0.0243101	bg
ANKRD30B	0.400425	Non Mito Protein			BCKDHA	0.142055	mitocarta
ANKRD31	0.557044	Non Mito Protein			BCKDHB	-0.009466	mitocarta
ANKRD33B	0.684369	Non Mito Protein			BCKDK	-0.109784	mitocarta
ANKRD34A	-0.0753798	Non Mito Protein			BCL10	0.279644	bg
ANKRD36	-0.203581	Non Mito Protein			BCL11A	0.0352842	bg
ANKRD36B	0.14325	Non Mito Protein			BCL11B	0.0639824	bg
ANKRD36C	-0.0330734	Non Mito Protein			BCL2	0.330651	mitocarta
ANKRD37	0.646719	Non Mito Protein			BCL2A1	-0.165831	mitocarta
ANKRD39	-0.429114	Non Mito Protein			BCL2L1	-0.360986	mitocarta
ANKRD40	0.508467	Non Mito Protein			BCL2L10	-0.176656	mitocarta
ANKRD42	0.450919	Non Mito Protein			BCL2L11	0.183701	mitocarta
ANKRD44	-0.254853	Non Mito Protein			BCL2L12	-0.0614404	bg
ANKRD46	0.281296	Non Mito Protein			BCL2L13	0.320463	mitocarta
ANKRD49	0.786484	Non Mito Protein			BCL2L14	0.0737613	bg
ANKRD50	-0.145324	Non Mito Protein			BCL2L15	0.233265	bg
ANKRD52	0.142166	Non Mito Protein			BCL2L2	-0.315712	mitocarta
ANKRD54	0.758539	Non Mito Protein			BCL2L2-PABPN1	-0.195983	bg
ANKRD6	-0.4528	Non Mito Protein			BCL3	-0.0967627	bg
ANKRD62	0.365769	Non Mito Protein			BCL6	0.0123092	bg
ANKRD7	1.06169	Non Mito Protein			BCL6B	0.176467	bg
ANKRD9	-0.381666	Non Mito Protein			BCL7A	-0.0161051	bg
ANKS1A	-0.0609632	Non Mito Protein			BCL7B	0.0679376	bg
ANKS1B	0.0628976	Non Mito Protein			BCL7C	-0.0393068	bg
ANKS3	0.41416	Non Mito Protein			BCL9	0.0037369	bg
ANKS6	0.105843	Non Mito Protein			BCL9L	-0.0219155	bg
ANKZF1	-0.402565	Non Mito Protein			BCLAF1	0.352448	bg
ANLN	-1.52661	Non Mito Protein			BCMO1	-0.0478624	bg
ANO10	0.273116	Non Mito Protein			BCO2	0.0736082	mitocarta
ANO2	0.424443	Non Mito Protein			BCOR	0.209304	bg
ANO5	0.268863	Non Mito Protein			BCORL1	0.0313563	bg
ANO6	-0.144727	Non Mito Protein			BCR	0.31157	bg
ANO7	-0.111045	Non Mito Protein			BCS1L	0.647871	mitocarta
ANO8	0.481853	Non Mito Protein			BDH1	-0.192821	mitocarta
ANO9	-0.265322	Non Mito Protein			BDH2	0.0519945	bg
ANOS1	0.426493	Non Mito Protein			BDKRB1	0.0013327	bg
ANP32A	-1.01098	Non Mito Protein			BDKRB2	-0.155247	bg
ANP32B	-1.44478	Non Mito Protein			BDNF	0.128106	bg
ANP32E	-1.39184	Non Mito Protein			BDP1	-0.193459	bg
ANPEP	0.805685	Non Mito Protein			BEAN1	-0.170875	bg
ANTXR1	-0.457967	Non Mito Protein			BECN1	0.074393	bg
ANTXR2	-0.149989	Non Mito Protein			BEGAIN	0.388994	bg
ANXA1	-1.0618	Non Mito Protein			BEND2	-0.0674489	bg
ANXA10	0.842182	Non Mito Protein			BEND3	-0.0994455	bg
ANXA11	-0.263272	Non Mito Protein			BEND4	-0.113685	bg
ANXA2	-2.03487	Non Mito Protein			BEND5	-0.0768708	bg
ANXA2R	-0.0896918	Non Mito Protein			BEND6	0.288223	bg
ANXA3	-0.544605	Non Mito Protein			BEND7	0.18831	bg
ANXA4	-0.284031	Non Mito Protein			BEST1	0.0899637	bg
ANXA5	0.45989	Non Mito Protein			BEST2	0.0502	bg
ANXA6	-0.237469	Non Mito Protein			BEST3	0.386922	bg
ANXA7	-0.348907	Non Mito Protein			BEST4	-0.31037	bg
ANXA8	0.229934	Non Mito Protein			BET1	0.093824	bg
ANXA8L1	-0.154736	Non Mito Protein			BET1L	0.0299754	bg
ANXA9	-0.660599	Non Mito Protein			BEX1	0.0849435	bg
AOX1	0.148996	Non Mito Protein			BEX2	0.099112	bg
AP000251.1	-0.369877	Non Mito Protein			BEX4	0.0236707	bg
AP000487.1	-0.625775	Non Mito Protein			BEX5	-0.114723	bg
AP000542.2	0.0569142	Non Mito Protein			BFAR	0.104056	bg
AP000569.1	0.193252	Non Mito Protein			BFSP1	0.190049	bg
AP000692.2	0.416404	Non Mito Protein			BFSP2	-0.239265	bg
AP000695.1	0.927728	Non Mito Protein			BGLAP	0.113494	bg
AP000695.2	0.893457	Non Mito Protein			BGN	0.139609	bg
AP000759.1	0.0441648	Non Mito Protein			BHLHA15	-0.112539	bg
AP000766.1	0.569517	Non Mito Protein			BHLHA9	-0.152597	bg
AP000845.1	0.453042	Non Mito Protein			BHLHB9	-0.163603	bg
AP000866.1	0.488705	Non Mito Protein			BHLHE22	-0.0252089	bg
AP000866.2	0.495546	Non Mito Protein			BHLHE23	0.106686	bg
AP000894.4	0.332508	Non Mito Protein			BHLHE40	0.0504986	bg
AP001029.2	0.605095	Non Mito Protein			BHLHE41	-0.0524046	bg
AP001062.1	1.10935	Non Mito Protein			BHMT	0.228213	bg
AP001107.9	0.556976	Non Mito Protein			BHMT2	0.0223117	bg
AP001157.1	0.581589	Non Mito Protein			BICC1	0.0793364	bg
AP001160.1	0.782885	Non Mito Protein			BICD1	0.0755138	bg
AP001160.2	-0.181781	Non Mito Protein			BICD2	0.0854695	bg
AP001160.3	0.586646	Non Mito Protein			BID	0.325256	mitocarta
AP001267.3	0.28371	Non Mito Protein			BIK	-0.170504	mitocarta
AP001269.4	0.275078	Non Mito Protein			BIN1	-0.1477	bg
AP001318.2	0.610948	Non Mito Protein			BIN2	0.0882307	bg
AP001347.1	-0.295363	Non Mito Protein			BIN3	0.0573712	bg
AP001412.1	0.258186	Non Mito Protein			BIRC2	0.20079	bg
AP001437.1	0.297508	Non Mito Protein			BIRC3	0.114793	bg
AP001453.1	0.29707	Non Mito Protein			BIRC5	0.13898	bg
AP001453.2	0.423401	Non Mito Protein			BIRC6	0.241553	bg
AP001453.4	0.625474	Non Mito Protein			BIRC7	-0.171137	bg
AP001462.1	0.239847	Non Mito Protein			BIRC8	0.260886	bg
AP001469.3	0.6142	Non Mito Protein			BIVM	-0.136538	bg
AP001505.1	0.92448	Non Mito Protein			BIVM-ERCC5	0.0716845	bg
AP001527.2	-0.242016	Non Mito Protein			BLCAP	-0.393127	bg
AP001528.2	0.838094	Non Mito Protein			BLID	-0.0146104	bg
AP001596.1	0.770768	Non Mito Protein			BLK	-0.00205843	bg
AP001783.1	0.82276	Non Mito Protein			BLM	0.204353	bg
AP001816.1	0.469574	Non Mito Protein			BLMH	-0.124945	bg
AP001830.1	-0.0979856	Non Mito Protein			BLNK	-0.25656	bg
AP002360.1	0.0544284	Non Mito Protein			BLOC1S1	-0.0691256	mitocarta
AP002387.2	0.0518321	Non Mito Protein			BLOC1S2	-0.0878313	bg
AP002433.1	0.394711	Non Mito Protein			BLOC1S3	-0.207183	bg
AP002449.1	0.91365	Non Mito Protein			BLOC1S4	-0.621591	bg
AP002478.1	0.342479	Non Mito Protein			BLOC1S5	0.129073	bg
AP002495.2	0.108563	Non Mito Protein			BLOC1S6	0.00921645	bg
AP002748.3	0.350807	Non Mito Protein			BLVRA	0.0959181	bg
AP002761.3	0.321288	Non Mito Protein			BLVRB	0.068262	bg
AP002807.1	0.428705	Non Mito Protein			BLZF1	0.0586448	bg
AP002833.1	0.823202	Non Mito Protein			BMF	0.152268	bg
AP002884.1	0.595093	Non Mito Protein			BMI1	0.342085	bg
AP003059.1	0.718771	Non Mito Protein			BMP1	-0.169479	bg
AP003068.2	0.536836	Non Mito Protein			BMP10	-0.101215	bg
AP003108.2	0.0150391	Non Mito Protein			BMP15	0.0462706	bg
AP003119.2	-0.201662	Non Mito Protein			BMP2	0.282779	bg
AP003392.4	0.271669	Non Mito Protein			BMP2K	0.229557	bg
AP003419.3	-0.372055	Non Mito Protein			BMP3	-0.253219	bg
AP003469.4	0.721487	Non Mito Protein			BMP4	0.312423	bg
AP003486.1	0.537945	Non Mito Protein			BMP5	0.0302305	bg
AP003900.1	-0.0490937	Non Mito Protein			BMP6	0.044472	bg
AP004609.3	-0.0757067	Non Mito Protein			BMP7	0.103109	bg
AP005233.2	-0.759432	Non Mito Protein			BMP8A	-0.0437594	bg
AP005329.3	0.688097	Non Mito Protein			BMP8B	0.112666	bg
AP005482.1	0.509683	Non Mito Protein			BMPER	-0.0794374	bg
AP006621.3	-0.248653	Non Mito Protein			BMPR1A	0.0543091	bg
AP006623.1	-0.332518	Non Mito Protein			BMPR1B	0.218273	bg
AP1AR	0.221588	Non Mito Protein			BMPR2	0.00454083	bg
AP1B1	0.292453	Non Mito Protein			BMS1	0.394724	bg
AP1G1	0.604034	Non Mito Protein			BMX	0.0757746	bg
AP1G2	0.0172499	Non Mito Protein			BNC1	0.20736	bg
AP1M1	-0.175973	Non Mito Protein			BNC2	-0.052346	bg
AP1M2	-0.236346	Non Mito Protein			BNIP1	0.0713088	bg
AP1S1	-0.183577	Non Mito Protein			BNIP2	-0.105613	bg
AP1S2	0.219722	Non Mito Protein			BNIP3	0.275964	mitocarta
AP1S3	-0.388478	Non Mito Protein			BNIP3L	-0.0952644	mitocarta
AP2A1	0.12991	Non Mito Protein			BNIPL	-0.270047	bg
AP2A2	-0.475989	Non Mito Protein			BOC	-0.0572312	bg
AP2B1	-1.11174	Non Mito Protein			BOD1	0.0843334	bg
AP2M1	-0.056389	Non Mito Protein			BOD1L1	0.50698	bg
AP2S1	-0.728023	Non Mito Protein			BOD1L2	0.123223	bg
AP3B1	0.209909	Non Mito Protein			BOK	0.0937404	mitocarta
AP3D1	0.294185	Non Mito Protein			BOLA1	-0.0854128	mitocarta
AP3M1	0.408732	Non Mito Protein			BOLA2	-0.0276122	bg
AP3M2	-0.268318	Non Mito Protein			BOLA2B	-0.0276122	bg
AP3S1	-0.395967	Non Mito Protein			BOLA3	0.0447067	mitocarta
AP3S2	0.129733	Non Mito Protein			BOLL	-0.00701187	bg
AP4B1	0.379128	Non Mito Protein			BOP1	0.846739	bg
AP4E1	0.308747	Non Mito Protein			BORA	-0.400623	bg
AP4M1	-0.073321	Non Mito Protein			BPGM	0.0174149	bg
AP4S1	0.322444	Non Mito Protein			BPHL	-0.0029368	mitocarta
AP5B1	0.455358	Non Mito Protein			BPI	-0.0762998	bg
AP5M1	-0.115349	Non Mito Protein			BPIFA1	0.0172157	bg
AP5S1	-0.219308	Non Mito Protein			BPIFA2	0.195566	bg
AP5Z1	0.912929	Non Mito Protein			BPIFA3	-0.0518699	bg
APAF1	-0.091951	Non Mito Protein			BPIFB1	-0.0912836	bg
APBA1	0.810604	Non Mito Protein			BPIFB2	0.0418106	bg
APBA2	0.29506	Non Mito Protein			BPIFB3	0.0376631	bg
APBA3	-0.0207087	Non Mito Protein			BPIFB4	-0.150594	bg
APBB1	0.574233	Non Mito Protein			BPIFB6	0.395987	bg
APBB2	0.288575	Non Mito Protein			BPIFC	-0.0983224	bg
APBB3	-0.0723231	Non Mito Protein			BPNT1	-0.237053	bg
APC	0.229798	Non Mito Protein			BPTF	-0.619595	bg
APCDD1L	0.376662	Non Mito Protein			BPY2	0.0923477	bg
APEH	-1.79448	Non Mito Protein			BPY2B	0.0923477	bg
APEX1	-0.826654	Genomically Encoded Mito Protein			BPY2C	0.0923477	bg
APEX2	-0.686273	Non Mito Protein			BRAF	-0.0722891	bg
APH1A	-0.314986	Non Mito Protein			BRAP	0.053535	bg
APH1B	-0.182604	Non Mito Protein			BRAT1	-0.154875	bg
API5	0.277425	Non Mito Protein			BRCA1	0.365959	bg
APIP	-0.711243	Non Mito Protein			BRCA2	1.01218	bg
APLF	-0.419533	Non Mito Protein			BRCC3	0.00873114	bg
APLN	-0.0761421	Non Mito Protein			BRD1	0.103987	bg
APLP1	-0.316045	Non Mito Protein			BRD2	0.0832547	bg
APLP2	-1.2065	Non Mito Protein			BRD3	0.224231	bg
APMAP	-0.369808	Non Mito Protein			BRD4	0.243119	bg
APOBEC3B	-0.857125	Non Mito Protein			BRD7	0.00577998	bg
APOBEC3C	0.165018	Non Mito Protein			BRD8	0.0333497	bg
APOBEC3F	-0.503548	Non Mito Protein			BRD9	-0.0676205	bg
APOBEC3G	0.369491	Non Mito Protein			BRDT	0.118472	bg
APOC1	-0.300393	Non Mito Protein			BRE	0.260216	bg
APOE	-0.616161	Non Mito Protein			BRF1	-0.0519256	bg
APOL1	0.0920867	Non Mito Protein			BRF2	0.281432	bg
APOL2	0.954969	Non Mito Protein			BRI3	0.0619918	bg
APOL3	0.301262	Non Mito Protein			BRI3BP	0.196378	bg
APOL6	0.27127	Non Mito Protein			BRICD5	0.109177	bg
APOLD1	0.27143	Non Mito Protein			BRINP1	-0.116961	bg
APOM	0.781263	Non Mito Protein			BRINP2	0.00588509	bg
APOO	-0.557108	Genomically Encoded Mito Protein			BRINP3	0.0741563	bg
APOOL	0.0597387	Genomically Encoded Mito Protein			BRIP1	0.215588	bg
APOPT1	0.176132	Non Mito Protein			BRIX1	0.0400203	bg
APP	-0.541976	Non Mito Protein			BRK1	-0.0648386	bg
APPBP2	0.299225	Non Mito Protein			BRMS1	-0.166303	bg
APPL1	-0.344447	Non Mito Protein			BRMS1L	-0.0362735	bg
APPL2	0.383391	Non Mito Protein			BROX	0.173368	bg
APRT	-0.168048	Non Mito Protein			BRPF1	-0.425945	bg
APTR	-0.808084	Non Mito Protein			BRPF3	0.0272319	bg
APTX	0.120337	Non Mito Protein			BRS3	-0.42244	bg
AQP11	-0.457097	Non Mito Protein			BRSK1	0.118741	bg
AQP3	0.928805	Non Mito Protein			BRSK2	0.0202151	bg
AQP4	0.624727	Non Mito Protein			BRWD1	0.000454498	bg
AQR	-0.0275204	Non Mito Protein			BRWD3	0.225152	bg
AR	0.191168	Non Mito Protein			BSCL2	0.163888	bg
ARAF	-0.326941	Non Mito Protein			BSDC1	-0.0943095	bg
ARAP1	-0.306828	Non Mito Protein			BSG	0.367798	bg
ARAP2	0.509785	Non Mito Protein			BSN	0.0827275	bg
ARAP3	0.00173405	Non Mito Protein			BSND	0.272663	bg
ARC	0.278405	Non Mito Protein			BSPH1	-0.143723	bg
ARCN1	0.688562	Non Mito Protein			BSPRY	-0.0292466	bg
AREG	-0.290115	Non Mito Protein			BST1	0.0507894	bg
AREL1	0.243984	Non Mito Protein			BST2	-0.0514616	bg
ARF1	0.638306	Non Mito Protein			BSX	-0.00978062	bg
ARF3	-0.367953	Non Mito Protein			BTAF1	-0.0415845	bg
ARF4	1.06166	Non Mito Protein			BTBD1	-0.0113127	bg
ARF4-AS1	0.0626754	Non Mito Protein			BTBD10	0.356099	bg
ARF5	-0.313316	Genomically Encoded Mito Protein			BTBD11	0.0437023	bg
ARF6	0.0266549	Non Mito Protein			BTBD16	-0.073768	bg
ARFGAP1	0.895442	Non Mito Protein			BTBD17	0.0508099	bg
ARFGAP2	0.839737	Non Mito Protein			BTBD18	0.0761343	bg
ARFGAP3	-0.0067002	Non Mito Protein			BTBD19	-0.118557	bg
ARFGEF1	-0.207218	Non Mito Protein			BTBD2	0.084139	bg
ARFGEF2	0.475456	Non Mito Protein			BTBD3	-0.0664428	bg
ARFGEF3	0.165073	Non Mito Protein			BTBD6	0.0776459	bg
ARFIP1	0.072867	Non Mito Protein			BTBD7	0.0165327	bg
ARFIP2	0.821683	Non Mito Protein			BTBD8	-0.0297633	bg
ARFRP1	0.0497933	Non Mito Protein			BTBD9	0.220741	bg
ARG2	-0.0636983	Genomically Encoded Mito Protein			BTC	0.0371877	bg
ARGLU1	-0.496348	Non Mito Protein			BTD	0.0820642	bg
ARHGAP1	-0.0361155	Non Mito Protein			BTF3	-0.333705	bg
ARHGAP10	-0.100182	Non Mito Protein			BTF3L4	0.0368611	bg
ARHGAP11A	-0.689878	Non Mito Protein			BTG1	-0.0794256	bg
ARHGAP11B	-0.206241	Non Mito Protein			BTG2	-0.073967	bg
ARHGAP12	0.49858	Non Mito Protein			BTG3	-0.0241511	bg
ARHGAP17	0.120193	Non Mito Protein			BTG4	0.0492392	bg
ARHGAP18	-1.12857	Non Mito Protein			BTK	-0.240009	bg
ARHGAP19	0.585599	Non Mito Protein			BTLA	-0.291753	bg
ARHGAP20	0.313141	Non Mito Protein			BTN1A1	0.127001	bg
ARHGAP21	0.379558	Non Mito Protein			BTN2A1	-0.0218083	bg
ARHGAP22	-0.242998	Non Mito Protein			BTN2A2	0.348499	bg
ARHGAP23	-0.183351	Non Mito Protein			BTN3A1	0.0419376	bg
ARHGAP24	0.371439	Non Mito Protein			BTN3A2	0.0151253	bg
ARHGAP26	-0.0172072	Non Mito Protein			BTN3A3	0.554999	bg
ARHGAP27	0.943713	Non Mito Protein			BTNL2	0.0552876	bg
ARHGAP28	0.246638	Non Mito Protein			BTNL3	-0.215547	bg
ARHGAP29	-0.404904	Non Mito Protein			BTNL8	0.0896057	bg
ARHGAP31	0.400045	Non Mito Protein			BTNL9	0.378566	bg
ARHGAP32	-0.750505	Non Mito Protein			BTRC	0.131166	bg
ARHGAP33	-0.508362	Non Mito Protein			BUB1	-0.148182	bg
ARHGAP35	0.18165	Non Mito Protein			BUB1B	1.0394	bg
ARHGAP39	0.711591	Non Mito Protein			BUB3	1.22869	bg
ARHGAP4	0.348476	Non Mito Protein			BUD13	0.333982	bg
ARHGAP42	-0.0064754	Non Mito Protein			BUD31	0.0337684	bg
ARHGAP44	-0.057482	Non Mito Protein			BVES	0.0391393	bg
ARHGAP45	0.630491	Non Mito Protein			BYSL	0.844827	bg
ARHGAP5	0.216984	Non Mito Protein			BZRAP1	0.213253	bg
ARHGAP5-AS1	0.366746	Non Mito Protein			BZW1	0.0286145	bg
ARHGAP8	-0.190606	Non Mito Protein			BZW2	0.0783462	bg
ARHGDIA	-0.831624	Non Mito Protein			C10orf10	-0.146395	bg
ARHGDIB	0.102498	Non Mito Protein			C10orf105	-0.250696	bg
ARHGEF1	0.0636354	Non Mito Protein			C10orf107	-0.114914	bg
ARHGEF10	0.615783	Non Mito Protein			C10orf11	0.0839587	bg
ARHGEF10L	0.378694	Non Mito Protein			C10orf111	0.0792322	bg
ARHGEF11	-0.274291	Non Mito Protein			C10orf112	-0.0118517	bg
ARHGEF12	-0.136199	Non Mito Protein			C10orf113	0.0264361	bg
ARHGEF16	0.371456	Non Mito Protein			C10orf118	-0.379373	bg
ARHGEF17	-0.39595	Non Mito Protein			C10orf12	-0.152158	bg
ARHGEF19	0.340582	Non Mito Protein			C10orf120	0.488106	bg
ARHGEF2	0.021932	Non Mito Protein			C10orf126	0.035796	bg
ARHGEF25	-0.169923	Non Mito Protein			C10orf128	-0.25797	bg
ARHGEF26	-0.210944	Non Mito Protein			C10orf129	0.129675	bg
ARHGEF28	-0.370403	Non Mito Protein			C10orf131	-0.0671208	bg
ARHGEF3	-0.549744	Non Mito Protein			C10orf137	0.151807	bg
ARHGEF35	-0.173705	Non Mito Protein			C10orf2	0.0279611	bg
ARHGEF37	0.128723	Non Mito Protein			C10orf25	-0.0331766	bg
ARHGEF39	-0.317968	Non Mito Protein			C10orf32	-0.412971	bg
ARHGEF4	0.302768	Non Mito Protein			C10orf35	0.207576	bg
ARHGEF40	0.268624	Non Mito Protein			C10orf53	0.0828841	bg
ARHGEF5	0.14925	Non Mito Protein			C10orf54	-0.0553441	bg
ARHGEF6	0.880876	Non Mito Protein			C10orf55	-0.00600551	bg
ARHGEF7	0.439546	Non Mito Protein			C10orf62	-0.18244	bg
ARHGEF9	0.142682	Non Mito Protein			C10orf67	-0.12896	bg
ARID1A	-0.457476	Non Mito Protein			C10orf71	-0.124831	bg
ARID1B	-0.4764	Non Mito Protein			C10orf76	0.218531	bg
ARID2	0.392087	Non Mito Protein			C10orf82	0.017965	bg
ARID3A	0.368806	Non Mito Protein			C10orf88	-0.143959	bg
ARID3B	0.0411647	Non Mito Protein			C10orf90	-0.0317152	bg
ARID4A	-0.253381	Non Mito Protein			C10orf91	-0.062664	bg
ARID4B	0.0711694	Non Mito Protein			C10orf95	-0.0270803	bg
ARID5A	0.429506	Non Mito Protein			C10orf99	0.00817324	bg
ARID5B	0.700968	Non Mito Protein			C11orf1	0.458083	bg
ARIH1	-0.21815	Non Mito Protein			C11orf16	-0.0759216	bg
ARIH2	0.0675448	Non Mito Protein			C11orf21	-0.199009	bg
ARIH2OS	0.437187	Non Mito Protein			C11orf24	0.0334919	bg
ARL1	-0.271591	Non Mito Protein			C11orf30	0.124213	bg
ARL10	0.610289	Non Mito Protein			C11orf31	-0.238664	bg
ARL13B	0.299502	Non Mito Protein			C11orf34	0.111219	bg
ARL14	0.0847693	Non Mito Protein			C11orf35	0.114306	bg
ARL14EP	-0.149807	Non Mito Protein			C11orf40	0.0597658	bg
ARL15	-0.179122	Non Mito Protein			C11orf42	0.108663	bg
ARL16	-0.563191	Non Mito Protein			C11orf44	-0.286537	bg
ARL17A	0.489148	Non Mito Protein			C11orf45	0.312923	bg
ARL17B	-0.0763008	Non Mito Protein			C11orf48	0.0668341	bg
ARL2	-1.24079	Genomically Encoded Mito Protein			C11orf49	0.163045	bg
ARL2BP	0.0348555	Non Mito Protein			C11orf52	0.0806807	bg
ARL3	-0.580683	Non Mito Protein			C11orf53	-0.122212	bg
ARL4A	-0.947236	Non Mito Protein			C11orf54	0.0409719	bg
ARL4C	-0.858558	Non Mito Protein			C11orf57	0.374223	bg
ARL4D	-0.337942	Non Mito Protein			C11orf58	0.0453516	bg
ARL5A	0.412021	Non Mito Protein			C11orf63	-0.260162	bg
ARL5B	-0.456177	Non Mito Protein			C11orf65	0.0588658	bg
ARL6	0.169552	Non Mito Protein			C11orf68	0.204943	bg
ARL6IP1	-1.23939	Non Mito Protein			C11orf70	-0.132312	bg
ARL6IP4	-1.89746	Non Mito Protein			C11orf71	0.14241	bg
ARL6IP5	-0.191736	Non Mito Protein			C11orf73	-0.00289411	bg
ARL6IP6	-0.253429	Non Mito Protein			C11orf74	0.0718178	bg
ARL8A	0.307817	Non Mito Protein			C11orf80	-0.0817653	bg
ARL8B	0.603429	Non Mito Protein			C11orf82	0.17583	bg
ARL9	0.530018	Non Mito Protein			C11orf83	0.0471874	bg
ARMC1	-0.350441	Non Mito Protein			C11orf84	-0.0181925	bg
ARMC10	0.0575139	Genomically Encoded Mito Protein			C11orf85	0.200159	bg
ARMC2	0.216602	Non Mito Protein			C11orf86	0.102088	bg
ARMC4	-0.507439	Non Mito Protein			C11orf87	0.230627	bg
ARMC5	0.825037	Non Mito Protein			C11orf88	0.0629949	bg
ARMC6	-0.0539496	Non Mito Protein			C11orf91	0.0926993	bg
ARMC7	0.387685	Non Mito Protein			C11orf94	-0.0593608	bg
ARMC8	0.314806	Non Mito Protein			C11orf95	-0.0260968	bg
ARMC9	-0.574288	Non Mito Protein			C11orf96	0.0752728	bg
ARMCX1	0.193225	Genomically Encoded Mito Protein			C12orf10	-0.114514	bg
ARMCX2	0.362008	Genomically Encoded Mito Protein			C12orf23	0.0807354	bg
ARMCX3	0.518473	Genomically Encoded Mito Protein			C12orf29	0.118991	bg
ARMCX4	0.667095	Non Mito Protein			C12orf39	-0.0939865	bg
ARMCX5	0.798489	Non Mito Protein			C12orf4	-0.139242	bg
ARMCX6	0.549054	Genomically Encoded Mito Protein			C12orf40	-0.00339074	bg
ARMH1	0.600566	Non Mito Protein			C12orf42	-0.259229	bg
ARMH3	-0.296078	Non Mito Protein			C12orf43	-0.28306	bg
ARMH4	-0.363882	Non Mito Protein			C12orf44	-0.072267	bg
ARMT1	0.0430381	Non Mito Protein			C12orf45	0.122636	bg
ARNT	-0.0154338	Non Mito Protein			C12orf49	-0.0082072	bg
ARNT2	0.148485	Non Mito Protein			C12orf5	0.00545936	bg
ARNTL	1.05382	Non Mito Protein			C12orf50	0.0656725	bg
ARNTL2	0.493637	Non Mito Protein			C12orf52	-0.0197736	bg
ARPC1A	-0.257179	Non Mito Protein			C12orf54	-0.024711	bg
ARPC1B	0.123914	Non Mito Protein			C12orf55	-0.0034962	bg
ARPC2	-0.709688	Non Mito Protein			C12orf56	-0.100019	bg
ARPC3	-0.577032	Non Mito Protein			C12orf57	0.125709	bg
ARPC4	0.267617	Non Mito Protein			C12orf60	0.130854	bg
ARPC5	-0.62066	Non Mito Protein			C12orf61	-0.165935	bg
ARPC5L	0.0881528	Non Mito Protein			C12orf65	0.199942	mitocarta
ARPIN	-0.393193	Non Mito Protein			C12orf66	-0.102743	bg
ARPP19	0.294791	Non Mito Protein			C12orf68	-0.0936415	bg
ARRB1	0.0814333	Non Mito Protein			C12orf71	-0.0024785	bg
ARRB2	-0.177484	Non Mito Protein			C12orf73	0.244427	bg
ARRDC1	-0.712368	Non Mito Protein			C12orf74	-0.0666115	bg
ARRDC1-AS1	0.715553	Non Mito Protein			C12orf75	0.0703785	bg
ARRDC2	0.263004	Non Mito Protein			C12orf76	0.0484612	bg
ARRDC3	0.862522	Non Mito Protein			C12orf77	-0.582952	bg
ARRDC3-AS1	0.0148401	Non Mito Protein			C12orf79	0.0173015	bg
ARRDC4	0.310773	Non Mito Protein			C12orf80	-0.0805048	bg
ARSA	-0.395379	Non Mito Protein			C13orf35	0.203278	bg
ARSB	-0.28072	Non Mito Protein			C13orf45	-0.0103827	bg
ARSD	0.382366	Non Mito Protein			C14orf1	-0.237455	bg
ARSE	0.226675	Non Mito Protein			C14orf105	0.101456	bg
ARSG	0.486421	Non Mito Protein			C14orf119	0.161978	bg
ARSI	0.0533113	Non Mito Protein			C14orf132	-0.129974	bg
ARSJ	-0.486297	Non Mito Protein			C14orf142	0.245415	bg
ARSK	-0.130797	Non Mito Protein			C14orf159	-0.0974192	bg
ARTN	0.297545	Non Mito Protein			C14orf164	0.113272	bg
ARV1	-0.158881	Non Mito Protein			C14orf166	0.136135	bg
ARVCF	0.227579	Non Mito Protein			C14orf166B	-0.0456892	bg
ASAH1	0.515957	Non Mito Protein			C14orf169	0.234403	bg
ASAH2B	0.213044	Non Mito Protein			C14orf177	-0.310011	bg
ASAP1	-0.727569	Non Mito Protein			C14orf178	-0.0545562	bg
ASAP2	0.633186	Non Mito Protein			C14orf180	-0.0877361	bg
ASAP3	0.596168	Non Mito Protein			C14orf182	-0.00987984	bg
ASB1	-0.24564	Non Mito Protein			C14orf183	-0.169516	bg
ASB13	-0.312863	Non Mito Protein			C14orf2	0.310827	bg
ASB16-AS1	0.201387	Non Mito Protein			C14orf28	-0.310231	bg
ASB18	0.768204	Non Mito Protein			C14orf37	0.160002	bg
ASB3	0.186622	Non Mito Protein			C14orf39	0.43306	bg
ASB4	-0.762983	Non Mito Protein			C14orf79	0.691409	bg
ASB6	0.385146	Non Mito Protein			C14orf80	0.572422	bg
ASB7	0.384712	Non Mito Protein			C14orf93	-0.206188	bg
ASB8	0.0983608	Non Mito Protein			C15orf26	0.0573576	bg
ASB9	0.200511	Non Mito Protein			C15orf27	-0.118191	bg
ASCC1	0.331239	Non Mito Protein			C15orf32	0.351438	bg
ASCC2	0.158438	Non Mito Protein			C15orf38	0.027593	bg
ASCC3	-0.454041	Non Mito Protein			C15orf38-AP3S2	0.192816	bg
ASF1A	0.103053	Non Mito Protein			C15orf39	-0.0933415	bg
ASF1B	-0.990686	Non Mito Protein			C15orf40	-0.0486805	bg
ASGR1	-0.360058	Non Mito Protein			C15orf41	0.0272605	bg
ASH1L	-0.0102919	Non Mito Protein			C15orf43	-0.0913819	bg
ASH1L-AS1	-0.155764	Non Mito Protein			C15orf48	-0.209332	mitocarta
ASH2L	0.17794	Non Mito Protein			C15orf52	-0.0281496	bg
ASIC1	-0.248864	Non Mito Protein			C15orf53	-0.350147	bg
ASIC2	0.878226	Non Mito Protein			C15orf54	0.0521784	bg
ASIP	0.609012	Non Mito Protein			C15orf56	0.16996	bg
ASL	-0.336711	Non Mito Protein			C15orf57	0.0369457	bg
ASMTL	-0.683771	Non Mito Protein			C15orf59	0.00153357	bg
ASNA1	0.0308361	Non Mito Protein			C15orf60	0.0454133	bg
ASNS	-0.369429	Non Mito Protein			C15orf61	0.266436	mitocarta
ASNSD1	0.0483502	Non Mito Protein			C15orf62	-0.0527164	bg
ASPH	-1.65144	Non Mito Protein			C15orf65	-0.121153	bg
ASPHD1	0.830752	Non Mito Protein			C16orf11	0.184523	bg
ASPHD2	-0.137879	Non Mito Protein			C16orf13	-0.119952	bg
ASPM	-1.9261	Non Mito Protein			C16orf3	-0.0669103	bg
ASPSCR1	-0.0243323	Non Mito Protein			C16orf45	-0.101463	bg
ASRGL1	-0.215029	Non Mito Protein			C16orf46	0.277488	bg
ASS1	-0.259062	Non Mito Protein			C16orf47	0.12283	bg
ASTE1	0.165743	Non Mito Protein			C16orf52	0.177904	bg
ASTN2	-0.209255	Non Mito Protein			C16orf54	-0.0108868	bg
ASXL1	-0.56633	Non Mito Protein			C16orf58	0.159579	bg
ASXL2	0.390871	Non Mito Protein			C16orf59	0.311663	bg
ATAD1	-0.164898	Genomically Encoded Mito Protein			C16orf62	-0.16943	bg
ATAD2	-0.437144	Non Mito Protein			C16orf70	0.0243653	bg
ATAD2B	0.382061	Non Mito Protein			C16orf71	0.218698	bg
ATAD3A	0.272462	Genomically Encoded Mito Protein			C16orf72	0.383972	bg
ATAD3B	0.641353	Genomically Encoded Mito Protein			C16orf74	-0.00123803	bg
ATAD3C	0.364066	Non Mito Protein			C16orf78	0.476145	bg
ATAD5	-0.84517	Non Mito Protein			C16orf80	0.0155014	bg
ATAT1	0.550866	Non Mito Protein			C16orf82	-0.0516961	bg
ATE1	-0.0586158	Non Mito Protein			C16orf86	0.127236	bg
ATF1	-0.602606	Non Mito Protein			C16orf87	0.127687	bg
ATF2	0.0250796	Non Mito Protein			C16orf89	0.0766954	bg
ATF3	0.642213	Non Mito Protein			C16orf90	0.0546083	bg
ATF4	0.178585	Non Mito Protein			C16orf91	-0.104053	mitocarta
ATF5	0.0260795	Non Mito Protein			C16orf92	0.0602385	bg
ATF6	-0.202286	Non Mito Protein			C16orf93	0.214218	bg
ATF6B	0.588343	Non Mito Protein			C16orf95	0.347532	bg
ATF7	0.894285	Non Mito Protein			C16orf96	-0.157214	bg
ATF7IP	-0.624818	Non Mito Protein			C16orf97	-0.211928	bg
ATF7IP2	-0.357581	Non Mito Protein			C17orf100	0.0155923	bg
ATG10	-0.7848	Non Mito Protein			C17orf102	-0.12893	bg
ATG101	0.596218	Non Mito Protein			C17orf103	-0.123293	bg
ATG12	-0.568676	Non Mito Protein			C17orf104	-0.0331185	bg
ATG13	0.165852	Non Mito Protein			C17orf105	0.034957	bg
ATG14	0.424987	Non Mito Protein			C17orf107	-0.0878352	bg
ATG16L1	-0.176927	Non Mito Protein			C17orf112	0.0865915	bg
ATG16L2	0.302334	Non Mito Protein			C17orf47	-0.0610549	bg
ATG2A	0.13207	Non Mito Protein			C17orf49	0.121884	bg
ATG2B	0.0192823	Non Mito Protein			C17orf50	0.0476374	bg
ATG3	-0.0933819	Non Mito Protein			C17orf51	-0.00268932	bg
ATG4A	0.212064	Non Mito Protein			C17orf53	0.091696	bg
ATG4B	0.228095	Non Mito Protein			C17orf58	0.0720021	bg
ATG4C	0.0415019	Non Mito Protein			C17orf59	0.163104	bg
ATG4D	0.378894	Non Mito Protein			C17orf62	0.0503341	bg
ATG5	-0.35517	Non Mito Protein			C17orf64	0.204879	bg
ATG7	-0.302469	Non Mito Protein			C17orf66	0.0735286	bg
ATG9A	0.549218	Non Mito Protein			C17orf67	0.13855	bg
ATG9B	-0.215971	Non Mito Protein			C17orf70	0.0270767	bg
ATIC	-1.59167	Non Mito Protein			C17orf72	0.0225064	bg
ATL1	-0.0557555	Non Mito Protein			C17orf74	-0.28009	bg
ATL2	0.453998	Non Mito Protein			C17orf75	0.148862	bg
ATL3	-0.40115	Non Mito Protein			C17orf77	0.297305	bg
ATM	-0.0654174	Non Mito Protein			C17orf78	0.127856	bg
ATMIN	0.623947	Non Mito Protein			C17orf80	-0.0821722	bg
ATN1	0.621088	Non Mito Protein			C17orf82	0.0471065	bg
ATOH8	0.712181	Non Mito Protein			C17orf85	0.449877	bg
ATOX1	-0.910868	Non Mito Protein			C17orf89	0.206392	bg
ATP10A	0.473819	Non Mito Protein			C17orf96	0.115474	bg
ATP10D	0.709184	Non Mito Protein			C17orf97	0.174772	bg
ATP11A	-0.0933339	Non Mito Protein			C17orf98	-0.082323	bg
ATP11B	-0.514777	Non Mito Protein			C17orf99	0.13639	bg
ATP11C	-0.383888	Non Mito Protein			C18orf21	0.131478	bg
ATP13A1	0.228161	Non Mito Protein			C18orf25	0.0636507	bg
ATP13A2	-0.244033	Non Mito Protein			C18orf32	0.150148	bg
ATP13A3	-0.346559	Non Mito Protein			C18orf42	-0.104873	bg
ATP1A1	-0.136944	Non Mito Protein			C18orf54	0.0575071	bg
ATP1A3	-0.342607	Non Mito Protein			C18orf56	0.0375229	bg
ATP1B1	-1.16301	Non Mito Protein			C18orf63	-0.0350275	bg
ATP1B3	0.231856	Non Mito Protein			C18orf8	0.326957	bg
ATP23	-1.15706	Genomically Encoded Mito Protein			C19orf10	0.175643	bg
ATP2A1-AS1	-0.322476	Non Mito Protein			C19orf12	-0.0620042	bg
ATP2A2	-0.431884	Non Mito Protein			C19orf18	-0.322785	bg
ATP2B1	-0.739794	Non Mito Protein			C19orf24	0.170978	bg
ATP2B1-AS1	0.580631	Non Mito Protein			C19orf25	0.000611449	bg
ATP2B4	0.0706	Non Mito Protein			C19orf26	0.204675	bg
ATP2C1	0.16165	Non Mito Protein			C19orf33	-0.0532594	bg
ATP2C2	0.127614	Non Mito Protein			C19orf35	-0.0803863	bg
ATP5F1A	-1.95043	Genomically Encoded Mito Protein			C19orf38	0.266862	bg
ATP5F1B	-1.96866	Genomically Encoded Mito Protein			C19orf40	0.0552304	bg
ATP5F1C	-1.67022	Genomically Encoded Mito Protein			C19orf43	0.685804	bg
ATP5F1D	-1.98609	Genomically Encoded Mito Protein			C19orf44	0.186532	bg
ATP5F1E	0.30544	Genomically Encoded Mito Protein			C19orf45	0.205018	bg
ATP5IF1	-1.76865	Genomically Encoded Mito Protein			C19orf47	-0.326256	bg
ATP5MC1	-1.60565	Genomically Encoded Mito Protein			C19orf48	0.102854	bg
ATP5MC2	-2.28296	Genomically Encoded Mito Protein			C19orf52	-0.0761033	bg
ATP5MC3	-1.63623	Genomically Encoded Mito Protein			C19orf53	0.371251	bg
ATP5MD	-0.101756	Genomically Encoded Mito Protein			C19orf54	0.108848	bg
ATP5ME	-0.616174	Genomically Encoded Mito Protein			C19orf55	-0.0647016	bg
ATP5MF	-0.625058	Genomically Encoded Mito Protein			C19orf57	0.123165	bg
ATP5MG	-0.807823	Genomically Encoded Mito Protein			C19orf59	-0.0467869	bg
ATP5MGL	0.422929	Non Mito Protein			C19orf60	0.0746504	bg
ATP5MPL	0.0727481	Genomically Encoded Mito Protein			C19orf66	0.223037	bg
ATP5PB	-0.980735	Genomically Encoded Mito Protein			C19orf67	0.0338233	bg
ATP5PD	-1.02162	Genomically Encoded Mito Protein			C19orf68	0.0917943	bg
ATP5PF	-0.631729	Genomically Encoded Mito Protein			C19orf69	-0.0315657	bg
ATP5PO	-2.05959	Genomically Encoded Mito Protein			C19orf70	0.393981	bg
ATP5S	-0.128158	Non Mito Protein			C19orf71	0.224081	bg
ATP6AP1	0.575347	Non Mito Protein			C19orf73	-0.248529	bg
ATP6AP1L	-0.0278352	Non Mito Protein			C19orf77	-0.00913968	bg
ATP6AP2	0.0102189	Non Mito Protein			C19orf80	-0.123753	bg
ATP6V0A1	0.13811	Non Mito Protein			C19orf81	0.115762	bg
ATP6V0A2	0.90867	Non Mito Protein			C19orf82	0.156652	bg
ATP6V0A4	0.875033	Non Mito Protein			C1D	0.163757	bg
ATP6V0B	0.840315	Non Mito Protein			C1GALT1	-0.0860571	bg
ATP6V0C	0.143186	Non Mito Protein			C1GALT1C1	-0.0455986	bg
ATP6V0D1	1.03734	Non Mito Protein			C1QA	-0.0698618	bg
ATP6V0D2	1.03783	Non Mito Protein			C1QB	0.580392	bg
ATP6V0E1	0.967973	Non Mito Protein			C1QBP	0.173822	mitocarta
ATP6V0E2	-0.0997546	Non Mito Protein			C1QC	0.0477977	bg
ATP6V0E2-AS1	0.670109	Non Mito Protein			C1QL1	-0.0160941	bg
ATP6V1A	-0.870069	Non Mito Protein			C1QL2	0.0530653	bg
ATP6V1B1-AS1	-0.145449	Non Mito Protein			C1QL3	-0.540428	bg
ATP6V1B2	1.0422	Non Mito Protein			C1QL4	0.355753	bg
ATP6V1C1	1.58767	Non Mito Protein			C1QTNF1	0.0332101	bg
ATP6V1C2	0.919879	Non Mito Protein			C1QTNF2	0.0495229	bg
ATP6V1D	1.04898	Non Mito Protein			C1QTNF3	-0.0670422	bg
ATP6V1E1	0.452135	Non Mito Protein			C1QTNF4	-0.304092	bg
ATP6V1E2	0.143594	Non Mito Protein			C1QTNF5	-0.0751422	bg
ATP6V1F	-0.0622316	Non Mito Protein			C1QTNF6	-0.0370286	bg
ATP6V1G1	0.547473	Non Mito Protein			C1QTNF7	0.143214	bg
ATP6V1G2	-0.0857849	Non Mito Protein			C1QTNF8	-0.000186219	bg
ATP6V1H	0.0995854	Non Mito Protein			C1QTNF9	0.0515339	bg
ATP7A	0.465978	Non Mito Protein			C1QTNF9B	0.192446	bg
ATP7B	0.663461	Non Mito Protein			C1QTNF9B-AS1	0.183501	bg
ATP8A1	0.0555896	Non Mito Protein			C1R	0.0244564	bg
ATP8A2	0.688816	Non Mito Protein			C1RL	0.211993	bg
ATP8B1	-0.415296	Non Mito Protein			C1S	0.0185755	bg
ATP8B2	0.375674	Non Mito Protein			C1orf100	-0.236961	bg
ATP8B3	-0.812361	Non Mito Protein			C1orf101	0.372358	bg
ATP9A	0.296651	Non Mito Protein			C1orf105	0.206074	bg
ATP9B	0.98302	Non Mito Protein			C1orf106	0.0613731	bg
ATPAF1	0.204472	Genomically Encoded Mito Protein			C1orf109	0.126997	bg
ATPAF2	0.332423	Genomically Encoded Mito Protein			C1orf110	-0.202678	bg
ATR	-0.166212	Non Mito Protein			C1orf111	0.0874473	bg
ATRAID	-1.16142	Non Mito Protein			C1orf112	0.0704438	bg
ATRIP	-0.0121957	Non Mito Protein			C1orf115	0.034956	bg
ATRN	-0.0589207	Non Mito Protein			C1orf116	-0.0912317	bg
ATRNL1	0.866617	Non Mito Protein			C1orf122	-0.0162094	bg
ATRX	-1.16636	Non Mito Protein			C1orf123	0.0598243	bg
ATXN1	0.371116	Non Mito Protein			C1orf127	-0.0658081	bg
ATXN10	-1.48122	Non Mito Protein			C1orf131	0.9242	bg
ATXN1L	0.0100749	Non Mito Protein			C1orf134	0.149452	bg
ATXN2	-1.2193	Non Mito Protein			C1orf137	0.0151437	bg
ATXN2L	0.196418	Non Mito Protein			C1orf141	-0.037086	bg
ATXN3	0.276241	Non Mito Protein			C1orf146	-0.0138556	bg
ATXN7	0.434022	Non Mito Protein			C1orf158	0.205974	bg
ATXN7-1	0.764815	Non Mito Protein			C1orf159	-0.110168	bg
ATXN7L1	-0.517375	Non Mito Protein			C1orf162	0.143889	bg
ATXN7L2	0.139843	Non Mito Protein			C1orf167	-0.177934	bg
ATXN7L3	0.193884	Non Mito Protein			C1orf168	0.101301	bg
ATXN7L3B	-0.304967	Non Mito Protein			C1orf172	-0.0108147	bg
AUH	-0.55374	Genomically Encoded Mito Protein			C1orf173	0.00361775	bg
AUNIP	-0.105362	Non Mito Protein			C1orf174	-0.0518213	bg
AUP1	-0.757042	Non Mito Protein			C1orf177	0.486896	bg
AURKA	-0.44144	Non Mito Protein			C1orf185	0.264549	bg
AURKAIP1	-0.543859	Genomically Encoded Mito Protein			C1orf186	0.0434037	bg
AURKB	-1.68132	Non Mito Protein			C1orf189	-0.0304891	bg
AUTS2	0.163971	Non Mito Protein			C1orf192	-0.0974069	bg
AVEN	1.15545	Non Mito Protein			C1orf194	-0.351776	bg
AVIL	-0.47639	Non Mito Protein			C1orf195	0.233914	bg
AVL9	-0.396888	Non Mito Protein			C1orf198	-0.194884	bg
AVPI1	0.453686	Non Mito Protein			C1orf204	0.242755	bg
AXIN1	0.444867	Non Mito Protein			C1orf21	0.140509	bg
AXIN2	0.0330029	Non Mito Protein			C1orf210	0.0718034	bg
AXL	-0.550432	Non Mito Protein			C1orf216	-0.0778635	bg
AZGP1	-0.589126	Non Mito Protein			C1orf222	-0.301413	bg
AZI2	-0.064398	Non Mito Protein			C1orf226	-0.180638	bg
AZIN1	-0.0013144	Non Mito Protein			C1orf227	0.0897224	bg
AZIN1-AS1	0.656987	Non Mito Protein			C1orf228	-0.322491	bg
AZIN2	-0.606968	Non Mito Protein			C1orf229	-0.0161238	bg
AZU1	0.426743	Non Mito Protein			C1orf233	-0.0549296	bg
B2M	-0.0174501	Non Mito Protein			C1orf234	0.0930387	bg
B3GALNT1	0.321779	Non Mito Protein			C1orf27	0.000479216	bg
B3GALNT2	-0.284146	Non Mito Protein			C1orf35	-0.102179	bg
B3GALT4	0.0799938	Non Mito Protein			C1orf43	0.143124	bg
B3GALT5	0.189546	Non Mito Protein			C1orf50	-0.028667	bg
B3GALT5-AS1	0.641079	Non Mito Protein			C1orf51	-0.140105	bg
B3GALT6	-0.0528386	Non Mito Protein			C1orf52	0.0296968	bg
B3GAT2	0.018778	Non Mito Protein			C1orf53	0.55589	bg
B3GAT3	-0.969612	Non Mito Protein			C1orf54	0.182566	bg
B3GLCT	0.168107	Non Mito Protein			C1orf56	-0.136017	bg
B3GNT10	0.50307	Non Mito Protein			C1orf61	0.0313886	bg
B3GNT2	-0.352956	Non Mito Protein			C1orf63	-0.168877	bg
B3GNT3	-0.0095587	Non Mito Protein			C1orf64	0.349079	bg
[truncated: 35,812 more rows]

## Sheet: Fig3d
cell_line	value
parental	43.6491
P3	24.2209
parental	60.3964
P3	28.7882
parental	39.0632
P3	45.3552
parental	37.7184
P3	35.9627
parental	45.0431
P3	11.7967
parental	11.9153
P3	35.2947
parental	68.0319
P3	25.7477
parental	39.016
P3	15.7288
parental	58.9906
P3	38.0318
parental	61.1889
P3	21.1622
parental	20.2646
P3	33.5988
parental	34.2863
P3	30.6809
parental	37.7956
P3	22.4479
parental	34.6475
P3	38.3573
parental	35.6697
P3	25.611
parental	36.2675
P3	37.0253
parental	39.4984
P3	22.2408
parental	39.7534
P3	20.1401
parental	38.6063
P3	36.6783
parental	31.8993
P3	28.7394
parental	31.8559
P3	32.2973
parental	61.6132
P3	25.4433
parental	31.2774
P3	34.1232
parental	21.2888
P3	31.7433
parental	37.759
P3	33.6079
parental	35.6971
P3	36.9054
parental	37.3363
P3	21.5678
parental	28.2079
P3	33.6289
parental	39.7035
P3	11.2771
parental	39.4421
P3	21.6042
parental	36.3118
P3	13.3903
parental	28.3588
P3	14.1394
parental	47.4191
P3	21.6144
parental	35.9767
P3	35.2409
parental	23.4935
P3	33.1796
parental	34.1391
P3	21.6193
parental	38.5777
P3	45.1632
parental	36.4648
P3	23.2972
parental	28.5019
P3	32.5829
parental	28.4849
P3	17.1968
parental	38.5735
P3	24.0369
parental	32.1026
P3	15.7215
parental	33.4742
P3	35.853
parental	35
P3	21.846
parental	32.9218
P3	26.8859
parental	41.0691
P3	38.6645
parental	51.6518
P3	21.0577
parental	44.7312
P3	23.0834
parental	39.8692
P3	36.3394
parental	35.3446
P3	22.3273
parental	27.2857
P3	30.947
parental	40.2036
P3	46.6891
parental	32.8764
P3	32.736
parental	22.7314
P3	32.8251
parental	35.7462
P3	31.3976
parental	36.918
P3	29.2898
parental	29.0276
P3	62.9216
parental	57.3125
P3	20.9214
parental	36.4126
P3	25.6119
parental	17.0996
P3	28.2006
parental	27.7216
P3	24.605
parental	59.2805
P3	16.5365
parental	38.4563
P3	44.6347
parental	54.9274
P3	21.2875
parental	25.5924
P3	66.2022
parental	38.3294
P3	10.6579
parental	40.3123
P3	38.621
parental	23.049
P3	30.686
parental	51.0713
P3	27.084
parental	35.7729
P3	26.7415
parental	37.7887
P3	29.8246
parental	49.7073
P3	17.3859
parental	42.7283
P3	39.9276
parental	40.8428
P3	24.6313
parental	32.87
P3	31.4857
parental	49.1337
P3	32.323
parental	53.8247
P3	19.263
parental	11.8528
P3	25.6644
parental	55.2832
P3	26.7072
parental	32.0183
P3	50.9031
parental	42.9274
P3	27.4087
parental	21.1114
P3	8.16242
parental	27.5709
P3	25.0022
parental	40.5908
P3	45.644
parental	44.8361
P3	25.0843
parental	66.2731
P3	27.8951
parental	27.799
P3	28.2504
parental	35.7981
P3	34.8485
parental	22.2014
P3	20.8075
parental	23.608
P3	13.2601
parental	42.3886
P3	30.7778
parental	51.3837
P3	27.5789
parental	39.1181
P3	35.4252
parental	30.1236
P3	21.3834
parental	45.4568
P3	44.4007
parental	49.8865
P3	14.4069
parental	25.8937
P3	19.3128
parental	30.5295
P3	36.0662
parental	37.784
P3	16.9371
parental	34.6604
P3	20.6892
parental	38.7745
P3	37.0738
parental	29.3264
P3	26.2659
parental	37.8525
P3	24.1199
parental	37.6595
P3	25.0587
parental	26.3318
P3	31.6402
parental	33.9543
P3	24.038
parental	28.9987
P3	17.9055
parental	21.8763
P3	21.9034
parental	34.9827
P3	26.0657
parental	48.2063
P3	21.8467
parental	31.8314
P3	36.491
parental	23.5089
P3	30.1505
parental	31.6161
P3	40.5116
parental	34.8514
P3	30.423
parental	44.1019
P3	27.3206
parental	38.1692
P3	26.8191
parental	42.9374
P3	28.6492
parental	32.7928
P3	36.3713
parental	33.6684
P3	6.54231
parental	42.1548
P3	33.014
parental	30.4828
P3	26.0701
parental	36.0757
P3	39.5731
parental	34.1453
P3	34.5463
parental	50.1158
P3	29.4272
parental	45.1155
P3	12.3303
parental	26.1977
P3	27.7275
parental	40.5691
P3	24.75
parental	30.1927
P3	29.1644
parental	49.8897
P3	16.4702
parental	27.7251
P3	30.0788
parental	33.1426
P3	22.9792
parental	35.345
P3	26.2989
parental	30.4094
P3	29.0597
parental	27.2416
P3	32.0333
parental	35.9585
P3	21.4455
parental	39.3023
P3	28.6058
parental	40
P3	33.2235
parental	31.0289
P3	15.9686
parental	31.4739
P3	37.83
parental	33.9103
P3	30.5127
parental	41.0117
P3	25.796
parental	31.7167
P3	21.7101
parental	61.6367
P3	24.5626
parental	33.62
P3	23.1167
parental	29.6514
P3	34.3201
parental	36.6379
P3	28.1304
parental	33.5683
P3	18.0025
parental	42.3805
P3	20.4844
parental	27.5032
P3	26.0878
parental	53.594
P3	11.4578
parental	39.6182
P3	18.3758
parental	37.3566
P3	25.0051
parental	34.0557
P3	17.1552
parental	34.9832
P3	22.5315
parental	37.0865
P3	22.7691
parental	33.5234
P3	36.8042
parental	40.3194
P3	41.1975
parental	33.8316
P3	31.1097
parental	28.7948
P3	29.3161
parental	45.5871
P3	35.4466
parental	50.2187
P3	66.4279
parental	12.1025
P3	16.1063
parental	20.1633
P3	25.3742
parental	28.0271
P3	30.2452
parental	36.5822
P3	28.1865
parental	27.409
P3	32.49
parental	24.8643
P3	33.4958
parental	54.9491
P3	29.2254
parental	58.3747
P3	43.3557
parental	31.4057
P3	18.9689
parental	16.3901
P3	33.7921
parental	38.8738
P3	27.8431
parental	39.4784
P3	26.3157
parental	41.8669
P3	26.3654
parental	44.4963
P3	29.0144
parental	39.5813
P3	22.9635
parental	27.0191
P3	35.132
parental	35.4813
P3	26.5688
parental	32.4784
P3	13.1535
parental	37.9121
P3	27.3831
parental	38.3067
P3	42.8733
parental	48.0102
P3	24.0594
parental	35.9502
P3	26.7685
parental	36.7056
P3	30.8526
parental	36.8194
P3	22.1667
parental	44.2062
P3	18.3123
parental	54.8736
P3	25.4129
parental	43.81
P3	31.4823
parental	27.5315
P3	26.6042
parental	41.1743
P3	22.1077
parental	34.7685
P3	37.3867
parental	35.5257
P3	17.3698
parental	40.3351
P3	17.2255
parental	24.9546
P3	24.7597
parental	39.6913
P3	28.1158
parental	18.9153
P3	25.5113
parental	37.1378
P3	24.8863
parental	51.8383
P3	29.143
parental	28.8577
P3	18.0592
parental	32.7456
P3	34.4213
parental	31.2614
P3	36.3498
parental	22.169
P3	38.0163
parental	55.0883
P3	31.6075
parental	62.8276
P3	32.2726
parental	42.5606
P3	21.7566
parental	35.5341
P3	25.0382
parental	49.352
P3	24.1171
parental	35.4252
P3	31.9277
parental	34.5024
P3	43.4238
parental	37.4234
P3	5.36002
parental	33.1233
P3	20.5751
parental	63.6447
P3	17.3439
parental	38.6617
P3	10.8211
parental	36.9214
P3	25.2705
parental	31.8528
P3	18.7657
parental	33.1835
P3	14.2497
parental	38.6469
P3	36.9946
parental	63.7143
P3	38.5781
parental	33.8868
P3	21.658
parental	50.7093
P3	41.4768
parental	32.2643
P3	22.5194
parental	33.8319
P3	30.6752
parental	30.8957
P3	30.4537
parental	35.441
P3	16.2145
parental	24.3384
P3	14.5311
parental	29.621
P3	31.8193
parental	40.7391
P3	59.9612
parental	34.5313
P3	36.7508
parental	30.1566
P3	19.5234
parental	37.8586
P3	30.6785
parental	55.3704
P3	28.1896
parental	31.8505
P3	25.1538
parental	27.3889
P3	30.1353
parental	32.9956
P3	24.8701
parental	28.8033
P3	46.6432
parental	34.776
P3	20.9618
parental	39.4732
P3	17.5786
parental	31.9521
P3	26.6598
parental	34.55
P3	13.538
parental	24.6393
P3	18.712
parental	47.181
P3	37.9287
parental	42.5125
P3	27.428
parental	25.1707
P3	36.5193
parental	37.3349
P3	18.0324
parental	35.8211
P3	18.8525
parental	36.1839
P3	17.7675
parental	44.2882
P3	18.3494
parental	34.1905
P3	26.4472
parental	40.7837
P3	29.4676
parental	39.2541
P3	26.3657
parental	28.5287
P3	26.3207
parental	26.3836
P3	27.3885
parental	22.9248
P3	31.0754
parental	27.8383
P3	26.4717
parental	35.0512
P3	54.9949
parental	39.8361
P3	41.6618
parental	41.6029
P3	35.5803
parental	30.1391
P3	25.1706
parental	25.8947
P3	20.0283
parental	42.237
P3	22.9807
parental	36.9252
P3	23.9527
parental	48.7827
P3	32.2855
parental	94.5278
P3	4.85838
parental	25.5152
P3	35.1937
parental	39.7539
P3	32.518
parental	53.5719
P3	35.3128
parental	24.9327
P3	20.9041
parental	35.8365
P3	35.6629
parental	39.9638
P3	27.5774
parental	22.6657
P3	27.4364
parental	31.4006
P3	24.8912
parental	42.6589
P3	23.1622
parental	67.2355
P3	41.335
parental	37.3203
P3	37.4934
parental	29.044
P3	36.0459
parental	30.7384
P3	37.5445
parental	25.7255
P3	16.1599
parental	34.1214
P3	35.8264
parental	59.4604
P3	30.3603
parental	29.6347
P3	27.5815
parental	50.0992
P3	23.5622
parental	23.0265
P3	35.11
parental	36.7761
P3	27.9637
parental	50.0803
P3	26.4547
parental	26.142
P3	32.3692
parental	47.5949
P3	17.1929
parental	70.527
P3	33.2444
parental	38.2917
P3	34.0941
parental	37.6874
P3	32.3
parental	36.6152
P3	34.5803
parental	33.1171
P3	22.1533
parental	34.9462
P3	13.0796
parental	32.9489
P3	16.532
parental	73.0669
P3	22.3279
parental	31.9122
P3	34.6672
parental	19.1098
P3	42.8539
parental	34.6544
P3	14.3641
parental	29.0955
P3	46.2956
parental	26.6624
P3	27.0945
parental	37.5509
P3	22.289
parental	39.9386
P3	19.4189
parental	27.953
P3	37.9663
parental	51.337
P3	22.7935
parental	33.2086
P3	22.182
parental	37.9943
P3	24.239
parental	29.4036
P3	23.2378
parental	34.725
P3	24.0101
parental	37.6551
P3	31.1987
parental	28.3609
P3	24.4115
parental	45.6317
P3	30.0938
parental	36.4694
P3	33.2788
parental	47.1384
P3	25.8542
parental	50.5792
P3	28.3606
parental	80.6556
P3	16.9703
parental	25.9078
P3	28.1387
parental	42.6737
P3	44.3193
parental	32.3388
P3	29.8748
parental	44.9232
P3	4.78475
parental	54.1835
P3	37.2768
parental	17.8999
P3	40.3638
parental	38.3122
P3	31.0129
parental	40.782
P3	24.2358
parental	47.8855
P3	24.9258
parental	43.3367
P3	23.7987
parental	44.7917
P3	34.1597
parental	35.1687
P3	14.6087
parental	42.609
P3	40.6488
parental	39.3951
P3	28.0714
parental	43.3026
P3	24.5471
parental	26.604
P3	36.9284
parental	29.291
P3	20.8634
parental	34.9704
P3	53.9655
parental	39.6347
P3	16.9253
parental	27.9364
P3	26.8072
parental	39.896
P3	36.3829
parental	46.1406
P3	41.0256
parental	50.743
P3	43.0758
parental	37.018
P3	31.8527
parental	38.6413
P3	34.8953
parental	39.4869
P3	27.7705
parental	26.4075
P3	27.0691
parental	47.9054
P3	26.5536
parental	46.3496
P3	30.9586
parental	38.3918
P3	28.7473
parental	30.1858
P3	28.6143
parental	34.0981
P3	45.1786
parental	65.9206
P3	36.5352
parental	26.1532
P3	20.9248
parental	47.1303
P3	33.2114
parental	32.2648
P3	37.3125
parental	50.1834
P3	33.4317
parental	35.1983
P3	30.0602
parental	29.913
P3	45.2158
parental	19.5614
P3	25.3616
parental	32.6908
P3	30.0831
parental	37.9863
P3	34.3855
parental	32.4256
P3	16.818
parental	29.7417
P3	28.2776
parental	55.4625
P3	23.6784
parental	40.1218
P3	33.851
parental	21.013
P3	35.9987
parental	79.2537
P3	16.084
parental	45.2643
P3	26.5403
parental	77.4563
P3	17.6859
parental	44.428
P3	14.2604
parental	56.543
P3	12.7354
parental	39.0289
P3	49.9412
parental	38.4699
P3	21.2576
parental	42.2179
P3	24.0799
parental	64.6071
P3	25.16
parental	40.146
P3	29.7248
parental	33.2448
P3	9.93868
parental	21.8944
P3	27.8457
parental	20.108
P3	23.1124
parental	32.2715
P3	15.8427
parental	32.0459
P3	16.6671
parental	26.1408
P3	15.576
parental	37.3985
P3	22.4391
parental	17.9325
P3	43.087
parental	45.6357
P3	46.8915
parental	31.9308
P3	25.7121
parental	27.0571
P3	25.2606
parental	63.2788
P3	42.8595
parental	18.2394
P3	26.7818
parental	54.3155
P3	19.9859
parental	30.1166
P3	15.4314
parental	48.2823
P3	33.5625
parental	56.5294
P3	36.4524
parental	47.7467
P3	33.5019
parental	36.287
P3	15.2246
parental	31.8177
P3	42.2778
parental	39.2318
P3	35.1031
parental	38.0233
P3	27.4325
parental	33.2077
P3	21.768
parental	36.5452
P3	13.1569
parental	36.9755
P3	20.4719
parental	24.7099
P3	47.546
parental	46.0202
P3	49.2269
parental	23.7233
P3	27.7301
parental	19.8565
P3	48.2369
parental	9.45877
P3	14.8331
parental	49.6563
P3	9.27813
parental	28.2042
P3	50.7448
parental	31.4178
P3	17.811
parental	33.9191
P3	11.5931
parental	53.0658
P3	28.5146
parental	41.1934
P3	20.506
parental	40.6054
P3	21.3297
parental	38.3685
P3	22.9272
parental	50.7193
P3	19.7382
parental	41.8718
P3	31.8114
parental	34.6285
P3	30.5472
parental	38.1448
P3	39.6455
parental	48.7354
P3	33.2324
parental	38.6112
P3	21.6659
parental	46.4888
P3	32.0952
parental	29.1772
P3	37.3911
parental	39.8418
P3	47.5309
parental	38.625
P3	11.2943
parental	28.1512
P3	30.0622
parental	31.4011
P3	19.3192
parental	27.7971
P3	40.4733
parental	33.4038
P3	16.1418
parental	30.9073
P3	29.1076
parental	45.3333
P3	26.4488
parental	23.8759
P3	18.7654
parental	48.8485
P3	53.2804
parental	64.3191
P3	38.0696
parental	34.5333
P3	16.229
parental	30.0363
P3	11.9337
parental	28.7041
P3	21.5546
parental	26.1276
P3	18.7928
parental	39.6911
P3	29.7801
parental	35.3903
P3	51.3352
parental	39.7745
P3	18.6277
parental	32.3742
P3	32.7344
parental	33.4612
P3	13.8116
parental	24.3005
P3	20.4717
parental	31.1751
P3	30.2438
parental	48.9043
P3	30.8635
parental	28.0574
P3	32.8551
parental	37.9256
P3	31.4361
parental	36.1308
P3	16.0393
parental	33.6895
P3	31.1355
parental	29.1548
P3	35.1304
parental	42.3777
P3	15.2093
parental	51.2163
P3	32.2863
parental	31.9816
P3	15.5277
parental	39.561
P3	22.8155
parental	56.4516
P3	47.7677
parental	33.3289
P3	21.7814
parental	58.8011
P3	41.673
parental	33.581
P3	25.3618
parental	33.1902
P3	18.6591
parental	41.6115
P3	40.2781
parental	20.058
P3	33.5074
parental	33.7774
P3	50.7304
parental	37.7604
P3	30.3721
parental	29.5969
P3	37.5596
parental	22.1053
P3	87.0733
parental	27.7928
P3	32.9381
parental	38.6219
P3	16.3121
parental	23.3507
P3	24.5572
parental	38.025
P3	33.5408
parental	43.8998
P3	39.275
parental	38.0389
P3	24.3972
parental	39.4522
P3	10.9128
parental	35.2486
P3	28.8797
parental	38.0296
P3	24.1886
parental	22.7557
P3	24.4833
parental	33.1437
P3	23.0068
parental	27.2485
P3	35.7563
parental	35.5
P3	49.8818
parental	134.94
P3	24.3554
parental	36.4102
P3	13.1403
parental	34.2985
P3	26.262
parental	46.5955
P3	34.4795
parental	20.466
P3	45.4945
parental	31.2036
P3	12.1864
parental	47.0605
P3	29.6391
parental	46.1744
P3	23.1086
parental	62.682
P3	45.2219
parental	56.2749
P3	35.073
parental	53.6612
P3	21.7881
parental	33.9451
P3	24.7327
parental	41.5598
P3	15.3326
parental	43.8475
P3	43.4495
parental	50.6957
P3	43.1825
parental	27.9592
P3	27.8386
parental	33.3007
P3	65.8526
parental	37.9302
P3	42.3969
parental	34.0458
P3	25.5795
parental	39.6649
P3	26.974
parental	40.4603
P3	27.7267
parental	48.7335
P3	35.5962
parental	51.3166
P3	29.026
parental	17.6187
P3	46.8519
parental	50.8093
P3	36.5845
parental	31.0018
P3	28.9446
parental	37.1011
P3	20.4514
parental	32.0896
P3	36.7872
parental	57.0462
P3	31.8085
parental	50.7801
P3	40.2921
parental	42.9741
P3	22.9375
parental	54.1576
P3	25.0179
parental	29.0278
P3	36.1763
parental	39.664
P3	11.5267
parental	38.6697
P3	14.9756
parental	35.8567
P3	32.7304
parental	39.3107
P3	22.4522
parental	37.6944
P3	28.2529
parental	23.4643
P3	37.0551
parental	27.7914
P3	34.5115
parental	33.7362
P3	19.7451
parental	40.8709
P3	25.6261
parental	41.7625
P3	26.6387
parental	36.0811
P3	12.0888
parental	32.6967
P3	13.8361
parental	30.9886
P3	26.3771
parental	57.3494
P3	30.6268
parental	36.3872
P3	25.3916
parental	8.09962
P3	24.6342
parental	34.1293
P3	37.166
parental	30.5795
P3	15.4123
parental	41.4104
P3	27.4375
parental	42.0773
P3	27.0704
parental	36.1994
P3	23.8443
parental	17.1174
P3	64.85
parental	40.2723
P3	40.1657
parental	32.5304
P3	23.9847
parental	41.1694
P3	22.4314
parental	28.124
P3	23.6351
parental	40.1755
P3	42.6566
parental	30.1664
P3	33.0776
parental	24.8092
P3	24.3394
parental	29.1864
P3	45.1924
parental	57.9904
P3	26.941
parental	37.7097
P3	13.9552
parental	21.3638
P3	22.2131
parental	32.0439
P3	27.5172
parental	41.7199
P3	43.1792
parental	36.5357
P3	22
parental	33.5334
P3	27.3252
parental	46.2238
P3	38.0281
parental	55.1655
P3	40.1019
parental	29.7627
P3	20.5618
parental	41.2553
P3	24.9768
parental	25.4422
P3	26.2426
parental	26.5419
P3	17.1319
parental	49.9485
P3	28.9008
parental	30.3454
P3	24.8992
parental	29.8612
P3	39.1746
parental	29.3919
P3	31.9744
parental	44.7686
P3	31.4059
parental	36.5124
P3	34.2965
parental	47.6401
P3	16.2573
parental	38.7245
P3	8.6938
parental	26.3762
P3	36.7635
parental	18.7252
P3	23.2951
parental	28.41
P3	27.0044
parental	36.6472
P3	44.4748
parental	25.1527
P3	18.3296
parental	18.4587
P3	32.5182
parental	55.8908
P3	25.9289
parental	53.7975
P3	21.7691
parental	49.312
P3	35.3465
parental	42.0314
P3	34.2782
parental	43.8622
P3	52.062
parental	28.5744
P3	28.8388
parental	48.1548
P3	28.471
parental	48.3146
P3	31.5602
parental	43.8969
P3	33.6174
parental	24.7159
P3	26.2516
parental	19.3619
P3	27.769
parental	17.4505
P3	31.25
parental	35.8619
P3	27.208
parental	35.0019
P3	30.6619
parental	38.2719
P3	20.3063
parental	53.8413
P3	23.4577
parental	36.4298
P3	19.561
parental	33.9881
P3	25.5158
parental	28.1283
P3	34.3884
parental	39.8186
P3	35.3203
parental	25.1297
P3	35.3529
parental	44.9934
P3	17.1393
parental	48.3969
P3	50.6
parental	40.0421
P3	27.8452
parental	41.147
P3	28.5311
parental	41.2106
P3	21.9715
parental	20.8887
P3	35.3223
parental	31.3524
P3	38.4397
parental	48.8249
P3	20.1087
parental	48.0068
P3	39.4604
parental	37.5439
P3	41.9897
parental	33.3636
P3	30.269
parental	43.6489
P3	38.6301
parental	42.5251
P3	46.251
parental	48.641
P3	23.5944
parental	31.8533
P3	30.6402
parental	42.0249
P3	31.0414
parental	34.3642
P3	30.3997
parental	44.0411
P3	22.8588
parental	30.3606
P3	9.02093
parental	25.9035
P3	14.2612
parental	15.8519
P3	27.1573
parental	34.9263
P3	21.2885
parental	34.8374
P3	31.698
parental	43.6133
P3	43.7286
parental	78.8461
P3	28.9088
parental	38.9239
P3	19.394
parental	36.6241
P3	23.375
parental	28.3252
P3	38.9826
parental	33.1013
P3	27.4351
parental	32.739
P3	18.3994
parental	43.4151
P3	23.0894
parental	20.2388
P3	26.04
parental	23.2156
P3	32.6191
parental	45.7511
P3	23.69
parental	37.839
P3	22.6047
parental	27.9196
P3	21.9115
parental	41.4257
P3	25.1478
parental	9.77886
P3	30.0258
parental	47.1227
P3	29.0427
parental	35.4075
P3	36.7292
parental	34.7575
P3	27.4025
parental	34.3108
P3	14.8825
parental	34.6536
P3	24.2019
parental	34.299
P3	27.1689
parental	32.974
P3	21.5915
parental	56.1987
P3	29.4199
parental	42.5157
P3	32.4237
parental	44.8
P3	25.2552
parental	53.5661
P3	38.9936
parental	37.7979
P3	8.51354
parental	29.0483
P3	21.765
parental	26.8802
P3	10.9467
parental	47.2043
P3	31.329
parental	34.3753
P3	9.87267
parental	31.1012
P3	20.5875
parental	36.6336
P3	34.2613
parental	38.6875
P3	29.9429
parental	48.5505
P3	33.459
parental	51.8078
P3	22.3634
parental	38.6626
P3	24.7907
parental	36.6652
P3	19.1473
parental	39.0548
P3	21.0649
parental	43.6741
P3	25.4978
parental	32.1145
P3	49.9692
parental	44.6024
P3	22.3216
parental	35.0766
P3	21.8753
parental	57.9442
P3	26.6243
parental	31.1305
P3	23.4907
parental	38.5031
P3	37.5985
parental	42.5312
P3	21.7851
parental	38.9119
P3	16.9436
parental	36.2038
P3	32.8329
parental	26.9677
P3	45.0667
parental	51.5857
P3	28.2588
parental	16.6142
P3	25.657
parental	26.4338
P3	18.8746
parental	48.0436
P3	18.0263
parental	38.6159
P3	37.4077
parental	50.0588
P3	25.4694
parental	29.8798
P3	60.6058
parental	36.6625
P3	25.7698
parental	32.5538
P3	22.126
parental	19.276
P3	28.2662
parental	53.9556
P3	18.6295
parental	44.8309
P3	26.2818
parental	21.1559
P3	21.0597
parental	43.3711
P3	38.6548
parental	48.7908
P3	32.5869
parental	26.5061
P3	24.5282
parental	48.9681
P3	29.2263
parental	35.9933
P3	15.6179
parental	39.0434
P3	36.2989
parental	33.9802
P3	32.6374
parental	65.0222
P3	28.4623
parental	43.7045
P3	30.9905
parental	25.2639
P3	73.7292
parental	35.8759
P3	19.5516
parental	30.2331
P3	22.4613
parental	48.6945
P3	27.0847
parental	28.6691
P3	11.7516
parental	36.1191
P3	17.6207
parental	25.7174
P3	20.7449
parental	85.6992
P3	19.8786
parental	20.6795
P3	20.2835
parental	36.0264
P3	21.7984
parental	28.962
P3	26.1566
parental	30.9153
P3	22.243
parental	25.9149
P3	55.7303
parental	40.4331
P3	10.2843
parental	32.475
P3	27.1856
parental	34.7859
P3	30.0514
parental	41.4516
P3	19.2703
parental	31.2012
P3	36.2434
parental	25.0959
P3	34.2687
parental	32.516
P3	24.3211
parental	35.5793
P3	5.03571
parental	31.5599
P3	35.1739
parental	45.9096
P3	23.3165
parental	30.4845
P3	30.5795
parental	33.0944
P3	32.4523
parental	27.6574
P3	46.4876
parental	51.3258
P3	24.1382
parental	38.6776
P3	22.4022
parental	35.6489
P3	15.4985
parental	30.9174
P3	38.846
parental	32.9944
P3	34.8474
parental	43.0174
P3	36.1387
parental	80.835
P3	20.8223
parental	64.8947
P3	19.0249
parental	42.8322
P3	23.2243
parental	37.4018
P3	31.1669
parental	25.2825
P3	24.1888
parental	42.5388
P3	26.2744
parental	34.5359
P3	6.17222
parental	28.7515
P3	36.4104
parental	49.6161
P3	27.5894
parental	24.8029
P3	29.6948
parental	33.8574
P3	29.9506
parental	50.8729
P3	20.5391
parental	40.5311
P3	25.7138
parental	45.9201
P3	53.4935
parental	39.1768
P3	26.6212
parental	49.5914
P3	25.8723
parental	28.2562
P3	32.319
parental	51.5556
P3	26.8366
parental	40.4279
P3	30.7705
parental	31.2842
P3	26.3131
parental	34.4393
P3	25.3134
parental	27.9335
P3	27.2819
parental	56.9305
P3	29.2869
parental	37.2919
P3	32.5951
parental	42.446
P3	36.8343
parental	37.4033
P3	25.4455
parental	6.00501
P3	42.5868
parental	42.4979
P3	27.9114
parental	30.3311
P3	25.272
parental	29.9482
P3	9.19898
parental	30.976
P3	39.2566
parental	53.244
P3	25.6617
parental	61.2919
P3	25.8794
parental	41.2004
P3	32.4496
parental	47.47
P3	46.0523
parental	28.9794
P3	13.508
parental	28.2434
P3	23.0644
parental	33.322
P3	12.5526
parental	52.6923
P3	24.8614
parental	39.5917
P3	33.1223
parental	40.8453
P3	39.8271
parental	27.5103
P3	22.3508
parental	33.3783
P3	43.7037
parental	22.2
P3	57.9015
parental	48.2152
P3	29.9101
parental	46.097
P3	25.6863
parental	35.1555
P3	32.9863
parental	34.4785
P3	32.8501
parental	35.4564
P3	21.6648
parental	45.8067
P3	53.1163
parental	29.2881
P3	25.9883
parental	22.2813
P3	27.8164
parental	39.086
P3	26.4718
parental	15.4485
P3	34.7934
parental	30.949
P3	8.20578
parental	48.7522
P3	18.7327
parental	44.0568
P3	26.1239
parental	39.0621
P3	22.4088
parental	33.9892
P3	32.1396
parental	73.4533
P3	35.4053
parental	27.6719
P3	22.1138
parental	36.712
P3	41.8
parental	49.5197
P3	26.6614
parental	24.119
P3	29.4745
parental	37.0761
P3	15.5672
parental	44.3456
P3	3.09756
parental	33.2892
P3	25.7525
parental	54.7124
P3	21.4896
parental	34.4931
P3	16.6899
parental	33.9986
P3	36.1828
parental	32.3727
P3	16.6979
parental	35.4735
P3	30.2133
parental	32.6134
P3	32.4672
parental	37.8571
P3	20.6267
parental	27.2839
P3	29.6405
parental	37.4433
P3	33.2136
parental	46.1552
P3	17.0681
parental	62.7282
P3	18.517
parental	39.306
P3	15.0116
parental	48.1058
P3	41.427
parental	28.3635
P3	34.748
parental	48.4207
P3	38.2343
parental	20.4097
P3	39.9694
parental	25.2864
P3	29.6539
parental	30.3333
P3	36.9686
parental	31.3797
P3	19.427
parental	37.2085
P3	37.4851
parental	26.9407
P3	24.3144
parental	43.2417
P3	21.7198
parental	43.7938
P3	20.9476
parental	41.0712
P3	29.5393
parental	29.9171
P3	24.2959
parental	34.8734
P3	16.4707
parental	39.4927
P3	23.6419
parental	32.2289
P3	17.6793
parental	22.835
P3	32.044
parental	39.1397
P3	34.1176
parental	2.16273
P3	27.4097
parental	48.7467
P3	22.9495
parental	30.8978
P3	32.5933
parental	31.959
P3	17.2633
parental	38.1562
P3	10.7178
parental	36.9849
P3	29.8642
parental	28.5968
P3	27.5827
parental	25.7201
P3	38.4946
parental	27.1304
P3	21.4092
parental	29.8926
P3	26.9558
parental	41.3761
P3	30.0308
parental	35.098
P3	53.9431
parental	40.4976
P3	14.9513
parental	18.2956
P3	22.6914
parental	33.2828
P3	13.4336
parental	24.4959
P3	16.9545
parental	57.1196
P3	32.3588
parental	36.8853
P3	38.4637
parental	37.3906
P3	20.6848
parental	43.9329
P3	16.27
parental	33.5919
P3	24.2178
parental	33.3879
P3	20.6481
parental	44.5014
P3	17.486
parental	36.4148
P3	35.2454
parental	78.8109
P3	36.2596
parental	27.334
P3	27.2901
parental	27.8534
P3	30.6008
parental	47.3072
P3	22.3093
parental	28.1584
P3	29.5635
parental	67.1044
P3	30.627
parental	45.904
P3	25.6172
parental	27.4238
P3	12.4014
parental	37.3434
P3	27.9395
parental	44.2614
P3	26.6947
parental	44.7269
P3	24.7855
parental	34.6085
P3	34.604
parental	49.1562
P3	22.3309
parental	40.2312
P3	16.2291
parental	28.0748
P3	24.6848
parental	34.8235
P3	28.9682
parental	44.2984
P3	50.9513
parental	37.8871
P3	20.4539
parental	20.195
P3	22.8706
parental	34.8226
P3	34.9615
parental	35.3537
P3	24.5896
parental	17.408
P3	34.7233
parental	35.608
P3	30.5694
parental	64.0391
P3	10.462
parental	28.4368
P3	22.3845
parental	67.9035
P3	34.2308
parental	32.4274
P3	9.60037
parental	30.2327
P3	41.9922
parental	29.8563
P3	37.1341
parental	28.8365
P3	41.7717
parental	30.0297
P3	40.9931
parental	41.1667
P3	21.6616
parental	163.133
P3	34.6961
parental	30.0674
P3	32.9565
parental	24.6825
P3	29.4353
parental	48.9633
P3	18.1426
parental	76.8008
P3	26.165
parental	29.6496
P3	25.2284
parental	74.5287
P3	22.78
parental	35.1765
P3	24.1332
parental	41.4162
P3	13.2978
parental	41.352
P3	28.7021
parental	32.3127
P3	19.8132
parental	42.3238
P3	19.0531
parental	38.5558
P3	22.0913
parental	56.5358
P3	23.717
parental	30.9339
P3	33.8152
parental	36.8298
P3	31.767
parental	39.1416
P3	34.4414
parental	44.7663
P3	21.0212
parental	38.6384
P3	25.8449
parental	28.4664
P3	13.1455
parental	33.2763
P3	29.3857
parental	30.7026
P3	16.3073
parental	21.4834
P3	25.2635
parental	29.3984
P3	29.9629
parental	30.9505
P3	33.6868
parental	35.2598
P3	45.1529
parental	29.3012
P3	35.7461
parental	29.4116
P3	30.9487
parental	25.3516
P3	17.0102
parental	30.0955
P3	45.0851
parental	29.1858
P3	21.9109
parental	18.7961
P3	14.286
parental	43.5621
P3	33.9002
parental	50.7876
P3	8.2018
parental	39.371
P3	36.6444
parental	47.9941
P3	41.2165
parental	30.951
P3	40.6802
parental	42.7026
P3	25.7346
parental	36.8821
P3	19.5793
parental	35.9007
P3	12.9563
parental	46.1241
P3	28.7677
parental	40.8771
P3	25.3684
parental	40.5347
P3	35.6685
parental	25.9342
P3	25.2225
parental	35.7795
P3	26.2042
parental	39.7913
P3	19.0116
parental	55.9346
P3	21.0274
parental	37.9317
P3	27.46
parental	52.0094
P3	14.6548
parental	49.272
P3	17.316
parental	15.2831
P3	54.8342
parental	36.9415
P3	31.9857
parental	34.37
P3	41.4935
parental	24.8312
P3	34.0489
parental	44.959
P3	30.7846
parental	39.0795
P3	23.128
parental	40.5586
P3	19.0436
parental	31.8189
P3	16.0242
parental	34.9652
P3	37.844
parental	55.6242
P3	23.3679
parental	37.5223
P3	18.5495
parental	31.6107
P3	26.5935
parental	40.8882
P3	18.6799
parental	35.1447
P3	31.0237
parental	32.8323
P3	24.3152
parental	34.4533
P3	35.2624
parental	57.0132
P3	29.8809
parental	32.935
P3	20.6902
parental	21.325
P3	24.5185
parental	32.4751
P3	28.7178
parental	37.6155
P3	29.0466
parental	47.4775
P3	29.9253
parental	151.73
P3	38.092
parental	30.7881
P3	36.2197
parental	47.2049
P3	33.0607
parental	28.9183
P3	19.4009
parental	41.8447
P3	20.9891
parental	39.7923
P3	22.2448
parental	33.0208
P3	23.0922
parental	45.9201
P3	28.6011
parental	40.0441
P3	23.9573
parental	37.4172
P3	16.4816
parental	31.6061
P3	32.9129
parental	49.6355
P3	24.2989
parental	29.3644
P3	25.6394
parental	35.6587
P3	40.6587
parental	39.5471
P3	16.2831
parental	28.1641
P3	32.6914
parental	58.25
P3	46.1908
parental	43.5286
P3	16.7909
parental	37.9196
P3	35.8409
parental	39.5337
P3	29.4519
parental	33.4044
P3	38.4417
parental	46.1561
P3	40.0784
parental	41.5717
P3	22.5644
parental	30.9603
P3	28.156
parental	27.1202
P3	33.0858
parental	30.7776
P3	29.4899
parental	25.4812
P3	27.4581
parental	56.4312
P3	25.911
parental	36.5104
P3	38.484
parental	29.2334
P3	22.7074
parental	27.7446
P3	28.1707
parental	16.3309
P3	34.343
parental	34.6931
P3	39.5
parental	30.0916
P3	26.3179
parental	37.3806
P3	20.9942
parental	27.6916
P3	29.0661
parental	34.2888
P3	23.3859
parental	52.84
P3	25.6529
parental	44.2165
P3	12.0209
parental	29.12
P3	29.2743
parental	31.8911
P3	33.6906
parental	38.3883
P3	17.56
parental	48.0526
P3	25.5997
parental	56.4741
P3	24.0832
parental	47.6426
P3	19.1237
parental	31.2839
P3	31.8376
parental	33.4382
P3	20.698
parental	38.6952
P3	29.8734
parental	30.0777
P3	26.3109
parental	66.037
P3	19.8736
parental	47.4956
P3	33.8581
parental	41.6007
P3	32.1118
parental	95.0941
P3	23.1265
parental	28.0352
P3	31.8007
parental	37.4779
P3	27.4699
parental	32.1009
P3	21.7809
parental	32.4444
P3	17.409
parental	36.929
P3	30.8027
parental	22.4798
P3	16.8921
parental	42.1314
P3	29.9397
parental	44.2471
P3	26.1441
parental	26.9452
P3	24.9468
parental	45.3049
P3	17.3934
parental	40.3922
[truncated: 7,412 more rows]

## Sheet: Fig3e,g
	Seahorse OCR Measurements
Time (minutes)	No drug_H2030										AMG H2030				No drug P3 (Persistor)
1.41125	92.0584	87.1661	88.0186	67.7436	87.4723	80.7364	96.3804	76.3337	78.9636	85.5906	89.5666	99.5857	100.775	103.274	106.326	115.641	107.945	114.974	112.771	111.134	100.291	111.032	108.726	94.2804	103.211	99.3904
7.9468	85	82.8231	83.5942	62.9443	81.3728	76.062	88.5033	69.8272	72.7641	79.1779	80.6619	90.3036	92.4104	95.7057	93.9916	107.428	96.4154	107.44	102.793	104.809	90.4645	102.792	101.152	88.6062	94.3725	91.419
14.4822	81.5308	83.6193	81.6871	60.8154	80.1752	74.1543	84.9443	67.6782	71.8427	77.016	78.8494	86.7436	88.3981	91.3547	92.5136	103.67	91.964	103.062	98.5997	100.472	85.8869	98.7386	96.3402	86.4994	91.6606	86.6799
21.1167	28.217	48.6755	44.9986	37.6661	48.0581	39.6826	50.5056	41.3712	43.6256	46.0654	44.9596	48.8463	48.9635	51.4683	51.3447	59.0525	51.1721	58.4178	53.1664	55.6411	54.9364	58.7201	46.6479	47.8168	50.0468	54.965
27.6563	35.3216	45.0319	43.3389	34.0205	46.1596	36.2945	47.1856	39.375	40.6849	43.219	41.3871	46.3356	45.8817	48.2637	48.0428	55.0588	48.2887	54.0706	50.4227	52.2321	46.0941	52.4831	49.7415	43.8386	46.7581	47.9623
34.2052	34.2522	44.2974	42.5989	33.6378	44.0023	35.7306	45.7413	39.0847	39.9497	42.4734	40.4786	44.8345	44.8435	47.3443	47.6547	53.8107	48.165	54.6148	50.3326	52.8937	44.1349	51.2941	51.12	42.8338	45.6026	47.7019
40.8369	232.502	197.214	221.468	153.328	199.027	177.1	221.176	177.061	159.569	206.376	207.786	220.173	226.761	240.183	241.293	265.234	220.48	264.702	259.589	262.867	232.012	244.846	222.545	219.846	263.958	231.048
47.4028	234.346	208.462	226.319	157.177	202.01	199.062	227.444	181.788	184.127	201.136	214.245	221.28	239.041	236.355	247.56	261.471	232.717	245.269	247.427	267.511	237.509	243.767	238.366	226.451	267.02	252.326
53.945	231.23	208.191	226.655	164.221	205.298	204.109	223.737	177.94	183.59	196.222	212.315	219.171	236.098	233.057	247.833	267.726	236.076	247.425	245.428	263.695	234.305	246.666	242	222.979	262.052	247.595
60.5853	18.851	25.8756	23.349	17.8896	23.2671	18.483	27.2428	20.9131	24.9582	24.9074	22.859	27.3285	27.3084	28.2997	33.2827	37.729	35.533	39.452	31.8617	29.9626	24.8578	27.7696	27.3645	26.9628	23.1346	24.1667
67.1312	17.6792	24.7152	24.2247	19.5962	25.2443	20.1556	28.3336	22.3122	24.4565	25.6145	23.0798	26.9073	28.0666	29.148	29.106	33.8953	29.9015	35.7411	31.7199	31.4625	23.5648	29.4198	29.6056	25.588	26.254	25.363
73.6913	17.9524	26.7622	24.461	21.4672	25.7731	20.9377	27.6638	22.7522	24.1547	26.8159	23.3333	26.8853	27.2533	29.0245	29.1487	32.9395	28.8816	35.0437	31.8982	31.4386	23.815	29.0607	30.0776	25.7228	26.3783	25.1399

## Sheet: Fig3f
Basal Respiration, OCR from Seahorse
H2030, DMSO	H2030, AMG
62.68	55.99
57.74	59.42
58.34	61.09
42.93	63.06
56.91
55.67
57.7
46.77
46.88
52.11

## Sheet: Fig3h
time	ratio
1	1.19581
1	1.14617
1	1.15885
1	1.13881
3	1.38233
3	1.41514
3	1.35035
3	1.29089
5	1.41877
5	1.46924
5	1.52197
5	1.39454

## Sheet: Fig3i
	Well_ID	Median_Mitosox_Intensity	Treatment	Time_h	Group	Normalized_MitoSOX
24	C1	5125	soto	0	soto_0h	1.09371
25	C2	4621	soto	0	soto_0h	0.986155
26	C3	4386	soto	0	soto_0h	0.936004
27	C4	4611.5	soto	0	soto_0h	0.984128
13	B10	3466	soto	1	soto_1h	0.73967
14	B11	3197	soto	1	soto_1h	0.682263
15	B12	3343	soto	1	soto_1h	0.713421
23	B9	3309.5	soto	1	soto_1h	0.706272
19	B5	3543	soto	3	soto_3h	0.756102
20	B6	3341	soto	3	soto_3h	0.712994
21	B7	3561	soto	3	soto_3h	0.759943
22	B8	3434	soto	3	soto_3h	0.732841
12	B1	3594	soto	5	soto_5h	0.766986
16	B2	3590	soto	5	soto_5h	0.766132
17	B3	3479	soto	5	soto_5h	0.742444
18	B4	3550.5	soto	5	soto_5h	0.757703

## Sheet: Fig3j
map	dose	normalized_value
H10	0	1
H2	0	0.938349
H3	0	1.07262
H4	0	1.02194
H5	0	1.00888
H6	0	0.938871
H7	0	0.959248
H8	0	0.979101
H9	0	1.04075
G2	100	1.05643
G8	100	1.10554
F2	100	1.09352
F8	100	1.11599
E2	100	1.18704
E8	100	1.20585

## Sheet: Fig3K
H2030
	AMG510, 10uM			MRTX849, 2.5uM
-Antimycin	25.1882	25.9458	25.8912	38.6278	30.6409	28.6565
+Antimycin	48.8888	48.9998	41.2837	69.0377	59.2793	61.5468
H1373
-Antimycin	33.5746	37.4321	39.6895	19.5622	21.24	22.3763
+Antimycin	54.0089	75.0828	78.8044	69.876	64.2029	75.4728
H441
-Antimycin	74.8674	76.429	72.6576	55.6456	59.8652	63.2643
+Antimycin	74.7665	72.6861	70.6482	68.0647	58.3249	26.305

## Sheet: Fig3l
Gene	t	p	zdiff	-log10(pvalue)
A1BG	1.6253	0.982544	0.558475	0.00764805
A1BG-AS1	0.503698	0.211496	0.345372	0.674697
A1CF				#NUM!
A2M				#NUM!
A2ML1				#NUM!
A3GALT2				#NUM!
A4GALT	0.722892	0.328135	0.352886	0.483947
A4GNT				#NUM!
AAAS	-1.05929	0.538399	-0.48042	0.268896
AACS	0.0695455	0.0247725	-0.125804	1.60603
AADAC				#NUM!
AADACL2				#NUM!
AADACL3				#NUM!
AADACL4				#NUM!
AADAT	-0.527889	0.223606	-0.0492671	0.650517
AAED1	0.0611425	0.0217073	-0.140977	1.6634
AAGAB	1.16903	0.615481	0.411786	0.210786
AAK1	1.1617	0.610195	0.463807	0.214531
AAMDC	0.445191	0.182975	0.380123	0.737608
AAMP	-0.249857	0.0954475	0.165012	1.02024
AANAT				#NUM!
AAR2	0.85143	0.403918	0.586189	0.393707
AARD	1.77752	1.12214	0.891342	-0.0500466
AARS	-1.75256	1.09865	-0.56604	-0.0408609
AARS2	1.60595	0.965425	0.499499	0.0152815
AARSD1	0.594785	0.25807	0.184745	0.588262
AASDH	0.391499	0.157747	0.0839908	0.802039
AASDHPPT	0.926428	0.45072	0.475208	0.346093
AASS	0.474548	0.197151	0.283026	0.705201
AATF	-2.25361	1.61578	-0.670181	-0.208383
AATK				#NUM!
ABALON	0.637301	0.280727	0.343873	0.551716
ABAT	0.283801	0.109823	-0.0913239	0.959307
ABCA1	-1.34546	0.748415	-0.159148	0.125858
ABCA10				#NUM!
ABCA12				#NUM!
ABCA13				#NUM!
ABCA2	-0.496249	0.207805	-0.102539	0.682345
ABCA3	1.04172	0.52645	0.140761	0.278643
ABCA4				#NUM!
ABCA5	0.386409	0.155402	0.244628	0.808543
ABCA6				#NUM!
ABCA7	1.54882	0.915678	0.48877	0.038257
ABCA8				#NUM!
ABCA9				#NUM!
ABCB1				#NUM!
ABCB10	-0.597723	0.259617	-0.100182	0.585667
ABCB11				#NUM!
ABCB4				#NUM!
ABCB5				#NUM!
ABCB6	0.00658505	0.00228783	-0.0984335	2.64058
ABCB7	-1.28768	0.703642	-0.542124	0.152649
ABCB8	-0.330313	0.130085	-0.366189	0.885771
ABCB9	0.708614	0.320059	0.280363	0.49477
ABCC1	0.100946	0.0364043	0.0893322	1.43885
ABCC10	-0.0046888	0.0016278	0.182141	2.7884
ABCC11				#NUM!
ABCC12				#NUM!
ABCC2	1.94643	1.28731	0.787987	-0.109682
ABCC3	1.34247	0.746065	0.222082	0.127223
ABCC4	0.479716	0.199675	0.346318	0.699677
ABCC5	1.35048	0.752357	0.589103	0.123576
ABCC6	-1.57593	0.939134	-0.670784	0.0272724
ABCC8				#NUM!
ABCC9				#NUM!
ABCD1	0.576138	0.248318	0.0816292	0.604992
ABCD2				#NUM!
ABCD3	0.771842	0.356341	0.314279	0.448135
ABCD4	0.346691	0.137377	0.264104	0.862086
ABCE1	0.419973	0.171014	0.112152	0.766967
ABCF1	-0.658472	0.292229	-0.291561	0.534277
ABCF2	0.622377	0.272707	-0.0302921	0.564304
ABCF2-1	0.923647	0.44895	0.160209	0.347802
ABCF3	-0.428677	0.17512	-0.0882537	0.756664
ABCG1	-1.11135	0.574435	-0.560222	0.240759
ABCG2	-0.386741	0.155555	0.200471	0.808117
ABCG4				#NUM!
ABCG5				#NUM!
ABCG8				#NUM!
ABHD1	0.157184	0.0579425	0.221975	1.237
ABHD10	-1.42528	0.812259	-0.468808	0.0903054
ABHD11	-0.200309	0.0750804	0.0752676	1.12447
ABHD12	-1.36022	0.760042	-0.483317	0.119162
ABHD12B				#NUM!
ABHD13	0.699244	0.314795	0.327228	0.501972
ABHD14A	-1.04556	0.529052	-0.364749	0.276502
ABHD14A-ACY1	0.405129	0.164066	0.235823	0.78498
ABHD14B	0.941572	0.460405	0.353255	0.33686
ABHD15	0.351365	0.139473	0.189686	0.855509
ABHD16A				#NUM!
ABHD16B				#NUM!
ABHD17A	-0.802712	0.37454	-0.396933	0.426501
ABHD17B	1.21618	0.649913	0.703587	0.187145
ABHD17C	-0.0400752	0.0141097	0.194357	1.85048
ABHD18	-0.772494	0.356722	-0.253095	0.447671
ABHD2	0.302297	0.117802	0.0269438	0.928846
ABHD3	-1.20638	0.642687	-0.30793	0.192001
ABHD4	2.81716	2.31463	1.34341	-0.364482
ABHD5	1.56891	0.933039	0.753994	0.0301002
ABHD6	1.24192	0.669045	0.197864	0.174544
ABHD8	2.22808	1.58708	1.05936	-0.200599
ABI1	-0.181081	0.0673719	0.00362548	1.17152
ABI2	-0.776519	0.359077	-0.233442	0.444812
ABI3	1.13397	0.590391	0.170628	0.228861
ABI3BP	0.700064	0.315254	0.454586	0.501339
ABL1	-0.858527	0.408264	-0.166122	0.389059
ABL2	-0.689629	0.309424	-0.0725729	0.509446
ABLIM1	0.656696	0.291258	0.123009	0.535722
ABLIM2	1.22282	0.654825	0.316838	0.183875
ABLIM3	0.0761673	0.0272021	-0.0204187	1.5654
ABO	0.567621	0.243901	0.299195	0.612786
ABR	-0.653172	0.289336	-0.448403	0.538598
ABRA				#NUM!
ABRACL	2.4389	1.83169	1.10577	-0.262852
ABRAXAS1	-0.64207	0.283305	-0.365202	0.547746
ABRAXAS2	1.15504	0.605417	0.447536	0.217945
ABT1	0.698966	0.314639	0.404022	0.502187
ABTB1	1.09433	0.562548	0.337191	0.24984
ABTB2	0.820381	0.385102	0.232966	0.414424
AC002066.1	0.658126	0.292039	0.238144	0.534559
AC002116.2	0.622525	0.272786	0.222946	0.564178
AC002310.1	-0.050838	0.0179755	0.0701935	1.74532
AC002384.1	0.016409	0.00572329	-0.357348	2.24235
AC002401.4	1.51119	0.88358	0.628465	0.0537539
AC002451.1	1.37234	0.769652	0.663633	0.113706
AC002454.1	1.36653	0.765041	0.393871	0.116315
AC002467.1	1.32674	0.733773	0.235613	0.134438
AC002470.1	-0.434456	0.177859	-0.216144	0.749923
AC002480.2	0.854448	0.405764	0.559249	0.391727
AC002553.2	-0.115736	0.0419801	-0.114823	1.37696
AC003092.1	2.37856	1.7599	0.981872	-0.245488
AC003101.2	3.35261	3.09649	1.21884	-0.49087
AC003102.1	-0.161985	0.0598233	-0.116225	1.22313
AC003681.1	0.769071	0.354722	0.143168	0.450112
AC003965.1	0.147307	0.0540933	-0.148253	1.26686
AC004130.1	-1.22869	0.659177	-0.464401	0.180998
AC004148.2	-0.248048	0.0946911	-0.0995566	1.02369
AC004233.3	-0.666439	0.296595	-0.0220398	0.527836
AC004241.1	1.44431	0.827825	0.744786	0.0820616
AC004264.1	0.1065	0.0384907	-0.307198	1.41464
AC004556.1	0.638804	0.281538	-0.0561207	0.550463
AC004585.1	0.271385	0.104525	-0.0243503	0.980782
AC004771.3	0.899788	0.433875	0.192834	0.362635
AC004803.1	1.59407	0.954977	0.731432	0.0200073
AC004812.2	-1.56514	0.929771	-0.677909	0.031624
AC004816.1	-1.07441	0.548768	-0.647438	0.260611
AC004817.3	-0.539705	0.229589	-0.198912	0.639049
AC004825.2	2.85543	2.36668	0.988444	-0.374139
AC004846.1	1.94336	1.2842	1.00884	-0.108633
AC004846.2	0.500603	0.20996	0.276069	0.677863
AC004854.2	1.7806	1.12505	0.535885	-0.0511731
AC004865.2	2.08792	1.43407	0.868607	-0.156569
AC004918.1	-0.237791	0.0904206	-0.119122	1.04373
AC004922.1	0.675438	0.301552	0.2113	0.520637
AC004943.2	0.00059796	0.00020725	-0.193977	3.68351
AC004951.1	0.619676	0.271263	0.514269	0.566609
AC004982.2	0.773089	0.35707	0.240292	0.447247
AC004990.1	0.315825	0.123704	0.12545	0.907618
AC005034.3	-0.0390881	0.0137568	-0.0522508	1.86148
AC005037.1	1.95071	1.29163	0.682937	-0.111138
AC005070.3	1.21179	0.64667	0.402819	0.189317
AC005076.1	1.52921	0.898892	0.703628	0.0462925
AC005224.1	-0.563167	0.241601	-0.277909	0.616901
AC005229.4	0.987904	0.490527	0.639826	0.309337
AC005253.1	2.43871	1.83146	0.885473	-0.262798
AC005256.1	0.539405	0.229436	0.302836	0.639338
AC005261.1	2.04002	1.38351	0.782073	-0.140984
AC005261.3	1.27506	0.694023	0.334327	0.158626
AC005280.2	2.04807	1.39195	0.783475	-0.143625
AC005324.3	0.0968453	0.0348692	-0.0480108	1.45756
AC005329.1	1.02873	0.517685	0.527951	0.285934
AC005332.4	1.13957	0.594365	0.49811	0.225947
AC005332.5	-1.17535	0.620048	-0.206605	0.207575
AC005332.6	0.840393	0.397192	0.684621	0.401
AC005332.7	-0.535179	0.227292	-0.237595	0.643417
AC005476.2	0.730877	0.332682	0.260925	0.477971
AC005498.2	1.19262	0.632606	0.538569	0.198866
AC005498.3	2.29325	1.66084	0.859363	-0.220329
AC005520.2	0.64778	0.286401	0.234982	0.543025
AC005523.2	1.08359	0.555101	0.49743	0.255628
AC005537.1	0.999062	0.497891	0.593801	0.302865
AC005618.1	0.749816	0.34355	0.322441	0.46401
AC005670.2	1.07666	0.550311	0.572725	0.259392
AC005726.1	0.840542	0.397282	0.248294	0.400901
AC005726.5	-1.81007	1.15313	-0.712184	-0.0618765
AC005730.2	-0.481439	0.200518	-0.271432	0.697847
AC005837.1	0.264499	0.101606	-0.0746421	0.99308
AC005838.2	2.04523	1.38898	0.923343	-0.142695
AC005840.2	0.625168	0.274201	0.499595	0.561931
AC005899.7	0.605931	0.263953	0.0925568	0.578473
AC005921.2	1.41956	0.807608	0.690238	0.0927994
AC006058.1	-0.565089	0.242593	-0.0762866	0.615121
AC006058.3	0.672375	0.299862	0.617108	0.523078
AC006064.2	1.47741	0.855214	0.484165	0.0679253
AC006064.4	0.674424	0.300993	0.388902	0.521444
AC006213.1	0.684383	0.306507	0.656531	0.51356
AC006213.2	0.62226	0.272644	0.267948	0.564404
AC006252.1	0.42443	0.173114	0.426703	0.761668
AC006273.1	2.16554	1.51786	0.93396	-0.181232
AC006329.1	-1.60444	0.964093	-0.228209	0.015881
AC006333.2	-0.426253	0.173974	-0.323484	0.759515
AC006449.5	0.239272	0.0910355	-0.0623092	1.04079
AC006449.6	-0.281279	0.108743	-0.0485075	0.963598
AC006480.2	-1.01638	0.509409	-0.598465	0.292934
AC006504.1	0.691259	0.310332	0.188857	0.508173
AC006504.5	0.643583	0.284124	0.262447	0.546491
AC007014.1	0.198286	0.0742642	0.206064	1.12922
AC007032.1	1.24304	0.669876	0.322508	0.174005
AC007038.1	0.489619	0.204534	-0.107596	0.689234
AC007038.2	-0.297196	0.115591	-0.11404	0.937075
AC007040.2	0.915648	0.443874	0.329848	0.35274
AC007099.1	1.53829	0.906644	0.835401	0.0425633
AC007114.1	0.0079212	0.00275351	-0.195979	2.56011
AC007114.2	0.496009	0.207686	0.124065	0.682592
AC007228.2	1.07419	0.54861	0.290973	0.260736
AC007240.1	0.00179831	0.00062359	0.157612	3.2051
AC007249.2	0.684497	0.30657	0.403891	0.513471
AC007319.1	0.848328	0.402023	0.294926	0.395749
AC007325.4	1.44309	0.826819	0.366357	0.0825894
AC007336.1	-0.510324	0.214794	-0.330433	0.667977
AC007342.5	0.588097	0.25456	0.280749	0.59421
AC007364.1	1.30331	0.715635	0.293148	0.145309
AC007383.2	1.08736	0.557709	0.60741	0.253593
AC007388.1	-2.2028	1.55892	-0.63877	-0.192823
AC007389.5	1.25935	0.682135	0.642294	0.16613
AC007405.3	0.706793	0.319034	0.0821469	0.496163
AC007529.1	0.357118	0.142062	0.114024	0.847521
AC007529.2	1.34646	0.749196	0.443682	0.125405
AC007541.1	0.633588	0.278725	0.384681	0.554825
AC007611.1	0.828026	0.389705	0.452013	0.409264
AC007686.3	0.572554	0.246457	0.612881	0.608259
AC007773.1	0.16135	0.0595742	-0.327959	1.22494
AC007878.1	1.32467	0.732164	0.828196	0.135392
AC007881.3	1.73041	1.07801	0.985969	-0.0326218
AC007952.4	-1.37347	0.770548	-0.781118	0.1132
AC008014.1	0.209435	0.0787773	-0.0957808	1.1036
AC008035.1	-0.758457	0.348549	-0.214201	0.457737
AC008040.5	-0.386655	0.155515	0.0024856	0.808228
AC008079.2	-0.388049	0.156156	-0.420625	0.80644
AC008105.1	-0.397373	0.160463	-0.330851	0.794625
AC008105.3	-0.4855	0.202509	-0.514147	0.693556
AC008124.1	-0.194668	0.0728076	-0.288293	1.13782
AC008264.2	-0.86304	0.411037	-0.506152	0.386119
AC008267.5	0.330531	0.130182	-0.0282413	0.885448
AC008393.1	-0.431247	0.176337	-0.0714339	0.753657
AC008397.1	0.531469	0.225414	0.0814138	0.647019
AC008429.1	0.952561	0.467482	0.432166	0.330235
AC008443.5	1.6337	0.990021	0.644765	0.00435553
AC008467.1	0.254128	0.0972374	0.375458	1.01217
AC008494.3	-0.139071	0.0509055	-0.162359	1.29324
AC008522.1	0.531879	0.225621	0.390196	0.646621
AC008543.1	1.67747	1.02941	0.575889	-0.012587
AC008608.2	0.343928	0.136141	0.188233	0.86601
AC008610.1	-0.138563	0.0507097	0.0560543	1.29491
AC008637.1	0.0165684	0.00577925	-0.239254	2.23813
AC008676.1	0.551104	0.235403	0.600671	0.628188
AC008736.1	1.68165	1.0332	0.29253	-0.0141863
AC008741.2	-0.591421	0.256302	0.107561	0.591248
AC008758.4	2.7359	2.20608	1.02336	-0.343621
AC008763.2	-0.488427	0.203947	-0.692581	0.690482
AC008764.6	-2.00249	1.34453	-0.663206	-0.128572
AC008764.8	1.44577	0.829021	0.520674	0.0814343
AC008771.1	-0.542224	0.23087	-0.119302	0.636632
AC008875.1	0.589608	0.255352	0.361983	0.592861
AC008906.1	1.36747	0.765785	0.257466	0.115893
AC008915.2	1.38889	0.782863	0.669328	0.106314
AC008946.1	-0.194688	0.0728158	-0.352308	1.13777
AC008966.1	-0.181961	0.0677222	-0.0335352	1.16927
AC009005.1	-1.02509	0.515243	-0.328065	0.287988
AC009061.2	0.0420572	0.0148192	0.077702	1.82918
AC009065.4	0.791619	0.367963	0.443912	0.434195
AC009113.1	-0.677202	0.302527	-0.556806	0.519235
AC009118.2	0.449519	0.185048	0.46403	0.732715
AC009118.3	-0.146839	0.0539117	0.134179	1.26832
AC009126.1	1.2634	0.685186	0.623698	0.164191
AC009133.1	2.50332	1.90992	0.992645	-0.281016
AC009171.2	-0.442243	0.181567	-0.361696	0.740964
AC009237.14	1.15261	0.603674	0.49247	0.219197
AC009237.15	1.2165	0.650147	0.505342	0.186988
AC009275.1	-0.386995	0.155672	-0.0819799	0.80779
AC009283.1	2.66053	2.10775	0.893405	-0.32382
AC009309.1	0.495904	0.207634	0.468302	0.682701
AC009318.3	1.46247	0.842798	0.643472	0.0742767
AC009403.1	-0.421705	0.171829	0.241086	0.764903
AC009404.1	-0.871123	0.416021	-0.612475	0.380885
AC009414.2	-0.417471	0.169838	-0.0730746	0.769964
AC009501.1	-0.0500026	0.0176743	0.118317	1.75266
AC009502.1	0.512021	0.215642	0.300812	0.666267
AC009506.1	0.404844	0.163934	-0.0073516	0.785332
AC009549.1	0.353108	0.140257	0.116246	0.853076
AC009570.1	0.755511	0.346842	0.433133	0.459868
AC009779.2	1.41381	0.802938	0.393146	0.0953181
AC009812.1	1.26168	0.683894	0.742889	0.165011
AC009812.4	0.182903	0.0680975	-0.205569	1.16687
AC009831.1	1.15432	0.604896	0.749081	0.218319
AC009948.1	0.830381	0.391127	0.300026	0.407683
AC009961.1	-0.808048	0.377719	-0.273944	0.422831
AC010173.1	0.719832	0.326399	0.124165	0.486251
AC010226.1	1.50338	0.876986	0.621395	0.0570073
AC010331.1	1.50212	0.875926	0.653095	0.0575325
AC010336.1	-0.0481875	0.0170205	0.104668	1.76903
AC010343.3	1.12384	0.583223	0.467842	0.234166
AC010359.1	0.934436	0.455832	0.679635	0.341195
AC010457.1	-0.37452	0.149955	-0.440053	0.824038
AC010491.1	0.129168	0.0470986	0.0639392	1.32699
AC010503.4	1.22699	0.657919	0.538485	0.181828
AC010531.6	-0.223527	0.0845338	0.126978	1.07297
AC010542.2	0.0121085	0.00421609	0.211978	2.37509
AC010618.3	1.46506	0.844945	0.482	0.0731716
AC010642.2	0.549452	0.234558	0.253023	0.62975
AC010654.1	1.25971	0.6824	0.517727	0.165961
AC010680.3	0.730159	0.332272	0.512999	0.478506
AC010761.1	1.17372	0.618866	0.389315	0.208403
AC010776.2	0.228982	0.086778	0.0791913	1.06159
AC010864.1	1.97234	1.3136	0.778232	-0.118464
AC010894.2	0.895078	0.430922	0.0519441	0.365601
AC010894.3	1.13916	0.594074	0.498328	0.226159
AC010969.2	-0.281769	0.108953	0.329889	0.962762
AC010997.5	0.144459	0.0529891	0.21761	1.27581
AC011043.1	-0.937307	0.45767	-0.363359	0.339448
AC011416.3	2.3249	1.69725	0.94284	-0.229747
AC011447.3	-0.495091	0.207232	-0.177291	0.683543
AC011451.1	1.31558	0.72511	0.720007	0.139596
AC011468.5	1.97777	1.31915	0.586399	-0.120295
AC011511.1	1.15646	0.606433	0.644454	0.217217
AC011603.2	0.871409	0.416198	0.43733	0.3807
AC011611.4	-0.764454	0.352032	-0.491753	0.453417
AC011815.1	1.79542	1.13913	0.714468	-0.0565724
AC011815.2	1.60954	0.968591	0.765578	0.0138595
AC011978.2	1.03493	0.52186	0.469366	0.282446
AC012073.1	-0.0101327	0.00352535	-0.253872	2.4528
AC012306.2	0.94369	0.461766	0.311031	0.335578
AC012358.3	0.467839	0.193888	0.175511	0.71245
AC012360.3	0.746845	0.341837	-0.0835724	0.466181
AC012467.2	0.268924	0.10348	0.0481093	0.985144
AC012510.1	0.786934	0.365198	0.559309	0.437471
AC012574.2	0.604676	0.263288	0.0649928	0.579568
AC012615.1	0.399414	0.16141	0.062661	0.79207
AC012615.2	0.590378	0.255755	0.115966	0.592176
AC012625.1	1.32145	0.729665	0.793908	0.136876
AC012640.1	0.358787	0.142815	-0.091975	0.845225
AC012640.2	-0.256211	0.0981124	-0.0985186	1.00828
AC012645.1	1.48572	0.862156	0.41856	0.0644139
AC013394.1	-0.658646	0.292324	-0.258668	0.534136
AC013470.2	-0.0676594	0.0240827	-0.544073	1.61829
AC013652.1	0.736962	0.336161	0.333747	0.473453
AC013731.1	1.90674	1.24751	0.964107	-0.0960445
AC015712.1	-0.792585	0.368534	-0.171616	0.433522
AC015712.2	0.0903527	0.0324487	0.0155181	1.4888
AC015802.6	-0.363068	0.144751	-0.292594	0.83938
AC015813.1	-0.0065632	0.00228021	0.00934063	2.64203
AC015813.2	-0.318037	0.124674	0.0779533	0.904224
AC015912.3	0.865036	0.412266	0.0505818	0.384823
AC015917.2	0.331558	0.130637	0.0234257	0.883934
AC015922.4	0.414027	0.168223	0.0279928	0.774114
AC015982.1	0.838468	0.396023	0.341988	0.40228
AC016027.1	1.05423	0.534943	0.549833	0.271692
AC016065.1	1.32616	0.733324	0.413798	0.134704
AC016205.1	-0.176313	0.0654771	-0.0561537	1.18391
AC016394.1	-0.656277	0.291029	-0.388482	0.536063
AC016394.2	-0.150432	0.0553082	-0.0757702	1.25721
AC016405.3	1.69366	1.04415	0.855248	-0.0187647
AC016596.1	0.937742	0.457948	0.814574	0.339184
AC016708.1	0.0483588	0.0170822	-0.256924	1.76746
AC016717.2	0.911666	0.441356	0.221916	0.355211
AC016727.1	-0.476966	0.198331	0.109853	0.70261
AC016773.1	0.1998	0.0748749	0.180652	1.12566
AC016831.1	2.01134	1.35368	0.872139	-0.131516
AC016831.5	-0.218446	0.0824515	-0.367781	1.0838
AC016831.7	2.6535	2.09869	1.07117	-0.321948
AC016876.1	0.892705	0.429437	0.461571	0.367101
AC017002.3	1.06335	0.541175	-0.116553	0.266662
AC017033.1	2.37201	1.7522	1.21597	-0.243583
AC017083.1	0.699321	0.314838	0.0304662	0.501913
AC017100.1	-0.617703	0.27021	-0.454888	0.568299
AC018413.1	-0.771607	0.356203	-0.505193	0.448302
AC018553.1	1.08247	0.554322	0.726587	0.256238
AC018557.1	1.2626	0.684587	0.241349	0.164571
AC018645.2	1.3	0.713088	0.30549	0.146857
AC018647.2	-0.4393	0.180164	0.0217444	0.744333
AC018797.2	0.0549944	0.0194771	0.03675	1.71047
AC018809.2	0.595155	0.258265	0.173189	0.587935
AC018816.1	0.72967	0.331993	0.20383	0.478871
AC019068.1	1.92798	1.26873	0.453296	-0.103369
AC019069.1	1.3316	0.737561	0.497376	0.132202
AC019205.1	-0.0765045	0.0273261	-0.231814	1.56342
AC020571.1	0.461071	0.19061	-0.0386392	0.719855
AC020765.2	0.708295	0.319879	0.185954	0.495014
AC020910.4	-0.553794	0.236781	-0.425436	0.625653
AC020915.1	2.062	1.40661	0.926879	-0.148173
AC020915.3	-0.835818	0.394416	-0.204679	0.404046
AC020916.1	-1.41411	0.803185	-0.433729	0.0951846
AC020928.1	1.16047	0.609313	0.63675	0.21516
AC020928.2	0.588763	0.254908	0.239283	0.593616
AC020978.5	0.0503926	0.0178149	-0.284718	1.74922
AC021016.3	0.376439	0.150832	-0.0961098	0.821507
AC021054.1	2.66522	2.11381	1.09077	-0.325065
AC021092.1	2.119	1.46734	0.78549	-0.166532
AC021097.1	2.17166	1.52457	0.790299	-0.183147
AC021321.1	0.5341	0.226745	0.628888	0.644462
AC021504.1	1.12372	0.583138	0.446588	0.234229
AC021851.1	2.1553	1.50667	0.801713	-0.178019
AC022007.1	0.321192	0.12606	-0.0609727	0.899421
AC022075.1	1.16908	0.615511	0.246712	0.210764
AC022098.1	1.42172	0.809362	0.577034	0.0918574
AC022101.1	0.185339	0.0690695	-0.022197	1.16071
AC022144.1	-0.548766	0.234207	-0.0575693	0.6304
AC022211.2	-0.382436	0.153577	-0.415301	0.813673
AC022306.2	1.13843	0.593555	0.261749	0.226539
AC022364.1	2.26802	1.63209	0.713364	-0.212744
AC022613.1	-4.10915	4.4008	-1.1008	-0.643531
AC022613.2	0.453051	0.186744	0.404988	0.728753
AC022784.1	0.392527	0.158222	-0.149441	0.800734
AC022784.3	1.04403	0.528013	0.428093	0.277355
AC023043.1	-0.449117	0.184855	-0.392436	0.733168
AC023090.1	0.762161	0.350699	0.219981	0.455065
AC023157.3	0.751816	0.344705	-0.0774132	0.462553
AC023355.1	-0.349642	0.1387	-0.131261	0.857924
AC023509.4	0.933882	0.455477	0.498234	0.341533
AC023590.1	-0.269138	0.103571	0.12504	0.984762
AC023908.3	0.338878	0.133888	0.330924	0.873257
AC024060.1	1.31259	0.722793	0.646636	0.140986
AC024257.3	0.852942	0.404842	0.346645	0.392714
AC025031.4	-0.456299	0.188307	-0.261809	0.725133
AC025048.4	1.87281	1.21398	0.659317	-0.0842113
AC025159.1	0.575764	0.248124	0.0715621	0.605332
AC025164.1	1.87951	1.22057	0.950014	-0.0865626
AC025171.2	0.555345	0.237577	0.354756	0.624196
AC025171.3	1.93523	1.27601	0.780084	-0.105854
AC025171.4	0.386106	0.155263	0.223178	0.808933
AC025181.2	-0.0212709	0.00743339	0.23932	2.12881
AC025265.1	1.0004	0.49878	0.492425	0.302091
AC025283.2	1.07098	0.546406	0.649502	0.262484
AC026250.1	0.916818	0.444615	0.730347	0.352016
AC026304.1	1.36478	0.76365	0.528473	0.117106
AC026333.4	-0.836629	0.394907	-0.754235	0.403505
AC026401.3	0.457927	0.189092	0.177869	0.723327
AC026471.1	0.493732	0.206562	0.229933	0.684951
AC026471.2	1.82312	1.16565	0.872632	-0.0665693
AC026471.3	0.248718	0.0949714	-0.241925	1.02241
AC026471.4	2.37093	1.75093	1.06054	-0.243269
AC026801.2	1.02972	0.518352	0.428683	0.285375
AC026979.2	0.889294	0.427306	0.277767	0.369261
AC027020.2	1.75261	1.09869	0.993637	-0.0408764
AC027031.2	0.1657	0.0612836	0.321363	1.21266
AC027097.1	0.834075	0.39336	0.350942	0.405209
AC027097.2	0.187747	0.070032	-0.0457091	1.1547
AC027237.3	2.11051	1.45821	0.70019	-0.163821
AC027277.1	0.0482145	0.0170302	-0.110046	1.76878
AC027288.3	1.30213	0.714723	0.400657	0.145862
AC027307.2	0.767522	0.353819	0.348706	0.451219
AC027307.3	1.38289	0.778063	0.685977	0.108985
AC027644.3	-0.202008	0.0757667	-0.174352	1.12052
AC027682.1	1.38334	0.778419	0.493909	0.108787
AC027682.6	1.04814	0.530805	0.391801	0.275065
AC027702.1	-1.33415	0.739557	-0.58453	0.131028
AC034213.1	1.39643	0.788909	0.399527	0.102973
AC034236.2	0.192389	0.0718921	-0.0766264	1.14332
AC036176.1	0.691494	0.310464	0.224423	0.507989
AC036214.1	1.48274	0.859659	0.428077	0.0656737
AC037459.3	0.0228327	0.00798416	-0.252709	2.09777
AC040162.1	1.75167	1.09782	0.928004	-0.0405301
AC040169.1	0.994445	0.494839	0.188806	0.305536
AC040970.1	1.18059	0.623846	0.431533	0.204923
AC040977.1	0.191978	0.0717273	0.0702547	1.14432
AC044802.2	0.972501	0.48043	0.763508	0.31837
AC044849.1	0.528742	0.224036	0.0460576	0.649682
AC046143.1	2.05356	1.39772	0.946427	-0.145419
AC048341.1	0.955751	0.469544	0.584318	0.328324
AC048341.2	1.23232	0.661875	0.511343	0.179224
AC051619.5	0.335101	0.132209	0.26711	0.878739
AC055713.1	-0.130581	0.0476402	-0.521653	1.32203
AC058791.1	-0.303533	0.118339	-0.175337	0.926871
AC060780.1	-0.341478	0.135048	-0.0390498	0.869513
AC061992.1	1.20566	0.642161	0.35906	0.192356
AC062017.1	0.0147857	0.00515374	0.145916	2.28788
AC062029.1	-0.993178	0.494002	-0.462077	0.306271
AC064807.1	0.0860805	0.0308626	0.203663	1.51057
AC064836.3	1.05271	0.533909	0.546007	0.272533
AC067735.1	-0.130793	0.0477212	0.116318	1.32129
AC067750.1	0.789135	0.366497	0.27468	0.43593
AC067852.2	0.260753	0.100024	0.128188	0.999894
AC068234.2	0.533372	0.226376	0.369309	0.645169
AC068338.2	1.80504	1.14831	0.675396	-0.0600576
AC068338.3	1.30832	0.719495	0.592503	0.142972
AC068473.5	-0.196008	0.0733467	-0.305222	1.13462
AC068491.3	0.461457	0.190796	0.29976	0.719431
AC068580.4	0.601731	0.261731	0.257275	0.582145
AC068620.1	1.02197	0.513151	0.469065	0.289755
AC068870.2	2.49212	1.8962	0.892197	-0.277885
AC068888.1	1.75306	1.09912	0.884427	-0.0410448
AC069148.1	0.85666	0.407119	0.117163	0.390279
AC069185.1	0.588039	0.254529	0.346121	0.594262
AC069224.1	1.09861	0.565523	0.654985	0.24755
AC069234.2	0.960489	0.472614	0.503017	0.325494
AC069503.1	-0.359237	0.143019	-0.453953	0.844608
AC069503.2	1.9149	1.25565	0.660815	-0.0988669
AC069544.1	0.590838	0.255997	0.564341	0.591766
AC072061.1	0.562776	0.241399	0.408921	0.617264
AC073111.5	0.15094	0.0555059	0.119838	1.25566
AC073195.1	0.696264	0.313127	-0.0229676	0.50428
AC073263.2	0.782341	0.362495	0.662882	0.440698
AC073332.1	1.63003	0.986751	0.732377	0.0057926
AC073335.2	-0.481572	0.200583	-0.271629	0.697706
AC073365.1	1.11289	0.57551	0.790295	0.239947
AC073370.1	2.19561	1.55096	0.915842	-0.1906
AC073389.1	1.31852	0.72739	0.173698	0.138232
AC073508.3	0.551738	0.235728	0.212314	0.62759
AC073529.1	0.476793	0.198246	0.120129	0.702795
AC073575.2	1.29498	0.709232	0.443294	0.149211
AC073610.3	1.25613	0.679708	0.54359	0.167678
AC073611.1	2.73828	2.20922	1.13028	-0.344238
AC073896.2	-0.671144	0.299184	-0.0716754	0.524062
AC073896.3	0.841198	0.397681	0.22376	0.400465
AC073957.3	0.465701	0.19285	-0.116262	0.71478
AC074032.1	-0.378911	0.151962	-0.165341	0.818265
AC074117.1	0.401132	0.162208	0.212479	0.789929
AC078846.1	-1.31467	0.724401	-0.502114	0.140021
AC078850.1	1.64513	1.00023	0.344032	-0.000102047
AC078883.1	0.851905	0.404208	0.447903	0.393395
AC078883.3	0.926485	0.450756	0.120723	0.346058
AC078909.1	0.70786	0.319634	0.270504	0.495347
AC079089.1	1.36776	0.766014	0.415211	0.115764
AC079174.2	1.41572	0.80449	0.584679	0.0944791
AC079209.1	2.50281	1.9093	0.940441	-0.280874
AC079305.1	0.913268	0.442369	-0.117365	0.354216
AC079354.3	0.315283	0.123466	0.126445	0.908452
AC079610.2	0.521328	0.220303	0.144847	0.65698
AC079834.2	0.762176	0.350708	0.136644	0.455055
AC079922.2	-0.552845	0.236295	-0.0039049	0.626546
AC079949.2	1.0681	0.544429	0.661705	0.264059
AC080013.1	-0.953425	0.46804	-0.613431	0.329717
AC080038.1	1.3393	0.743583	1.02413	0.12867
AC083798.2	0.631174	0.277425	0.200256	0.556854
AC083843.3	0.915467	0.44376	0.496656	0.352852
AC083880.1	0.278162	0.107411	0.248701	0.968951
AC084018.2	0.460521	0.190344	0.439221	0.720461
AC084033.3	-1.19325	0.633068	-0.253698	0.198549
AC084036.1	0.708267	0.319863	0.412255	0.495036
AC084346.2	1.28493	0.701541	0.461211	0.153947
AC087190.1	0.754947	0.346515	0.190495	0.460278
AC087239.1	0.677318	0.302591	0.278415	0.519144
AC087392.1	0.890101	0.42781	0.408679	0.368749
AC087477.2	0.911917	0.441514	0.568754	0.355055
AC087482.1	0.8722	0.416686	0.0849492	0.380191
AC087500.1	1.60767	0.966934	0.628157	0.0146031
AC087623.3	0.770351	0.35547	0.617021	0.449197
AC087645.2	-0.264458	0.101589	-0.141992	0.993153
AC087741.1	0.286081	0.110801	-0.475339	0.955456
AC089983.1	1.32643	0.733536	-0.0159704	0.134579
AC090061.1	1.3599	0.759789	0.526512	0.119307
AC090109.1	1.42374	0.811004	0.41368	0.090977
AC090114.2	0.00607218	0.00210921	0.0851759	2.67588
AC090152.1	0.91188	0.441491	0.234017	0.355078
AC090204.1	-0.520694	0.219985	0.126139	0.657608
AC090360.1	0.4898	0.204623	0.0689753	0.689045
AC090409.1	0.195188	0.0730167	0.241913	1.13658
AC090517.4	2.05021	1.3942	0.833915	-0.144326
AC090587.1	0.859623	0.408937	0.48237	0.388344
AC090673.1	0.718056	0.325392	0.254651	0.487593
AC090825.1	0.144939	0.0531748	0.241822	1.27429
AC090826.1	1.34014	0.744236	0.536906	0.12829
AC090833.1	1.0237	0.514311	0.718312	0.288774
AC090912.2	1.21775	0.651072	0.197159	0.186371
AC091057.4	0.3503	0.138995	-0.0390609	0.857
AC091057.6	0.769609	0.355036	0.112834	0.449727
AC091078.1	1.10586	0.57059	0.296871	0.243676
AC091132.5	1.53108	0.900487	0.653198	0.0455228
AC091153.3	-0.287996	0.111624	-0.213119	0.952244
AC091271.1	-0.757487	0.347986	-0.207258	0.458438
AC091729.3	-0.83	0.390896	-0.279063	0.407938
AC091959.3	1.3271	0.734055	0.712402	0.134271
AC092040.1	2.33431	1.70816	1.04616	-0.232528
AC092069.1	0.642299	0.283429	0.299457	0.547556
AC092115.3	-0.121387	0.0441272	0.0407085	1.35529
AC092118.1	0.301448	0.117434	-0.113351	0.930207
AC092119.2	1.77027	1.11529	0.583683	-0.0473883
AC092123.1	-0.157117	0.0579161	-0.249533	1.2372
AC092140.1	1.11222	0.575044	0.281215	0.240299
AC092164.1	0.215168	0.0811119	0.254005	1.09092
AC092171.3	0.0632248	0.022465	-0.0592471	1.64849
AC092171.4	-0.012532	0.0043643	0.0720165	2.36009
AC092171.5	0.733663	0.334273	0.219505	0.475899
AC092279.1	-0.440377	0.180677	0.0456235	0.743098
AC092295.2	0.64249	0.283532	0.514344	0.547398
AC092329.3	0.150324	0.0552663	0.085838	1.25754
AC092336.1	0.651324	0.288329	-0.0420254	0.540112
AC092535.1	2.07682	1.42228	0.992894	-0.152985
AC092683.1	0.784351	0.363677	0.0853516	0.439285
AC092687.3	-0.492304	0.205857	-0.523718	0.686435
AC092718.3	-0.753241	0.345528	-0.583782	0.461516
AC092747.4	-0.705769	0.318458	-0.134919	0.496948
AC092803.2	-0.681049	0.304657	-0.0375602	0.516189
AC092807.3	1.91988	1.26063	1.21174	-0.100586
AC092835.1	0.262806	0.100891	-0.0678476	0.996148
AC092910.3	-0.739848	0.337815	-0.483016	0.471321
AC093157.1	0.521053	0.220165	-0.146552	0.657252
AC093227.1	0.379631	0.152292	0.0722895	0.817324
AC093249.6	-0.2439	0.0929604	-0.0313002	1.0317
AC093297.2	1.44684	0.829902	0.651747	0.0809734
AC093323.1	1.01327	0.507334	0.091189	0.294706
AC093462.1	0.0348834	0.0122565	0.154488	1.91163
AC093495.1	1.2278	0.658518	0.397652	0.181432
AC093512.1	2.70467	2.16506	1.02679	-0.335469
AC093525.4	0.781493	0.361996	0.396515	0.441296
AC093525.6	0.0898815	0.0322735	-0.0424834	1.49115
AC093525.7	1.24163	0.668828	0.771026	0.174686
AC093627.4	0.357318	0.142153	0.329119	0.847245
AC093627.5	-0.222283	0.0840232	-0.0610183	1.0756
AC093635.1	-0.447476	0.184069	-0.324821	0.735019
AC093673.1	-1.26022	0.682787	-0.108654	0.165715
AC093677.2	-0.0435784	0.0153645	0.221726	1.81348
AC093827.4	0.0145061	0.00505573	-0.229402	2.29622
AC093895.1	1.25977	0.682448	0.470875	0.16593
AC093901.1	0.19645	0.0735245	-0.162472	1.13357
AC093915.1	0.228103	0.0864158	-0.0150943	1.06341
AC096536.1	0.504215	0.211753	0.508504	0.67417
AC096642.1	1.05086	0.532653	0.608633	0.273555
AC096677.1	0.949358	0.465415	0.433166	0.33216
AC096733.2	1.10493	0.569935	0.627913	0.244175
AC096992.2	0.0120227	0.00418607	0.231815	2.37819
AC097059.1	0.946527	0.463591	0.513074	0.333865
AC097103.2	0.73254	0.333632	0.279031	0.476733
AC097358.2	1.94885	1.28975	0.942469	-0.110507
AC097359.2	1.74602	1.09254	0.612823	-0.0384356
AC097376.2	1.40106	0.792635	0.509346	0.100927
AC097468.3	1.22036	0.652998	0.759576	0.185088
AC097532.2	0.776793	0.359238	0.175032	0.444618
AC097534.2	-1.11023	0.573645	-0.259062	0.241357
AC098487.1	1.55967	0.925037	0.257034	0.0338409
AC098850.3	0.342905	0.135685	0.468482	0.867469
AC098864.1	2.18285	1.53687	0.962859	-0.186637
AC099518.5	-0.0679779	0.0241991	0.0536975	1.6162
AC099522.2	-0.641746	0.283129	-0.325528	0.548015
AC099568.2	0.643111	0.283869	0.529154	0.546883
AC099778.1	-0.228542	0.0865967	-0.17495	1.0625
AC099791.2	0.167588	0.0620272	-0.254368	1.20742
AC099850.1	-0.111336	0.0403147	-0.281949	1.39454
AC100793.2	-1.4824	0.85938	-0.573353	0.0658145
AC100800.1	2.20408	1.56034	0.739702	-0.19322
AC100810.1	-0.0156062	0.00544154	-0.25225	2.26428
AC100814.1	0.932664	0.454699	0.480214	0.342276
AC102953.2	1.27125	0.691134	0.487194	0.160438
AC103591.3	0.585996	0.253459	0.399949	0.596091
AC103691.1	0.027057	0.0094772	0.338164	2.02332
AC103702.2	0.07087	0.0252575	-0.0702792	1.59761
AC103706.1	0.969359	0.478381	0.578078	0.320226
AC103718.1	2.11855	1.46686	0.635505	-0.166388
AC103740.2	1.83998	1.18195	0.807513	-0.0725974
AC104024.2	1.2575	0.680739	0.643867	0.16702
AC104506.1	1.25248	0.676961	0.354437	0.169436
AC104532.2	0.950917	0.46642	0.469802	0.331222
AC104653.1	0.0110537	0.0038472	0.0414019	2.41486
AC104667.2	0.0592945	0.0210358	-0.324087	1.67704
AC104794.2	1.19583	0.634949	0.348132	0.197261
AC104825.1	-0.173258	0.0642666	0.0154907	1.19201
AC104958.2	-0.0605305	0.0214848	-0.490911	1.66787
AC104984.3	0.531739	0.22555	0.718616	0.646756
AC104986.2	-0.222058	0.083931	-0.11289	1.07608
AC105277.1	1.26533	0.686652	0.482328	0.163263
AC105285.1	-0.555624	0.23772	-0.272334	0.623934
AC105446.1	1.33536	0.740497	0.722321	0.130477
AC105760.2	-1.49006	0.865787	-0.5551	0.0625889
AC105942.1	-0.626419	0.274872	-0.22784	0.56087
AC105999.2	-0.114832	0.0416376	-0.297577	1.38051
AC106707.1	-0.0301328	0.0105675	-0.131349	1.97603
AC106739.1	1.86575	1.20706	0.614367	-0.0817279
AC106782.2	1.73273	1.08016	0.465757	-0.0334865
AC106791.1	0.255102	0.0976464	0.231157	1.01034
AC106795.2	2.82976	2.3317	1.06153	-0.367672
AC106869.1	1.78181	1.12619	0.931462	-0.0516132
AC106886.5	0.511664	0.215463	0.241928	0.666627
AC106897.1	-0.92029	0.446817	-0.655523	0.34987
AC106900.2	-0.919623	0.446394	-0.59487	0.350281
AC107068.1	0.381622	0.153204	0.0815393	0.814731
AC107375.1	-0.0399814	0.0140762	0.0328157	1.85152
AC107871.1	2.20697	1.56355	0.595769	-0.194112
AC107959.4	0.795739	0.370401	0.457821	0.431327
AC108002.1	1.56438	0.929105	0.736939	0.031935
AC108047.1	2.27608	1.64124	0.940852	-0.215173
AC108062.1	1.33906	0.743392	0.715828	0.128782
AC108134.2	0.956507	0.470034	0.53178	0.327871
AC108463.3	-1.75104	1.09723	-0.765582	-0.0402973
AC108471.2	-0.791798	0.368069	-0.315751	0.43407
AC108488.1	0.845102	0.400056	0.653528	0.397879
AC108673.3	0.553413	0.236586	0.471457	0.626011
AC108860.2	0.85064	0.403434	0.193876	0.394227
AC108863.1	1.06759	0.544075	0.46476	0.264341
AC109322.1	0.351076	0.139344	0.479542	0.855913
AC109347.1	0.233292	0.0885573	-0.0860702	1.05278
AC109454.2	2.25774	1.62045	0.851376	-0.209636
AC110015.1	0.544818	0.232191	0.325849	0.634154
AC110048.2	1.19018	0.630824	0.67435	0.200092
AC110285.2	-0.570771	0.245533	-0.058559	0.609891
AC110285.6	-0.274317	0.105772	-0.232388	0.97563
AC110769.2	0.275644	0.106337	0.140784	0.973315
AC112220.2	1.20524	0.641849	0.449683	0.192567
AC112220.4	1.60806	0.967284	0.655532	0.0144461
AC113383.1	0.659733	0.292919	0.176667	0.533253
AC114271.1	-0.636259	0.280164	-0.183082	0.552587
AC114284.1	1.89561	1.23647	0.690336	-0.0921839
AC114490.3	-0.100157	0.0361083	0.351087	1.44239
AC114760.2	-1.04441	0.528273	-0.528768	0.277142
AC114811.2	0.628469	0.275972	0.302597	0.559135
AC116366.3	1.50191	0.875751	0.417296	0.0576194
AC116407.1	1.06874	0.544866	0.52364	0.26371
AC116407.2	1.08994	0.559497	0.496444	0.252202
AC116913.1	0.00770284	0.00267737	0.193889	2.57229
AC117402.1	1.69465	1.04506	0.816982	-0.0191415
AC117505.1	-0.0804895	0.0287947	-0.015283	1.54069
AC118549.1	-1.43832	0.822912	-0.433347	0.0846465
AC118553.1	-0.530488	0.224918	-0.120163	0.647976
AC120053.1	-0.0271155	0.00949792	0.264731	2.02237
AC121761.1	1.40157	0.793053	0.77931	0.100698
AC124016.1	0.628225	0.275841	0.275927	0.559342
AC124068.2	0.376411	0.150819	0.0165987	0.821544
AC124283.1	1.03591	0.522522	0.611003	0.281896
AC124312.1	0.786887	0.36517	0.259881	0.437504
AC124319.2	1.2511	0.675926	0.401853	0.170101
AC124798.1	-0.0516822	0.0182801	-0.739993	1.73802
AC125807.2	1.68682	1.03791	0.628395	-0.0161607
AC127024.5	1.86542	1.20673	0.843269	-0.0816113
AC127070.1	3.28802	2.99601	1.33452	-0.476544
AC127521.1	1.67739	1.02933	0.895872	-0.0125553
AC128688.2	0.499298	0.209314	0.245669	0.679202
AC130324.1	0.704489	0.317738	0.313344	0.497931
AC130324.3	1.14528	0.598437	0.269463	0.222982
AC130343.2	1.27321	0.692617	0.569372	0.159507
AC130650.2	-0.83315	0.392801	-0.111408	0.405828
AC132192.1	1.9022	1.243	0.647561	-0.0944714
AC132192.2	1.52636	0.896458	0.553023	0.04747
AC132872.1	1.12472	0.583843	0.257222	0.233704
AC133550.2	0.876325	0.41924	0.361797	0.377537
AC135048.3	1.44712	0.830131	0.659576	0.0808535
AC135178.5	0.691662	0.310557	0.526306	0.507859
AC137630.3	2.50569	1.91283	0.98158	-0.281677
AC137767.1	-2.01293	1.35532	-0.800205	-0.132041
AC137932.3	0.689693	0.30946	0.153186	0.509396
AC138150.1	0.477433	0.198559	0.250658	0.702111
AC138150.2	0.947571	0.464263	0.206209	0.333236
AC138696.2	-0.0313096	0.0109853	0.168028	1.95919
AC138904.1	-0.471123	0.195483	-0.477647	0.70889
AC139530.1	0.228111	0.0864193	-0.201139	1.06339
AC139795.3	0.34265	0.13557	0.353491	0.867835
AC139887.2	-0.400186	0.161768	-0.141247	0.791108
AC142472.1	-0.0824269	0.0295102	-0.0831347	1.53003
AC144652.1	-0.608965	0.265561	-0.145811	0.575835
AC145124.1	0.516692	0.217978	0.374305	0.661588
AC145207.5	1.596	0.956668	0.570886	0.0192389
AC145285.2	1.85115	1.1928	0.671592	-0.0765694
AC145285.6	-0.39324	0.158551	-0.0709742	0.799831
AC145343.1	-0.398216	0.160854	0.125618	0.793567
AC146944.4	2.88061	2.40123	1.05137	-0.380434
AC147067.1	0.396113	0.15988	0.0905961	0.796206
AC147651.1	1.10052	0.566855	0.678953	0.246528
AC211476.2	0.740928	0.338435	0.126851	0.470525
AC231981.1	0.369562	0.147697	0.0673972	0.830628
AC232271.1	1.53274	0.901905	0.7893	0.0448394
AC233266.2	1.81286	1.15579	0.550772	-0.0628802
AC233280.1	0.8766	0.419411	0.300359	0.37736
AC233723.1	0.773417	0.357262	0.270595	0.447014
AC234582.1	2.27533	1.6404	0.820839	-0.214949
AC234772.2	0.697397	0.313761	0.228127	0.503401
AC234772.3	-1.19843	0.636853	-0.504023	0.195961
AC239799.2	0.510357	0.214811	0.465137	0.667943
AC239800.3	0.528833	0.224082	0.25906	0.649592
AC239868.2	0.493111	0.206255	0.0176406	0.685596
AC239868.3	2.06756	1.41247	0.681132	-0.14998
AC240274.1	0.529013	0.224173	0.205054	0.649416
AC242426.2	0.826394	0.38872	0.347801	0.410363
AC243964.2	1.13023	0.587735	0.628784	0.230818
AC244090.1	1.30882	0.719885	0.615827	0.142737
AC245041.1	2.37572	1.75656	0.919176	-0.244664
AC245041.2	0.707079	0.319194	0.393258	0.495945
AC245060.5	-0.304728	0.118859	-0.250525	0.924969
AC245060.6	0.905163	0.437255	0.381399	0.359266
AC245140.2	0.264844	0.101752	0.022382	0.992456
AC245297.2	0.750095	0.343711	0.367442	0.463806
AC245297.3	0.0449657	0.0158623	0.378439	1.79963
AC245452.1	2.20156	1.55755	0.55888	-0.192441
AC245595.1	3.46402	3.27381	1.33609	-0.515053
ACAA1	0.00162174	0.00056232	0.155063	3.25002
ACAA2	1.78609	1.13026	0.788738	-0.0531775
ACACA	-2.31824	1.68956	-0.867151	-0.227774
ACACB	0.0292784	0.0102643	-0.0300919	1.98867
ACAD10	1.71708	1.06567	0.623635	-0.0276233
ACAD11				#NUM!
ACAD8	-0.39329	0.158574	-0.0781965	0.799768
ACAD9	-0.0987206	0.0355705	-0.218457	1.44891
ACADL	0.111936	0.0405414	0.356171	1.3921
ACADM	-2.82224	2.32151	-1.07087	-0.365771
ACADS	0.302308	0.117807	0.577485	0.928829
ACADSB	-1.40732	0.797691	-0.377868	0.0981651
ACADVL	-3.23009	2.90733	-0.963424	-0.463494
ACAN				#NUM!
ACAP1	-0.272112	0.104834	-0.131449	0.9795
ACAP2	1.03831	0.524144	0.135288	0.280549
ACAP3	2.30697	1.67658	0.753896	-0.224425
ACAT1	-3.29059	2.99998	-1.21413	-0.477118
ACAT2	-4.57063	5.31269	-1.15498	-0.725315
ACBD3	1.14814	0.600477	0.552611	0.221504
ACBD4	1.40107	0.792646	0.33372	0.100921
ACBD5	0.324624	0.127572	0.206877	0.894244
ACBD6	-0.939634	0.459161	-0.603973	0.338035
ACBD7	-0.0537885	0.019041	-0.117154	1.72031
ACCS	0.147286	0.0540853	0.206223	1.26692
ACCSL				#NUM!
ACD	-2.30332	1.67239	-0.720306	-0.223337
ACE				#NUM!
ACE2				#NUM!
ACER1				#NUM!
ACER2				#NUM!
ACER3	0.401835	0.162534	0.100827	0.789057
ACHE	1.79809	1.14167	0.886853	-0.0575395
ACIN1	0.0324781	0.0114006	-0.0275134	1.94307
ACKR2				#NUM!
ACKR3	1.02673	0.516339	0.679765	0.287065
ACKR4				#NUM!
ACLY	-1.47453	0.852814	-0.3157	0.0691454
ACMSD				#NUM!
ACN9				#NUM!
ACO1	-1.25582	0.67947	-0.286085	0.16783
ACO2	-0.652972	0.289227	-0.181387	0.538762
ACOT1				#NUM!
ACOT11	-0.287561	0.111437	-0.166834	0.952972
ACOT12				#NUM!
ACOT13	-0.0597779	0.0212114	0.09947	1.67343
ACOT2	-0.51171	0.215486	-0.071813	0.666581
ACOT4	0.260463	0.0999023	0.0918667	1.00042
ACOT6				#NUM!
ACOT7	-2.50185	1.90812	-0.782498	-0.280607
ACOT8	-0.0559763	0.0198326	0.10223	1.70262
ACOT9	-2.22428	1.58283	-0.628844	-0.199435
ACOX1	2.44707	1.84153	0.811795	-0.265178
ACOX2	-1.35217	0.753687	-0.388093	0.122809
ACOX3	1.04931	0.531597	0.540792	0.274418
ACOXL				#NUM!
ACP1	-2.49003	1.89366	-1.04713	-0.277301
ACP2	1.69697	1.04718	0.633564	-0.0200214
ACP5	0.344456	0.136378	0.280913	0.865257
ACP6	0.0241561	0.00845138	-0.0848539	2.07307
ACPL2				#NUM!
ACPP	0.902382	0.435504	0.513037	0.361008
ACPT				#NUM!
ACR				#NUM!
ACRBP				#NUM!
ACRC				#NUM!
ACRV1				#NUM!
ACSBG1				#NUM!
ACSBG2				#NUM!
ACSF2	-1.2912	0.706334	-0.659725	0.15099
ACSF3	-0.733919	0.334419	-0.335926	0.475709
ACSL1	1.15283	0.603834	0.591801	0.219082
ACSL3	-1.55782	0.923434	-0.573362	0.0345941
ACSL4	-2.53911	1.9541	-0.911045	-0.290947
ACSL5	0.672642	0.30001	0.340465	0.522865
ACSL6				#NUM!
ACSM1				#NUM!
ACSM2A				#NUM!
ACSM2B				#NUM!
ACSM3	1.67271	1.02509	0.827345	-0.0107627
ACSM4				#NUM!
ACSM5				#NUM!
ACSS1	1.55339	0.919614	0.603912	0.0363943
ACSS2	1.01077	0.505668	-0.0372335	0.296134
ACSS3	0.291258	0.113028	0.140847	0.946815
ACTA1				#NUM!
ACTA2	-2.34706	1.72299	-1.6199	-0.236283
ACTB	-3.52092	3.36632	-1.16692	-0.527155
ACTBL2				#NUM!
ACTC1				#NUM!
ACTG1	-4.53109	5.23108	-1.71554	-0.718592
ACTG2				#NUM!
ACTL10	1.34774	0.750204	0.60822	0.124821
ACTL6A	-0.513809	0.216535	-0.27636	0.664472
ACTL6B				#NUM!
ACTL7A				#NUM!
ACTL7B				#NUM!
ACTL8				#NUM!
ACTL9				#NUM!
ACTN1	-2.16189	1.51387	-0.617856	-0.180088
ACTN1-AS1	0.951557	0.466833	0.298886	0.330838
ACTN2				#NUM!
ACTN3				#NUM!
ACTN4	-1.01649	0.509485	-0.402783	0.292869
ACTR10	-0.37258	0.149071	-0.0798469	0.826606
ACTR1A	-2.84908	2.358	-1.02938	-0.372544
ACTR1B	-1.39819	0.790329	-0.476321	0.102192
ACTR2	-2.14611	1.49667	-0.798047	-0.175126
ACTR3	-2.58494	2.0114	-1.22506	-0.303499
ACTR3B	0.487159	0.203324	0.159049	0.691812
ACTR3C	1.60431	0.963976	0.683113	0.0159339
ACTR5	2.12405	1.47278	0.858604	-0.168137
ACTR6	-1.3844	0.779269	-0.82968	0.108312
ACTR8	-0.385362	0.154921	0.142845	0.809891
ACTRT1				#NUM!
ACTRT2				#NUM!
ACTRT3	1.63575	0.991847	0.579271	0.00355543
ACVR1	-0.1687	0.0624657	-0.12498	1.20436
ACVR1B	1.02125	0.512664	0.427851	0.290167
ACVR1C	0.65163	0.288496	0.3707	0.539861
ACVR2A	1.00683	0.503047	0.299156	0.298391
ACVR2B	-0.442298	0.181593	-0.327552	0.740901
ACVRL1				#NUM!
ACY1				#NUM!
ACY3	-0.0976419	0.035167	-0.243681	1.45387
ACYP1	-2.04116	1.38471	-0.401473	-0.141359
ACYP2	0.370648	0.148191	-0.0329215	0.829177
ADA	-0.0803879	0.0287571	-0.0373996	1.54125
ADAD1				#NUM!
ADAD2				#NUM!
ADAL	1.2895	0.70503	0.502328	0.151792
ADAM10	0.301205	0.117328	-0.119571	0.930597
ADAM11				#NUM!
ADAM12	-0.240963	0.0917381	-0.239176	1.03745
ADAM15	-1.99217	1.3339	-0.613321	-0.125125
ADAM17	1.25002	0.675112	0.671136	0.170624
ADAM18				#NUM!
ADAM19	-1.11568	0.577477	-0.303936	0.238466
ADAM2				#NUM!
ADAM20				#NUM!
ADAM21				#NUM!
ADAM22	0.195616	0.073189	0.275996	1.13555
ADAM23	0.623897	0.27352	0.129786	0.563011
ADAM28	1.31892	0.727697	0.684912	0.13805
ADAM29				#NUM!
ADAM30				#NUM!
ADAM32	1.14821	0.600529	0.507884	0.221466
ADAM33				#NUM!
ADAM7				#NUM!
ADAM8	-1.3657	0.764381	0.0294311	0.11669
ADAM9	-1.89046	1.23137	-0.849725	-0.0903883
ADAMDEC1				#NUM!
ADAMTS1	-0.857984	0.407931	-0.0698585	0.389413
ADAMTS10				#NUM!
ADAMTS12	-0.162492	0.0600225	-0.284432	1.22169
ADAMTS13	1.7097	1.05887	1.03153	-0.0248431
ADAMTS14	1.64947	1.00413	0.868286	-0.00179051
ADAMTS15	2.27747	1.64283	0.805995	-0.215592
ADAMTS16	-0.0169986	0.00593031	-0.0250275	2.22692
ADAMTS17				#NUM!
ADAMTS18				#NUM!
ADAMTS19				#NUM!
ADAMTS2	1.60207	0.962004	0.789958	0.0168233
ADAMTS20				#NUM!
ADAMTS3	-0.913072	0.442244	-0.398218	0.354338
ADAMTS4				#NUM!
ADAMTS5	1.27271	0.692241	0.769826	0.159743
ADAMTS6	-0.349837	0.138787	-0.249916	0.85765
ADAMTS7	1.72285	1.071	0.996712	-0.0297888
ADAMTS8				#NUM!
ADAMTS9	0.88212	0.422837	0.498762	0.373827
ADAMTSL1	0.531315	0.225336	0.120494	0.64717
ADAMTSL2				#NUM!
ADAMTSL3				#NUM!
ADAMTSL4	0.411499	0.167039	0.456848	0.777181
ADAMTSL5	0.368438	0.147186	0.0917575	0.832133
ADAP1	0.499535	0.209431	-0.0601651	0.678959
ADAP2	0.362396	0.144446	0.345898	0.840293
ADAR	1.10717	0.571505	0.528678	0.24298
ADARB1	0.0995837	0.0358936	0.0176502	1.44498
ADARB2				#NUM!
ADAT1	-0.692499	0.311024	-0.182121	0.507206
ADAT2	0.108303	0.0391699	-0.0957922	1.40705
ADAT3	1.5432	0.910856	0.817646	0.0405501
ADC				#NUM!
ADCK1	0.718914	0.325878	0.260695	0.486945
ADCK2	-0.455291	0.187822	-0.159333	0.726254
ADCK3				#NUM!
ADCK4				#NUM!
ADCK5	0.053231	0.0188395	-0.0457506	1.72493
ADCY1	1.06895	0.545015	0.545831	0.263592
ADCY10				#NUM!
ADCY2				#NUM!
ADCY3	0.171363	0.0635171	0.419979	1.19711
ADCY4				#NUM!
ADCY5				#NUM!
ADCY6	0.841787	0.398039	0.575146	0.400074
ADCY7	-0.185362	0.0690788	-0.228968	1.16066
ADCY8				#NUM!
ADCY9	2.10586	1.45322	0.664517	-0.162333
ADCYAP1				#NUM!
ADCYAP1R1				#NUM!
ADD1	-1.14429	0.597726	-0.420604	0.223498
ADD2	0.0234425	0.00819936	0.120656	2.08622
ADD3	0.129814	0.0473461	-0.117973	1.32472
ADGB				#NUM!
ADGRA2	1.52407	0.894512	0.543971	0.0484139
ADGRA3	-1.30119	0.714004	-0.374836	0.146299
ADGRB2	0.413295	0.16788	0.215623	0.775
ADGRE1	1.74725	1.09369	0.747884	-0.0388935
ADGRE2	-0.476873	0.198286	-0.0942519	0.702709
ADGRE5	-0.990099	0.491972	-0.686488	0.30806
ADGRF1	-0.186203	0.0694146	-0.0188166	1.15855
ADGRF4	0.503127	0.211213	0.48303	0.67528
ADGRF5	0.434651	0.177952	-0.0307432	0.749698
ADGRG1	2.15775	1.50935	1.16245	-0.178789
ADGRG2	1.71334	1.06221	0.715127	-0.0262121
ADGRG6	-2.84273	2.34934	-1.43553	-0.370945
ADGRL1	-1.50347	0.877061	-0.633834	0.0569701
ADGRL2	-0.0885778	0.0317891	0.221258	1.49772
ADH1A				#NUM!
ADH1B				#NUM!
ADH1C				#NUM!
ADH4				#NUM!
ADH5	-4.11404	4.40999	-1.47321	-0.644437
ADH6				#NUM!
ADH7				#NUM!
ADHFE1				#NUM!
ADI1	1.16168	0.610185	0.525523	0.214538
ADIG				#NUM!
ADIPOQ				#NUM!
ADIPOR1	0.981219	0.486134	0.582987	0.313244
ADIPOR2	0.199203	0.0746342	-0.0824874	1.12706
ADIRF	-2.36688	1.74617	0.11383	-0.242087
ADK	-4.29646	4.76024	-1.61487	-0.677629
ADM	0.990335	0.492127	0.122381	0.307923
ADM2	1.16029	0.609186	0.2236	0.21525
ADM5	0.0547991	0.0194065	0.111191	1.71205
ADNP	-1.1356	0.591546	-0.463414	0.228012
ADNP-AS1	2.03684	1.38019	0.970138	-0.13994
ADNP2	0.695127	0.312491	0.404785	0.505162
ADO	0.132075	0.0482132	0.431898	1.31683
ADORA1	1.55479	0.920826	0.605881	0.0358223
ADORA2A				#NUM!
ADORA2B	-0.96388	0.474815	-0.161857	0.323475
ADORA3				#NUM!
ADPGK	-0.51605	0.217656	-0.309319	0.662229
ADPRH				#NUM!
ADPRHL1	2.25194	1.61389	0.923078	-0.207874
ADPRHL2	-0.0381346	0.0134161	0.035429	1.87237
ADPRM	-0.0376095	0.0132287	0.071974	1.87848
ADRA1A				#NUM!
ADRA1B				#NUM!
ADRA1D				#NUM!
ADRA2A				#NUM!
ADRA2B				#NUM!
ADRA2C	0.68538	0.30706	0.195466	0.512777
ADRB1				#NUM!
ADRB2	0.130589	0.047643	0.0993451	1.322
ADRB3				#NUM!
ADRBK1				#NUM!
ADRBK2				#NUM!
ADRM1	-0.395019	0.159374	-0.330174	0.797583
ADSL	-1.92815	1.26891	-0.511777	-0.10343
ADSS	-1.23639	0.664909	-0.571875	0.177238
ADSSL1	-0.152695	0.0561895	-0.088533	1.25034
ADTRP	1.38055	0.776192	0.904707	0.110031
AEBP1				#NUM!
AEBP2	-1.63248	0.988937	-0.444135	0.00483153
AEN	1.19975	0.637823	0.248247	0.1953
AES	-0.293131	0.113835	0.241636	0.943724
AF106564.1	0.975622	0.482469	0.35847	0.31653
AF117829.1	0.558014	0.238948	0.221604	0.621697
AF121898.1	1.86476	1.20609	0.685606	-0.081378
AF127577.4	1.39714	0.789481	0.480681	0.102658
AF129075.2	0.420859	0.171431	0.136432	0.76591
AF196972.1	0.139027	0.0508887	-0.0583913	1.29338
AFAP1	-2.03164	1.37477	-0.89757	-0.13823
AFAP1-AS1	-0.110842	0.0401282	-0.185851	1.39655
AFAP1L1	1.93057	1.27133	0.836889	-0.10426
AFAP1L2	0.596191	0.25881	0.0482361	0.587019
AFDN	-0.642544	0.283561	-0.386426	0.547353
AFDN-DT	-0.456848	0.188571	-0.420003	0.724524
AFF1	-0.703035	0.316921	-0.38077	0.499049
AFF2				#NUM!
AFF3	-0.846133	0.400684	-0.390282	0.397197
AFF4	0.46358	0.191823	0.241179	0.717099
AFG1L	-1.13443	0.590717	-0.318968	0.228621
AFG3L2	0.596579	0.259014	0.047998	0.586676
AFM				#NUM!
AFMID	-0.5022	0.210752	-0.244284	0.676227
AFP	0.903174	0.436002	0.580234	0.360511
AFTPH	0.856181	0.406825	0.417435	0.390592
AGA	-0.0919876	0.0330571	0.086308	1.48074
AGAP1	0.0168762	0.00588731	-0.146809	2.23008
AGAP10				#NUM!
AGAP11				#NUM!
AGAP2				#NUM!
AGAP2-AS1	-1.19258	0.632577	-0.391098	0.198886
AGAP3	0.687078	0.308004	0.0652573	0.511444
AGAP4	1.9396	1.28041	0.766113	-0.10735
AGAP5	0.82158	0.385823	0.407181	0.413612
AGAP6	-0.160469	0.0592286	0.312203	1.22747
AGAP9	1.02186	0.513076	0.366754	0.289818
AGBL1				#NUM!
AGBL2				#NUM!
AGBL3	2.34951	1.72585	0.889947	-0.237004
AGBL4				#NUM!
AGBL5	-0.658271	0.292119	-0.680994	0.53444
AGER	0.534904	0.227153	0.258848	0.643682
AGFG1	-0.134283	0.0490614	-0.269213	1.30926
AGFG2	-0.0889128	0.0319135	-0.0717017	1.49603
AGGF1	0.536256	0.227838	0.0455944	0.642374
AGK	-0.565397	0.242752	-0.397502	0.614837
AGL	-0.99338	0.494136	-0.18749	0.306154
AGMAT	-1.84416	1.18601	-0.327961	-0.0740873
AGMO	0.426409	0.174048	0.0187233	0.759331
AGO1	-0.0830447	0.0297386	0.0376803	1.52668
AGO2	-0.59	0.255557	-0.39092	0.592512
AGO3	1.04987	0.531981	0.518536	0.274104
AGO4	-1.03974	0.525109	-0.229462	0.279751
AGPAT1	0.833789	0.393187	0.280857	0.405401
AGPAT2	-0.54974	0.234705	-0.112263	0.629478
AGPAT3	0.395104	0.159413	0.0618174	0.797477
AGPAT4	-0.45974	0.189967	-0.18146	0.721323
AGPAT5	-0.0907942	0.0326129	-0.0368969	1.48661
AGPAT6				#NUM!
AGPAT9				#NUM!
AGPS	0.700676	0.315598	0.425474	0.500866
AGR2	1.11466	0.576758	0.412144	0.239006
AGR3				#NUM!
AGRN	-0.672676	0.300028	-0.318727	0.522838
AGRP				#NUM!
AGT				#NUM!
AGTPBP1	-1.48592	0.862322	-0.680949	0.0643306
AGTR1				#NUM!
AGTR2				#NUM!
AGTRAP	1.71022	1.05934	0.607716	-0.0250359
AGXT				#NUM!
AGXT2				#NUM!
AHCTF1	-0.505338	0.212311	-0.338701	0.673027
AHCY	-2.98339	2.54496	-0.908596	-0.405681
AHCYL1	-3.54059	3.39861	-1.15922	-0.531301
AHCYL2	0.146155	0.0536464	0.180682	1.27046
AHDC1	0.452629	0.186541	0.101143	0.729225
AHI1	-1.98793	1.32955	-0.749803	-0.123705
AHNAK	-3.78598	3.8148	-1.63056	-0.581472
AHNAK2	0.510042	0.214654	0.609612	0.668261
AHR	1.64812	1.00292	0.646809	-0.00126618
AHRR	-0.203465	0.0763563	-0.362562	1.11716
AHSA1	-0.386629	0.155503	-0.18104	0.808261
AHSA2				#NUM!
AHSG				#NUM!
AHSP				#NUM!
AICDA				#NUM!
AIDA	-0.618365	0.270563	-0.130095	0.567731
AIF1				#NUM!
AIF1L	0.368648	0.147282	0.123198	0.831851
AIFM1	-0.406309	0.164616	-0.222987	0.783528
AIFM2	-1.911	1.25176	-0.649741	-0.0975216
AIFM3				#NUM!
AIG1	-4.19037	4.55487	-1.32191	-0.658476
AIM1				#NUM!
AIM1L				#NUM!
AIM2	-0.55337	0.236564	-0.573663	0.626052
AIMP1	-1.88844	1.22938	-0.375958	-0.0896857
AIMP2	-0.753225	0.345519	-0.199403	0.461528
AIP	-0.51139	0.215326	0.0872556	0.666903
AIPL1				#NUM!
AIRE				#NUM!
AJ011932.1	2.28462	1.65098	0.766303	-0.217741
AJAP1				#NUM!
AJM1	0.861478	0.410077	0.0528373	0.387135
AJUBA	2.10818	1.45571	0.963119	-0.163075
AK1	-0.0231997	0.00811365	0.042179	2.09078
AK2	-2.77234	2.25443	-0.920947	-0.353037
AK3	-0.814053	0.381308	-0.278425	0.418724
AK4	-0.734714	0.334874	-0.209618	0.475119
AK5	-0.484157	0.20185	-0.0289786	0.694972
AK6	-0.991437	0.492854	-0.615603	0.307282
AK7	0.408571	0.165671	0.10787	0.780752
AK8				#NUM!
AK9	-0.260775	0.100034	-0.155877	0.999854
AKAP1	-0.869211	0.41484	-0.0956094	0.382119
AKAP10	1.6835	1.03489	0.470387	-0.0148931
AKAP11	0.696176	0.313078	0.439223	0.504348
AKAP12	-1.63224	0.98872	-0.936779	0.00492688
AKAP13	0.688436	0.30876	0.211094	0.51038
AKAP14				#NUM!
AKAP17A	2.8152	2.31198	1.24581	-0.363984
AKAP2	0.365399	0.145807	0.0258898	0.836222
AKAP3				#NUM!
AKAP4				#NUM!
AKAP5	0.854083	0.40554	0.381325	0.391966
AKAP6	-1.89424	1.23511	-0.614908	-0.0917048
AKAP7	-0.592689	0.256968	-0.40988	0.590121
AKAP8	-0.357612	0.142285	-0.0644573	0.846841
AKAP8L	1.22033	0.652976	0.336539	0.185103
AKAP9	-1.0733	0.548002	-0.201156	0.261218
AKIP1	1.34301	0.746493	0.582507	0.126974
AKIRIN1	1.83021	1.17249	0.385738	-0.069111
AKIRIN2	-0.740071	0.337943	-0.407273	0.471157
AKNA	-0.283555	0.109718	0.1134	0.959723
AKNAD1	1.00067	0.498956	0.688997	0.301938
AKR1A1	0.716828	0.324697	0.402685	0.488522
AKR1B1	-0.275529	0.106288	0.220208	0.973515
AKR1B10	0.802008	0.374122	0.88416	0.426987
AKR1B15	-0.638354	0.281295	-0.332224	0.550837
AKR1C1	0.7645	0.352059	0.409504	0.453385
AKR1C2	-0.205741	0.0772781	0.275242	1.11194
AKR1C3	-1.81319	1.15611	0.204415	-0.0629997
AKR1C4				#NUM!
AKR1D1				#NUM!
AKR1E2	0.434329	0.177799	0.122985	0.750071
AKR7A2	-2.6627	2.11055	-0.939029	-0.324396
AKR7A3	0.562566	0.241291	0.177807	0.617458
AKT1	-0.0814675	0.0291557	-0.292212	1.53528
AKT1S1	1.3323	0.738109	0.445729	0.13188
AKT2	1.10295	0.568553	0.394569	0.245229
AKT3	-0.349131	0.138471	-0.185226	0.858642
AKTIP	1.99263	1.33438	0.678449	-0.125278
AL009178.3	0.406594	0.164749	0.193346	0.783178
AL020996.1	0.307312	0.119984	-0.0392823	0.920878
AL021368.2	-0.149509	0.0549491	-0.144585	1.26004
AL021453.1	0.16729	0.0619099	0.207133	1.20824
AL021707.2	0.239282	0.0910396	-0.0807334	1.04077
AL021707.6	-0.156225	0.0575675	-0.325397	1.23982
AL022068.1	0.840149	0.397044	0.153288	0.401162
AL022069.1	1.21114	0.646193	0.651296	0.189638
AL022238.2	0.89541	0.43113	0.545824	0.365392
AL022323.4	0.672417	0.299886	0.303723	0.523044
AL022328.4	0.30089	0.117191	0.220441	0.931104
AL023803.2	0.906958	0.438385	0.104624	0.358145
AL024507.2	0.483862	0.201705	0.25736	0.695283
AL031058.1	1.58074	0.943321	0.891816	0.0253403
AL031708.1	0.492387	0.205898	0.154456	0.686348
AL031714.1	0.675974	0.301848	0.296997	0.520211
AL031777.3	2.20812	1.56483	1.07282	-0.194466
AL031846.2	0.955334	0.469274	0.541312	0.328573
AL031848.2	0.688847	0.308989	0.279512	0.510058
AL031963.3	0.524478	0.221887	0.142966	0.653868
AL033397.1	0.9519	0.467055	0.405776	0.330632
AL033397.2	0.590296	0.255712	0.368948	0.592248
AL034417.2	-0.942807	0.461198	-0.233468	0.336112
AL034549.1	1.05334	0.53434	0.406962	0.272183
AL035071.1	-0.930389	0.453246	-0.173719	0.343666
AL035413.1	-0.569592	0.244921	-0.378429	0.610973
AL035446.1	1.13973	0.594483	0.549121	0.22586
AL035461.2	0.398159	0.160828	-0.0332459	0.793639
AL035563.1	2.46972	1.86892	0.92474	-0.27159
AL035661.1	0.716075	0.324271	0.123828	0.489092
AL035681.1	0.887318	0.426074	0.555056	0.370515
AL049548.1	1.22689	0.657842	0.767293	0.181878
AL049597.2	0.873065	0.417222	0.449487	0.379633
AL049629.2	0.144725	0.0530918	0.0402405	1.27497
AL049840.1	1.63154	0.988091	0.584121	0.00520296
AL050341.2	1.58322	0.945486	0.384061	0.0243448
AL078639.1	0.592718	0.256984	0.546866	0.590094
AL080250.1	0.32664	0.128462	0.297342	0.891226
AL080276.2	-0.0446756	0.0157581	-0.157169	1.8025
AL080317.1	-0.0569302	0.0201781	-0.0175696	1.69512
AL080317.2	2.1822	1.53616	0.84421	-0.186436
AL080317.3	0.169182	0.062656	0.070394	1.20304
AL096711.2	-0.190398	0.0710936	-0.356965	1.14817
AL096828.3	0.702021	0.316352	0.513132	0.499829
AL096865.1	0.836261	0.394684	0.41012	0.40375
AL109615.3	0.971757	0.479944	0.309657	0.318809
AL109741.1	1.36759	0.765878	0.571037	0.11584
AL109811.2	1.67173	1.0242	0.728789	-0.0103864
AL117329.1	-0.0728792	0.0259941	-0.245501	1.58513
AL117332.1	0.373636	0.149552	0.174822	0.825207
AL117335.1	0.244659	0.0932768	0.065479	1.03023
AL117336.3	0.299376	0.116535	0.095729	0.933543
AL117339.5	1.34684	0.749492	0.546445	0.125233
AL117379.1	0.474193	0.196978	0.210733	0.705582
AL118506.1	1.94973	1.29064	0.819114	-0.110804
AL118516.1	1.66281	1.01613	0.625952	-0.0069508
AL118558.3	1.60122	0.96126	0.528058	0.0171593
AL121601.1	0.231714	0.0879053	0.260294	1.05599
AL121603.2	-0.981642	0.486412	-0.635799	0.312996
AL121658.1	-0.309175	0.120796	-0.0373809	0.917948
AL121832.2	-0.171315	0.063498	0.109295	1.19724
AL121917.1	0.941107	0.460107	0.537439	0.337142
AL121944.1	-0.593461	0.257374	-0.477202	0.589435
AL122125.1	0.971138	0.479541	0.460688	0.319174
AL132639.2	0.3856	0.15503	0.254667	0.809584
AL132780.2	1.75966	1.10531	0.543415	-0.0434835
AL133215.2	0.553569	0.236666	0.245131	0.625865
AL133245.1	-0.63847	0.281358	-0.241907	0.550741
AL133338.1	0.133199	0.0486449	-0.0445647	1.31296
AL133410.1	0.246971	0.0942415	0.0680301	1.02576
AL133453.1	-0.458674	0.189452	-0.433025	0.7225
AL133551.1	1.36323	0.762427	0.664346	0.117802
AL135791.1	0.268402	0.103259	0.15904	0.986074
AL135902.1	0.453716	0.187064	-0.0466044	0.728011
AL135905.1	-0.472485	0.196146	-0.241365	0.707421
AL135925.1	1.70061	1.05052	0.60403	-0.0214029
AL135999.1	-0.0866369	0.0310689	-0.152235	1.50767
AL136038.3	0.903921	0.436473	0.486651	0.360043
AL136040.1	0.793547	0.369103	0.663911	0.432852
AL136162.1	1.95792	1.29893	0.736496	-0.113587
AL136295.5	0.459643	0.18992	-0.101495	0.721429
AL136454.1	0.478412	0.199037	0.173394	0.701066
AL137003.2	1.17959	0.623118	0.581119	0.20543
AL137024.1	1.54595	0.913214	0.815298	0.0394272
AL137077.2	-0.823826	0.387174	-0.443009	0.412094
AL137785.1	-0.696262	0.313126	-0.605276	0.504281
AL137802.2	0.971425	0.479728	0.518861	0.319005
AL138724.1	1.5385	0.906823	0.830401	0.0424773
AL138762.1	0.528311	0.223819	0.104722	0.650104
AL138789.1	0.683856	0.306214	-0.0672391	0.513975
AL138828.1	1.92106	1.26181	0.595072	-0.100992
AL138885.3	1.92327	1.26401	0.987209	-0.101752
AL138966.2	1.44437	0.827872	0.638591	0.0820366
AL139089.1	1.28841	0.704199	0.559131	0.152305
AL139220.2	-1.14517	0.598357	-0.626835	0.22304
AL139246.5	1.96084	1.3019	0.609291	-0.114577
AL139260.1	1.12385	0.58323	0.523676	0.23416
AL139274.2	0.587266	0.254125	0.324519	0.594953
AL139289.2	-1.81347	1.15638	-0.664246	-0.0631011
AL139317.3	0.989425	0.491528	0.394998	0.308452
AL139353.1	0.527685	0.223503	0.0891564	0.650717
AL139384.1	1.98314	1.32464	1.07801	-0.122097
AL139393.2	0.26263	0.100817	0.0338024	0.996468
AL139412.1	-0.17673	0.0656427	-0.1284	1.18281
AL157392.5	2.09811	1.44494	0.834984	-0.159849
AL157400.2	1.93068	1.27144	0.966271	-0.104296
AL157702.2	1.30232	0.714872	0.401287	0.145772
AL157938.3	1.18379	0.62617	0.559502	0.203308
AL158152.1	0.572295	0.246322	0.229983	0.608496
AL158212.2	0.36296	0.144702	0.345185	0.839526
AL158835.1	-0.35311	0.140257	0.217585	0.853075
AL160006.1	0.470105	0.194988	0.158311	0.709991
AL161421.1	0.964229	0.475042	0.711681	0.323268
AL161431.1	0.570487	0.245385	0.421071	0.610152
AL161457.2	2.1931	1.54818	0.746242	-0.189822
AL161729.1	1.95633	1.29732	0.790781	-0.113047
AL161756.1	-1.12755	0.585842	-0.487526	0.23222
AL161772.1	0.632969	0.278391	0.121723	0.555344
AL161908.1	1.29824	0.711738	0.836362	0.14768
AL161937.2	1.78809	1.13215	0.672601	-0.0539052
AL162231.1	-0.725572	0.329659	-0.19936	0.481935
AL162231.2	1.60657	0.965967	0.457912	0.0150377
AL162258.2	0.33675	0.132941	0.347359	0.876339
AL162377.1	0.34784	0.137892	0.0796332	0.860461
AL162411.1	0.849424	0.402692	0.356879	0.395027
AL162426.1	0.506915	0.213096	0.182204	0.671425
AL163051.1	0.597557	0.259529	-0.267433	0.585814
AL353194.1	-2.351	1.72758	-1.06072	-0.237438
AL353622.1	1.48774	0.863842	0.534903	0.0635655
AL353708.3	1.15192	0.603178	0.515508	0.219555
AL353751.1	1.51963	0.890735	0.855329	0.0502515
AL354707.1	1.61974	0.977606	0.69611	0.00983612
AL354733.3	1.30594	0.717664	0.710556	0.144079
AL354811.1	-0.355974	0.141547	-0.240171	0.849101
AL354822.1	1.7322	1.07966	0.565946	-0.0332873
AL354836.1	0.787246	0.365382	0.714529	0.437253
AL354920.1	1.63896	0.994711	0.494245	0.00230304
AL355001.2	0.201493	0.0755586	-0.231985	1.12172
AL355075.4	0.361717	0.144139	-0.060963	0.841218
AL355297.4	1.28397	0.700808	0.528734	0.154401
AL355312.4	-0.40657	0.164738	-0.178436	0.783206
AL355338.1	0.870741	0.415785	0.31958	0.381131
AL355353.1	0.0889178	0.0319154	-0.0485629	1.496
AL355388.2	-0.288238	0.111728	-0.071257	0.951838
AL355472.1	1.91813	1.25888	0.736336	-0.0999831
AL355488.1	0.400133	0.161743	0.142782	0.791174
AL355512.1	1.50115	0.875104	0.586942	0.0579404
AL355802.2	0.702115	0.316405	0.53307	0.499757
AL355916.1	0.0863459	0.0309609	0.25155	1.50919
AL356019.2	0.649469	0.287319	0.603279	0.541635
AL356056.1	1.1053	0.570196	0.552456	0.243976
AL356056.2	0.171052	0.0633943	-0.291752	1.19795
AL356481.1	2.55371	1.97227	0.95517	-0.294967
AL356488.3	-1.32966	0.736051	-0.38197	0.133092
AL356512.1	1.11044	0.573794	0.725608	0.241244
AL356599.1	1.27098	0.690928	0.621745	0.160567
AL357055.3	1.40661	0.797116	0.415909	0.0984786
AL357060.1	0.829194	0.39041	0.20015	0.408479
AL357079.1	0.290311	0.11262	-0.228477	0.948385
AL358472.2	0.751854	0.344727	0.284931	0.462525
AL358472.4	0.112232	0.0406535	0.190953	1.3909
AL358781.1	1.97184	1.31309	0.83595	-0.118294
AL358852.1	0.932733	0.454742	0.325027	0.342235
AL359198.1	1.99877	1.3407	1.2542	-0.127331
AL359220.1	1.14826	0.600566	0.769631	0.22144
AL359232.1	-1.02593	0.515802	-0.212233	0.287517
AL359258.2	-0.0505928	0.0178871	-0.119165	1.74746
AL359504.2	1.15388	0.604585	0.588271	0.218543
AL359513.1	0.181307	0.067462	-0.0105504	1.17094
AL359643.3	0.109611	0.0396634	-0.237939	1.40161
AL359711.2	0.493412	0.206404	0.520559	0.685283
AL359715.1	-0.0929485	0.033415	-0.0357238	1.47606
AL359834.1	1.60426	0.963933	0.586822	0.015953
AL359851.1	0.732366	0.333532	0.419107	0.476863
AL359915.2	0.215751	0.0813501	0.126236	1.08964
AL360270.3	0.348198	0.138052	-0.164792	0.859956
AL365181.2	0.434633	0.177943	-0.0501411	0.749719
AL365181.3	1.71962	1.06801	0.821035	-0.028575
AL365203.2	1.52208	0.892822	0.843241	0.0492352
AL365205.1	0.283347	0.109628	0.210377	0.960077
AL365356.5	1.07001	0.545738	0.446122	0.263016
AL390198.1	0.950509	0.466157	0.537174	0.331468
AL390719.2	1.5418	0.909654	0.624922	0.0411239
AL390728.6	0.772214	0.356558	0.333754	0.44787
AL390729.1	1.25622	0.679775	0.535698	0.167635
AL391069.2	-0.423678	0.172759	0.024193	0.76256
AL391069.3	0.703405	0.317129	0.632166	0.498764
AL391095.1	0.928771	0.452214	0.55647	0.344656
AL391121.1	0.748673	0.342891	0.154872	0.464844
AL391244.3	0.35303	0.140221	0.169512	0.853185
AL391422.3	0.587993	0.254505	0.325531	0.594303
AL391684.1	1.17281	0.618209	0.488957	0.208865
AL391832.2	1.55332	0.91956	0.55012	0.0364197
AL391988.1	1.79256	1.13641	0.678271	-0.0555345
AL392172.1	0.521868	0.220575	0.333018	0.656445
AL441883.1	0.0850358	0.0304755	0.392669	1.51605
AL441992.1	-0.132401	0.0483386	-0.198437	1.31571
AL445228.2	0.766849	0.353427	0.248909	0.4517
AL445472.1	-1.17544	0.620111	-0.623273	0.207531
AL445524.1	0.619067	0.270938	0.318233	0.56713
AL445647.1	-0.492992	0.206196	-0.479056	0.68572
AL450306.1	1.29309	0.707782	0.729006	0.1501
AL450326.1	0.31256	0.122274	0.130344	0.912665
AL450384.2	-0.0341634	0.0120001	-0.0410476	1.92081
AL450998.2	-0.509356	0.214312	-0.159501	0.668955
AL451050.2	0.555765	0.237793	0.0389511	0.623802
AL451085.2	2.0905	1.43682	0.695241	-0.157402
AL451165.2	0.0979557	0.0352843	0.188339	1.45242
AL512274.1	1.00906	0.504529	0.315121	0.297114
AL512329.2	0.657511	0.291703	0.292083	0.535059
AL512353.1	-0.692886	0.31124	-0.249806	0.506904
AL512598.1	1.23258	0.662073	0.529866	0.179094
AL512625.1	0.0387425	0.0136333	-0.138161	1.8654
AL512625.3	0.74507	0.340815	0.502641	0.467481
AL513283.1	1.06179	0.540105	0.414268	0.267522
AL513548.1	0.0176623	0.00616348	-0.227504	2.21017
AL513550.1	0.983918	0.487906	0.521639	0.311664
AL583810.1	1.25355	0.677765	0.717969	0.168921
AL589986.2	2.12846	1.47754	0.811391	-0.16954
AL590004.4	1.99155	1.33327	1.06972	-0.124919
AL590399.1	0.781078	0.361752	0.435764	0.441589
AL590428.1	0.450206	0.185378	-0.0164787	0.731943
AL590560.2	0.750329	0.343846	0.31027	0.463636
AL590617.2	-0.842273	0.398335	-0.0734441	0.399752
AL590637.1	0.936156	0.456932	0.495246	0.340148
AL590644.1	1.72971	1.07736	0.737247	-0.0323602
AL590666.2	0.594058	0.257688	0.296009	0.588907
AL590705.1	1.60291	0.962742	0.639082	0.0164903
AL591845.1	-0.22761	0.0862128	0.0287255	1.06443
AL591895.1	1.93092	1.27169	0.906822	-0.104381
AL592148.3	1.28814	0.703993	0.447381	0.152432
AL592183.1	-0.128087	0.0466849	0.114293	1.33082
AL592494.3	0.00891434	0.00309996	0.291905	2.50864
AL596094.1	-0.523819	0.221555	-0.650012	0.654518
AL596202.1	0.262761	0.100872	0.0941035	0.99623
AL596218.1	1.58989	0.951313	0.62281	0.0216764
AL596223.1	1.94113	1.28195	1.12902	-0.107873
AL603756.1	0.775314	0.358371	0.50431	0.445667
AL603839.3	-0.456328	0.188321	-0.137422	0.7251
AL606760.1	0.597345	0.259418	0.163356	0.586001
AL627171.1	-0.13688	0.0500609	-0.0508793	1.3005
AL645568.1	-0.569236	0.244737	-0.450778	0.611299
AL645608.3	-0.188573	0.0703624	-0.377355	1.15266
AL645608.8	0.569935	0.245099	-0.143405	0.610658
AL645728.1	0.289289	0.11218	0.15186	0.950085
AL645933.2	-0.22541	0.0853075	0.142125	1.06901
AL662796.1	1.09027	0.559726	0.421963	0.252024
AL662797.1	1.90482	1.2456	0.81724	-0.09538
AL662844.4	-0.118669	0.0430934	-0.118449	1.36559
AL662884.4	-0.0544362	0.0192752	-0.198827	1.715
AL662890.1	0.0136484	0.00475516	-0.0215956	2.32283
AL669831.5	0.857532	0.407654	0.517949	0.389708
AL683813.1	-0.286546	0.111001	-0.300063	0.954673
AL691420.1	1.28111	0.698627	0.65969	0.155755
AL691432.2	-0.704091	0.317514	-0.138529	0.498237
AL731569.1	0.399343	0.161377	0.237296	0.792159
AL731661.1	-0.164353	0.0607536	-0.0581329	1.21643
AL928654.1	0.543077	0.231304	0.35792	0.635816
ALAD	0.604822	0.263366	0.456885	0.579441
ALAS1	0.87831	0.420471	0.270526	0.376264
ALAS2				#NUM!
ALB				#NUM!
ALCAM	-2.92413	2.46157	-0.888742	-0.391212
ALDH16A1	-0.923304	0.448732	-0.246376	0.348013
ALDH18A1	0.234663	0.0891245	-0.176872	1.05
ALDH1A1	-1.78888	1.13291	-0.343664	-0.0541936
ALDH1A2				#NUM!
ALDH1A3	-0.740439	0.338154	-0.250042	0.470885
ALDH1B1	-0.559737	0.239834	-0.170183	0.620089
ALDH1L1				#NUM!
ALDH1L2	0.261747	0.100444	0.209727	0.998077
ALDH2	-1.78491	1.12913	-1.20754	-0.0527454
ALDH3A1	-0.101394	0.0365722	-0.148911	1.43685
ALDH3A2	0.220385	0.0832452	-0.0407049	1.07964
ALDH3B1	-1.00334	0.500724	-0.473166	0.300402
ALDH3B2				#NUM!
ALDH4A1	-0.430573	0.176018	-0.119309	0.754443
ALDH5A1	0.643516	0.284088	0.331014	0.546547
ALDH6A1	-0.018837	0.00657649	0.193203	2.18201
ALDH7A1	-2.76165	2.24019	-0.849593	-0.350284
ALDH8A1				#NUM!
ALDH9A1	-1.87396	1.21511	-0.591927	-0.084615
ALDOA	-0.0499565	0.0176577	0.323253	1.75307
ALDOB				#NUM!
ALDOC	-0.529392	0.224364	-0.234462	0.649046
ALG1	0.652461	0.288948	0.429816	0.53918
ALG10	-1.3704	0.768109	-0.522268	0.114577
ALG10B	-0.0019384	0.0006722	-0.175155	3.1725
ALG11	0.223614	0.0845694	0.124878	1.07279
ALG12	0.640122	0.282251	-0.233503	0.549365
ALG13	3.89451	4.00677	1.54382	-0.602795
ALG14	0.206793	0.0777046	-0.017616	1.10955
ALG1L	0.357137	0.142071	0.152204	0.847495
ALG1L2	0.288759	0.111952	0.0508105	0.950969
ALG2	0.65571	0.29072	0.25512	0.536525
ALG3	0.296347	0.115224	0.206868	0.938457
ALG5	3.11011	2.72802	1.20888	-0.435847
ALG6	-0.804016	0.375316	-0.188198	0.425602
ALG8	-0.653803	0.28968	0.0103986	0.538082
ALG9	-1.58425	0.946385	-0.780774	0.0239322
ALK				#NUM!
ALKBH1	0.363107	0.144768	0.14202	0.839326
ALKBH2	0.354015	0.140665	0.285002	0.851815
ALKBH3	0.215546	0.0812665	0.0524651	1.09009
ALKBH4	-0.0482003	0.0170251	0.0519462	1.76891
ALKBH5	2.33881	1.71339	0.565225	-0.233857
ALKBH6	0.0948424	0.0341212	0.120488	1.46698
ALKBH7	-0.554732	0.237262	0.0378992	0.624772
ALKBH8	1.48097	0.858186	0.76021	0.0664188
ALLC				#NUM!
ALMS1	2.04158	1.38515	0.810557	-0.141498
ALOX12				#NUM!
ALOX12-AS1	2.08989	1.43616	0.523675	-0.157203
ALOX12B				#NUM!
ALOX15				#NUM!
ALOX15B				#NUM!
ALOX5				#NUM!
ALOX5AP	1.47296	0.851508	0.761801	0.0698111
ALOXE3	1.90258	1.24338	0.928483	-0.0946043
ALPI				#NUM!
ALPK1	-0.298535	0.116171	0.170622	0.934903
ALPK2	0.0612634	0.0217512	0.15187	1.66252
ALPK3				#NUM!
ALPL				#NUM!
ALPP	2.88406	2.406	1.05286	-0.381295
ALPPL2				#NUM!
ALS2	0.0644917	0.0229266	-0.290977	1.63966
ALS2CL	1.2107	0.645867	0.453384	0.189857
ALS2CR11				#NUM!
ALS2CR12				#NUM!
ALX1	2.32476	1.6971	1.06872	-0.229707
ALX3				#NUM!
ALX4				#NUM!
ALYREF	-2.37767	1.75886	-1.00343	-0.24523
AMACR	-0.260308	0.0998367	-0.381273	1.00071
AMBN				#NUM!
AMBP	1.12727	0.585644	0.551925	0.232367
AMBRA1	1.11285	0.575488	0.455052	0.239964
AMD1	1.58488	0.946936	0.465286	0.0236795
AMDHD1	1.52449	0.894872	0.893869	0.0482393
AMDHD2	0.0380223	0.0133761	0.0557208	1.87367
AMELX				#NUM!
AMELY				#NUM!
AMER1	-0.245679	0.0937021	-0.0107484	1.02825
AMER2				#NUM!
AMER3				#NUM!
AMFR	0.668249	0.29759	0.0631597	0.526381
AMH	-1.20725	0.643327	-0.051886	0.191568
AMHR2				#NUM!
AMICA1				#NUM!
AMIGO1				#NUM!
AMIGO2	1.67763	1.02955	0.561324	-0.0126467
AMIGO3				#NUM!
AMMECR1	-1.13932	0.594186	-0.637676	0.226078
AMMECR1L	0.0812801	0.0290865	-0.157205	1.53631
AMN	-0.278474	0.107544	-0.0482476	0.968414
AMN1	-1.10713	0.571474	-0.801151	0.243004
AMOT				#NUM!
AMOTL1	-0.463229	0.191653	-0.188884	0.717484
AMOTL2	-0.512945	0.216103	-0.187487	0.665339
AMPD1				#NUM!
AMPD2	-1.05949	0.538532	-0.0490847	0.268789
AMPD3	1.92752	1.26827	0.754627	-0.103213
AMPH	2.13745	1.48727	0.754704	-0.172391
AMT	1.53735	0.905842	0.745109	0.0429476
AMTN	0.628512	0.275995	0.330659	0.559099
AMY1B				#NUM!
AMY2A				#NUM!
AMY2B				#NUM!
AMZ1	2.64736	2.0908	1.0493	-0.320312
AMZ2	-0.293828	0.114136	0.00825614	0.942579
ANAPC1	0.815369	0.382096	0.181601	0.417828
ANAPC10	-1.67553	1.02764	-0.466543	-0.0118414
ANAPC11	-4.98327	6.20339	-1.89712	-0.792629
ANAPC13	0.677408	0.302641	0.123439	0.519072
ANAPC15	-1.73778	1.08486	-0.69504	-0.0353725
ANAPC16	-0.822751	0.386527	-0.581494	0.41282
ANAPC2	0.317638	0.124499	0.379667	0.904835
ANAPC4	-0.0146843	0.0051182	-0.143656	2.29088
ANAPC5	0.195587	0.0731775	0.00222626	1.13562
ANAPC7	0.789989	0.367001	0.576205	0.435333
ANG	-0.876261	0.419201	-0.317605	0.377578
ANGEL1	1.01882	0.511042	0.577272	0.291543
ANGEL2	0.0508709	0.0179874	-0.124079	1.74503
ANGPT1	1.84173	1.18365	0.763951	-0.0732233
ANGPT2	-0.056552	0.0200411	-0.0340886	1.69808
ANGPT4				#NUM!
ANGPTL1				#NUM!
ANGPTL2	1.00033	0.498731	0.415747	0.302134
ANGPTL3				#NUM!
ANGPTL4	5.08954	6.44432	1.92141	-0.809177
ANGPTL5				#NUM!
ANGPTL6				#NUM!
ANGPTL7				#NUM!
ANHX				#NUM!
ANK1	0.720452	0.32675	0.341042	0.485784
ANK2	0.513806	0.216533	0.358111	0.664475
ANK3	0.187467	0.06992	-0.122241	1.1554
ANKAR	1.1236	0.58305	0.261199	0.234294
ANKDD1A	-0.163334	0.0603533	-0.200215	1.2193
ANKDD1B				#NUM!
ANKEF1	0.376157	0.150703	0.442413	0.821878
ANKFN1				#NUM!
ANKFY1	0.230162	0.0872644	-0.0427881	1.05916
ANKH	1.55921	0.924639	0.942895	0.0340277
ANKHD1	-0.606965	0.2645	-0.198386	0.577574
ANKHD1-EIF4EBP3	2.19056	1.54538	0.837309	-0.189034
ANKIB1	-1.16596	0.613261	-0.395988	0.212354
ANKK1				#NUM!
ANKLE1	2.38055	1.76224	0.931915	-0.246066
ANKLE2	-0.897585	0.432493	-0.417862	0.364021
ANKMY1	0.713581	0.322861	0.6446	0.490985
ANKMY2	-0.515306	0.217284	-0.16142	0.662973
ANKRA2	0.51763	0.218448	0.268845	0.660653
ANKRD1	1.37983	0.775622	0.169351	0.11035
ANKRD10	-0.721591	0.327397	-0.0832463	0.484926
ANKRD11	-1.85599	1.19752	-0.469342	-0.0782815
ANKRD12	0.558268	0.239079	0.404118	0.621459
ANKRD13A	0.786082	0.364696	0.309847	0.438069
ANKRD13B	-0.692721	0.311148	-0.369454	0.507033
ANKRD13C	-0.0535202	0.018944	0.0809975	1.72253
ANKRD13D	-0.48473	0.202131	-0.332179	0.694367
ANKRD16	-0.663026	0.294722	-0.392625	0.530587
ANKRD17	1.47434	0.852651	0.507589	0.0692285
ANKRD18A	0.0869978	0.0312027	-0.115726	1.50581
ANKRD18B	-1.24221	0.669262	-0.127974	0.174404
ANKRD2	-0.531887	0.225625	-0.227802	0.646612
ANKRD22	0.622415	0.272727	0.489325	0.564272
ANKRD23				#NUM!
ANKRD24				#NUM!
ANKRD26	-0.44723	0.183951	-0.0017314	0.735298
ANKRD27	0.685516	0.307136	0.420628	0.51267
ANKRD28	-1.09122	0.560388	-0.205879	0.251512
ANKRD29	-1.90873	1.2495	-0.56609	-0.0967353
ANKRD30A				#NUM!
ANKRD30B	1.55019	0.916865	0.400425	0.0376947
ANKRD31	0.716938	0.324759	0.557044	0.488439
ANKRD32				#NUM!
ANKRD33				#NUM!
ANKRD33B	1.02345	0.514138	0.684369	0.288921
ANKRD34A	0.0368308	0.0129508	-0.0753798	1.8877
ANKRD34B				#NUM!
ANKRD34C				#NUM!
ANKRD35				#NUM!
ANKRD36	-0.858188	0.408056	-0.203581	0.38928
ANKRD36B	0.423609	0.172727	0.14325	0.762641
ANKRD36C	0.258758	0.0991839	-0.0330734	1.00356
ANKRD37	1.73547	1.0827	0.646719	-0.0345085
ANKRD39	-1.5581	0.923682	-0.429114	0.0344774
ANKRD40	1.09485	0.562907	0.508467	0.249564
ANKRD42	0.846981	0.401202	0.450919	0.396637
ANKRD44	0.0158774	0.0055367	-0.254853	2.25675
ANKRD45				#NUM!
ANKRD46	0.0545824	0.0193281	0.281296	1.71381
ANKRD49	1.77658	1.12125	0.786484	-0.049701
ANKRD50	-0.377235	0.151195	-0.145324	0.820461
ANKRD52	0.423666	0.172754	0.142166	0.762573
ANKRD53				#NUM!
ANKRD54	2.06698	1.41186	0.758539	-0.149792
ANKRD55				#NUM!
ANKRD6	-0.789228	0.366551	-0.4528	0.435865
ANKRD60				#NUM!
ANKRD61				#NUM!
ANKRD62	1.76719	1.11238	0.365769	-0.046255
ANKRD63				#NUM!
ANKRD65				#NUM!
ANKRD66				#NUM!
ANKRD7	2.40507	1.79127	1.06169	-0.253161
ANKRD9	-0.581454	0.251087	-0.381666	0.600176
ANKS1A	-0.680393	0.304294	-0.0609632	0.516707
ANKS1B	0.330921	0.130355	0.0628976	0.884873
ANKS3	0.186266	0.0694398	0.41416	1.15839
ANKS4B				#NUM!
ANKS6	-0.124123	0.0451702	0.105843	1.34515
ANKUB1				#NUM!
ANKZF1	-1.12499	0.58403	-0.402565	0.233565
ANLN	-4.01874	4.23251	-1.52661	-0.626598
ANO1				#NUM!
ANO10	1.13498	0.591104	0.273116	0.228336
ANO2	0.957921	0.470949	0.424443	0.327026
ANO3				#NUM!
ANO4				#NUM!
ANO5	0.999748	0.498346	0.268863	0.302469
ANO6	-0.685901	0.30735	-0.144727	0.512367
ANO7	-1.01918	0.511283	-0.111045	0.291339
ANO8	0.590618	0.255881	0.481853	0.591962
ANO9	0.0206344	0.00720914	-0.265322	2.14212
ANOS1	1.24223	0.66927	0.426493	0.174399
ANP32A	-4.0473	4.28531	-1.01098	-0.631982
ANP32B	-4.89499	6.00684	-1.44478	-0.778646
ANP32D				#NUM!
ANP32E	-4.10077	4.38504	-1.39184	-0.641974
ANPEP	2.11417	1.46215	0.805685	-0.164991
ANTXR1	-1.47803	0.855726	-0.457967	0.0676653
ANTXR2	-1.13053	0.587951	-0.149989	0.230659
ANXA1	-2.27766	1.64305	-1.0618	-0.21565
ANXA10	1.02321	0.513976	0.842182	0.289057
ANXA11	-0.975595	0.482451	-0.263272	0.316546
ANXA13				#NUM!
ANXA2	-4.17374	4.52309	-2.03487	-0.655435
ANXA2R	-0.616831	0.269745	-0.0896918	0.569047
ANXA3	-1.6533	1.00757	-0.544605	-0.00327573
ANXA4	-0.511667	0.215465	-0.284031	0.666623
ANXA5	1.05766	0.537281	0.45989	0.269799
ANXA6	-0.944545	0.462315	-0.237469	0.335062
ANXA7	-1.18828	0.629439	-0.348907	0.201046
ANXA8	0.860697	0.409596	0.229934	0.387644
ANXA8L1	0.516613	0.217938	-0.154736	0.661667
ANXA9	-0.782864	0.362802	-0.660599	0.44033
AOAH				#NUM!
AOC1				#NUM!
AOC2				#NUM!
AOC3				#NUM!
AOX1	0.285872	0.110711	0.148996	0.955808
AP000251.1	-0.937913	0.458057	-0.369877	0.33908
AP000487.1	-1.55284	0.919146	-0.625775	0.0366157
AP000542.2	-0.0436218	0.01538	0.0569142	1.81304
AP000569.1	0.669656	0.298364	0.193252	0.525253
AP000692.2	1.3868	0.78119	0.416404	0.107244
AP000695.1	2.81177	2.30734	0.927728	-0.363112
AP000695.2	2.04966	1.39362	0.893457	-0.144143
AP000759.1	0.229296	0.0869073	0.0441648	1.06094
AP000766.1	0.851083	0.403706	0.569517	0.393935
AP000845.1	1.24503	0.671369	0.453042	0.173039
AP000866.1	1.5358	0.904517	0.488705	0.0435831
AP000866.2	0.917144	0.444822	0.495546	0.351814
AP000894.4	0.44299	0.181924	0.332508	0.740111
AP001029.2	0.89856	0.433104	0.605095	0.363407
AP001062.1	2.40904	1.79598	1.10935	-0.254302
AP001107.9	1.82283	1.16538	0.556976	-0.0664661
AP001157.1	0.745103	0.340834	0.581589	0.467457
AP001160.1	2.3189	1.69033	0.782885	-0.227971
AP001160.2	0.0762243	0.0272231	-0.181781	1.56506
AP001160.3	0.948203	0.46467	0.586646	0.332855
AP001267.3	0.987407	0.490199	0.28371	0.309627
AP001269.4	0.908493	0.439352	0.275078	0.357187
AP001318.2	1.74278	1.08951	0.610948	-0.0372332
AP001347.1	-0.473811	0.196792	-0.295363	0.705993
AP001412.1	0.398365	0.160923	0.258186	0.793381
AP001437.1	0.423995	0.172909	0.297508	0.762183
AP001453.1	0.771201	0.355966	0.29707	0.448592
AP001453.2	1.67963	1.03137	0.423401	-0.0134155
AP001453.4	1.12122	0.581371	0.625474	0.235547
AP001462.1	0.53954	0.229505	0.239847	0.639208
AP001469.3	1.98135	1.32281	0.6142	-0.121497
AP001505.1	2.3964	1.78098	0.92448	-0.25066
AP001527.2	-0.811537	0.379803	-0.242016	0.420442
AP001528.2	2.49135	1.89527	0.838094	-0.277671
AP001596.1	2.12168	1.47022	0.770768	-0.167383
AP001783.1	1.45521	0.836798	0.82276	0.0773792
AP001816.1	1.00306	0.500539	0.469574	0.300562
AP001830.1	0.0482482	0.0170424	-0.0979856	1.76847
AP002360.1	-0.450429	0.185485	0.0544284	0.731691
AP002387.2	0.631643	0.277677	0.0518321	0.556459
AP002433.1	0.714445	0.323349	0.394711	0.490328
AP002449.1	1.42662	0.813347	0.91365	0.0897242
AP002478.1	1.40722	0.797608	0.342479	0.0982106
AP002495.2	-0.123484	0.0449265	0.108563	1.3475
AP002748.3	1.61139	0.970221	0.350807	0.0131293
AP002761.3	0.801554	0.373852	0.321288	0.4273
AP002807.1	0.685472	0.307111	0.428705	0.512704
AP002833.1	2.52134	1.9321	0.823202	-0.28603
AP002884.1	1.68628	1.03742	0.595093	-0.0159543
AP003059.1	1.33634	0.741262	0.718771	0.130028
AP003068.2	1.48897	0.864871	0.536836	0.0630489
AP003108.2	0.16205	0.0598488	0.0150391	1.22294
AP003119.2	-0.743331	0.339815	-0.201662	0.468758
AP003392.4	0.73896	0.337306	0.271669	0.471976
AP003419.3	0.19506	0.0729654	-0.372055	1.13688
AP003469.4	0.934781	0.456052	0.721487	0.340985
AP003486.1	1.31805	0.727021	0.537945	0.138453
AP003900.1	0.320601	0.1258	-0.0490937	0.900318
AP004609.3	0.138342	0.0506243	-0.0757067	1.29564
AP005233.2	-2.00581	1.34796	-0.759432	-0.129676
AP005329.3	1.40011	0.791877	0.688097	0.101342
AP005482.1	1.35361	0.754823	0.509683	0.122155
AP006621.3	-0.580263	0.250466	-0.248653	0.601251
AP006623.1	-0.533412	0.226397	-0.332518	0.64513
AP1AR	0.796552	0.370883	0.221588	0.430763
AP1B1	0.650707	0.287993	0.292453	0.540618
AP1G1	1.77346	1.1183	0.604034	-0.0485602
AP1G2	-0.129186	0.0471057	0.0172499	1.32693
AP1M1	-0.330734	0.130272	-0.175973	0.885149
AP1M2	-1.04619	0.529482	-0.236346	0.276149
AP1S1	-0.115123	0.0417478	-0.183577	1.37937
AP1S2	0.903448	0.436175	0.219722	0.360339
AP1S3	-1.31434	0.724146	-0.388478	0.140174
AP2A1	0.0533395	0.0188787	0.12991	1.72403
AP2A2	-1.37094	0.76854	-0.475989	0.114333
AP2B1	-3.37398	3.1301	-1.11174	-0.495558
AP2M1	-0.859851	0.409077	-0.056389	0.388195
AP2S1	-1.69332	1.04384	-0.728023	-0.0186349
AP3B1	0.463717	0.191889	0.209909	0.716949
AP3B2				#NUM!
AP3D1	0.727904	0.330986	0.294185	0.48019
AP3M1	1.14215	0.596205	0.408732	0.224604
AP3M2	-0.323973	0.127285	-0.268318	0.895223
AP3S1	-0.371584	0.148617	-0.395967	0.827931
AP3S2	0.267098	0.102706	0.129733	0.988403
AP4B1	0.547224	0.233419	0.379128	0.631864
AP4E1	0.858306	0.408129	0.308747	0.389203
AP4M1	-0.598134	0.259834	-0.073321	0.585305
AP4S1	0.787578	0.365578	0.322444	0.43702
AP5B1	0.973668	0.481192	0.455358	0.317681
AP5M1	-0.732766	0.333761	-0.115349	0.476565
AP5S1	0.175452	0.0651355	-0.219308	1.18618
AP5Z1	1.80385	1.14717	0.912929	-0.0596292
APAF1	-0.192188	0.0718113	-0.091951	1.14381
APBA1	2.27522	1.64027	0.810604	-0.214915
APBA2	0.834697	0.393737	0.29506	0.404794
APBA3	-0.506561	0.21292	-0.0207087	0.671784
APBB1	1.10206	0.56793	0.574233	0.245705
APBB1IP				#NUM!
APBB2	0.453671	0.187042	0.288575	0.72806
APBB3	0.324113	0.127347	-0.0723231	0.895012
APC	0.335084	0.132201	0.229798	0.878764
APC2				#NUM!
APCDD1				#NUM!
APCDD1L	0.914193	0.442953	0.376662	0.353642
APCS				#NUM!
APEH	-4.15708	4.49139	-1.79448	-0.652381
APEX1	-2.33424	1.70808	-0.826654	-0.232509
APEX2	-1.74742	1.09385	-0.686273	-0.038956
APH1A	-1.01886	0.511067	-0.314986	0.291522
APH1B	-0.170662	0.0632399	-0.182604	1.19901
API5	1.45334	0.835251	0.277425	0.078183
APIP	-1.77852	1.12308	-0.711243	-0.0504106
APITD1				#NUM!
APITD1-CORT				#NUM!
APLF	-0.807743	0.377537	-0.419533	0.42304
APLN	0.106306	0.0384178	-0.0761421	1.41547
APLNR				#NUM!
APLP1	-0.25191	0.0963071	-0.316045	1.01634
APLP2	-3.27593	2.97739	-1.2065	-0.473836
APMAP	-0.656463	0.291131	-0.369808	0.535912
APOA1				#NUM!
APOA1BP				#NUM!
APOA2				#NUM!
APOA4				#NUM!
APOA5				#NUM!
APOB				#NUM!
APOBEC1				#NUM!
APOBEC2				#NUM!
APOBEC3A				#NUM!
APOBEC3A_B				#NUM!
APOBEC3B	-1.44422	0.82775	-0.857125	0.0821008
APOBEC3C	-0.0883266	0.0316958	0.165018	1.499
APOBEC3D				#NUM!
APOBEC3F	-0.398215	0.160854	-0.503548	0.793569
APOBEC3G	0.12948	0.047218	0.369491	1.32589
APOBEC3H				#NUM!
APOBEC4				#NUM!
APOBR				#NUM!
APOC1	-1.22771	0.658453	-0.300393	0.181475
APOC2				#NUM!
APOC3				#NUM!
APOC4				#NUM!
APOD				#NUM!
APOE	-1.09394	0.562278	-0.616161	0.250049
APOF				#NUM!
APOH				#NUM!
APOL1	0.220031	0.0831004	0.0920867	1.0804
APOL2	2.40922	1.7962	0.954969	-0.254355
APOL3	0.854229	0.405629	0.301262	0.39187
APOL4				#NUM!
APOL5				#NUM!
APOL6	0.632719	0.278256	0.27127	0.555555
APOLD1	-0.0188796	0.00659146	0.27143	2.18102
APOM	1.54399	0.911537	0.781263	0.0402258
APOO	-2.29758	1.6658	-0.557108	-0.221623
APOOL	-0.389851	0.156987	0.0597387	0.804136
APOPT1	0.39903	0.161231	0.176132	0.79255
APP	-2.29663	1.66471	-0.541976	-0.221339
APPBP2	1.03023	0.518698	0.299225	0.285086
APPL1	-1.56506	0.929702	-0.344447	0.0316561
APPL2	0.30294	0.118081	0.383391	0.927818
APRT	-0.496644	0.208	-0.168048	0.681936
APTR	-1.18447	0.626666	-0.808084	0.202964
APTX	1.20501	0.641679	0.120337	0.192682
AQP1				#NUM!
AQP10				#NUM!
AQP11	-0.410977	0.166795	-0.457097	0.777816
AQP12A				#NUM!
AQP12B				#NUM!
AQP2				#NUM!
AQP3	1.90758	1.24836	0.928805	-0.0963387
AQP4	0.626362	0.274841	0.624727	0.560919
AQP5				#NUM!
AQP6				#NUM!
AQP7				#NUM!
AQP8				#NUM!
AQP9				#NUM!
AQPEP				#NUM!
AQR	-0.284758	0.110233	-0.0275204	0.957687
AR	0.639075	0.281685	0.191168	0.550237
ARAF	-1.07327	0.547981	-0.326941	0.261234
ARAP1	0.0349057	0.0122645	-0.306828	1.91135
ARAP2	1.51424	0.886167	0.509785	0.0524845
ARAP3	0.28484	0.110269	0.00173405	0.957548
ARC	0.820735	0.385315	0.278405	0.414184
ARCN1	2.05562	1.39989	0.688562	-0.146093
AREG	-1.11227	0.57508	-0.290115	0.240272
AREL1	0.397597	0.160567	0.243984	0.794343
ARF1	1.88406	1.22505	0.638306	-0.0881533
ARF3	-0.84057	0.397299	-0.367953	0.400882
ARF4	3.51273	3.35293	1.06166	-0.525424
ARF4-AS1	-0.116678	0.0423373	0.0626754	1.37328
ARF5	-1.82523	1.16769	-0.313316	-0.0673265
ARF6	-0.243753	0.092899	0.0266549	1.03199
ARFGAP1	2.25742	1.62009	0.895442	-0.209539
ARFGAP2	2.20507	1.56144	0.839737	-0.193525
ARFGAP3	-0.653765	0.289659	-0.0067002	0.538113
ARFGEF1	-0.444728	0.182754	-0.207218	0.738133
ARFGEF2	1.31095	0.721529	0.475456	0.141746
ARFGEF3	0.562402	0.241207	0.165073	0.61761
ARFIP1	-0.0502923	0.0177787	0.072867	1.7501
ARFIP2	1.53922	0.907442	0.821683	0.0421812
ARFRP1	0.20576	0.0772855	0.0497933	1.1119
ARG1				#NUM!
ARG2	-0.368459	0.147196	-0.0636983	0.832104
ARGFX				#NUM!
ARGLU1	-1.37583	0.772433	-0.496348	0.112139
ARHGAP1	-0.335432	0.132356	-0.0361155	0.878257
ARHGAP10	-0.409365	0.166042	-0.100182	0.779782
ARHGAP11A	-2.37307	1.75344	-0.689878	-0.24389
ARHGAP11B	-0.784166	0.363568	-0.206241	0.439414
ARHGAP12	1.66183	1.01525	0.49858	-0.00657189
ARHGAP15				#NUM!
ARHGAP17	0.330486	0.130162	0.120193	0.885514
ARHGAP18	-3.27348	2.97362	-1.12857	-0.473286
ARHGAP19	1.18416	0.626444	0.585599	0.203118
ARHGAP20	0.349849	0.138793	0.313141	0.857634
ARHGAP21	1.0651	0.542372	0.379558	0.265703
ARHGAP22	-0.464471	0.192255	-0.242998	0.716123
ARHGAP23	0.144576	0.0530341	-0.183351	1.27545
ARHGAP24	0.937146	0.457566	0.371439	0.339546
ARHGAP25				#NUM!
ARHGAP26	-0.300026	0.116817	-0.0172072	0.932494
ARHGAP27	2.03467	1.37792	0.943713	-0.139225
ARHGAP28	0.804582	0.375654	0.246638	0.425213
ARHGAP29	-2.47619	1.87678	-0.404904	-0.273413
ARHGAP30				#NUM!
ARHGAP31	1.4235	0.810807	0.400045	0.0910826
ARHGAP32	-1.91192	1.25267	-0.750505	-0.0978368
ARHGAP33	-0.317841	0.124588	-0.508362	0.904525
ARHGAP35	0.0469377	0.0165709	0.18165	1.78066
ARHGAP36				#NUM!
ARHGAP39	1.0635	0.541274	0.711591	0.266582
ARHGAP4	1.02035	0.512062	0.348476	0.290677
ARHGAP40				#NUM!
ARHGAP42	0.340526	0.134623	-0.0064754	0.870881
ARHGAP44	0.387135	0.155736	-0.057482	0.807611
ARHGAP45	1.93027	1.27103	0.630491	-0.104156
ARHGAP5	1.59681	0.957384	0.216984	0.0189138
ARHGAP5-AS1	0.961632	0.473355	0.366746	0.324813
ARHGAP6				#NUM!
ARHGAP8	-0.691889	0.310684	-0.190606	0.507682
ARHGAP9				#NUM!
ARHGDIA	-1.55086	0.917437	-0.831624	0.0374236
ARHGDIB	-0.731771	0.333192	0.102498	0.477305
ARHGDIG				#NUM!
ARHGEF1	-0.311344	0.121743	0.0636354	0.914557
ARHGEF10	1.03457	0.521621	0.615783	0.282645
ARHGEF10L	0.485562	0.202539	0.378694	0.69349
ARHGEF11	-0.298287	0.116064	-0.274291	0.935304
ARHGEF12	-0.974236	0.481563	-0.136199	0.317347
ARHGEF15				#NUM!
ARHGEF16	-0.312966	0.122452	0.371456	0.912035
ARHGEF17	-0.972072	0.48015	-0.39595	0.318623
ARHGEF18				#NUM!
ARHGEF19	0.398467	0.16097	0.340582	0.793254
ARHGEF2	-0.106584	0.0385224	0.021932	1.41429
ARHGEF25	-0.407847	0.165333	-0.169923	0.781639
ARHGEF26	-1.55857	0.924083	-0.210944	0.0342892
ARHGEF28	-0.80745	0.377362	-0.370403	0.423241
ARHGEF3	-1.10482	0.569863	-0.549744	0.24423
ARHGEF33				#NUM!
ARHGEF35	-0.513294	0.216277	-0.173705	0.664989
ARHGEF37	0.311804	0.121944	0.128723	0.913841
ARHGEF38				#NUM!
ARHGEF39	-1.95118	1.29211	-0.317968	-0.111299
ARHGEF4	0.407161	0.165013	0.302768	0.782481
ARHGEF40	1.06831	0.544572	0.268624	0.263945
ARHGEF5	0.490412	0.204924	0.14925	0.688406
ARHGEF6	1.65799	1.01179	0.880876	-0.00508849
ARHGEF7	0.554363	0.237073	0.439546	0.625118
ARHGEF9	0.593707	0.257503	0.142682	0.589217
ARID1A	-0.51612	0.217691	-0.457476	0.662159
ARID1B	-1.35207	0.753609	-0.4764	0.122854
ARID2	0.706184	0.318691	0.392087	0.49663
ARID3A	0.152658	0.0561752	0.368806	1.25046
ARID3B	-0.235618	0.0895198	0.0411647	1.04808
ARID3C				#NUM!
ARID4A	-0.233982	0.0888425	-0.253381	1.05138
ARID4B	0.795435	0.370221	0.0711694	0.431538
ARID5A	0.247887	0.0946237	0.429506	1.024
ARID5B	1.98762	1.32923	0.700968	-0.1236
[truncated: 38,336 more rows]

[truncated: 2 more sheets: Fig3m, Fig3N]
