# Supplementary material for: The GENEVA platform models tumor mosaicism to reveal variations of responses to KRAS inhibitors and identify improved drug combinations
Source: Nat Cancer. 2026 Feb 24;7(3):522–37. doi: 10.1038/s43018-026-01130-5 (PMC13035475; doi:10.1038/s43018-026-01130-5)
Supplement: Supplementary file 6 — Statistical source data, with tabs for items. [file 43018_2026_1130_MOESM6_ESM.xlsx]

## Sheet: Fig4a,d,e
Fig4a				Fig4d,e
genes	-logP	zdiff			invivo.z	invitro.z	EMT	mitocarta
COL1A1	0.480923	1.8001		RPS6KB2	0.0706102	-0.127379	FALSE	FALSE
CLIC3	0.479999	1.3638		NEU1	1.88472	1.9279	FALSE	FALSE
SPARC	0.361882	1.56521		SERINC1	0.765925	0.337743	FALSE	FALSE
TGFBI	1.1694	2.66369		ADH5	0.0298332	-1.47321	FALSE	FALSE
KRT17	0.241606	-0.113361		PLIN2	0.333577	0.81023	FALSE	FALSE
COL5A1	0.351437	0.77248		HPF1	0.172902	-0.584376	FALSE	FALSE
TPM1	1.13436	2.96787		POLR2I	-0.408663	-0.56875	FALSE	FALSE
KRT7	0.716162	2.57499		METAP1	0.908943	-0.38612	FALSE	FALSE
PPIC	0.197117	0.55475		SLC36A4	0.516634	-0.126389	FALSE	FALSE
P4HA2	0.0312522	-0.421949		BRAT1	-0.0794181	-0.181648	FALSE	FALSE
C4BPB	0.286124	1.07889		ARMCX6	0.421099	0.549054	FALSE	TRUE
COL4A1	0.247073	0.900002		EPS8L2	0.812754	0.0495976	FALSE	FALSE
LOX	0.0470854	-0.265673		TOMM20	-0.868917	-0.952744	FALSE	TRUE
CYP1B1	0.228839	0.939739		BBX	0.367374	-0.29463	FALSE	FALSE
TUBA4A	0.089825	0.483845		TMED9	-1.2343	0.585602	FALSE	FALSE
FBN1	0.42457	1.06312		GAPDH	2.11194	-1.68091	FALSE	FALSE
FSTL1	0.782093	2.17593		RBPJ	1.05812	-0.781979	FALSE	FALSE
DDX46	0.0207412	-0.200418		LY6E	-1.57539	-0.858254	FALSE	FALSE
NPPB	0.08092	-0.00539948		LTN1	-0.567029	-0.0415856	FALSE	FALSE
LDHA	0.628725	1.55455		SLC25A39	0.787495	-0.0948037	FALSE	TRUE
F3	0.600365	1.29507		GFM2	0.223588	-0.17983	FALSE	TRUE
CCDC80	0.589579	1.26917		SHISA4	-0.475793	1.40656	FALSE	FALSE
MYL6	0.650076	1.29938		SLC39A7	-0.140979	0.565981	FALSE	FALSE
SERPINH1	1.1176	2.01267		FKBP10	2.15154	-0.565771	FALSE	TRUE
EDIL3	0.527092	0.879967		SNRPE	-0.547709	-1.55846	FALSE	FALSE
TAGLN	0.645436	2.11141		HYOU1	1.26059	-0.649784	FALSE	FALSE
P4HA1	0.0383412	-0.645519		CKAP4	-0.862089	-0.997809	FALSE	FALSE
RARRES2	0.497225	0.793529		URI1	0.638115	-0.0927508	FALSE	FALSE
CXXC5	0.214038	0.359663		NDUFA9	-0.704573	-0.810292	FALSE	TRUE
PGAM1	0.555615	1.14557		TMEM214	-0.711519	0.486023	FALSE	FALSE
PGK1	0.695608	1.40354		KCNQ1OT1	2.17379	0.539286	FALSE	FALSE
EFEMP1	0.580677	0.858496		CD109	1.57534	-0.449044	FALSE	FALSE
FLG	0.164101	0.317753		EIF3J-DT	0.636805	0.185109	FALSE	FALSE
FAM162A	0.451375	0.625808		SRPRB	-1.16261	1.73755	FALSE	FALSE
COL1A2	0.572453	1.35127		PPA2	0.269148	-1.60622	FALSE	TRUE
CDK6	0.0952792	-0.224547		RUNX1	1.7706	-0.244114	FALSE	FALSE
TUBB2A	0.0704834	-0.704839		IGFBP6	1.21382	-1.12365	FALSE	FALSE
FN1	0.651744	2.42207		MFSD14C	0.195123	0.223965	FALSE	FALSE
FTH1	0.230406	-0.93808		TMEM222	1.05935	1.05875	FALSE	FALSE
MYL9	0.363625	1.03757		SLC39A13	0.675637	0.0705559	FALSE	FALSE
MRPL51	0.0697464	0.0292478		SIGMAR1	-0.47884	0.668254	FALSE	FALSE
PRSS23	0.689963	1.26734		SKP1	0.757275	-0.254437	FALSE	FALSE
BMP4	0.126215	-0.102128		RNMT	-0.261253	-0.0593383	FALSE	FALSE
PRDX4	0.0300375	-0.62443		ACSL3	0.574193	-0.573362	FALSE	FALSE
SEC61G	0.529468	0.93551		KRT8	0.00765935	-1.0567	FALSE	FALSE
TMED9	0.393241	0.804926		ATP6V1E1	0.536176	0.452135	FALSE	FALSE
IFI6	0.624618	2.10712		SLC50A1	-0.417104	-0.254861	FALSE	FALSE
ECH1	0.562115	-1.73695		PDIA4	0.374026	-1.23483	FALSE	FALSE
ATP6AP1	0.636821	-2.20437		EMC10	-0.126947	0.297414	FALSE	FALSE
LOXL2	0.838075	1.76347		HMGN3	-0.213271	-0.630655	FALSE	FALSE
HMGN3	0.219245	0.431434		HIP1	0.347663	0.209397	FALSE	FALSE
EBP	0.148061	-0.660051		SCAMP1	-0.0144464	-0.23818	FALSE	FALSE
ERGIC3	0.182861	-0.844663		TMEM219	0.0541195	-0.880796	FALSE	FALSE
GPRC5A	0.0427384	0.333097		TMOD3	0.942936	0.264426	FALSE	FALSE
KRT14	0.405825	0.889649		BRCC3	-0.590674	-0.437696	FALSE	FALSE
TPI1	0.215284	0.334143		VCP	-1.11202	0.215437	FALSE	FALSE
SPTBN1	0.700239	1.14962		CANX	0.283376	0.545808	FALSE	FALSE
TUBA1A	1.78156	1.86613		ANXA3	1.98354	-0.544605	FALSE	FALSE
CD24	0.0191303	-0.0982676		MAN1B1	0.370819	0.0785984	FALSE	FALSE
MATN2	0.483692	0.517402		ZNF721	0.911095	-0.0455951	FALSE	FALSE
FSCN1	0.0836528	-0.277337		RBBP7	-0.162908	-1.03963	FALSE	FALSE
HSPA8	0.69044	-2.69634		KDELR1	0.463407	-0.653744	FALSE	FALSE
NDUFC2	0.313901	-1.43605		ARHGAP1	-0.715419	-0.0361155	FALSE	FALSE
CCDC47	0.082307	-0.190468		UROD	-0.461681	-1.69419	FALSE	FALSE
CYP24A1	0.0576707	-0.556284		PHF1	1.16828	0.133875	FALSE	FALSE
BDKRB1	0.346822	0.515685		ABCA7	0.690525	0.48877	FALSE	FALSE
RASSF7	0.489601	1.16305		FAM111B	2.71859	-0.766627	FALSE	FALSE
CDH2	0.226387	-0.712295		PLPP1	0.327235	0.119165	FALSE	FALSE
LUC7L3	0.00203963	-0.27302		B4GALT2	0.425515	-0.337823	FALSE	FALSE
PRPS1	0.3183	0.585127		SEC24D	0.395602	0.0815728	FALSE	FALSE
SPTAN1	0.679553	1.02645		TAF8	0.87749	-0.37735	FALSE	FALSE
FLNA	0.407851	1.27048		ATP6V1A	0.600131	-0.870069	FALSE	FALSE
DNAJA1	0.487415	-1.72139		TBC1D9B	1.06785	0.477715	FALSE	FALSE
COL4A4	0.517289	0.656884		FMR1	1.19945	0.190394	FALSE	FALSE
PLOD2	0.715397	1.22524		CLIC4	1.06187	-0.28239	FALSE	FALSE
BNIP3	0.20626	0.0562908		RBBP4	0.272989	-0.334307	FALSE	FALSE
MXRA8	0.128284	-0.549201		S100A2	1.50411	0.862774	FALSE	FALSE
CLSPN	0.143388	-0.248619		GRAMD2B	0.53185	-0.22757	FALSE	FALSE
COL4A2	0.712291	1.56363		FLNA	1.49564	-0.0880267	TRUE	FALSE
TGFB2	0.0823765	-0.185897		TNFSF10	-0.198946	-0.70328	FALSE	FALSE
ATP1B3	0.206845	-0.68865		BPTF	0.16437	-0.121877	FALSE	FALSE
HLA-B	0.0489808	0.289353		SMYD4	0.657829	0.628325	FALSE	FALSE
IFI27	0.68929	1.53747		TNFRSF10B	-0.00790027	0.23198	FALSE	FALSE
TAGLN2	1.10218	1.59031		DHX33	-1.55383	-0.691501	FALSE	FALSE
DYNLT1	0.143511	-0.79126		RMI2	0.182755	-0.465125	FALSE	FALSE
MMP2	0.637732	0.842908		PLAA	-0.766528	-0.402814	FALSE	FALSE
ATP6V0B	0.0891279	-0.158848		MYCBP	-0.815683	-0.0728282	FALSE	FALSE
CTSA	0.397809	0.906582		RHOT2	0.0971214	0.120904	FALSE	TRUE
ACKR3	0.136751	-1.02309		CALR	-1.0697	-1.00391	FALSE	FALSE
DDX39A	0.12921	0.393915		NDUFV1	-0.120317	-2.09059	FALSE	TRUE
ATP6V0E1	0.0970179	0.0572824		PMP22	0.139156	0.338337	TRUE	FALSE
CERCAM	0.197708	-0.725367		RPN2	-0.32771	-1.13819	FALSE	FALSE
SF3B4	0.242251	-0.749637		ESYT1	1.55551	0.0265231	FALSE	FALSE
ANKRD37	0.299373	0.304344		TMEM218	1.2117	0.0465528	FALSE	FALSE
ENDOG	0.361817	-1.04355		NUDT16L1	0.114953	-0.602201	FALSE	FALSE
SAMD9	0.514718	0.970314		INTS6	0.8934	0.166589	FALSE	FALSE
CA9	0.133075	-0.548657		WAC	-0.478489	0.144159	FALSE	FALSE
FSTL3	0.321878	0.643751		HSP90B1	0.910865	-2.19072	FALSE	FALSE
SPAG4	0.477637	0.996705		PSMB4	0.806626	-1.19231	FALSE	FALSE
SSR4	0.201216	-0.941631		CTU2	-0.795516	0.0738523	FALSE	FALSE
TIMM21	0.101401	0.119527		WDR46	1.87091	-0.066858	FALSE	FALSE
MAPRE2	0.235047	0.258307		PDCD2L	-0.265461	-0.262086	FALSE	FALSE
DUSP2	0.454647	-0.866388		FAHD2A	0.507544	-0.146804	FALSE	TRUE
DST	0.650183	2.0137		DYNC1LI1	-1.07047	-1.02822	FALSE	FALSE
CHURC1	0.112446	-0.615233		NUDT22	-1.24372	-0.192492	FALSE	FALSE
H3F3A	0.660333	0.94745		SEPT11	-0.885059	-1.03593	FALSE	FALSE
SYT15	0.0784284	-0.0835849		XRN2	0.0802753	-0.741001	FALSE	FALSE
CTSD	0.0162802	-0.214148		PURA	0.936307	-0.383006	FALSE	FALSE
THBS1	0.532713	0.923556		OXR1	1.00674	-0.473558	FALSE	TRUE
PGM1	0.11705	-0.545732		PTPN11	-1.47994	0.108002	FALSE	FALSE
FTL	0.372646	-0.934641		APH1A	1.43353	-0.314986	FALSE	FALSE
GAS6	0.713606	0.652272		B4GALT7	0.593875	0.560378	FALSE	FALSE
HLA-A	0.22437	0.417812		DERL2	-0.556438	-0.186113	FALSE	FALSE
KRT16	0.0742124	-0.223968		TRIM38	-0.435366	0.0986481	FALSE	FALSE
MAMLD1	0.180927	0.475423		OAT	0.0726958	-0.222238	FALSE	TRUE
TUBB4B	0.675122	0.85658		NOL12	-0.200908	0.132041	FALSE	FALSE
FAM57A	0.0256713	-0.243651		ZFP64	0.738566	0.439424	FALSE	FALSE
GRN	0.649504	0.801229		USO1	0.755566	0.541137	FALSE	FALSE
EDN1	0.557301	1.60882		VIPAS39	1.54351	0.0244103	FALSE	FALSE
NDST1	0.390666	0.618872		OCIAD1	2.18073	-0.755946	FALSE	TRUE
TMEM45A	0.209936	0.011762		TPBG	2.1605	0.0701986	FALSE	FALSE
SPCS1	0.765777	-1.56362		TMEM164	0.659845	0.140154	FALSE	FALSE
REEP5	1.33507	-1.67281		PLSCR4	1.03453	0.593162	FALSE	FALSE
NMU	0.634505	0.966209		PPP3CC	0.690072	-0.100944	FALSE	FALSE
MLEC	0.0798744	-0.0400661		ARF1	-0.442944	0.638306	FALSE	FALSE
TP53I3	0.713835	1.82295		LACTB2	-0.417861	-0.516123	FALSE	TRUE
PLXDC2	0.00681196	-0.218108		KXD1	0.410043	-0.204535	FALSE	FALSE
RAB14	0.626982	-1.1458		NR2F2	-0.164957	-0.381256	FALSE	FALSE
CREB3L1	0.0942066	0.161869		EIF3C	-0.374734	0.344273	FALSE	FALSE
RRAGA	0.284652	0.740725		MYLK	0.853114	0.0786578	TRUE	FALSE
TRAM1	0.0428866	-0.071135		MPHOSPH10	-0.123312	-0.092681	FALSE	FALSE
HSD17B10	0.535526	-0.911529		HARS2	1.22115	-0.185373	FALSE	TRUE
TPST2	0.0172726	-0.0432823		VARS	-0.336525	-0.238664	FALSE	FALSE
QPCT	0.626023	0.857566		ZWINT	0.860121	-0.51429	FALSE	FALSE
LGMN	0.418692	-0.912155		TRAM1	0.998916	0.173139	FALSE	FALSE
CD55	0.452959	-1.73271		GABARAPL1	0.77181	0.432378	FALSE	FALSE
SLC10A3	0.304863	0.540716		KLHL35	-0.265115	0.0671842	FALSE	FALSE
TMEM56	0.470065	1.09932		PIGW	1.6383	0.862773	FALSE	FALSE
ADAMTS5	0.0308238	0.276302		RNF41	0.286433	0.0748509	FALSE	FALSE
PLAC8	0.346043	1.44664		ALG1	0.104209	0.429816	FALSE	FALSE
ENAH	0.299027	0.480627		NEAT1	2.41224	-1.32707	FALSE	FALSE
P4HB	0.493194	1.42648		KIAA0895L	0.0846083	0.0641821	FALSE	FALSE
CST6	0.0611618	-0.385332		ARTN	0.934659	0.297545	FALSE	FALSE
ATAD3B	0.182597	0.310916		ACBD6	-1.13983	-0.603973	FALSE	FALSE
ZNF326	0.4839	0.915274		UBE4A	-0.983737	-0.361238	FALSE	FALSE
PTTG1IP	0.464996	0.735332		MAIP1	0.203084	-0.459408	FALSE	TRUE
KIF5B	0.0945623	0.325894		HLTF	1.0107	-1.08064	FALSE	FALSE
CALU	0.117637	-0.0342249		CDCA2	0.869136	-0.598302	FALSE	FALSE
HSPB1	0.59401	1.30311		ARRDC1-AS1	1.06882	0.715553	FALSE	FALSE
EI24	0.0305609	-0.0879407		LSM14B	0.26463	-0.382018	FALSE	FALSE
BNIP3L	0.370986	1.21978		RNF138	-0.140519	0.293001	FALSE	FALSE
PDCD6	1.31728	1.7203		ZNF131	-0.369546	0.28737	FALSE	FALSE
CD163L1	0.435801	0.425829		FSCN1	2.37194	0.37118	FALSE	FALSE
WISP2	0.0634086	0.119447		MFSD10	0.289275	-0.0524346	FALSE	FALSE
SMYD2	0.402763	0.526398		APOL6	0.150249	0.27127	FALSE	FALSE
IMP3	0.131184	-0.447824		VPS33A	-0.317575	0.933835	FALSE	FALSE
BIRC6	0.397655	-0.714999		PROSER3	0.823842	0.595378	FALSE	FALSE
NDUFA1	0.222533	-0.470146		WBP2	0.524411	0.523381	FALSE	FALSE
NTN4	0.472412	0.952047		SNTB2	1.21991	-0.884653	FALSE	FALSE
TAX1BP1	0.228398	-0.548441		HDAC3	-0.63766	0.314669	FALSE	FALSE
TMEM165	1.1573	1.2818		PNPLA4	-0.186651	-0.685145	FALSE	FALSE
RDX	0.0757388	0.093667		KLHDC2	-0.0968693	0.219097	FALSE	FALSE
IKBIP	1.61364	1.87976		CCT6A	-1.12031	-0.790591	FALSE	FALSE
B3GAT3	0.265831	-0.787784		HTATIP2	-0.945416	0.150945	FALSE	TRUE
MFSD1	0.0573714	-0.0357363		MBTPS1	1.23684	-0.692468	FALSE	FALSE
RAB11FIP1	0.384885	0.465441		PKN1	-0.140321	-0.724916	FALSE	FALSE
CDC26	0.0444059	-0.177557		MMAB	0.211028	-0.950127	FALSE	TRUE
CAPS	1.11802	1.28993		NDUFA4	-1.73045	0.216537	FALSE	TRUE
FOXN3	0.111708	-0.564168		ZBTB21	0.676274	-0.206475	FALSE	FALSE
PKM	0.48844	1.62306		GLT8D1	1.15219	-0.267205	FALSE	FALSE
C1S	0.502717	0.938042		CNOT6L	0.0747438	-0.255287	FALSE	FALSE
MON1A	0.0872124	-0.24908		UBE2D1	0.632525	0.227228	FALSE	FALSE
FADS3	0.937314	1.5635		SFT2D2	0.2637	0.938177	FALSE	FALSE
ITM2A	0.123946	0.681849		NIPSNAP2	1.33233	-1.4132	FALSE	TRUE
COX20	0.489734	0.687302		NOV	1.15307	0.716913	FALSE	FALSE
CD63	0.26126	-0.933674		CLIC3	1.41735	0.245784	FALSE	FALSE
CLPTM1L	1.4508	2.48863		TM7SF3	1.16966	0.143274	FALSE	FALSE
RFC1	0.189472	0.515447		LZTS2	-0.510695	-0.647746	FALSE	FALSE
IGFBP3	0.0851317	-0.729057		ERAP1	0.951867	0.465068	FALSE	FALSE
SPPL2A	0.0187962	-0.0731611		UACA	1.88054	-0.526897	FALSE	FALSE
SLC16A3	1.2855	1.52412		H2AFJ	-0.468252	-0.0277183	FALSE	FALSE
GTF2A2	0.0558098	0.185025		REV1	0.653426	-0.186261	FALSE	FALSE
ISG15	0.0883358	-0.187575		LSM6	0.0352873	-0.217062	FALSE	FALSE
CPA4	0.0896111	0.373616		BMP1	1.994	0.583885	TRUE	FALSE
PEPD	0.285271	-0.338484		PTPRF	1.01314	-0.367433	FALSE	FALSE
HPS3	0.432749	0.658346		SOX13	0.789995	0.814109	FALSE	FALSE
FAM120AOS	0.163941	-0.325095		CRACR2B	0.374852	0.15372	FALSE	FALSE
TSPAN3	1.05078	-1.90139		CD164	0.707999	-0.0433134	FALSE	FALSE
SLC38A10	0.127829	-0.277929		CREB3L1	1.38791	0.208405	FALSE	FALSE
RC3H2	0.393921	-0.877276		AQR	-0.290293	-0.0275204	FALSE	FALSE
ZNF708	0.524692	0.792511		UBE2A	0.208541	0.328228	FALSE	FALSE
SUMF1	0.0105833	0.147666		DGUOK-AS1	-0.591011	0.674326	FALSE	FALSE
MFAP5	0.30815	0.993281		GID8	1.6327	0.719233	FALSE	FALSE
CAV1	2.46654	4.71243		RHOG	-0.0784793	0.0151211	FALSE	FALSE
NOSIP	0.0265381	0.119001		ANK1	1.86328	0.341042	FALSE	FALSE
BLCAP	0.896791	1.24584		ANKRD22	-1.13175	0.489325	FALSE	FALSE
DDB1	0.0950652	0.321794		PI4K2A	1.2413	0.309745	FALSE	FALSE
MTHFS	0.278594	-0.830768		HDDC3	-1.12377	0.223332	FALSE	FALSE
BAIAP2	0.579252	-0.971557		SEC62	0.453898	-0.591694	FALSE	FALSE
MBD3	0.104581	0.37313		CENPB	0.965411	0.196837	FALSE	FALSE
PXDN	0.365129	-0.836779		ZMYM3	-0.457991	-0.358647	FALSE	FALSE
TMEM147	0.0866756	-0.233211		TMEM175	1.50727	0.356941	FALSE	FALSE
FUT11	0.0763886	-0.277163		OXCT1	-1.2969	-0.0406575	FALSE	TRUE
KIDINS220	0.527494	-0.899838		AIDA	0.600175	-0.130095	FALSE	FALSE
SEMA5A	0.365905	0.831943		MAP1LC3A	0.345909	-0.292137	FALSE	FALSE
UQCRQ	0.175222	0.608163		NKIRAS2	1.09907	0.643183	FALSE	FALSE
ANXA4	0.106831	-0.0174932		ZCCHC14	1.05125	0.369524	FALSE	FALSE
IGFBP7	1.06306	2.45253		PPT2	2.23218	-0.108533	FALSE	FALSE
MORF4L1	0.139863	-0.250567		PHGDH	0.0537381	-0.280388	FALSE	FALSE
MAZ	0.591603	1.06961		CKS1B	0.15839	-1.7184	FALSE	FALSE
SIVA1	0.179797	0.947367		FRMD4A	0.595886	0.145858	FALSE	FALSE
NDUFA4L2	0.0210535	-0.11326		ECM1	2.22459	0.169103	TRUE	FALSE
HTRA1	0.0526356	-0.812942		P3H4	1.42564	0.255497	FALSE	FALSE
GPAA1	0.209767	0.0740183		SEC61A1	-0.92596	0.338575	FALSE	FALSE
FRMD8	0.163123	-0.654314		CRCP	0.0857126	0.00169668	FALSE	FALSE
ORMDL2	0.0982441	-0.189139		FUT4	0.435713	0.0778128	FALSE	FALSE
POLR3B	0.426509	0.384138		FUZ	1.00819	0.595749	FALSE	FALSE
CGB5	0.216073	0.827722		OTUD1	1.08035	0.831371	FALSE	FALSE
ZDHHC12	1.06557	1.56768		ZNF84	1.43113	0.263714	FALSE	FALSE
NEXN	0.38389	0.296833		GOLGA7	0.448258	0.319008	FALSE	FALSE
GTF2I	0.0333169	-0.0813048		NUP188	-0.215081	0.384106	FALSE	FALSE
NEK7	0.89727	-1.69444		NCR3LG1	0.505899	0.52124	FALSE	FALSE
SLC12A9	0.178002	0.269452		PHF3	0.647494	-0.381599	FALSE	FALSE
RPN2	0.404739	0.918471		YIPF1	0.167443	0.602068	FALSE	FALSE
ERI3	0.426141	0.434765		FLYWCH2	0.35206	-0.118491	FALSE	FALSE
GPR1	0.554374	-0.621626		ACAT1	0.902744	-1.21413	FALSE	TRUE
ITPRIPL2	0.107689	0.109736		CDADC1	0.497111	0.145062	FALSE	FALSE
EBNA1BP2	0.220369	0.906521		CASP8AP2	-0.196775	0.229085	FALSE	FALSE
SCAND1	0.0331637	0.398644		CCDC93	0.976969	-0.273633	FALSE	FALSE
GLB1	0.074169	0.29946		PID1	1.02434	-0.359843	FALSE	FALSE
DYNLL1	0.0324667	0.160439		GIT1	0.367893	0.274181	FALSE	FALSE
SRD5A3	0.215713	0.994376		TATDN1	-0.687687	-0.270433	FALSE	FALSE
EIF3A	0.240791	-0.767607		MTIF3	-0.716231	0.280205	FALSE	TRUE
CLEC2B	0.0284605	0.0161634		FCMR	0.864926	0.838093	FALSE	FALSE
PLAGL1	0.991251	1.21971		PGM1	0.71519	-0.770262	FALSE	FALSE
POMT1	0.784807	1.18869		PNKP	0.137302	-0.614162	FALSE	FALSE
CASP8	0.711456	0.861287		RUSC1	-0.477541	0.17569	FALSE	FALSE
TRAM2	0.0439697	-0.606484		NDUFA8	-0.502987	-0.437612	FALSE	TRUE
PUSL1	0.280523	-0.98311		NAALADL2	1.49833	0.117414	FALSE	FALSE
RMDN3	0.220987	0.546525		C6ORF89	-0.849301	-0.313265	FALSE	FALSE
EMP3	0.320035	0.892251		HLA-A	0.965172	-0.565255	FALSE	FALSE
BAG1	0.273426	-0.736378		BICC1	0.44831	0.219745	FALSE	FALSE
SMURF2	0.813124	2.18641		ERCC2	0.219603	-0.446205	FALSE	FALSE
PAPSS2	0.00413685	-0.185114		BMP2K	0.771178	0.212584	FALSE	FALSE
PLCB4	0.175737	0.096527		ORMDL2	0.0725163	0.156152	FALSE	FALSE
SMC1A	0.21491	0.131446		SBF1	0.216897	0.39793	FALSE	FALSE
PTGIS	0.239367	0.448296		PAFAH1B1	0.716725	-0.122966	FALSE	FALSE
CNPY3	0.967307	1.31916		SCAP	-0.302789	0.769974	FALSE	FALSE
KIAA0930	0.496692	1.13168		THAP8	0.21057	-0.123272	FALSE	FALSE
ATAD2	0.0483733	0.223781		HINFP	1.38508	-0.12826	FALSE	FALSE
EDN2	0.0814673	0.000707865		MPHOSPH9	0.493994	-1.03452	FALSE	FALSE
HIST1H2BD	0.654802	-1.25462		CEP57	0.979762	-1.0379	FALSE	FALSE
RAPGEF2	0.173522	-0.628231		NUCB2	0.557798	-0.148738	FALSE	FALSE
SGCE	0.342101	-0.718356		PHKB	0.887843	-0.88268	FALSE	FALSE
VKORC1	0.0432488	-0.201138		ZNF599	-0.133984	-0.04564	FALSE	FALSE
PSMD3	0.375983	-0.881487		ATP1B3	0.80211	0.231856	FALSE	FALSE
GFOD1	0.574739	1.50525		MBNL1	0.119096	0.15331	FALSE	FALSE
ZNF587	0.921815	0.946582		TMEM242	-1.01281	0.198584	FALSE	FALSE
EMC7	0.576086	-1.03086		KIF21A	0.542258	-0.205441	FALSE	FALSE
FST	0.149827	0.306144		SNX33	1.15462	0.55442	FALSE	FALSE
DNAJC1	0.407575	0.620531		TRBC2	0.0611336	-0.392394	FALSE	FALSE
LMO7	0.204369	-0.195691		EMG1	-1.48319	0.581327	FALSE	FALSE
HNRNPH3	0.117266	0.140136		RABEPK	-0.204198	0.366387	FALSE	FALSE
ATP6V0D1	0.968288	-1.63225		FSTL3	2.12236	0.740741	TRUE	FALSE
MORN2	0.0198325	0.0543034		VPS25	-0.34179	0.275742	FALSE	FALSE
C1QL1	0.18635	-0.428178		IKBIP	0.827624	-0.53102	FALSE	FALSE
HIST1H2BC	0.35365	0.613636		CNOT2	0.2602	-0.715046	FALSE	FALSE
ADD3	0.179897	0.0605486		RBM25	-0.180359	-1.01518	FALSE	FALSE
RNF121	0.00408694	0.0849264		SHQ1	2.10718	0.741466	FALSE	FALSE
INTS10	0.256452	-0.693772		TECR	0.643114	-0.555569	FALSE	FALSE
FLNC	0.313881	0.360855		FBXL15	-0.499739	-0.572094	FALSE	FALSE
ULBP2	0.0124831	0.0798402		MAP9	0.249246	0.460573	FALSE	FALSE
ACAA2	0.445624	0.72758		TM9SF3	-0.266232	-0.299468	FALSE	FALSE
MOGS	0.106016	0.0609632		RAB27A	0.479787	-0.0316665	FALSE	FALSE
HM13	0.612568	-1.20217		AKT3	0.351652	-0.185226	FALSE	FALSE
SRA1	0.657648	-0.739943		SNAP29	0.481787	0.178154	FALSE	TRUE
CCPG1	0.669228	-1.65768		DHRS4	1.68661	-0.461191	FALSE	TRUE
OLFM1	0.151577	0.334404		VAMP2	0.834743	-0.900143	FALSE	FALSE
TTC14	0.0946775	0.127226		SNX2	-0.387294	-0.289145	FALSE	FALSE
OST4	0.205595	-0.686295		DPH5	0.209898	0.0466586	FALSE	FALSE
RASSF1	0.0950767	0.133031		ATRN	0.732079	-0.0589207	FALSE	FALSE
SASS6	0.350179	-0.907374		PSMB6	-2.01367	-1.08089	FALSE	FALSE
MAP3K8	0.708278	1.44043		ATP6V1F	0.658029	-0.0622316	FALSE	FALSE
OFD1	0.61357	0.916304		EGLN3	2.08427	-0.0274564	FALSE	FALSE
FAIM	0.104488	-0.513229		FAF2	0.916755	0.0272906	FALSE	FALSE
DDX24	0.649695	-1.43907		GALNT2	0.578244	-0.214194	FALSE	FALSE
LBH	1.11515	1.64289		ZNF581	-0.238175	-0.359328	FALSE	FALSE
IMPDH1	0.0639569	-0.102679		SMAP1	-0.921827	0.244059	FALSE	FALSE
SAFB2	0.270402	-0.760318		SLC5A3	1.92711	-0.0439782	FALSE	FALSE
NPTN	0.0947626	-0.335866		SNAPIN	0.162876	-0.273741	FALSE	FALSE
TXNIP	0.461876	-1.28355		C19ORF66	0.796334	-0.450799	FALSE	FALSE
TSSC4	0.825814	-1.00939		ELOVL1	0.190118	-0.127125	FALSE	FALSE
GALNT2	0.0177559	-0.0774734		ZNF620	0.679055	0.349736	FALSE	FALSE
C3	0.689374	-1.32367		NMT2	-0.255752	0.282993	FALSE	FALSE
TRAPPC2L	0.144868	0.489061		TFB2M	0.760796	0.378373	FALSE	TRUE
WDR45B	0.331805	-0.476666		MCRIP2	-0.291932	0.349717	FALSE	TRUE
DUSP14	0.229359	0.608585		SMPD2	1.31904	-0.0486767	FALSE	FALSE
PNN	0.374183	0.710805		SLC25A28	0.883968	0.344928	FALSE	TRUE
MX1	0.198012	0.240955		EDF1	-0.0884945	-0.813721	FALSE	FALSE
GINS1	0.594555	0.621013		CST3	2.19413	-0.985208	FALSE	FALSE
NREP	0.2991	-0.674461		ATP1A1	-0.426323	-0.136945	FALSE	FALSE
ALPK2	0.374386	0.97861		FAM107B	1.71579	-0.285194	FALSE	FALSE
EGLN1	0.502579	-1.01853		COPA	-0.373396	0.17225	TRUE	FALSE
COPB1	0.394675	0.634739		UTP14C	-0.0469163	-0.463819	FALSE	FALSE
SMAD6	0.427907	0.94761		RFLNA	-0.0240934	-0.159001	FALSE	FALSE
TNFAIP1	0.3018	0.94253		CSAD	1.18831	0.868404	FALSE	FALSE
HDAC2	0.295275	0.949069		MARCKSL1	0.619534	-0.700702	FALSE	FALSE
LRPAP1	0.708131	-1.25481		EIF6	-1.10761	-1.10694	FALSE	FALSE
OLFML3	1.92597	1.99923		DYRK4	0.684621	-0.0507097	FALSE	FALSE
USP40	0.0744789	0.196518		FAM53C	0.888924	0.108168	FALSE	FALSE
TENM3	0.335321	-0.671323		TMEM205	-0.0493901	-0.175245	FALSE	TRUE
UHRF1	0.0927034	0.676968		NFYB	1.34707	-0.156147	FALSE	FALSE
ERH	0.0481918	0.0560142		POP4	-0.301195	0.150744	FALSE	FALSE
MT1F	0.117597	0.443833		HYAL3	1.35411	0.23163	FALSE	FALSE
ALDOA	0.21443	-1.00407		PSMD7	-0.350982	-1.55474	FALSE	FALSE
IPO9	0.643803	0.57605		DMAC1	-0.927958	-0.985704	FALSE	TRUE
ZNF420	0.577055	-1.18161		PMF1	0.291874	0.140975	FALSE	FALSE
NDUFS5	0.140071	0.140957		GLS	1.77048	0.376197	FALSE	TRUE
TTPAL	0.486518	-0.781319		ZFP36	-0.0683746	-0.0757795	FALSE	FALSE
ZNF141	0.284509	-0.653545		TMCC1	0.668936	-0.52171	FALSE	FALSE
ST7L	0.622256	-1.601		OTUB1	-0.611169	-0.601439	FALSE	FALSE
MRPL20	0.390161	-0.832789		PIAS4	1.02057	-0.164832	FALSE	FALSE
CNPY4	0.014469	-0.281012		ZFYVE26	0.837589	0.595649	FALSE	FALSE
TNFRSF11B	1.07974	1.26428		BRAF	0.648695	0.208082	FALSE	FALSE
UBAP2	0.164201	-0.116474		SEZ6L2	0.774361	-0.370688	FALSE	FALSE
TTC3	0.595376	1.03986		NDUFC1	0.674419	-0.580879	FALSE	TRUE
TGFBR1	0.0209552	-0.360441		PRAF2	2.02424	-0.63928	FALSE	FALSE
DRG1	1.18608	-1.54999		MMD	1.50086	-0.371671	FALSE	FALSE
CRIM1	1.59573	2.116		SSPN	-0.126724	0.201503	FALSE	FALSE
ILK	1.14331	2.36503		USP1	-0.276794	-0.447446	FALSE	FALSE
UPK3B	0.281585	0.478925		HMBOX1	1.48733	0.230365	FALSE	FALSE
LUZP1	0.121598	0.0827602		FUCA1	0.087299	-0.710523	TRUE	FALSE
PARP1	0.348661	0.908323		PMS2	-0.2555	-0.650028	FALSE	FALSE
RECQL	0.44013	-0.658798		CFLAR	0.890175	-0.26752	FALSE	FALSE
SYNCRIP	0.62985	1.20037		SLC30A7	0.298005	0.3339	FALSE	FALSE
CUX1	0.353249	-0.737219		GHITM	-0.00420735	-0.0708113	FALSE	TRUE
FBXL18	0.110238	-0.152996		SDHAF3	-0.149908	0.021735	FALSE	TRUE
YWHAH	0.138566	-0.381545		PTP4A1	-1.06057	-0.948848	FALSE	FALSE
S100A10	1.15673	3.20219		GUCD1	1.02535	0.191893	FALSE	FALSE
STRADB	0.744998	0.974228		TMED2	0.473087	0.72128	FALSE	FALSE
SLC4A4	0.0122802	0.526278		SEMA5A	-0.0533117	0.434245	FALSE	FALSE
TEFM	0.0113591	0.00497527		AFAP1	1.17554	-0.89757	FALSE	FALSE
MLLT11	0.0453593	-0.656049		CGGBP1	1.31102	-0.354369	FALSE	FALSE
ITFG1	0.573072	0.570273		TRIM28	0.0844886	-0.545546	FALSE	FALSE
SMARCC1	0.339329	0.386566		PGLS	0.255814	-0.908557	FALSE	FALSE
TRAF3IP1	0.241766	-0.487163		COX4I1	-0.422459	-0.901178	FALSE	TRUE
TMEM62	0.396641	0.599222		METTL26	0.0565389	-0.812953	FALSE	FALSE
G3BP2	0.394403	-0.411684		C19ORF33	2.50052	-0.74824	FALSE	FALSE
ZNF626	0.0973049	0.104471		LMAN2L	0.4642	0.186301	FALSE	FALSE
GINS4	0.144927	0.647042		SDHAF4	0.932011	-0.529837	FALSE	TRUE
EMC10	0.533658	0.8675		CAV2	1.9984	0.212549	FALSE	FALSE
SLC52A2	0.50242	-1.2686		PLEKHO1	0.0371081	0.305769	FALSE	FALSE
HECTD2	0.260823	0.382986		PARN	-0.883773	0.151245	FALSE	FALSE
HDAC1	0.0555833	0.0785368		ID1	0.779874	0.489138	FALSE	FALSE
CASP8AP2	0.0219476	0.110551		AGTRAP	0.808612	0.607716	FALSE	FALSE
DDT	0.493223	0.86917		PRKAB2	0.213104	0.201751	FALSE	FALSE
MRPS7	0.169558	-0.147155		CEBPG	0.915157	-1.16916	FALSE	FALSE
VPS39	0.333101	-0.922528		PSMG2	-0.286408	-1.45144	FALSE	FALSE
LMF2	0.28514	0.316698		POLM	0.528781	0.242608	FALSE	FALSE
KANSL2	0.382023	-0.594833		CRELD1	0.480777	0.364809	FALSE	FALSE
BCAT1	0.00367988	0.302148		LARS	-1.82783	-1.1733	FALSE	FALSE
CASP6	0.196134	0.0716539		IL32	0.789148	0.543468	TRUE	FALSE
ESCO2	0.0850068	0.801607		CHIC1	0.604523	0.314385	FALSE	FALSE
ACP2	0.39143	-0.66213		DCAF5	0.722071	0.0631164	FALSE	FALSE
FKBP14	0.0547194	-0.0786633		VANGL1	-0.441718	-1.01166	FALSE	FALSE
MFSD12	0.0162574	-0.338263		SNX18	-0.229448	0.0676626	FALSE	FALSE
SLC6A8	0.200936	0.711699		SUMO2	0.734724	-1.35817	FALSE	FALSE
TNFSF9	1.09406	-1.18099		SSR4	0.116316	0.825425	FALSE	FALSE
TMPRSS3	1.04589	1.78051		KCTD12	0.636293	-0.240131	FALSE	FALSE
PABPC1	0.626479	1.44954		NADK	-0.336196	-0.121768	FALSE	FALSE
MRPS11	0.278057	-0.522088		CYB561	0.624681	0.911289	FALSE	FALSE
TAF11	0.100437	0.209434		C6ORF47	0.214435	0.759738	FALSE	FALSE
TSNAX	0.871197	-1.51017		ARPC1B	-0.420326	0.123914	FALSE	FALSE
DSEL	0.282076	-0.517107		PDLIM1	1.48314	-1.59509	FALSE	FALSE
M6PR	0.649518	-0.862671		UBXN8	-1.05255	0.668975	FALSE	FALSE
CUL3	0.302525	-0.72725		FHOD1	0.0237762	0.543714	FALSE	FALSE
MPC1	1.2993	-2.00881		AASDH	1.95077	0.0839908	FALSE	FALSE
SEC61B	0.304022	0.600646		SIK3	-0.735551	-0.00562119	FALSE	FALSE
TRIO	0.559487	0.922628		NFE2L3	1.63818	-0.80932	FALSE	FALSE
IGIP	0.567332	0.650599		LUZP1	0.564488	-0.011034	FALSE	FALSE
AKR1A1	0.916263	0.934287		DAD1	-0.0413928	0.0113013	FALSE	FALSE
GPX8	0.524445	1.30667		SLC25A4	1.06381	-0.191604	FALSE	TRUE
ALG2	0.0867588	0.163117		TMX3	0.647733	-0.728628	FALSE	FALSE
HLA-C	0.222284	1.11753		S100A6	1.9408	-0.137532	FALSE	FALSE
YTHDF1	1.49554	-1.57985		WAPL	0.392295	-0.12727	FALSE	FALSE
UFSP1	0.0659548	0.0207863		C11ORF49	-0.52957	0.371448	FALSE	FALSE
C1R	0.841165	1.18967		ATP2A2	-1.60152	-0.431884	FALSE	FALSE
LAPTM4A	0.0206094	0.260695		LGALS3	0.701727	-0.889743	FALSE	FALSE
PCNA	0.28098	-1.03136		TMEM138	1.34784	-0.088139	FALSE	FALSE
FKBP7	0.888542	1.5951		AP5M1	-0.557576	-0.115349	FALSE	FALSE
ARID5B	0.414262	0.488428		SEC24C	-0.507566	-0.184946	FALSE	FALSE
ZNF493	0.52913	1.07459		WDR1	-0.574177	-0.792687	FALSE	FALSE
IL7R	0.494952	1.42302		LAMA4	1.02804	0.179923	FALSE	FALSE
KRT80	0.557285	0.766676		SPINT2	0.526958	-1.27343	FALSE	FALSE
ASAH1	0.0114551	0.0870975		SCAND1	0.260665	0.486178	FALSE	FALSE
MLH3	0.044389	0.146068		TUBA1A	1.92261	0.147405	FALSE	FALSE
MMGT1	0.422134	-0.910986		MYBL1	0.575126	-0.552911	FALSE	FALSE
NDFIP1	0.270693	-0.75379		MLLT10	0.178941	-0.177967	FALSE	FALSE
PTBP3	0.740195	1.23611		DGCR8	1.41774	0.0984075	FALSE	FALSE
TARSL2	0.51164	0.702655		MYNN	-0.0234946	0.31124	FALSE	FALSE
VLDLR	0.191754	0.147435		ZNF480	0.193782	0.118341	FALSE	FALSE
SPG7	0.0249646	0.012907		AC007388.1	1.03191	-0.63877	FALSE	FALSE
B2M	0.903619	1.7091		TLCD2	0.647409	-0.12382	FALSE	FALSE
PKMYT1	0.0375609	0.405184		SPARC	0.592469	0.4355	TRUE	FALSE
OAZ3	0.187975	0.0263982		CAV1	1.90877	-1.1758	FALSE	FALSE
BST2	0.436391	0.3231		NAGLU	-0.142374	0.104306	FALSE	FALSE
SEL1L3	0.247498	0.123237		KIAA0930	0.551374	-0.161846	FALSE	FALSE
AGO3	0.719033	0.832746		GPAA1	0.404859	-0.600287	FALSE	FALSE
IFI35	0.431954	0.659549		NAT14	0.296162	-0.599712	FALSE	FALSE
SCAF11	0.0770732	0.134793		BEX2	0.671187	1.48658	FALSE	FALSE
TMEM50A	0.675627	-1.57115		SAP130	0.258621	-0.153641	FALSE	FALSE
COMMD9	1.08248	1.39737		PIH1D1	0.0164179	-0.794044	FALSE	FALSE
OBSL1	0.268744	-0.803811		FCF1	1.57562	0.392776	FALSE	FALSE
TMEM59	0.629301	-0.845951		TFPI	0.253245	-1.22708	FALSE	FALSE
PHLDB1	0.0212831	-0.219442		URB1-AS1	0.0949256	-0.067668	FALSE	FALSE
ACAP3	0.138013	-0.397585		RPS5	-1.78409	-2.08709	FALSE	FALSE
EPHX1	0.00332026	-0.151627		RECQL	1.89774	0.141679	FALSE	FALSE
ZNF672	0.201377	-0.703835		AC093157.1	0.0169122	-0.146552	FALSE	FALSE
MCAM	0.670743	1.22276		ARMT1	1.07667	0.0430381	FALSE	FALSE
GSTK1	0.119403	-0.322455		TBC1D16	1.3325	0.298396	FALSE	FALSE
CAMK1D	0.476619	0.941525		ZNF12	1.10774	0.587627	FALSE	FALSE
POLR2K	0.322954	-0.568513		PTBP2	0.485275	0.315692	FALSE	FALSE
GLS	0.205636	0.589646		MUT	0.319501	0.0950918	FALSE	FALSE
GHRL	0.272874	-0.680332		KDELR3	0.319236	0.914108	FALSE	FALSE
NUDT5	0.00388717	-0.533968		IPO5	0.843338	-0.946957	FALSE	FALSE
GPS1	0.27253	-0.330027		RELB	0.647353	0.349099	FALSE	FALSE
LMO3	0.379234	0.425085		MEAF6	0.621429	-0.00297391	FALSE	FALSE
PKP3	0.801541	1.20573		HDHD5	0.767448	-0.464967	FALSE	TRUE
STT3A	0.578478	-1.01948		FBXO21	-0.160211	0.123134	FALSE	FALSE
ADCY9	0.251546	0.498006		DOCK5	0.77807	-0.486557	FALSE	FALSE
ROCK1	0.0181367	-0.00183302		SLC25A29	1.18828	-0.33007	FALSE	TRUE
RANBP2	0.0676438	-0.208708		BTN3A3	1.16064	-0.604889	FALSE	FALSE
RBMS3	1.00301	1.05426		PHF13	1.07073	0.812779	FALSE	FALSE
C1QTNF6	0.226188	0.414123		MIEN1	-1.19941	-0.335318	FALSE	FALSE
ATP6V1D	1.11148	-1.54407		PARD6G-AS1	0.93904	0.459157	FALSE	FALSE
RAD51	1.11809	1.34123		NBPF12	1.56596	-0.377031	FALSE	FALSE
CYB5A	0.0738135	0.896383		SELENOI	-0.0547486	0.493882	FALSE	FALSE
AP3D1	0.649876	1.17703		PLEKHG3	1.8722	-0.473661	FALSE	FALSE
ABCA7	0.0907959	-0.026906		INHBA	1.73739	0.261116	TRUE	FALSE
BOLA3	0.235214	-0.231952		CORO7	0.923017	-0.0779515	FALSE	FALSE
TMEM131	0.473418	-1.28582		AC078883.1	0.148223	0.447903	FALSE	FALSE
CNPY2	0.634112	-0.923608		DUSP12	0.103061	-0.185153	FALSE	FALSE
SRSF2	0.415889	0.786221		DPM2	-0.385892	0.445097	FALSE	FALSE
PARP14	1.08553	1.73713		RAPGEF6	0.389118	-0.753132	FALSE	FALSE
ZMPSTE24	0.505479	0.726573		MLLT1	-0.272866	-0.0335536	FALSE	FALSE
BCAP31	0.109511	0.295521		EIF2B5	-0.18118	-0.167427	FALSE	FALSE
PDIA3	0.519351	1.01198		RNF157	-0.339324	-0.331594	FALSE	FALSE
PFKL	0.0831428	0.0893675		PARP8	0.749642	-0.486432	FALSE	FALSE
EED	0.305342	0.83298		CDH11	1.86427	0.0264262	TRUE	FALSE
DBNL	1.73557	1.6538		H2AFZ	0.625104	-1.26979	FALSE	FALSE
MAP7D3	0.0308534	0.076133		HSPA14-1	1.53202	-0.196148	FALSE	FALSE
CDR2L	0.0087471	-0.513992		RABL3	0.335481	0.421417	FALSE	FALSE
MGST2	0.584973	-0.796521		PPOX	0.180865	-0.528866	FALSE	TRUE
UTRN	0.14139	0.00698021		C22ORF39	1.86281	-1.0589	FALSE	FALSE
SAMD11	0.471175	0.557679		BACE2	1.49127	-1.00298	FALSE	FALSE
HILPDA	0.349654	0.510227		SYNGR2	-0.397078	0.32766	FALSE	FALSE
N4BP1	0.0395627	-0.0652418		PBRM1	1.33771	-0.202989	FALSE	FALSE
CCDC71L	0.184017	-0.339845		SLC6A6	-0.853215	0.156045	FALSE	FALSE
QSOX1	0.11574	-0.131919		LMTK2	0.639518	0.0669744	FALSE	FALSE
MRPS12	0.373817	-0.880511		STAG1	-0.197905	0.548154	FALSE	FALSE
PIEZO1	0.165697	0.350071		GMEB2	0.0793127	-0.206427	FALSE	FALSE
ARCN1	0.437672	-0.666813		PTGIS	0.227066	0.548855	FALSE	FALSE
PURA	0.254228	0.559463		DENND2C	0.919739	0.895066	FALSE	FALSE
TDG	0.13332	-0.44953		KRT19	1.85298	-1.18945	FALSE	FALSE
GNAQ	0.458208	0.505333		ASCC3	-0.20694	-0.454041	FALSE	FALSE
PALLD	0.891414	2.01101		SEC24B	0.289126	0.115835	FALSE	FALSE
STAT1	0.344436	0.415862		RAB11FIP3	1.22841	0.014909	FALSE	FALSE
PPP4R1	0.901142	1.59602		OS9	0.943572	-0.146354	FALSE	FALSE
MICA	0.382486	-0.384681		LRRC42	1.08748	0.139666	FALSE	FALSE
MYBL2	1.13652	1.73714		VWA1	-0.31417	-0.209772	FALSE	FALSE
MAGOH	0.220218	0.874559		DDX52	-0.451025	0.0158145	FALSE	FALSE
TBC1D7	0.0936033	0.132897		AHCY	-0.180839	-0.908596	FALSE	FALSE
SFPQ	0.225424	0.534814		RIPK4	0.354009	0.710959	FALSE	FALSE
SEC24D	0.0546992	0.281429		SIAH2	1.09051	0.022053	FALSE	FALSE
SNTA1	0.296326	-0.48665		ZC3H6	0.508093	-0.3473	FALSE	FALSE
POLR3D	0.160034	0.254705		MGST3	0.507565	-1.84588	FALSE	TRUE
PBDC1	0.150683	-0.460407		TRRAP	-0.184794	0.0297955	FALSE	FALSE
GNL3L	0.322649	0.51477		SPAG1	1.15776	0.363421	FALSE	FALSE
KCTD9	0.337972	0.61333		DDX6	1.00127	-0.118007	FALSE	FALSE
ARIH2	0.237943	0.182839		TIMELESS	0.262908	0.18177	FALSE	FALSE
CNIH2	0.0588785	-0.171282		SNX6	0.992066	-1.02408	FALSE	FALSE
KIF13A	0.345301	-0.995751		FOXN3	1.72998	-0.0665123	FALSE	FALSE
ALDH16A1	0.241498	-0.736935		SMPD1	0.434574	1.34705	FALSE	FALSE
TMEM87A	0.0245158	-0.193038		STK4	1.4095	0.320251	FALSE	FALSE
MPDU1	0.787124	-1.84076		APOOL	-0.191965	0.0597387	FALSE	TRUE
ALG5	0.473954	-0.843639		TEX264	0.328361	-0.461719	FALSE	FALSE
CSRP2	0.136592	-0.204814		AC245041.1	1.2866	0.919176	FALSE	FALSE
KATNA1	0.0686813	0.343051		PLAT	0.120098	0.642998	FALSE	FALSE
TMEM179B	1.11198	-1.93561		TPI1	0.537758	-1.12609	FALSE	FALSE
PNPLA6	0.00290794	-0.305474		TSC22D3	0.875561	-0.0183885	FALSE	FALSE
MYBL1	0.968876	1.13119		UNC119	0.714416	0.425103	FALSE	FALSE
TNNC1	0.0350217	-0.00539017		NAPB	0.866045	0.483592	FALSE	FALSE
HERPUD2	0.326823	-1.07144		CA5B	-0.124829	-0.216271	FALSE	TRUE
SLC39A3	0.647243	-1.01015		FADS2	-0.35664	-0.159578	FALSE	FALSE
FKBP11	0.491792	-1.20919		XYLT2	0.453661	0.189043	FALSE	FALSE
ZNFX1	0.341472	-0.500452		RALBP1	-0.465345	-0.337713	FALSE	FALSE
PPIB	1.06386	1.44838		MRPS30	-1.65343	-0.388533	FALSE	TRUE
STK11	0.221593	-0.81466		PLEKHG2	0.779573	-0.579528	FALSE	FALSE
TXNDC17	0.273211	-0.708993		PCMTD1	1.0761	-0.504931	FALSE	FALSE
ANXA5	0.270976	1.52213		UBAC1	0.477532	-0.0739706	FALSE	FALSE
NOSTRIN	0.406551	-0.712126		LMLN	0.65601	0.244052	FALSE	FALSE
WNT2B	0.267342	0.582351		OLA1	-0.108943	-0.470385	FALSE	FALSE
COL4A5	0.268225	-0.7089		AP006621.3	0.638436	-0.248653	FALSE	FALSE
NCBP1	0.218004	-0.610492		MTDH	0.656131	-1.10928	FALSE	FALSE
NFATC3	0.0125576	0.103841		THBS3	1.69687	0.0194097	FALSE	FALSE
ZNHIT1	0.509919	-1.23618		GSE1	0.660928	-0.242155	FALSE	FALSE
CHD4	0.654763	0.552113		PCMT1	0.23299	-0.0958278	FALSE	FALSE
DOK4	0.227114	-0.794933		SCAMP3	-0.271259	0.138444	FALSE	FALSE
GXYLT2	0.0967258	0.106644		MDK	1.01265	-0.65739	FALSE	FALSE
DOPEY2	0.444157	0.38794		MRPS21	-0.685215	-0.616952	FALSE	TRUE
GOLGB1	0.806623	0.598294		CDKN2B	0.292904	0.698792	FALSE	FALSE
AKT2	0.736114	0.93528		TPK1	-0.258286	0.405853	FALSE	FALSE
ZNF71	0.0448923	0.23663		CXORF40A	1.04049	0.517451	FALSE	FALSE
SAMD1	0.345329	0.523549		SLC23A3	0.710437	1.03637	FALSE	FALSE
ATM	0.0279773	-0.0547067		LPL	-0.734384	0.881458	FALSE	FALSE
KCTD16	0.0946749	0.17494		MARVELD2	1.13984	0.611147	FALSE	FALSE
ANTXR1	0.272661	0.28522		SP1	0.0910882	-0.165444	FALSE	FALSE
IL32	2.80803	2.48128		SH3YL1	1.50532	0.272861	FALSE	FALSE
DDX18	0.066492	0.451232		C1ORF122	0.110586	0.781604	FALSE	FALSE
CD9	0.625735	1.19234		GABRE	-0.166353	0.0248582	FALSE	FALSE
PAM	0.0575221	0.087659		MIF4GD	1.77149	-0.0275132	FALSE	FALSE
PCDHB2	0.800779	0.495813		PPP4C	0.226557	0.140753	FALSE	FALSE
APBA3	0.292529	0.24694		RARRES2	1.15999	-0.275495	FALSE	FALSE
MTRF1L	0.0903018	-0.187528		LINC00513	-0.180459	-0.588137	FALSE	FALSE
CHMP4A	0.323785	-1.1928		GEM	1.79677	0.412846	TRUE	FALSE
NAIP	0.38594	0.778968		EPOP	0.593473	0.370592	FALSE	FALSE
SDHC	0.676244	-1.33234		ANKRD36B	1.56496	0.14325	FALSE	FALSE
SEC11C	1.67252	-2.15376		RHBDF2	0.132302	0.765762	FALSE	FALSE
PSMB4	0.0944324	0.462421		MCOLN1	-0.13211	0.951091	FALSE	FALSE
TLR5	1.11976	1.61378		SH3BGRL3	1.79121	-1.07931	FALSE	FALSE
MT1M	0.844706	1.18015		C11ORF45	1.04004	0.563096	FALSE	FALSE
SRSF5	0.45784	-0.938574		PHAX	0.252188	-0.279914	FALSE	FALSE
SLC25A4	0.945823	-1.29493		HIVEP2	1.79044	0.521716	FALSE	FALSE
TMEM208	0.492704	-0.708872		FLRT2	1.43857	0.704633	FALSE	FALSE
KDM2A	0.598976	0.751277		ARHGEF40	0.688498	0.268624	FALSE	FALSE
TXNDC12	0.84172	-0.918177		STX3	-0.0334772	0.92391	FALSE	FALSE
ATMIN	0.474323	0.785718		YTHDF2	0.826355	-0.557581	FALSE	FALSE
MBLAC1	1.32934	1.85832		NIT2	0.0710101	-0.134095	FALSE	TRUE
PIGA	0.130615	0.120607		PQLC3	1.69047	-0.074304	FALSE	FALSE
ZNF451	0.0406839	-0.376172		SLX4	0.558046	-0.0327906	FALSE	FALSE
CBX6	0.0664277	0.309776		RDH14	-1.26794	-0.169953	FALSE	TRUE
LRP1	0.479287	0.45682		MBOAT7	0.24283	-0.549022	FALSE	FALSE
PRDX5	0.591258	-1.72187		DTL	1.57586	-0.0903535	FALSE	FALSE
AMIGO2	0.134588	-0.575642		PTCD3	0.560873	-0.513715	FALSE	TRUE
SHOX2	0.10728	0.178434		HDAC6	0.154128	-0.522166	FALSE	FALSE
NDUFA4	1.08513	-1.19185		MPV17	-0.972837	0.454559	FALSE	TRUE
TUSC3	0.196038	0.352167		RNF212	1.56745	-0.152132	FALSE	FALSE
ATP9B	0.0329436	0.243246		SCPEP1	1.27131	-0.745244	FALSE	FALSE
RPS6KB2	0.790103	0.820006		XKR8	0.193178	0.136814	FALSE	FALSE
RIC8A	0.29978	-0.563105		WDR25	-0.854412	0.327555	FALSE	FALSE
HNRNPAB	0.6037	-1.32179		DENND2D	0.562194	-0.21507	FALSE	FALSE
SH3BP4	1.10041	0.83326		CHMP2B	0.36655	-0.521723	FALSE	FALSE
WDR18	0.0464955	0.040209		EIF3E	-0.921515	-1.90546	FALSE	FALSE
CCDC85C	1.31845	1.55018		MAPKAPK2	1.54574	0.808026	FALSE	FALSE
EHD2	0.0703724	-0.0767801		LBH	1.77408	0.470337	FALSE	FALSE
SLC2A1	0.543853	1.05937		CNOT4	1.07614	0.538017	FALSE	FALSE
RCN2	0.543756	-1.04381		TIMM17B	-0.49059	-0.558028	FALSE	TRUE
LYSMD2	0.345329	0.482481		PRKD2	1.77366	0.0200444	FALSE	FALSE
MAP7D1	0.597729	1.60754		GALNT7	0.276718	-0.217212	FALSE	FALSE
RABL6	1.82723	1.32557		AMZ2	-0.495347	0.00825615	FALSE	FALSE
CCDC134	0.0205369	-0.287882		PREB	1.20126	0.158845	FALSE	FALSE
GPRIN2	0.445038	0.888034		CTHRC1	1.19382	-0.661354	TRUE	FALSE
ERCC6	0.0548301	0.428257		THRA	0.146742	-0.201303	FALSE	FALSE
ZDHHC21	0.0630503	0.130798		RPAIN	-0.33478	-0.921668	FALSE	FALSE
DNMT1	0.00450455	-0.283106		SCFD1	0.57919	0.314791	FALSE	FALSE
ERAP2	0.514324	0.858539		ADI1	1.41451	0.525523	FALSE	FALSE
RER1	0.188309	-0.266699		NBPF14	1.10636	-0.147427	FALSE	FALSE
CTDSPL2	0.0594588	-0.291314		GBE1	0.74691	-0.0322104	FALSE	FALSE
GUK1	0.398523	0.685132		SOD3	1.42133	-0.896237	FALSE	FALSE
TLCD2	0.0573983	0.0710689		C3ORF14	0.935783	-0.270927	FALSE	FALSE
NEU1	0.260803	-0.900634		MRM3	-1.14434	-0.241063	FALSE	TRUE
SPECC1	0.646067	-0.853269		PLCB4	0.386356	0.51211	FALSE	FALSE
LGALS3BP	0.0809053	-0.153231		USP11	0.467213	0.017203	FALSE	FALSE
CREBBP	0.408056	-1.01659		CLSTN1	1.55165	-0.424502	FALSE	FALSE
FAM198B	0.690428	1.33762		SMARCB1	1.01762	-1.20815	FALSE	FALSE
EIF4E2	0.222578	-0.289515		SH2B1	-0.546838	0.20265	FALSE	FALSE
GPR143	0.605569	-0.616857		YWHAB	-0.389187	-0.475813	FALSE	FALSE
PAPPA2	0.496937	0.950496		CLPTM1	0.279065	0.770988	FALSE	FALSE
SBNO1	0.0909199	-0.203128		RARS	-0.0830867	0.337135	FALSE	FALSE
TMEM222	0.159017	1.29812		CDK5	-0.110421	-0.214248	FALSE	FALSE
KIAA0895	0.34256	-0.847144		VPS37A	0.381633	-0.00836332	FALSE	FALSE
VCP	0.222899	-1.03482		LOXL1	1.22954	0.161373	TRUE	FALSE
DHX36	0.031263	-0.258855		FOXA2	1.75601	0.418818	FALSE	FALSE
ZNF431	0.304088	-0.423334		DNAJC24	0.484032	-0.171347	FALSE	FALSE
SRBD1	0.212756	0.274879		PTBP1	-1.05259	-0.342338	FALSE	FALSE
SFN	0.184546	0.389452		PPP1R21	0.995625	0.450612	FALSE	FALSE
TOP1MT	0.567409	-1.11015		CNPY3	-0.134146	-0.441369	FALSE	FALSE
KDM5A	0.0228088	0.363516		RTL8B	-0.0981874	0.123864	FALSE	FALSE
COL16A1	0.405003	-0.487731		C11ORF24	0.259853	0.571252	FALSE	FALSE
ACTN1	0.259955	0.519007		SMARCA1	0.48985	-0.285032	FALSE	FALSE
COMMD2	0.602412	0.830763		CTSD	-0.554183	0.883604	FALSE	FALSE
AGPAT1	0.70943	-0.834899		TMSB4X	1.75099	1.09574	FALSE	FALSE
FAM111B	0.507099	-0.695609		JMJD6	-0.627879	0.799614	FALSE	FALSE
SON	0.0764018	-0.449838		ENY2	1.43552	0.0909093	FALSE	FALSE
ALKBH4	0.12762	0.433424		CCSAP	-0.401083	-0.130918	FALSE	FALSE
RIMS1	0.166532	0.465062		KDM4C	-0.161038	0.000798337	FALSE	FALSE
AMZ1	0.885864	1.10717		TTLL4	-0.0994984	0.0774478	FALSE	FALSE
INHBA	0.150862	-0.638731		ATP1B1	0.504694	-1.16301	FALSE	FALSE
RPS6KA4	0.211897	0.546931		PLXNB2	1.26519	0.298286	FALSE	FALSE
HS2ST1	0.169185	0.198409		CLU	-0.0947203	0.1354	FALSE	FALSE
NAGPA	0.0876984	0.15342		MYL12A	1.7418	-0.857649	FALSE	FALSE
PRRX2	0.188094	-0.759942		COL1A2	0.0460849	0.588354	TRUE	FALSE
USP5	0.193766	0.537802		MANEAL	0.129626	0.42006	FALSE	FALSE
ATP6AP2	0.201512	-0.304906		TIFA	-0.409873	-0.0569408	FALSE	FALSE
MAGED1	0.583184	1.24926		TNS3	1.66867	0.119003	FALSE	FALSE
TRIM56	0.0666711	-0.431165		PPP6R2	0.31096	-0.131312	FALSE	FALSE
KIAA0100	0.600287	-0.860889		PRRT3	0.48959	-0.351824	FALSE	FALSE
KLHL42	0.81391	1.02982		MIGA2	0.0662092	-0.175102	FALSE	TRUE
BCKDHB	0.339542	-0.741627		GALNT1	0.0321544	0.0347202	FALSE	FALSE
TSGA10	0.190186	-0.226918		ATAD2B	1.00757	0.382061	FALSE	FALSE
KTI12	0.0949764	-0.298087		KCTD9	-0.787718	0.0864868	FALSE	FALSE
COMMD4	0.406605	0.993125		RNF149	1.73306	-0.503237	FALSE	FALSE
DIO2	0.368901	1.45864		FTH1	-0.173855	2.50377	FALSE	TRUE
CANX	0.0546129	0.454861		HSPA8	-0.328786	-1.21853	FALSE	FALSE
ITGAV	0.793615	0.724834		UTRN	0.393972	-0.607609	FALSE	FALSE
SLC27A2	0.0736616	-0.358024		BCL6	1.23728	-0.386936	FALSE	FALSE
SNRPC	0.400809	-1.10925		UBA3	0.851896	-0.283376	FALSE	FALSE
ZRANB2	0.323401	0.69118		BST2	0.203559	-0.540784	FALSE	FALSE
LUM	0.825601	1.25099		ASNSD1	1.73032	0.0483502	FALSE	FALSE
POLA2	0.169538	-0.126513		YAP1	1.38817	-0.970109	FALSE	FALSE
SLC39A1	0.0923164	-0.0877945		TTC32	0.687843	-0.681801	FALSE	FALSE
MPC2	0.368853	-0.577989		HPS4	1.42066	0.342358	FALSE	FALSE
DDX58	0.31067	-0.628865		FKBP15	0.0305586	0.504075	FALSE	FALSE
ACAA1	0.258996	-0.853919		ZBTB20	1.25961	-0.161866	FALSE	FALSE
CHST15	0.827504	1.27465		SELENOM	0.379626	0.8363	FALSE	FALSE
ATL1	0.242574	-0.778805		AP3S2	0.417694	0.129733	FALSE	FALSE
NCDN	0.942969	0.585301		CREB3L2	1.72639	0.0171969	FALSE	FALSE
ENDOV	0.468171	0.722025		GOPC	0.89901	-0.0892102	FALSE	FALSE
TMEM184B	0.581188	0.641802		EFEMP1	-0.107609	-0.512905	FALSE	FALSE
CSNK1G1	0.0181756	-0.0263158		ICAM3	0.429436	0.467402	FALSE	FALSE
MAN2A1	0.0476869	0.235747		MBP	1.03919	-0.292701	FALSE	FALSE
MAPK8IP2	0.0761476	0.502713		PSMD10	1.39902	-0.210186	FALSE	FALSE
TNRC18	0.329799	0.520027		CTXN1	0.0659047	0.0982811	FALSE	FALSE
RBAK-RBAKDN	0.681261	1.04843		HRH1	1.06091	-0.501306	FALSE	FALSE
LIMS2	1.21063	1.53401		RBBP6	1.71476	-0.289632	FALSE	FALSE
TCF4	0.460623	1.10664		TGM2	1.71443	-1.41101	TRUE	FALSE
ARHGAP5	0.979288	1.00072		APOL1	1.47026	0.0920867	FALSE	FALSE
UBE2J2	0.411234	0.631525		FXR2	-0.123402	0.103006	FALSE	FALSE
RNASEL	0.105388	0.146126		CTSC	-0.456897	-1.56352	FALSE	FALSE
ZNF793	0.098461	0.441427		GDF11	0.914513	-0.173882	FALSE	FALSE
SEMA3C	1.89344	3.16246		TBC1D31	0.0794407	-0.363169	FALSE	FALSE
TK1	0.415117	0.777278		LAMB3	1.70904	1.17511	FALSE	FALSE
GNG7	0.0781946	0.00481403		JUNB	1.70769	-0.4775	FALSE	FALSE
MICAL2	0.661568	1.23386		PPIH	1.70563	-0.395033	FALSE	FALSE
IRF7	0.112213	0.338022		KAT7	-0.61751	-0.160232	FALSE	FALSE
SPAG1	0.657229	-0.78258		CLASP1	0.688159	-0.0128453	FALSE	FALSE
PCYOX1	0.328124	0.627897		EVA1B	1.7029	0.018471	FALSE	FALSE
TMED7	0.0778207	-0.0984713		ATG7	0.461019	-0.302469	FALSE	FALSE
PRADC1	0.0571428	-0.0679685		SRD5A1	1.40599	-0.350591	FALSE	FALSE
TM2D2	0.0378548	-0.0202345		FAAP20	1.70059	-0.68599	FALSE	FALSE
BLVRB	1.08374	-1.90388		RAB11B	-0.297529	-0.208597	FALSE	FALSE
SPATS2L	1.18725	1.58955		CCPG1	0.879037	0.308137	FALSE	FALSE
CDC37	0.532528	-1.12054		TMEM131	1.08658	-0.339333	FALSE	FALSE
SH2D4A	0.548003	-0.516644		SOCS3	0.546997	-0.48396	FALSE	FALSE
TFRC	0.325655	-0.624007		ARHGEF1	1.05335	0.0636354	FALSE	FALSE
NDUFS6	0.943472	-1.60049		DNAAF2	0.745851	0.123097	FALSE	FALSE
SLC29A4	0.0881068	0.187526		TEN1	0.586387	0.465154	FALSE	FALSE
FGF18	0.0751311	-0.230456		TRAIP	1.07845	-0.423371	FALSE	FALSE
PLCG1	0.064503	-0.0634483		CYB5R1	0.270401	0.993337	FALSE	FALSE
MYH9	0.498441	0.697377		THBS1	1.69195	0.80897	TRUE	FALSE
SLC18B1	0.427514	-0.470882		IDH3B	0.245089	0.451052	FALSE	TRUE
ARL17A	0.911143	0.781488		GBP2	0.0454417	0.230025	FALSE	FALSE
ZYX	0.407285	1.18884		TMED5	-0.757177	-0.453221	FALSE	FALSE
NCSTN	0.0144761	0.209258		WNT7B	1.68631	0.535859	FALSE	FALSE
CPS1	0.370972	-1.42602		FKBPL	1.48045	-0.00839934	FALSE	FALSE
BRD9	0.533677	0.626251		RNF208	0.503563	0.196301	FALSE	FALSE
LAMB2	0.958656	-1.42811		DCAF4	-0.175436	0.223492	FALSE	FALSE
DPM1	0.832405	1.50633		FNBP1L	1.68003	0.191742	FALSE	FALSE
KIF4A	1.49627	1.56593		CCP110	0.268721	-0.188217	FALSE	FALSE
REV3L	0.120598	-0.531574		PIK3R1	1.20089	0.106597	FALSE	FALSE
HNRNPR	0.219838	-0.682612		FAM114A1	1.67791	0.0282504	FALSE	FALSE
KIAA0391	0.508695	0.946676		GSTZ1	0.966377	0.0354014	FALSE	TRUE
ASPHD2	0.32302	0.395675		RELL1	0.102162	0.651775	FALSE	FALSE
SYNC	0.269497	0.358947		RBM43	1.12437	-0.146463	FALSE	FALSE
RABAC1	0.255555	-0.40355		HRCT1	1.57175	0.708476	FALSE	FALSE
PEG10	0.253072	-0.755823		DIMT1	-0.1839	0.140459	FALSE	FALSE
EXO5	0.0543286	0.809012		ID3	1.67254	1.47234	FALSE	FALSE
SPATA20	0.167222	-0.337944		PLAGL1	0.881882	0.318124	FALSE	FALSE
INPP5K	0.25488	0.386466		TRIM29	1.08958	0.381369	FALSE	FALSE
EIF4G2	0.869743	1.49836		PPP2R1A	-1.07753	-0.310065	FALSE	FALSE
GLG1	0.0489109	0.125124		PSMG4	0.978231	-0.602777	FALSE	FALSE
ITPR2	0.473777	1.03942		PTPN18	-0.427772	-0.695091	FALSE	FALSE
ANKRD17	1.11515	1.07214		SLC7A1	1.6675	-0.278886	FALSE	FALSE
SGMS1	1.07696	0.794181		RTKN2	-0.168078	0.0319881	FALSE	FALSE
NMI	0.29501	0.666102		ZNF22	0.204521	-0.477879	FALSE	FALSE
BTBD19	0.108774	-0.192126		LAPTM4B	-0.30911	-0.268288	FALSE	FALSE
SMC5	0.86773	1.53944		HOXB7	0.669495	0.417957	FALSE	FALSE
SHB	0.639146	0.946727		PIEZO1	1.15796	-0.247823	FALSE	FALSE
DKK1	0.433246	1.22767		RNF43	-0.131719	-0.174932	FALSE	FALSE
GBA	0.0383425	0.146413		CALD1	0.249515	-0.989463	TRUE	FALSE
VGLL4	0.598615	-1.16768		CCNJL	0.757688	0.620274	FALSE	FALSE
MPZL1	0.413895	0.321912		EPHB6	1.66071	-0.259188	FALSE	FALSE
WWOX	0.425794	0.953677		CAPN7	-0.17114	0.265646	FALSE	FALSE
DERA	0.183617	0.788639		CD46	1.15405	-0.722632	FALSE	FALSE
ZBTB40	0.0112688	0.0744051		SPPL2B	-0.757016	0.470773	FALSE	FALSE
AXIN2	0.230509	0.356675		ABR	1.65814	-0.448403	FALSE	FALSE
ROBO1	0.752115	1.89235		FRMD8	-0.02261	1.53972	FALSE	FALSE
PLXNA2	0.26566	0.405137		MRPS36	0.17902	-0.59667	FALSE	TRUE
EMC3	0.0650762	-0.0400099		ZEB2	0.628483	-0.613387	FALSE	FALSE
BRCC3	0.496935	1.04481		VCL	1.14115	-1.0373	FALSE	FALSE
ABHD14A	0.177465	0.423478		EPHB2	0.9092	0.0442109	FALSE	FALSE
MBNL1	0.420089	0.542171		TMEM167A	1.3057	0.487359	FALSE	FALSE
ATP5S	0.441861	-0.575682		SPOUT1	-0.425887	0.192178	FALSE	FALSE
ATRNL1	0.871589	1.54056		E4F1	-1.22663	-0.0716078	FALSE	FALSE
TMEM238	0.092645	0.010756		BSDC1	0.765147	0.323187	FALSE	FALSE
NUDT18	0.01912	-0.244356		NSD1	0.020185	-0.164371	FALSE	FALSE
SRSF10	0.950589	1.1004		ZSWIM7	0.824229	-0.70137	FALSE	FALSE
XPA	0.596602	0.48719		SMCR8	0.42463	0.851861	FALSE	FALSE
PFKFB2	0.140828	0.411785		FAM131A	1.22645	0.0883019	FALSE	FALSE
CCDC127	0.206467	-0.860509		ABCC3	1.64858	0.222082	FALSE	FALSE
SKA2	0.710026	1.24423		ZC3H12C	1.64763	-0.240799	FALSE	FALSE
RBBP6	0.251455	-0.505632		ZNF107	1.64414	0.0952244	FALSE	FALSE
PLXND1	0.13839	-0.447382		MAGED1	0.447076	-0.198041	FALSE	FALSE
ANK1	0.506225	0.821303		FTL	-2.63917	1.94885	FALSE	FALSE
CCDC85A	0.161906	-0.120159		SCN1B	1.22946	-0.588915	FALSE	FALSE
LRRC24	0.0712597	-0.0667926		ZMYM2	0.591962	0.115571	FALSE	FALSE
SETX	0.0149249	-0.0560274		MFAP2	0.354521	-0.01826	FALSE	FALSE
TESK1	0.211353	0.399541		INTS1	-0.644588	0.00332988	FALSE	FALSE
IQGAP1	1.17417	1.34831		PRPSAP1	0.577444	-0.350119	FALSE	FALSE
TAF15	0.272625	0.510328		EXTL3	1.50072	0.0596472	FALSE	FALSE
SSC5D	0.12329	0.34918		VPS29	0.230411	-1.72462	FALSE	FALSE
PRPF31	0.123064	0.581856		CITED4	0.200264	-0.529331	FALSE	FALSE
TM9SF1	0.0956677	0.0269659		MZF1	0.0758088	-0.157532	FALSE	FALSE
SLC30A7	0.163301	-0.491622		SBF2	0.60534	-0.25421	FALSE	FALSE
STIM2	0.213753	0.384473		CDK6	0.925175	-0.586158	FALSE	FALSE
PEX11G	0.179673	-0.833363		RIOX2	-1.16721	-0.502117	FALSE	FALSE
LRP8	0.0966378	-0.344991		PSMB9	-0.242757	-1.39534	FALSE	FALSE
DAPK3	0.0682094	-0.0625151		IFNAR1	0.615391	0.0410626	FALSE	FALSE
GORASP2	0.14575	0.535633		BCAP31	1.17119	0.259176	FALSE	FALSE
MGAT1	0.0733078	0.172581		PHF20	-0.332506	-0.82127	FALSE	FALSE
MDM1	0.307235	-0.563584		FLG	0.654132	0.679781	FALSE	FALSE
SERINC1	0.220877	-0.740741		NCAPD2	-0.567359	-1.00957	FALSE	FALSE
SAMM50	0.186936	0.409251		BCAR1	1.08104	1.12954	FALSE	FALSE
LPCAT1	0.325645	0.50888		MON1A	1.22828	0.467206	FALSE	FALSE
AHNAK2	0.0451485	0.383881		STEAP1	-0.129841	-1.26076	FALSE	FALSE
RRBP1	0.0501661	-0.497881		CD9	0.724153	-0.796032	FALSE	FALSE
UFC1	0.614455	-1.06761		SEC13	-0.159013	-0.602451	FALSE	FALSE
TACSTD2	0.421401	-1.12156		EMSY	0.373003	-0.409181	FALSE	FALSE
SDC3	0.113707	0.525917		TMEM120A	0.845816	-0.0280093	FALSE	FALSE
ABCC3	0.0506393	-0.0661642		FAAP100	1.62078	-0.401566	FALSE	FALSE
SEPT2	0.81639	1.78282		SPSB2	-0.100112	0.755107	FALSE	FALSE
DNAJC12	1.16248	1.67665		AVPI1	0.815917	0.453686	FALSE	FALSE
MEPCE	0.784738	-0.802917		2025-03-06	1.62009	-0.318186	FALSE	FALSE
TSC2	1.08529	1.2334		VTA1	1.45608	0.643311	FALSE	FALSE
ZNF75A	0.381281	0.604115		AL121944.1	1.61879	-0.477202	FALSE	FALSE
MPP6	0.298314	0.347529		CDK7	-0.049082	-0.824613	FALSE	FALSE
XXYLT1	0.676577	0.731378		HNRNPR	0.394743	-0.828055	FALSE	FALSE
ZDHHC5	0.0474846	-0.00472397		CD63	1.60754	0.887676	FALSE	FALSE
CORO1C	0.917836	1.6782		MT1M	0.186374	-0.325153	FALSE	FALSE
SURF4	0.394933	-1.01739		CWC22	1.45977	-0.0082693	FALSE	FALSE
ZNF566	0.301372	-0.41354		TWISTNB	-0.859133	-0.354209	FALSE	FALSE
CCDC14	0.0658062	-0.0745656		PTGR2	1.61227	0.0476053	FALSE	FALSE
PMP22	0.317404	0.685649		FADS3	1.55006	-0.547289	FALSE	FALSE
EYA3	0.334734	1.00449		SQSTM1	-0.259532	1.82647	FALSE	FALSE
MEA1	1.2625	-2.42642		MGA	1.61016	0.380525	FALSE	FALSE
KAT2B	0.488598	-0.868803		NIPA1	0.700278	0.758998	FALSE	FALSE
TLR3	0.37984	-0.671409		ATP2C1	1.60829	0.16165	FALSE	FALSE
NCOR2	0.0299845	0.194425		FAM206A	0.287061	0.332286	FALSE	FALSE
FAM8A1	0.0241722	0.0371123		USP10	-0.341633	-0.219562	FALSE	FALSE
MRAS	0.00278642	0.341053		TTYH3	1.028	0.680789	FALSE	FALSE
GBE1	0.455036	-0.73937		ZMIZ1	0.779884	0.447939	FALSE	FALSE
PPIP5K2	1.41717	1.06362		TOB1	1.0084	-0.47065	FALSE	FALSE
MEX3D	0.207256	0.411		ZNF574	-0.0586383	-0.259339	FALSE	FALSE
CCDC126	0.070969	-0.170349		ATP2B1	-0.737679	-0.739794	FALSE	FALSE
TEP1	0.0900311	-0.295903		TECPR1	1.60277	-0.330438	FALSE	FALSE
MICALL1	0.329269	0.524044		WBP11	0.201174	-0.0264896	FALSE	FALSE
UNC50	0.339507	0.0802304		RPL26L1	-0.798228	-0.394836	FALSE	FALSE
KIAA2013	1.01917	-1.45919		ATP6V0E2	-0.118259	-0.0997546	FALSE	FALSE
ZNF701	0.238009	0.477242		SERPINH1	1.36996	0.342009	TRUE	FALSE
PSAP	0.757946	-1.02694		SPATA20	1.52527	-0.0464302	FALSE	TRUE
CAMSAP2	0.0429935	0.106693		BRCA2	-0.0358927	-1.29734	FALSE	FALSE
MEST	0.243252	0.288321		EPB41	0.546962	0.588281	FALSE	FALSE
ANP32A	0.0128453	0.570465		ZNF558	0.437557	0.133882	FALSE	FALSE
MRFAP1L1	0.464855	-0.711353		TAPBPL	1.36566	0.247583	FALSE	FALSE
STIL	0.197528	-0.539313		ACTB	1.59045	-1.16692	FALSE	FALSE
KBTBD11	0.575576	1.48423		C3ORF38	0.131576	0.260785	FALSE	FALSE
ZC3HAV1	0.474008	0.638769		CCDC80	1.5896	-0.376492	FALSE	FALSE
PSMB2	0.156424	0.419915		ATP6AP2	0.73739	0.0102189	FALSE	FALSE
EFNA5	0.0480695	-0.160812		CRELD2	0.912644	-0.527045	FALSE	FALSE
SULT1A1	1.7128	1.66028		LIF	1.30629	0.0359311	FALSE	FALSE
ALPP	0.476079	0.632957		TIMP2	1.58715	-0.830423	FALSE	FALSE
EIF5	1.51864	-2.61724		FAN1	0.419292	0.388014	FALSE	FALSE
STUB1	0.101664	0.423843		TMEM144	0.613145	-0.188252	FALSE	FALSE
RNF207	0.412807	0.488676		PGRMC1	0.383354	0.227855	FALSE	FALSE
NDUFAF1	0.0150005	-0.429911		ZBTB7B	0.183414	0.368357	FALSE	FALSE
TMEM255A	0.617863	1.84723		DAP3	-1.27272	-1.15174	FALSE	TRUE
ANAPC13	0.213995	-0.323208		HSPA13	0.30974	1.136	FALSE	FALSE
CRIPT	0.0830796	-0.181255		OGFOD3	0.305754	-1.32138	FALSE	FALSE
DICER1	1.05468	-1.29456		ZNF775	0.569679	-0.215496	FALSE	FALSE
YAE1D1	0.458139	-0.80874		FAM98B	0.600906	-0.116942	FALSE	FALSE
LRP3	0.151106	0.271121		SLC25A44	0.00961402	-0.193386	FALSE	TRUE
TCF19	0.624389	1.09201		ACP6	0.901101	-0.0848539	FALSE	TRUE
BRI3BP	0.0638707	0.477895		C8ORF33	-0.758681	0.895791	FALSE	FALSE
SH3D21	0.561911	0.952624		TMEM101	-0.647404	0.745982	FALSE	FALSE
OSTF1	1.73671	2.01285		RDH10	0.750127	0.0935849	FALSE	FALSE
ATP6V1C1	0.506473	-0.512931		CCT3	-0.240077	-1.14981	FALSE	FALSE
CLTB	0.373957	-0.744991		RILPL2	0.230458	-0.365438	FALSE	FALSE
EIF2AK2	0.251566	0.611038		CACNB3	1.57442	0.744394	FALSE	FALSE
ABCC5	0.230288	0.294179		PLS3	0.851451	-0.296041	FALSE	FALSE
SERP2	0.0512096	0.201379		CHMP4B	-0.330785	0.153875	FALSE	FALSE
PCDHB5	1.33463	1.69232		ARL6IP5	1.17259	-0.191736	FALSE	FALSE
NOP14	0.165713	0.745842		AC004130.1	-0.370691	-0.464401	FALSE	FALSE
TTLL3	0.255087	0.168499		AC090204.1	1.57176	0.126139	FALSE	FALSE
TJP1	1.39872	1.28362		TGFB1	0.624907	0.113547	TRUE	FALSE
TDRD7	0.144173	-0.667326		SRGN	-1.47744	-2.06933	FALSE	FALSE
GNPTAB	0.428007	0.664199		CBFB	0.330783	0.264981	FALSE	FALSE
ZNF229	0.107655	0.465264		STC2	0.775435	0.538212	FALSE	FALSE
SPRYD4	0.0736021	-0.031866		NOP2	-0.520286	0.0385075	FALSE	FALSE
SLC39A6	0.0181252	0.306843		CHCHD2	-0.298889	-0.608843	FALSE	TRUE
GALNS	0.0436855	0.0065563		NR1H3	0.281815	-0.531013	FALSE	FALSE
ELF1	0.777659	-0.623211		BICD2	0.543345	0.470675	FALSE	FALSE
ZFAND2A	0.0692699	0.159656		AGFG2	-0.151817	-0.0717017	FALSE	FALSE
MKLN1	1.21739	-1.58407		M6PR	-0.0455776	1.13562	FALSE	FALSE
ID3	0.204636	0.898281		PAQR8	1.00796	-0.074526	FALSE	FALSE
AK4	0.517091	1.42717		METTL13	0.25146	0.405023	FALSE	FALSE
ZNF347	0.896816	0.978836		SNAP47	1.41774	0.137377	FALSE	FALSE
CALD1	1.18861	1.73558		ALDH6A1	0.404072	0.193203	FALSE	TRUE
SLC39A9	0.0831573	-0.20788		SPATA13	0.776526	0.257322	FALSE	FALSE
ADI1	0.0614123	0.161952		EFCAB2	0.836753	-0.160209	FALSE	FALSE
CLCC1	0.460399	0.446328		PHLDB1	1.51842	-0.299062	FALSE	FALSE
CHFR	0.504744	-0.944004		PLSCR1	-0.0912527	0.275119	FALSE	FALSE
NAGLU	0.350947	-0.57932		EGFR	1.55978	-0.28284	FALSE	FALSE
THAP9	0.225993	0.609033		UCHL1	0.169017	-0.0744548	FALSE	FALSE
POMGNT2	0.516631	1.1015		HSD3B7	0.370059	-0.0225619	FALSE	FALSE
RRN3	0.930495	-1.32542		SSRP1	-1.368	-1.63998	FALSE	FALSE
PBLD	0.251899	-0.797459		MBTD1	1.09049	0.288236	FALSE	FALSE
MYD88	0.398626	0.649865		EPN1	1.55758	-0.0309055	FALSE	FALSE
DCBLD1	0.0357244	0.0838612		PIGS	0.131424	0.132277	FALSE	FALSE
NHS	0.530461	-0.85505		PGK1	1.55714	-1.15048	FALSE	FALSE
FAN1	0.0552193	-0.206422		KIDINS220	0.468918	0.728273	FALSE	FALSE
NPAT	0.0612631	0.111557		AP001453.2	1.55581	0.423401	FALSE	FALSE
UGCG	0.287147	0.47799		PATJ	0.275467	0.249054	FALSE	FALSE
MPV17L2	0.424019	-1.02027		CREG1	-0.490825	0.579949	FALSE	FALSE
DPF1	1.03833	-0.992122		MIER2	1.55533	0.371185	FALSE	FALSE
FAM173A	0.0573549	0.323935		LPCAT3	-0.765893	-0.677581	FALSE	FALSE
XAF1	0.898261	2.28367		ZNF692	1.19004	-0.286805	FALSE	FALSE
CENPW	0.587337	1.30027		RAB3B	-0.211258	0.118301	FALSE	FALSE
RAD51D	0.0745312	0.00877264		DAG1	-0.885908	-0.165749	FALSE	FALSE
DGCR2	0.0731027	-0.338281		TMEM158	-0.358826	0.194376	FALSE	FALSE
CEBPA	0.303292	1.12976		GLMP	0.887125	0.521251	FALSE	FALSE
TAOK2	0.000848328	0.0612866		PHB2	-0.691126	-1.04852	FALSE	TRUE
NQO2	0.244917	-0.598787		MMS22L	0.72335	-0.191457	FALSE	FALSE
TAPBP	0.734503	1.69334		PDXDC1	-0.0431961	0.455528	FALSE	FALSE
ARL6IP6	0.0402314	-0.10363		SPON1	1.00069	0.0841984	FALSE	FALSE
RNASEH2B	0.096959	0.187239		ANKRD50	1.40284	-0.145324	FALSE	FALSE
ZNF253	1.03825	-1.15187		LIX1L	1.54319	-0.218361	FALSE	FALSE
RECK	0.0164341	0.163138		MBD4	0.153595	-0.292027	FALSE	FALSE
CATSPERG	0.836358	1.07494		CPNE1	-0.132595	-0.59443	FALSE	FALSE
HIRA	0.738595	0.906508		ETFDH	0.172801	0.92296	FALSE	TRUE
NDUFA6	0.0288232	-0.00791973		CLCC1	1.08067	-0.114906	FALSE	FALSE
NUBP2	0.851156	-0.910619		TMEM234	0.809514	0.324882	FALSE	FALSE
PABPC4	0.0109076	0.0482855		C12ORF45	1.5412	-0.54688	FALSE	FALSE
CCL28	0.0134872	-0.0930659		TKFC	0.491503	0.334982	FALSE	FALSE
DDOST	0.24984	-0.408882		GTPBP3	0.0617813	-0.217348	FALSE	TRUE
ARHGAP20	0.381508	-0.372322		NENF	-0.0537235	-0.746341	FALSE	FALSE
PPME1	0.143467	-1.26956		TUBGCP2	0.76988	-0.173405	FALSE	FALSE
LAGE3	0.0586365	-0.0558014		NT5C2	0.0842583	0.365198	FALSE	FALSE
SGCB	0.470888	1.36632		FTSJ1	0.839435	0.35702	FALSE	FALSE
FAR1	0.456032	0.372131		TRIM16L	-0.448614	1.02106	FALSE	FALSE
ZNF718	0.515879	-1.08568		NOP56	-0.268647	-0.330337	FALSE	FALSE
JUND	0.180611	-0.208139		NFKB1	0.225203	0.0056456	FALSE	FALSE
MXRA7	0.556795	1.36804		SPEN	0.695361	0.366784	FALSE	FALSE
STX2	0.201624	0.406773		GLIS2	0.638318	-0.04747	FALSE	FALSE
NARS2	0.277422	-0.868231		TMCC3	0.9816	0.525825	FALSE	FALSE
USP11	0.54428	-0.761727		SOX9	1.53073	-0.00913337	FALSE	FALSE
DLG1	0.935997	1.68513		CCSER2	0.535932	-0.132909	FALSE	FALSE
UBE2D4	0.0130371	0.617217		DGKI	0.99632	0.772107	FALSE	FALSE
PAQR4	0.759726	0.988223		TIMP3	0.490135	0.233398	TRUE	FALSE
TYW1B	0.0820999	-0.221159		PER2	1.1456	-0.369165	FALSE	FALSE
HEXA	0.163024	0.390314		EEF2K	-0.442146	0.194861	FALSE	FALSE
NUFIP2	1.36377	-1.65437		CHD6	1.24419	-0.738137	FALSE	FALSE
ORMDL1	0.227535	-0.366309		CASP3	0.41917	0.560742	FALSE	TRUE
GATA6	0.110618	-0.242409		ADCY6	0.590496	0.575146	FALSE	FALSE
MYCBP	0.248839	0.857852		VPS37B	1.52231	-0.518441	FALSE	FALSE
RHOBTB3	0.299826	0.518358		BICRA	0.83723	0.0133505	FALSE	FALSE
CNN1	0.230844	1.04821		RAD9A	0.707652	0.665876	FALSE	FALSE
GIT2	0.0958232	-0.0327065		MUM1	1.05855	0.0196463	FALSE	FALSE
NAPA	0.00898724	0.133315		FAM69A	0.447082	-0.0966349	FALSE	FALSE
PAPSS1	0.0329514	0.348371		FAM20C	0.886968	-0.275398	FALSE	FALSE
LRP5	0.516464	0.983556		MPHOSPH6	-0.101271	-0.0521845	FALSE	FALSE
NT5C3A	0.483807	-0.457195		CAMK2D	1.03369	-0.366156	FALSE	FALSE
COMT	1.37541	1.18272		DNAJC21	-0.197147	-0.634387	FALSE	FALSE
TMED2	0.557098	0.830261		CRABP2	0.182569	0.0293073	FALSE	FALSE
VGLL2	0.65065	1.46478		CPSF7	1.2566	0.229214	FALSE	FALSE
GGNBP2	2.15372	-2.1484		ABHD18	0.526906	-0.253095	FALSE	FALSE
ATOH8	0.876672	1.29374		KRT7	1.21332	0.822618	FALSE	FALSE
IRF3	0.462926	0.590674		DDX60	0.927205	0.485151	FALSE	FALSE
CCND3	0.0991531	0.340195		ARID4B	-0.608619	0.0711694	FALSE	FALSE
KIF21A	1.09387	-1.19681		ZNF611	0.604268	0.682517	FALSE	FALSE
ZNF225	0.196582	0.280242		RAMP1	-0.54464	0.630984	FALSE	FALSE
RNF130	0.158059	0.205612		NDUFA1	1.28624	0.0196102	FALSE	TRUE
RAB2A	0.421425	-0.724004		GCN1	0.191479	0.199984	FALSE	FALSE
HLCS	0.337856	0.531446		PTPRJ	1.09369	-0.076422	FALSE	FALSE
ZNF26	0.1646	-0.455761		CHST14	1.51212	-0.234561	FALSE	FALSE
ZNF341	0.160269	-0.096815		AL355075.4	1.50978	-0.060963	FALSE	FALSE
HSPH1	0.26084	-0.408976		CCND3	1.2158	-0.0801485	FALSE	FALSE
SSNA1	0.218343	-0.0235626		MAGED2	-0.831581	-0.157521	FALSE	FALSE
ZMIZ2	1.27493	1.51766		DYRK3	1.2891	-0.107849	FALSE	FALSE
TRAFD1	0.0860776	0.476449		TNFRSF10A	-0.210737	0.190371	FALSE	FALSE
ZNF205	0.316201	-0.611431		FAM122C	0.658758	0.374758	FALSE	FALSE
ACER3	0.245635	-0.390325		ZDHHC5	-0.746188	0.349179	FALSE	FALSE
CWF19L1	1.44815	-1.84252		C4ORF33	-0.0322613	-0.166474	FALSE	FALSE
CD70	1.13278	2.00673		FUT11	0.781472	0.419728	FALSE	FALSE
P2RX4	0.469824	-0.89026		ADD3	0.649767	-0.117973	FALSE	FALSE
BFSP1	0.179342	-0.442799		RELT	0.061685	0.074766	FALSE	FALSE
GBP1	0.719303	1.27685		CCDC149	-0.53173	-0.0153275	FALSE	FALSE
MED31	0.73924	-0.73693		CDCP1	0.912021	-0.918896	FALSE	FALSE
TBKBP1	0.241897	0.230247		E2F2	-0.0318912	0.612466	FALSE	FALSE
ESRRA	1.11869	-1.72257		P4HB	-0.272652	0.17221	FALSE	FALSE
ENO1	0.530225	1.80764		FBXO38	1.21196	-0.179508	FALSE	FALSE
POLE4	0.298083	0.664369		PAOX	-0.132777	-0.182862	FALSE	FALSE
PRPF38B	1.36037	1.28439		PDGFA	1.50115	0.240361	FALSE	FALSE
PRDM16	0.321409	0.301761		TUSC1	0.817803	0.5687	FALSE	FALSE
NEK5	0.313893	0.527237		HIVEP1	1.50089	0.184229	FALSE	FALSE
GAPDH	1.09366	2.43918		TBCK	0.0319381	0.378015	FALSE	FALSE
GPC1	0.0256819	-0.042603		FHAD1	0.122645	0.678555	FALSE	FALSE
PSMA4	0.195356	0.137549		HCG11	1.34476	0.195467	FALSE	FALSE
LSM1	0.0834957	0.0268324		TMEM109	0.317632	-0.91619	FALSE	FALSE
PRRC1	0.00896992	-0.225092		MAGI1	0.598718	0.105987	FALSE	FALSE
CNN3	0.785739	1.46971		CDKN1A	1.28363	1.99478	FALSE	FALSE
PSME2	0.347299	0.734551		TUBB2A	1.03522	0.569862	FALSE	FALSE
VPS13D	0.594293	0.594449		GZF1	1.49921	0.573973	FALSE	FALSE
ZNF568	0.0379726	-0.00650364		CENPC	0.158248	-0.25099	FALSE	FALSE
HNRNPUL2	0.30885	-0.315807		GNE	0.101032	0.2506	FALSE	FALSE
GJA1	0.0717551	-0.358118		CCDC14	-0.829836	-0.220426	FALSE	FALSE
MST1R	0.409947	0.910546		KRT81	-1.89502	-0.00986134	FALSE	FALSE
ENY2	0.742884	1.24087		FGFRL1	1.06539	0.194981	FALSE	FALSE
FZD7	0.921927	1.05344		CELSR2	1.49693	0.807482	FALSE	FALSE
STARD3	1.31609	-0.913517		NR4A1	1.24941	0.0808435	FALSE	FALSE
CREG1	0.445743	-0.731416		DANT2	-0.118243	0.336442	FALSE	FALSE
FECH	0.270496	-1.18186		DPP4	1.49571	0.272401	FALSE	FALSE
MXD4	0.0411231	-0.28423		METTL15	0.802218	0.818403	FALSE	TRUE
DECR1	0.0641487	-0.487913		DTNBP1	-0.220353	-0.0366173	FALSE	FALSE
ABRACL	0.381694	-0.54813		PGM3	1.31601	0.740215	FALSE	FALSE
SMC2	0.100796	0.08552		TXNDC16	-0.547113	-0.347901	FALSE	FALSE
HDAC7	0.382377	0.545339		SLC11A2	0.18962	0.0169736	FALSE	FALSE
ZCCHC14	0.251686	0.578786		FARSA	-1.01898	-0.380548	FALSE	FALSE
ZNF180	0.00438975	-0.302314		C5ORF34	-0.652671	-0.666465	FALSE	FALSE
SPNS1	0.0365641	0.000109889		PRIM1	-0.290688	-0.469011	FALSE	FALSE
SFXN5	0.118822	0.455116		ARHGEF5	0.859802	0.14925	FALSE	FALSE
CGNL1	0.154188	-0.416705		DCP1A	-0.632659	-0.276223	FALSE	FALSE
PSMF1	1.3145	0.89931		TCN2	0.944665	0.439967	FALSE	FALSE
CCDC85B	0.166611	0.560571		TYRO3	-0.446747	-0.201275	FALSE	FALSE
GNB4	1.03972	-1.24621		SNX21	0.309951	0.888476	FALSE	FALSE
EXOSC3	0.697491	0.732		DHX40	0.273883	-0.491908	FALSE	FALSE
SLMAP	0.579976	0.821048		KDM1A	-0.94347	-0.82714	FALSE	FALSE
TMEM181	0.159103	-0.378583		DENND2A	1.48859	0.186497	FALSE	FALSE
YIF1A	0.553686	-0.531766		HLA-B	0.299743	-0.597744	FALSE	FALSE
LLPH	0.106627	-0.00564516		DUSP6	1.48779	-0.910823	FALSE	FALSE
PRR5	0.0994281	0.240568		URB2	1.18798	-0.458132	FALSE	FALSE
SMIM12	0.150009	0.378979		AIFM2	-1.31043	-0.649741	FALSE	TRUE
MN1	1.1329	1.69003		PCDHB9	1.14814	0.337341	FALSE	FALSE
ISCA1	0.855669	-0.932294		PM20D2	-0.225461	-0.660984	FALSE	FALSE
FBXW4	0.0271117	0.506711		ZNF227	0.345811	-0.225631	FALSE	FALSE
POC5	1.16267	1.03574		ACAP3	1.17535	0.753896	FALSE	FALSE
GNG2	0.386675	1.02593		RNF4	1.44172	0.295446	FALSE	FALSE
TMEM199	0.269941	0.504654		KDM2B	0.120657	0.536666	FALSE	FALSE
SFT2D2	0.0346179	0.29773		ELMOD2	0.387017	0.077735	FALSE	FALSE
SRPRB	0.452789	-0.3405		GSS	-0.254105	-0.699864	FALSE	FALSE
CCS	0.563497	-1.80086		TFG	-0.428518	-0.35472	FALSE	FALSE
DCAF5	0.421852	0.60774		MINK1	1.01208	0.0551664	FALSE	FALSE
B3GALNT2	1.33002	1.13851		TRAPPC4	-0.254773	-0.939367	FALSE	FALSE
TMCO1	0.0975587	0.204201		TLR3	-0.390103	0.554958	FALSE	FALSE
SDR16C5	0.0706593	-0.453697		SDSL	0.394677	0.22913	FALSE	TRUE
RAB42	1.50745	2.14406		GINS1	0.192013	0.393128	FALSE	FALSE
ERGIC2	0.486178	1.01191		CRAMP1	1.48424	0.499782	FALSE	FALSE
HRAS	0.0364656	0.417196		PDK4	0.469376	-0.116503	FALSE	TRUE
CD109	0.219679	0.596631		AC004951.1	1.47046	0.514269	FALSE	FALSE
MDP1	0.0288693	0.0524662		NME4	-0.817436	-1.95207	FALSE	TRUE
REM2	0.129317	-0.0273979		VSTM2L	1.48391	0.0504369	FALSE	FALSE
CACNB3	0.097295	0.434944		DNAJB5	1.05682	0.122232	FALSE	FALSE
RALGPS1	0.345848	0.674895		CHAC2	-0.215544	0.10296	FALSE	FALSE
KDELR3	0.712842	1.59902		CHRNB1	1.14294	-0.532567	FALSE	FALSE
APLP1	0.827342	0.976276		CASC4	-0.217681	-0.392028	FALSE	FALSE
MRPL41	0.10862	-0.304697		AC078846.1	0.523763	-0.502114	FALSE	FALSE
CDK2AP1	0.909107	1.23836		RPL19	-1.02684	-2.25566	FALSE	FALSE
TRA2A	0.151889	-0.433443		BID	-1.41896	-0.232092	FALSE	TRUE
FUBP1	0.0533321	-0.244513		LMNTD2	1.18052	0.643052	FALSE	FALSE
TMEM123	2.33666	2.06377		TANC1	1.03743	0.229576	FALSE	FALSE
MEIS3	0.0411151	0.14705		EGFL7	0.180294	0.299903	FALSE	FALSE
ZBED3	0.19816	0.528505		LINC02474	1.48069	-0.148242	FALSE	FALSE
TMEM248	1.13463	1.65988		THRB	-0.108518	0.693433	FALSE	FALSE
SPTSSA	0.0821685	0.270976		ZNF595	1.41059	-0.615764	FALSE	FALSE
ZDHHC2	0.939471	1.23041		ZNF408	1.47993	-0.407236	FALSE	FALSE
RFXAP	0.0552239	0.283278		CHMP1A	1.2885	0.526815	FALSE	FALSE
POLR3K	0.0902842	-0.373226		AC022101.1	1.47224	-0.022197	FALSE	FALSE
RBM8A	0.36763	0.706274		GHDC	0.190673	0.328487	FALSE	FALSE
HAT1	0.355931	-0.709585		YPEL1	1.47903	0.179029	FALSE	FALSE
SAMHD1	1.35778	2.34572		SIRPA	1.33071	0.190681	FALSE	FALSE
SMUG1	1.90223	1.54861		TINAGL1	0.304743	-0.298077	FALSE	FALSE
IDUA	0.387293	0.376105		BAG4	0.583608	-0.298185	FALSE	FALSE
SOWAHD	0.611382	0.477531		AC092683.1	0.743186	0.0853516	FALSE	FALSE
SLC27A3	1.41525	1.27227		RILPL1	0.718921	-0.124652	FALSE	FALSE
AP4S1	1.2014	2.05986		BBC3	1.25369	0.513012	FALSE	TRUE
FBXL17	0.201055	0.41173		MBOAT1	0.646684	-0.264041	FALSE	FALSE
SEC11A	0.49791	-1.078		C21ORF91	0.11599	0.841196	FALSE	FALSE
L3MBTL4	0.151421	-0.277238		RBL1	0.363673	0.250324	FALSE	FALSE
CDC37L1	0.23413	0.377831		ATG4B	0.823167	0.228095	FALSE	FALSE
SERPINB2	0.448653	0.717714		KBTBD7	0.633268	-0.422394	FALSE	FALSE
P2RX7	0.46104	1.00023		PIK3CD	0.648358	0.617827	FALSE	FALSE
SLC25A42	0.27778	-0.335405		UBE2O	0.118158	0.398382	FALSE	FALSE
NUDT9	0.745516	-0.776272		PLTP	1.46727	0.205381	FALSE	FALSE
CLDN3	0.00368665	-0.0611582		ZNF273	0.372414	-0.0351633	FALSE	FALSE
CKB	0.658543	1.60692		FOXD2	0.446555	0.549392	FALSE	FALSE
SNRPN	0.265718	0.11334		MAP3K8	0.795037	-0.111253	FALSE	FALSE
HSD17B14	0.711338	-1.14374		TRAPPC2L	0.165095	0.410532	FALSE	FALSE
XRCC2	0.452511	0.566283		AP5Z1	0.298328	0.912929	FALSE	FALSE
MARVELD2	0.0949417	0.17361		CDKL2	-0.056244	-0.441811	FALSE	FALSE
ANKRD7	0.968492	1.4278		ZSCAN25	1.22016	0.779185	FALSE	FALSE
VTN	0.453081	0.603454		HACE1	0.898	-0.934123	FALSE	FALSE
SKI	0.0118918	0.414095		TAPBP	-0.29004	-0.124271	FALSE	FALSE
SMARCA4	0.0880585	0.245576		CDC42EP4	0.870012	0.123478	FALSE	FALSE
POLR2F	0.438792	-1.12828		DNAAF3	0.266562	-0.306258	FALSE	FALSE
DUSP1	0.464837	0.701168		MARCKS	1.47021	-1.06929	FALSE	FALSE
STAT2	0.130832	-0.504353		SGSH	1.31722	0.133063	FALSE	FALSE
NUDT1	0.251142	-0.154355		MED29	1.28822	0.12454	FALSE	FALSE
DHX15	0.32758	0.515147		PLEKHA8	0.490965	-0.328605	FALSE	FALSE
ZNF85	0.238692	-0.498049		ZNF275	0.598166	0.146503	FALSE	FALSE
ARAP2	0.471749	0.918262		ABCB9	-0.164605	0.280363	FALSE	FALSE
AP3S1	0.381704	-0.649583		WDR53	-0.169508	0.864998	FALSE	FALSE
UBE2G2	0.0429183	0.512644		TNFRSF19	1.38868	0.594932	FALSE	FALSE
TCEAL3	0.106721	0.337685		YARS2	-1.97748	-0.0996078	FALSE	TRUE
SATB2	0.201057	-0.417983		MRPL28	-1.15893	-0.512302	FALSE	TRUE
MAGT1	0.0663548	0.112403		PARP14	0.567263	0.452905	FALSE	FALSE
VANGL1	0.659493	1.32977		C9ORF3	0.580701	0.234488	FALSE	FALSE
RBBP8	0.236627	-0.331585		ADA	0.376561	-0.0373996	FALSE	FALSE
RARB	0.448174	0.674067		DARS2	-1.36321	-0.177471	FALSE	TRUE
COPG1	1.00975	-1.17801		AC093495.1	-0.328686	0.397652	FALSE	FALSE
TMEM203	0.0155933	-0.121532		PQLC2	0.595673	0.605935	FALSE	FALSE
ZMYM4	0.185823	0.534438		SCAF8	1.28745	-0.14435	FALSE	FALSE
PIGB	0.133683	-0.391551		LINC01023	1.41517	0.498307	FALSE	FALSE
FOXRED2	0.148571	-0.164819		MTHFSD	0.359553	0.658162	FALSE	FALSE
SIL1	0.121947	0.14152		CLASP2	0.203164	-0.247956	FALSE	FALSE
LYPD3	0.140178	0.155429		ULK2	1.32663	0.12589	FALSE	FALSE
TMEM217	0.295235	0.335503		DCTN3	0.905572	-0.667641	FALSE	FALSE
LSM3	0.253516	0.775754		ERAP2	0.501926	-0.00152813	FALSE	FALSE
ASRGL1	1.37214	1.77677		TUBA1C	-0.298102	-0.937792	FALSE	FALSE
PIP5K1C	0.0799096	0.112809		HIPK2	0.276834	0.35418	FALSE	FALSE
TSTA3	0.0125487	0.622766		CARD10	1.41882	0.412344	FALSE	FALSE
PHTF1	0.0727978	-0.144198		GPATCH2	0.156642	0.360577	FALSE	FALSE
SPATA2L	0.148404	0.293602		Z68871.1	-0.0926211	0.171021	FALSE	FALSE
ARSD	0.297319	-0.745668		EMP2	-0.945846	-1.09602	FALSE	FALSE
WASF2	0.548015	-0.362535		RFNG	-0.0928727	0.572116	FALSE	FALSE
CAD	0.528529	0.486889		HMOX1	-0.198776	2.66403	FALSE	FALSE
SLC9A3	0.181721	0.938227		CDK2AP2	1.42021	-0.50926	FALSE	FALSE
ASNSD1	0.480871	-0.715829		INTS5	0.520869	0.374519	FALSE	FALSE
IPO8	0.0072478	-0.291213		HIST2H2BF	1.26798	-0.150704	FALSE	FALSE
USP12	0.022552	0.123868		ARG2	-1.60598	-0.0636983	FALSE	TRUE
FEM1C	0.147912	0.0796665		ZBTB26	0.418327	0.123434	FALSE	FALSE
ANLN	1.42819	1.61526		CSGALNACT1	1.43553	-0.505947	FALSE	FALSE
RAC1	0.543777	1.19928		ABCC5	0.240105	0.589103	FALSE	FALSE
SUSD1	0.544139	0.483803		DHRS13	0.376738	-0.327153	FALSE	FALSE
NDUFB3	0.0595483	0.152161		SLC35C2	0.480505	0.210544	FALSE	FALSE
BBX	0.159285	-0.551747		RPL36A	0.131366	-1.04783	FALSE	FALSE
PTPN14	0.350207	0.856962		GID4	1.45649	-0.462715	FALSE	FALSE
PRKCA	1.14284	1.21844		MTA2	0.0908857	-0.310582	FALSE	FALSE
ZNF124	0.426544	0.360174		MORF4L1	1.40893	-0.564328	FALSE	FALSE
ATG2B	0.108136	0.136703		AL121832.2	1.30146	0.109295	FALSE	FALSE
PCDHB9	0.166794	0.29111		PRSS12	-0.277097	-0.28932	FALSE	FALSE
CHAC2	0.81677	-1.14965		RGL2	0.651055	0.410052	FALSE	FALSE
RAB5C	0.135385	-0.000679016		SHLD1	0.720127	0.458808	FALSE	FALSE
KLF16	0.0801752	0.15066		RXRA	0.917601	0.0309276	FALSE	FALSE
PLA2G6	0.543648	0.710379		ALKBH8	0.282277	0.76021	FALSE	FALSE
SPEN	0.505511	-0.69129		ZNF212	0.708976	0.636719	FALSE	FALSE
ABL1	0.39845	-0.615012		B9D2	0.893982	-0.234951	FALSE	FALSE
DAW1	0.161131	-0.264462		LINC00294	0.197088	0.87212	FALSE	FALSE
CXCL16	0.0396397	0.339366		TFDP2	0.924534	-0.973651	FALSE	FALSE
PPP2R5E	0.692938	-0.970594		FKBP9	1.45078	-0.452369	FALSE	FALSE
ZMYND11	0.265717	0.304489		TERF2	0.464613	-0.0823603	FALSE	FALSE
BCDIN3D	0.156008	0.19206		C1RL-AS1	0.443326	0.732459	FALSE	FALSE
SMS	0.969675	1.03921		ELP3	0.364548	-0.162876	FALSE	FALSE
BEST3	0.710137	0.889448		ABHD14A-ACY1	1.20207	0.235823	FALSE	FALSE
PTGES2	0.878422	-0.951561		DBNDD1	0.134249	-0.321988	FALSE	FALSE
ITPK1	1.00561	-0.836189		LIMA1	-0.0434578	-0.205998	FALSE	FALSE
ZFYVE19	0.167151	-0.54414		CBARP	1.05741	0.773862	FALSE	FALSE
PREPL	0.124786	-0.559385		ZNRF1	0.757795	-0.445663	FALSE	FALSE
TXLNA	0.63219	0.59387		SEPT1	1.09497	-0.377376	FALSE	FALSE
BRIP1	0.250404	0.243498		FDX1	-0.717961	-0.174397	FALSE	TRUE
NRP2	0.466455	1.11794		ENKUR	1.4476	-0.0157866	FALSE	FALSE
FGGY	0.15665	-0.459947		UFC1	0.314616	0.0886368	FALSE	FALSE
NDUFAB1	0.112763	-0.46446		SUMO4	0.0829379	0.958529	FALSE	FALSE
MOSPD2	0.971805	-1.22396		ARSA	1.44617	-0.395379	FALSE	FALSE
HEG1	0.0656935	-0.00780804		RAB18	0.777286	0.767057	FALSE	FALSE
VGF	0.198166	0.584549		ITM2C	0.963065	-0.296643	FALSE	FALSE
ETFA	0.225246	0.207675		KLHL4	0.608777	-0.383863	FALSE	FALSE
IL27RA	0.456696	1.10761		NQO2	0.307979	0.111426	FALSE	FALSE
SMCO4	0.274177	-0.579657		BRMS1	1.23421	0.944529	FALSE	FALSE
LMTK3	0.291427	-0.307312		SPR	-0.450048	-0.357926	FALSE	TRUE
TRAK2	0.888754	0.965305		TRIM5	1.32503	0.0991334	FALSE	FALSE
PPP1R3D	0.459326	0.754408		WASHC2A	0.800994	0.422695	FALSE	FALSE
BAHCC1	0.778051	1.04309		GRWD1	0.303686	0.235126	FALSE	FALSE
TNFRSF25	0.538533	-0.649952		CYB561D2	-0.75385	1.24208	FALSE	FALSE
IGFN1	2.22947	1.70501		SNU13	0.235063	-1.5822	FALSE	FALSE
GCAT	0.707554	1.36606		RUVBL1	-0.582764	-0.861765	FALSE	FALSE
SHROOM3	0.137122	-0.039871		TUBA1B	0.222054	-1.34238	FALSE	FALSE
TTL	0.667783	0.737936		MIGA1	0.0707162	0.904082	FALSE	TRUE
SMG7	0.245565	-0.533103		UBAP2L	1.43999	-0.210296	FALSE	FALSE
GRINA	0.209972	-0.239384		SLC1A5	0.394244	0.225374	FALSE	FALSE
WDR66	1.06052	1.38006		G2E3	0.816532	-1.03091	FALSE	FALSE
APOL2	0.961809	0.916179		ZNF524	1.08049	0.517825	FALSE	FALSE
POU3F2	0.120818	-0.346333		CCDC157	0.478678	0.229805	FALSE	FALSE
MERTK	0.1136	-0.178183		ARHGAP35	1.12024	0.18165	FALSE	FALSE
ZNF432	0.258241	-0.771983		TVP23C	1.03663	0.591532	FALSE	FALSE
COX6A1	1.24055	-1.70456		HSDL2	-0.552683	0.138569	FALSE	TRUE
DXO	0.136899	-0.261553		DECR2	1.09183	0.0852842	FALSE	FALSE
APOL1	0.17002	0.101469		LDB1	1.23465	0.708432	FALSE	FALSE
CHMP4B	0.226637	-0.526733		GALE	0.0287208	-0.249031	FALSE	FALSE
TMEM14A	0.567343	0.860654		SECTM1	1.43673	0.674044	FALSE	FALSE
WDR44	0.424841	-0.504732		LINC01089	1.43657	-0.0700095	FALSE	FALSE
TRIM14	0.296819	-0.664767		DNAH14	0.892846	-0.0781347	FALSE	FALSE
HERC6	0.399854	1.21974		UNKL	1.436	1.0594	FALSE	FALSE
LAP3	1.23909	2.07744		CCDC85C	0.133962	0.365071	FALSE	FALSE
POLR2H	0.211014	0.1463		TTC38	-0.29441	0.0741934	FALSE	FALSE
NEK8	0.216642	0.943844		TBC1D8B	0.311526	1.00719	FALSE	FALSE
CPSF6	0.169934	-0.0412737		ARF4	0.370356	1.06166	FALSE	FALSE
ULK3	0.981169	-1.38186		LINC01560	1.41869	0.208469	FALSE	FALSE
KANK2	0.0729482	0.593076		ZNF511	-0.339767	-0.486716	FALSE	FALSE
DIS3L	0.660486	-0.89123		ZP3	0.732483	-0.224526	FALSE	FALSE
BBS1	0.753561	1.21367		AL683813.1	0.503882	-0.300063	FALSE	FALSE
DOK3	0.132352	0.648557		DHX34	-0.370575	0.259122	FALSE	FALSE
PITX2	0.259624	0.148655		DDTL	0.138977	0.490304	FALSE	FALSE
ERLEC1	0.461713	-1.03541		COPB1	-0.16765	0.731115	FALSE	FALSE
CCT2	0.0964966	-0.244097		ARHGAP5-AS1	0.989703	0.366746	FALSE	FALSE
PORCN	0.114003	0.0952139		RPS2	-0.767482	-2.18808	FALSE	FALSE
ECD	0.019441	-0.192611		QSER1	0.0015539	-0.588231	FALSE	FALSE
FGFR3	0.831285	-1.33133		MELK	0.854268	-0.816519	FALSE	FALSE
COPB2	0.667224	-0.742929		TCTN1	0.522384	-0.198251	FALSE	FALSE
ANKFY1	0.029406	-0.500571		RFC2	1.42972	-0.746281	FALSE	FALSE
CHPF2	0.298822	0.811932		RPL13	-0.407819	-1.6977	FALSE	FALSE
HES4	0.409276	-0.697167		NIFK	0.28929	-0.32588	FALSE	FALSE
SAP18	1.588	-1.79086		PTPN6	1.28178	0.208088	FALSE	FALSE
IKBKG	0.500777	1.13655		CLP1	0.785773	-0.0945533	FALSE	FALSE
LRRC23	0.24344	0.172435		UBL7-AS1	1.42849	-0.461348	FALSE	FALSE
MET	0.632625	1.50324		ITGA10	0.0983736	-0.240748	FALSE	FALSE
HPS6	1.22618	1.09908		AC002467.1	0.687241	0.235613	FALSE	FALSE
RASGEF1A	0.385527	-0.545103		CCDC106	0.512816	-0.174124	FALSE	FALSE
OSTC	0.0687655	-0.0398719		MIS18A	0.882956	-0.518953	FALSE	FALSE
ERICH2	0.651453	-1.13048		ASF1A	0.648999	0.103053	FALSE	FALSE
C2CD3	0.807982	0.742629		OTUD5	0.197913	0.127419	FALSE	FALSE
HSPA14	0.414416	-1.02472		DNMT3B	-0.331916	-0.00191061	FALSE	FALSE
HSD17B1	0.53689	0.335556		TMEM117	1.4242	0.575528	FALSE	FALSE
ARHGEF11	0.316942	-0.447122		TMEM206	0.380014	-0.182113	FALSE	FALSE
HPRT1	0.445611	0.816251		TIPRL	0.743176	0.381642	FALSE	FALSE
HSD17B8	0.2156	-0.595725		BBS5	0.406191	0.509687	FALSE	FALSE
ADRA2C	0.639273	1.5818		MTMR4	0.284269	-0.421962	FALSE	FALSE
ALG8	0.218818	-0.326667		FRAS1	1.31689	-0.158664	FALSE	FALSE
YRDC	0.152667	0.189444		LZTFL1	0.686892	0.149936	FALSE	FALSE
MRPL12	0.794442	1.13212		ZNF267	1.30754	0.152035	FALSE	FALSE
KDR	0.0245918	0.362163		MPP6	1.16489	-0.462785	FALSE	FALSE
LTBP3	0.221525	0.88872		PLD2	1.14759	-0.525036	FALSE	FALSE
TNFRSF18	0.858429	0.952151		CDR2	-0.14185	-0.0235615	FALSE	FALSE
KCNT2	0.180514	0.504197		ELK1	-0.123324	0.0734971	FALSE	FALSE
AHSA1	0.550145	-1.07924		STUB1	-0.75253	-0.0230152	FALSE	FALSE
SNX4	0.61323	-0.956757		NUDT2	1.02065	-0.0926236	FALSE	TRUE
WFS1	0.249421	-0.548474		NTAN1	1.22608	0.302594	FALSE	FALSE
APBA1	0.622063	-0.528382		TBCCD1	0.392865	0.38302	FALSE	FALSE
CYLD	0.103771	-0.34301		MAST3	1.27088	-0.21721	FALSE	FALSE
DUSP23	0.485832	-0.716705		MRPS23	-0.0359157	-0.864568	FALSE	TRUE
LYPD6B	0.195192	0.315445		AL161457.2	0.678048	0.746242	FALSE	FALSE
SETD9	2.30237	-1.88751		AC068473.5	0.44912	-0.305222	FALSE	FALSE
ACOT11	0.549944	0.77476		PRKCZ	1.41222	-0.206676	FALSE	FALSE
EFTUD2	0.104462	0.223179		LOX	0.470306	0.0625484	TRUE	FALSE
GANAB	1.12648	-1.78324		SH3PXD2B	1.41163	0.430911	FALSE	FALSE
SLC22A23	0.408665	-0.818653		WDR75	-1.6109	-0.329891	FALSE	FALSE
CTU2	1.36397	-2.30185		CCND2	-0.342422	0.484623	FALSE	FALSE
ZNF488	0.254179	0.74403		NOMO3	1.13174	0.485614	FALSE	FALSE
RPS26	0.104286	-0.00869787		ST20	1.26286	0.862197	FALSE	FALSE
INO80E	0.163977	-0.318914		NUDT19	-1.27486	0.258611	FALSE	TRUE
CD99L2	0.0226585	-0.0189823		SSBP4	-0.275171	-0.962942	FALSE	FALSE
CUL5	0.152127	0.241754		LRIG1	0.888473	-0.196249	FALSE	FALSE
NMB	0.0530562	-0.59099		INTS6L	0.168298	-0.0870611	FALSE	FALSE
SBF1	1.36215	1.68583		AZGP1	0.572282	-0.589126	FALSE	FALSE
KLF2	0.668823	-1.04785		BBS7	0.662889	-0.362643	FALSE	FALSE
CNOT10	0.765326	0.948771		TRAF3	-0.11009	0.0200771	FALSE	FALSE
NFIX	0.777057	0.66791		CEMIP2	-0.165956	0.280446	FALSE	FALSE
ERP44	0.0854902	0.653174		ATG2B	0.646695	0.0192823	FALSE	FALSE
MID1	0.855349	1.43419		HLA-E	0.841084	1.09686	FALSE	FALSE
NKIRAS1	0.586741	-1.26972		CASK	0.115493	-0.205606	FALSE	FALSE
SCRN3	0.523887	-0.798493		LATS1	0.6039	0.39424	FALSE	FALSE
SORT1	0.0576468	-0.154933		DGKQ	0.32463	0.0215421	FALSE	FALSE
PUS3	0.0313336	-0.017604		PLXDC2	0.556797	0.136069	FALSE	FALSE
GALNT3	0.0699078	-0.1963		TEFM	0.778038	-0.216583	FALSE	TRUE
PSMC3	0.114759	-0.211954		IL6ST	0.217339	-0.55822	FALSE	FALSE
NKTR	0.0204366	-0.030088		PRDX5	1.33206	-0.666367	FALSE	TRUE
EIF4G1	0.54065	-1.00766		LAPTM4A	1.12147	0.778493	FALSE	FALSE
MACROD2	0.29722	-0.706937		STARD10	1.40391	-0.148227	FALSE	FALSE
MFSD10	0.528382	0.763927		BSG	0.922516	-0.981163	FALSE	FALSE
CKAP5	0.17307	0.0425802		MCCC2	-0.42222	-0.800299	FALSE	TRUE
SETD1A	0.35108	0.231289		LRRC8D	-0.300051	0.131446	FALSE	FALSE
PARG	0.0490043	0.480469		TBC1D13	-0.636659	0.439569	FALSE	FALSE
POLD4	0.618958	0.637209		PPAT	1.09819	0.00592768	FALSE	FALSE
GON4L	0.108018	0.42547		SETD4	-0.16421	0.0766547	FALSE	FALSE
BMPR2	0.79918	1.08691		METTL2B	0.344805	0.452184	FALSE	FALSE
TMEM191C	0.670371	-1.01736		IPO8	0.0696672	0.766005	FALSE	FALSE
MEGF8	0.181543	0.545502		NCS1	0.965172	0.585663	FALSE	FALSE
TARBP2	0.340722	0.582512		SUCO	1.02572	0.720751	FALSE	FALSE
TRAF4	0.172179	-0.0623574		RMND5B	0.0988108	0.562777	FALSE	FALSE
WNT10B	0.248646	0.824986		RASGRF2	0.338133	0.382435	FALSE	FALSE
YKT6	0.0953223	-0.00286016		LMF1	1.39758	-0.780206	FALSE	FALSE
AHRR	0.205696	-0.401237		ELMO2	0.733444	0.480493	FALSE	FALSE
PIK3R2	0.0583714	-0.00407577		TMEM208	-0.475205	0.977721	FALSE	FALSE
WDR83	1.00527	-1.72087		CHML	1.62918	0.264684	FALSE	FALSE
PRLR	1.11706	1.74603		SUSD1	-0.46685	0.0846459	FALSE	FALSE
ZNF362	0.0219516	0.0639872		OCIAD2	1.39585	-1.09635	FALSE	TRUE
CHD7	0.325165	0.881467		RBMX2	0.212687	0.0435005	FALSE	FALSE
PTPN6	0.419138	0.81871		BAZ1A	-0.702452	-0.409088	FALSE	FALSE
ERGIC1	0.63201	1.30055		PIM2	0.506308	0.123689	FALSE	FALSE
PIK3R4	0.0432328	-0.244745		NOP14-AS1	0.931461	0.779169	FALSE	FALSE
AP1B1	0.242721	0.426282		TMEM80	0.635049	0.110587	FALSE	FALSE
EEF2K	0.151151	-0.33767		VDAC2	-0.396998	-0.838363	FALSE	TRUE
SSH2	1.0315	-1.46028		PEX11B	-0.348092	0.131193	FALSE	TRUE
KRIT1	0.0121651	0.0541704		NELFE	-0.305577	-0.646596	FALSE	FALSE
EIF4EBP2	0.656919	-0.651555		NEGR1	-0.611245	-0.853607	FALSE	FALSE
TSPAN13	0.0631164	0.00737625		DRAM1	1.39203	-0.499441	FALSE	FALSE
FIP1L1	0.229573	-0.580931		XRCC5	-0.817725	-1.55651	FALSE	FALSE
VAPB	0.123042	0.174798		MBTPS2	-0.000603359	0.454804	FALSE	FALSE
MARVELD3	0.0207399	-0.140161		VWA8	0.369085	0.334661	FALSE	TRUE
PIGN	0.243754	0.598691		EID1	0.68812	-1.3223	FALSE	FALSE
MTMR2	0.321915	0.39774		SMARCAD1	0.555516	-0.21043	FALSE	FALSE
PIGS	0.0627737	-0.481339		FAT1	0.251434	-0.468572	FALSE	FALSE
MAVS	0.0312813	0.208838		CHMP7	0.581863	0.303665	FALSE	FALSE
RILP	0.248985	0.0721409		C8ORF59	0.237011	0.106107	FALSE	FALSE
GPX4	1.38854	2.46206		AIMP1	-0.386246	-0.375957	FALSE	FALSE
BCHE	0.624373	1.33289		EIF4ENIF1	1.38613	0.0377862	FALSE	FALSE
TMOD3	0.501835	0.612399		MAP3K10	1.01935	0.84271	FALSE	FALSE
PDCD10	0.613341	0.63868		HNRNPF	0.729061	-0.780258	FALSE	FALSE
TYK2	0.0967409	-0.338047		PEA15	0.879038	0.767823	FALSE	FALSE
RTN1	0.415004	-0.383918		BTRC	1.30485	0.468893	FALSE	FALSE
TPGS2	1.32237	1.6923		HSBP1	-0.0075275	-0.534226	FALSE	FALSE
NDUFB2	0.211811	-0.943867		STK36	0.937704	-0.134165	FALSE	FALSE
TMX2	1.15887	-1.76503		TNS2	0.404456	0.268102	FALSE	FALSE
RANBP6	0.985908	1.10326		RNF103	0.699602	0.947339	FALSE	FALSE
FUNDC1	0.444475	-0.782677		CA13	0.537158	0.511521	FALSE	FALSE
TUB	0.418901	0.708185		PEBP1	0.34884	-1.69841	FALSE	FALSE
FAM167B	0.0551977	0.0297651		TLR5	0.887299	0.870904	FALSE	FALSE
SORBS2	1.63363	2.61238		GNPTAB	0.842283	-0.193562	FALSE	FALSE
LNP1	0.371774	-0.853491		C6ORF48	1.3809	0.292639	FALSE	FALSE
ZFC3H1	0.442026	-0.668997		LNX2	1.23163	-0.0848615	FALSE	FALSE
LMNB1	0.0279408	-0.13077		TMEM156	1.11141	0.421844	FALSE	FALSE
TCEANC2	0.0196212	-0.023466		KDM5A	0.57607	0.0552051	FALSE	FALSE
FAM72A	0.309174	-0.460626		GGA3	-0.765229	0.0886677	FALSE	FALSE
FAHD1	0.623664	0.89145		TMEM171	0.044656	-0.0413641	FALSE	FALSE
SUPT20H	0.0404058	0.139663		TREM1	1.37803	0.459002	FALSE	FALSE
STK4	0.00858575	0.025157		CXCL2	0.414657	0.147765	FALSE	FALSE
MIDN	0.727054	-1.40606		CDC42EP5	-0.00272697	0.532421	FALSE	FALSE
NLRX1	0.0465651	-0.0671852		CHRAC1	0.722368	0.1061	FALSE	FALSE
FOCAD	0.770949	-0.739428		SDHC	-0.02409	-0.0244129	FALSE	TRUE
IPO13	1.44484	2.11751		NUDT14	0.21642	-0.506824	FALSE	FALSE
MTFP1	0.910286	0.685585		TERF1	-1.24513	-0.467841	FALSE	FALSE
PRKAB2	0.300912	0.349847		FAM57A	0.884496	0.172979	FALSE	FALSE
PDF	0.0394632	0.428842		CCDC138	1.08139	0.453186	FALSE	FALSE
SERF2	0.0670023	-0.390636		MEF2A	0.205449	-0.0469113	FALSE	FALSE
AIFM1	0.161637	-0.430661		PFKFB4	1.37054	-0.315192	FALSE	FALSE
TAF3	1.36734	-1.70327		ITGA1	0.885118	-0.174291	FALSE	FALSE
GPR157	0.01202	-0.0391887		DPH6	0.219142	-1.30746	FALSE	FALSE
TSPYL4	0.450309	-0.981717		DNMT3A	1.37007	-0.582992	FALSE	FALSE
TMEM145	0.55751	0.624099		PPP1R12B	-0.418564	-0.371635	FALSE	FALSE
SMARCD1	1.50572	1.23123		MFSD14A	-0.507002	0.765234	FALSE	FALSE
TRIM16	0.0746294	0.314303		EMC6	-1.20952	0.580351	FALSE	FALSE
RPTOR	1.33384	1.44209		COQ7	0.446924	-0.177338	FALSE	TRUE
MUM1	0.79141	-0.922042		R3HCC1L	1.18018	0.501058	FALSE	FALSE
CCDC82	0.192753	-0.420723		PKMYT1	-0.115691	-0.830513	FALSE	FALSE
SH3PXD2A	0.00864019	0.0882194		LPP	0.71799	-0.60556	FALSE	FALSE
RPS27L	0.0117177	-0.192153		AP3B1	1.36713	0.209909	FALSE	FALSE
TPMT	0.146796	0.349846		WRB	1.36607	-0.313654	FALSE	FALSE
PRKD3	1.21629	-1.41246		NFYA	0.728388	0.00445367	FALSE	FALSE
PHACTR2	0.929036	0.933072		INPP5B	-0.0496833	-0.0572602	FALSE	FALSE
PLP2	1.1462	1.65125		IFI44	1.36312	-0.133473	FALSE	FALSE
ALG1	0.468683	1.10404		TMED7	0.49729	-0.0256628	FALSE	FALSE
RNF150	0.746652	1.50622		ADCK2	1.16344	-0.159333	FALSE	TRUE
SRP19	0.875087	-1.0379		MED11	0.645131	-0.327766	FALSE	FALSE
PGM2L1	0.383612	0.207675		TIMM8B	-1.5048	0.13114	FALSE	TRUE
FAM124A	1.67947	1.45401		TMEM165	-0.10679	-0.0598436	FALSE	FALSE
UBAC1	0.25839	0.96036		C9ORF16	0.636285	-0.395276	FALSE	FALSE
MCM10	0.171994	-0.261969		ENDOG	-0.66476	-0.143923	FALSE	TRUE
LOXL3	0.18322	-0.219527		LETM1	-0.144214	0.291301	FALSE	TRUE
GINS3	0.48126	0.979822		NAV1	0.0432373	0.211822	FALSE	FALSE
SDHAF2	0.229919	-0.277782		HIC1	0.22536	-0.282436	FALSE	FALSE
PRR14	1.60673	1.84954		PCSK9	-0.105285	0.181676	FALSE	FALSE
OS9	0.195135	0.327134		SUPT7L	0.674389	0.767487	FALSE	FALSE
LCP1	0.309181	-0.186241		FEZF1-AS1	0.13695	0.241614	FALSE	FALSE
ARPC3	0.108486	0.0751874		HLA-DMA	0.796417	-0.303692	FALSE	FALSE
PLEKHG4B	0.305223	0.880668		NRM	0.166586	0.00465034	FALSE	FALSE
SLC10A4	0.15208	0.351326		TP53BP1	0.378361	0.25708	FALSE	FALSE
SMPD1	0.0059906	0.180914		RAB13	1.35132	-0.417905	FALSE	FALSE
DNAJC21	0.028012	0.179048		ORMDL3	1.35091	0.31339	FALSE	FALSE
ANGPTL4	0.195999	-0.769766		SEMA4B	1.0387	-0.0136531	FALSE	FALSE
UBE2V2	0.943576	-1.02445		MLKL	0.370718	0.287943	FALSE	FALSE
VAMP8	0.158862	0.611167		POLA1	-0.325958	-0.486615	FALSE	FALSE
ZNF891	0.182496	0.319244		DENND4A	1.34722	0.290223	FALSE	FALSE
KDM1B	0.0387044	-0.4135		SYMPK	-1.27189	0.842416	FALSE	FALSE
TNFRSF13C	1.73469	1.92092		GBP4	0.973981	0.401302	FALSE	FALSE
ERC1	0.043413	-0.0945108		TNFSF13B	1.17547	0.428299	FALSE	FALSE
PEX3	0.0363797	0.660522		MAOA	-0.0420207	-0.604132	FALSE	TRUE
GLT8D2	0.264823	0.235161		ZNF226	1.16782	0.467128	FALSE	FALSE
BCAT2	0.514267	-1.03612		MALL	1.33655	-0.321456	FALSE	FALSE
DNAJC10	0.0711818	0.13079		PPP6C	0.220119	-0.19276	FALSE	FALSE
DGKE	0.285088	0.422127		VPS26A	0.910516	0.644293	FALSE	FALSE
EP400	0.114655	-0.0986861		GAPVD1	1.34299	0.108769	FALSE	FALSE
CD151	0.387691	1.55217		EDEM2	-0.948678	-0.430285	FALSE	FALSE
HIF1A	0.256899	-0.742137		KCTD17	-0.450821	0.36685	FALSE	FALSE
DUS1L	0.53783	-1.04786		GEN1	0.419579	-0.528855	FALSE	FALSE
DHRS7	0.194878	-0.0600055		SPEF2	0.169324	0.248911	FALSE	FALSE
ZBED5	0.157491	-0.230176		AC112220.4	1.39619	0.655532	FALSE	FALSE
ZKSCAN5	0.0951062	-0.454687		PGP	-0.579247	-0.670493	FALSE	FALSE
RAB5B	0.308506	0.516116		MALAT1	1.33961	-1.1462	FALSE	FALSE
ZNF490	0.519899	-0.725256		SLC7A6OS	0.0636272	0.157802	FALSE	FALSE
FAM50A	0.291178	-0.665947		ATG4C	1.33752	0.0415019	FALSE	FALSE
NEDD8	0.226589	0.74618		RIF1	0.0278635	-0.526996	FALSE	FALSE
RNGTT	0.026161	-0.0358204		GRK5	0.732076	-0.0602382	FALSE	FALSE
RELL1	1.05932	0.984352		SLC25A27	0.994937	0.349358	FALSE	TRUE
FAM102B	0.0694479	-0.139785		MAP3K4	1.00411	0.424237	FALSE	FALSE
FAM133B	0.885472	-1.17513		IDE	-0.63015	-0.0139168	FALSE	TRUE
GLIS3	0.338809	-0.8917		CCDC167	0.555866	-0.262598	FALSE	FALSE
CBR3	1.39666	2.0877		ETF1	1.1653	0.557488	FALSE	FALSE
EFR3B	0.256823	0.531006		TMF1	0.700808	-0.154307	FALSE	FALSE
FAM171A2	0.379433	0.681711		R3HDM4	0.74181	-0.0339017	FALSE	FALSE
CEBPZ	0.60497	-0.710444		NXPE3	0.0947931	-0.17306	FALSE	FALSE
MARCKS	1.35688	2.02937		RAB30	-0.285624	0.760419	FALSE	FALSE
AJUBA	0.0659354	0.192639		MYL6B	1.06142	-1.22886	FALSE	FALSE
INTU	0.190404	0.898559		ZNF48	1.33116	-0.00245547	FALSE	FALSE
NACA2	1.30605	2.10236		ANO10	-0.0298714	0.273116	FALSE	FALSE
SRRM2	0.13058	-0.0776293		CCNF	1.32993	-0.714883	FALSE	FALSE
ALKBH2	0.732362	-1.31947		ANKRD52	0.590583	0.142166	FALSE	FALSE
CDCA8	0.935422	0.894806		OSBP2	1.32779	0.468436	FALSE	FALSE
DBF4B	0.259869	0.182674		SEPSECS	0.0679563	-0.0206124	FALSE	FALSE
IGSF10	0.711755	-0.980181		SLC26A6	0.427204	-0.0971748	FALSE	FALSE
HNRNPA2B1	0.0544078	0.212919		LGMN	-0.248853	-0.799839	FALSE	FALSE
PKP1	0.806925	1.23013		ANKRD16	-0.535947	-0.392625	FALSE	FALSE
RBX1	0.049122	0.160486		IFNAR2	-0.19456	-0.531631	FALSE	FALSE
SCAP	1.80252	1.32752		ERLEC1	0.878482	0.114831	FALSE	FALSE
MAP3K13	1.46277	-1.54527		NFATC2	0.279337	0.64175	FALSE	FALSE
CPE	0.819738	-1.24649		GLMN	-0.14018	0.162517	FALSE	FALSE
RPAP2	0.130768	-0.224278		MPST	-0.375959	-0.0708622	FALSE	TRUE
TFPT	0.496018	-0.64197		FUCA2	1.32132	-0.363274	FALSE	FALSE
CYP27B1	0.488817	-1.18486		SAMD4B	0.946791	0.452931	FALSE	FALSE
PRKCQ	0.19407	-0.116723		RPS25	0.555805	-1.97511	FALSE	FALSE
PSMD6	0.439863	-1.08854		SERTAD4	1.14656	0.593876	FALSE	FALSE
GPR87	0.844612	-0.86743		B4GALT5	0.0904425	-0.470852	FALSE	FALSE
STX4	0.392157	-0.946847		CDK2	1.1704	-0.327876	FALSE	FALSE
PPP1R3F	0.727077	-0.998364		TOR1B	1.37883	0.424666	FALSE	FALSE
CLGN	2.28516	1.98724		AP2S1	-0.179661	-0.728023	FALSE	FALSE
FH	0.413196	1.13352		PDIA5	1.3175	-0.178973	FALSE	FALSE
LHX4	0.929826	1.59484		SELENOS	0.662487	0.659806	FALSE	FALSE
PDSS1	0.0138657	0.0550732		TDRD3	0.908858	-0.273284	FALSE	FALSE
UGGT2	0.870447	1.27813		TMED10	-0.399345	-0.293547	FALSE	FALSE
NANOS1	0.260137	0.419114		NDUFB10	-0.617453	-1.19643	FALSE	TRUE
NT5DC2	0.359152	1.21815		BORCS5	0.313667	-0.415547	FALSE	FALSE
EIF3J	0.686203	-1.25978		SLC16A5	1.31263	-0.734273	FALSE	FALSE
GPX7	0.47527	1.17706		GLA	-1.05298	0.380128	FALSE	FALSE
NPB	1.51519	1.56797		EMC1	1.31239	-0.241847	FALSE	FALSE
NAA35	0.379246	-0.505992		PLPP3	-0.969191	0.505354	FALSE	FALSE
CACNA2D1	0.402343	-0.573354		AC016831.1	0.748469	0.872139	FALSE	FALSE
HIPK1	0.113103	-0.0960528		ATP5PD	0.469812	-1.02162	FALSE	TRUE
VPS53	0.515076	0.466591		NDUFC2	0.144808	-0.781782	FALSE	TRUE
HIST1H2BJ	0.494966	1.10817		ZNF337-AS1	0.449343	0.637379	FALSE	FALSE
SYCE2	0.491088	-1.18377		HSPG2	1.14843	0.0607975	FALSE	FALSE
SLC2A11	0.298663	0.678017		SLC35C1	-0.628032	0.648292	FALSE	FALSE
ROMO1	0.0233367	0.0203445		NUDCD3	-2.34689e-05	0.420313	FALSE	FALSE
SEL1L	0.117829	-0.0991497		ZNF292	-1.46392	-0.112638	FALSE	FALSE
AP1S3	0.732474	-1.4018		IGFBP7	1.31003	0.215694	FALSE	FALSE
WBP2NL	1.28254	2.17126		TCEAL9	1.30925	0.481469	FALSE	FALSE
PDPK1	0.21159	0.190051		RRAGC	0.0386532	0.786716	FALSE	FALSE
PCDH10	0.31824	-0.68006		C21ORF2	0.909432	-0.370239	FALSE	FALSE
ZNF7	0.136432	0.0735748		TPD52L1	-0.705833	-0.652825	FALSE	FALSE
EMILIN2	0.274634	0.239126		CHP1	0.130764	0.317486	FALSE	FALSE
SMIM3	0.654869	-1.14686		UQCRHL	0.934694	-0.458888	FALSE	FALSE
LIMD1	0.186391	0.582525		PDK2	-0.0616158	-0.360271	FALSE	TRUE
MYO9A	0.0862693	-0.52061		CLTA	0.473248	-0.096729	FALSE	FALSE
CWF19L2	0.0321964	-0.235446		PLCXD1	0.188064	-0.317573	FALSE	FALSE
NPHP1	0.0735979	0.214212		HEXB	0.56483	-0.78983	FALSE	FALSE
APIP	0.0820726	0.0695125		AP000695.2	1.301	0.893457	FALSE	FALSE
CHID1	0.547276	0.696794		SH3GLB1	0.342669	0.425337	FALSE	FALSE
ARPC2	0.401514	0.381403		ZNF461	0.27322	-0.007135	FALSE	FALSE
KANSL1L	0.301257	0.519053		MRPS5	0.50566	-0.711215	FALSE	TRUE
CNKSR2	0.17376	0.749918		COMT	-0.557187	0.0176201	FALSE	TRUE
STC2	0.178739	0.557376		ATXN10	-0.153349	-1.48122	FALSE	FALSE
EVL	0.177234	-0.226442		MEF2C	0.792155	0.74135	FALSE	FALSE
ETAA1	0.233006	-0.4421		HIST1H2AC	1.29722	1.17939	FALSE	FALSE
FAM219A	0.125547	0.220856		NGDN	-0.549212	0.208216	FALSE	FALSE
PAK2	0.229305	-0.426581		METTL9	1.07108	-1.07038	FALSE	FALSE
ZNF674	0.900933	-1.20307		FKBP4	-2.82892	-0.0511437	FALSE	FALSE
TIMMDC1	0.250185	-0.575401		AC011603.2	0.200583	0.43733	FALSE	FALSE
AP1M2	0.644042	1.61875		C12ORF57	-0.0643602	0.29143	FALSE	FALSE
LMAN2L	0.786124	-0.684403		STIM1	0.0524784	-0.379724	FALSE	FALSE
VIPAS39	0.126944	-0.347898		MXD3	-0.0770414	-0.554408	FALSE	FALSE
KPNA6	0.284269	-0.916298		GPRIN1	1.01406	0.431962	FALSE	FALSE
ATP10A	0.00360695	0.169964		PSKH1	-0.258796	0.245883	FALSE	FALSE
ZNF107	0.285501	-0.256398		ASS1	0.00121918	-0.259062	FALSE	FALSE
GRK4	0.132282	-0.160348		MTHFD2	1.05059	-0.570032	FALSE	TRUE
HIST4H4	0.346362	-0.765716		POLE	-0.500208	-0.422415	FALSE	FALSE
DCPS	0.046926	-0.0585995		ETV5	1.29157	0.125906	FALSE	FALSE
DTD2	0.403396	0.790765		ACAP1	1.4422	-0.131449	FALSE	FALSE
PRDM5	0.0625597	0.080724		OGFOD1	0.893303	0.51964	FALSE	FALSE
CFHR1	0.593895	0.97927		UBAC2	-0.619962	-0.210499	FALSE	FALSE
CDK5R1	0.582972	-0.969236		RPF1	0.799363	-0.602184	FALSE	FALSE
HMMR	0.523628	1.07862		ZNF385A	0.992008	0.442891	FALSE	FALSE
CDIPT	0.179939	-0.544922		FAM136A	-1.14521	-0.372573	FALSE	TRUE
UBAP1	0.978153	0.995064		SP100	-1.36936	-1.06776	FALSE	FALSE
TMEM201	0.253222	-0.172773		ITGA2	1.28865	0.15561	TRUE	FALSE
BMP5	0.354736	-0.385267		NIPAL3	0.535548	0.509026	FALSE	FALSE
EIF5B	0.347781	-0.922194		ZFX	0.971625	0.131668	FALSE	FALSE
KDELC1	0.221783	0.0517236		MFAP3	0.0861672	0.565183	FALSE	FALSE
PDE6D	0.576833	1.04213		UBQLN2	0.85765	-0.0285963	FALSE	FALSE
COL5A2	0.165121	0.0163252		TMEM238	0.60217	-0.445521	FALSE	FALSE
MPP5	0.347246	0.542111		ZNF627	0.886352	0.186585	FALSE	FALSE
CCND1	0.0583744	-0.412038		ATP6AP1	0.0127533	0.575347	FALSE	FALSE
NRF1	0.0156395	0.295518		ICMT	0.471693	0.00352337	FALSE	FALSE
ZKSCAN3	0.0149572	-0.00371569		TOR4A	0.912995	-0.462226	FALSE	FALSE
RAB33A	4.3233e-05	0.191053		CCL26	1.28548	0.542306	FALSE	FALSE
ANAPC7	0.242849	0.224104		ZKSCAN1	1.28496	0.193833	FALSE	FALSE
LAPTM4B	0.89512	0.899352		SPCS1	0.927836	-0.964284	FALSE	FALSE
APOL6	0.398556	-0.829205		OSBPL1A	0.468447	-0.1161	FALSE	TRUE
HMG20A	0.553584	-0.531136		TTC9C	0.336311	-0.430513	FALSE	FALSE
FAM13B	0.254881	-0.316851		RAB42	0.249688	0.765812	FALSE	FALSE
GABRB3	0.722179	1.2953		ADAM15	0.484569	-0.61332	FALSE	FALSE
UBE3A	0.21377	-0.189391		THG1L	0.0470559	-0.485457	FALSE	TRUE
TCIRG1	0.580142	1.15085		FBXL8	0.842074	0.282073	FALSE	FALSE
TMEM56-RWDD3	0.16703	-0.165179		HFE	0.18224	-0.602077	FALSE	FALSE
LIAS	0.308897	-0.273402		CD55	1.01797	0.437131	FALSE	FALSE
TAS2R14	0.877415	-1.20147		ERP44	-0.0643033	-0.152375	FALSE	FALSE
CDK15	0.585145	0.508016		ENAH	0.537035	0.290177	FALSE	FALSE
RFXANK	0.210106	-0.145791		AKR1C3	1.27636	0.204415	FALSE	FALSE
DNAJC22	0.808726	1.51047		FAM53B	0.0333081	0.216087	FALSE	FALSE
PRPF6	0.78573	-1.03553		DNAJA2	-0.519892	-0.338153	FALSE	FALSE
USP38	1.88273	-1.36002		DLX2	1.27573	0.314206	FALSE	FALSE
HAPLN3	0.440073	0.652459		CREBL2	1.27543	0.308165	FALSE	FALSE
ACOT9	1.42791	1.38019		SNRNP25	0.406498	-0.228125	FALSE	FALSE
KRT8	0.22581	0.143438		ORMDL1	0.217361	-0.562419	FALSE	FALSE
WDR82	0.0519818	0.0279208		CHST3	0.98669	-0.430012	FALSE	FALSE
LRRC8C	0.37279	0.642497		CBX8	0.358134	0.393742	FALSE	FALSE
PTPRJ	0.27647	0.275653		MSH6	1.07067	0.0598696	FALSE	FALSE
PPP1R14B	0.065847	0.359177		TBC1D4	0.247607	0.417489	FALSE	FALSE
PPP2R2B	0.259044	0.914301		PLA2G12A	0.0195601	0.359082	FALSE	FALSE
NSUN4	1.76954	-1.47424		ARL1	-0.522731	-0.271591	FALSE	FALSE
GABRE	1.05494	-0.936421		LZIC	0.570642	-0.0958894	FALSE	FALSE
AMMECR1L	0.478831	0.900614		NT5C	0.641094	-0.683734	FALSE	FALSE
GPAM	0.349395	0.721163		RTTN	1.26921	-0.32351	FALSE	FALSE
COPS5	0.0931436	0.457912		ARL6IP1	-1.26104	-1.23939	FALSE	FALSE
DHRS4L2	0.590363	-0.97846		CLDND1	0.873423	-0.252692	FALSE	FALSE
DCTN5	0.527206	-0.968423		TMEM9	0.905428	0.0961796	FALSE	FALSE
UTP14A	0.235373	-0.343218		ANKMY1	0.370892	0.6446	FALSE	FALSE
KDELR2	0.219043	0.217468		CLCN7	-0.124007	1.16681	FALSE	FALSE
CHORDC1	0.345742	-0.77632		SLC7A6	0.306629	0.156263	FALSE	FALSE
PGRMC2	1.70621	2.65685		C6ORF226	-0.0315987	0.234061	FALSE	FALSE
SRM	0.011641	-0.147738		RUNX2	1.12434	-0.356579	FALSE	FALSE
RHPN2	0.266299	-0.0213697		ITGAV	1.08417	0.306094	TRUE	FALSE
FAM111A	0.71106	1.18458		MBNL2	1.2087	-0.348358	FALSE	FALSE
PTGES	0.4712	0.802105		RIT1	-0.336666	0.865629	FALSE	FALSE
CBX1	0.255009	0.451066		ELOB	-0.28618	-1.22151	FALSE	FALSE
TIMM17A	0.462621	-1.08173		DCAF8	-0.469083	-0.47851	FALSE	FALSE
ADAM10	0.185836	0.505582		IRF9	0.921729	-0.646806	FALSE	FALSE
POMGNT1	0.363882	0.194207		SNX4	0.696497	-0.594823	FALSE	FALSE
LGI2	0.420503	0.958383		RNF14	0.0899264	0.539735	FALSE	FALSE
HBEGF	0.11909	-0.611495		DDX47	1.10284	-0.175985	FALSE	FALSE
KLRC2	0.0509422	-0.332076		TBCC	1.2614	0.115354	FALSE	FALSE
SC5D	0.0407591	-0.130213		OSTC	0.427564	0.49781	FALSE	FALSE
TIMM8B	0.43688	1.16872		HGSNAT	0.848246	0.147492	FALSE	FALSE
NUAK1	1.0477	0.904542		PNPLA6	-0.38477	-0.183978	FALSE	FALSE
DNPEP	1.20425	0.992453		UTP18	-1.05548	-1.1697	FALSE	FALSE
TIMP2	0.286095	-0.647571		LOXL2	1.25888	0.318784	TRUE	FALSE
TRMT61B	0.781739	-0.693307		DUSP10	1.25878	0.997566	FALSE	FALSE
DDTL	0.110924	-0.041544		BIRC3	0.0835643	-0.0300763	FALSE	FALSE
PIGK	0.0524564	-0.0528269		LINC01843	-0.0135637	-0.450371	FALSE	FALSE
FAM71F2	0.25898	-0.610325		JPX	-0.00409231	-0.30957	FALSE	FALSE
SCARF2	0.177462	-0.215656		RPS18	-0.221685	-1.3296	FALSE	FALSE
PRSS8	0.268742	0.661022		TGIF2	0.0521286	-0.131441	FALSE	FALSE
QPCTL	0.678453	-1.41142		KCNK6	1.25652	-0.202289	FALSE	FALSE
FZD1	1.04516	0.896162		RRNAD1	0.279843	-1.04466	FALSE	FALSE
PHYH	0.133138	-0.191969		HLA-C	-0.988092	-1.10889	FALSE	FALSE
ZNF518A	0.301783	0.973671		FAM210A	-0.521531	0.649293	FALSE	TRUE
SIGMAR1	0.207182	0.559224		GYG1	0.035216	-0.0911095	FALSE	FALSE
LRP4	0.666636	0.898567		COL1A1	1.25145	0.01715	TRUE	FALSE
PCSK7	0.880354	0.770037		AL392172.1	1.25138	0.333018	FALSE	FALSE
DAPP1	0.666971	0.962635		LMAN2	-0.91063	-0.812267	FALSE	FALSE
ZDBF2	0.37022	0.644194		PRDX1	0.336466	-0.503765	FALSE	FALSE
CENPN	0.708325	1.29441		MEMO1	1.2213	0.509881	FALSE	FALSE
ZNF117	0.175282	-0.814473		BMI1	1.2504	-0.175658	FALSE	FALSE
LAMTOR2	0.0138199	-0.471966		SLC38A7	1.24986	0.505115	FALSE	FALSE
KLHDC3	0.420743	0.651515		MRPL13	0.354659	-0.797635	FALSE	TRUE
PREB	0.0517255	0.392023		ZIC2	-0.867029	-0.475158	FALSE	FALSE
PIK3R1	0.141418	-0.160127		FUK	0.753716	0.714194	FALSE	FALSE
ARVCF	0.0239417	-0.0251887		KIAA0100	0.541301	-1.02038	FALSE	FALSE
EPHA4	0.483641	-0.69245		CDKN2AIP	0.511005	0.510962	FALSE	FALSE
TMEM167A	0.355305	-0.308016		TMED3	-0.408861	-0.198473	FALSE	FALSE
KMO	0.014164	0.0922102		PSMG1	0.695818	-0.118139	FALSE	FALSE
GAS2L1	0.193817	0.184146		PARD6A	0.161597	-0.287782	FALSE	FALSE
HSPBP1	0.144656	0.433695		TXNDC15	1.01723	0.0015542	FALSE	FALSE
METTL6	0.176017	0.369833		TCHH	1.24731	0.106542	FALSE	FALSE
IGHMBP2	0.0880273	-0.23782		TCF12	0.805442	-0.347514	FALSE	FALSE
TEX15	1.00098	1.23045		PTBP3	1.24705	0.482712	FALSE	FALSE
MARVELD1	0.305534	-0.265331		PPP1R3D	0.428442	0.671256	FALSE	FALSE
MAST2	0.00938282	-0.13703		KPNA1	0.767914	0.0458285	FALSE	FALSE
SCML1	0.798218	1.28965		ACTR6	0.373035	-0.82968	FALSE	FALSE
TSPAN12	0.450562	0.480361		NDUFA10	-0.287428	-0.474654	FALSE	TRUE
TOR1B	0.235637	-0.108872		PRKRA	1.05454	-0.899147	FALSE	FALSE
SWSAP1	0.0377929	0.134203		TPCN1	-0.217397	-0.324496	FALSE	FALSE
ZBTB4	0.287372	0.397375		SPATA2	1.24414	-0.149471	FALSE	FALSE
APOLD1	1.66458	2.32661		PRKD1	0.368088	-0.185727	FALSE	FALSE
CCNE2	0.977625	0.881976		AL049840.1	0.415367	0.584121	FALSE	FALSE
PSMB1	0.0480921	0.122171		PCM1	0.498577	0.312914	FALSE	FALSE
CCDC117	0.736202	0.894029		TRIM3	-0.576194	0.105301	FALSE	FALSE
NKIRAS2	0.854412	1.24868		L1CAM	0.808308	0.814998	FALSE	FALSE
PABPN1	1.39679	1.93801		STARD3	-0.166983	0.619945	FALSE	FALSE
TENM2	0.899382	1.56757		POLD4	1.24166	-0.236404	FALSE	FALSE
EMC9	0.727783	1.08027		UQCRQ	-1.45139	-0.630837	FALSE	TRUE
PFKFB3	0.0125288	0.487111		RHEBL1	-0.536563	0.0431513	FALSE	FALSE
CFH	0.307654	-1.08055		ZNF629	1.24114	0.484497	FALSE	FALSE
ABHD13	0.256929	0.458276		TBC1D10A	-0.0784842	0.277362	FALSE	FALSE
SLC46A3	0.25889	-0.162522		LMBRD2	0.892647	0.596586	FALSE	FALSE
MAPK1	0.00162298	0.350244		NECTIN2	0.698881	-0.429331	FALSE	FALSE
TLE6	0.284822	-0.772861		ERN1	-0.155226	0.172166	FALSE	FALSE
STAMBPL1	0.445749	0.787747		WDR81	0.283562	0.627075	FALSE	FALSE
TNPO1	0.457197	0.540998		SPNS1	-0.725831	0.202632	FALSE	FALSE
DSCC1	0.0407381	0.119492		RANGRF	0.125163	-0.41919	FALSE	FALSE
SLC35F6	0.0861507	0.624922		MAP3K7	0.309298	0.67144	FALSE	FALSE
PPP1R8	0.390373	0.481583		PSPH	0.275096	0.80153	FALSE	FALSE
REXO4	0.129422	0.0902638		ERGIC3	-0.449127	-0.271166	FALSE	FALSE
KANK1	0.10834	0.214217		ACOT7	0.183339	-0.782498	FALSE	TRUE
RHOQ	0.536442	0.64203		S100A16	0.464861	-0.460076	FALSE	FALSE
CYB561A3	0.633476	-0.84931		PQBP1	1.03837	-0.424366	FALSE	FALSE
CHD9	0.405915	0.813612		CEP350	1.23394	-0.0815487	FALSE	FALSE
SMIM10	0.343929	0.496944		AHCYL1	-0.419597	-1.15922	FALSE	TRUE
TTI2	0.202216	-0.288118		ULK4	1.23351	0.259737	FALSE	FALSE
SLBP	0.5231	-0.685338		CBX1	1.2333	-0.786324	FALSE	FALSE
CCDC18	0.170673	-0.219909		FOXK2	1.2318	0.0741979	FALSE	FALSE
SMO	0.044311	-0.0135585		CHD4	1.13886	-0.58823	FALSE	FALSE
SOCS4	0.498349	-0.444424		IRX3	1.23133	-0.707557	FALSE	FALSE
UBE2Q2	2.42759	2.35836		XPNPEP3	-0.708322	0.290987	FALSE	TRUE
ELOVL5	0.545409	0.409118		SNHG18	1.22946	0.144671	FALSE	FALSE
H1F0	0.161907	0.261895		XRRA1	0.000950457	-0.12242	FALSE	FALSE
PBRM1	0.181	-0.731878		CXCL3	0.268619	-0.455947	FALSE	FALSE
AP5B1	0.283892	-0.133679		ZMAT2	0.197058	-0.337101	FALSE	FALSE
TBC1D2B	0.425009	0.886321		CCDC18	-0.311126	-0.0458618	FALSE	FALSE
CYHR1	0.42978	-0.491475		ZNF785	1.227	-0.138554	FALSE	FALSE
ATP6AP1L	0.0238462	-0.160293		NPTN	1.17866	0.365322	FALSE	FALSE
SKIDA1	0.320693	-0.670066		SRP9	0.396574	-0.759535	FALSE	FALSE
WDR5B	0.516547	-0.693283		GOLGA4	-0.276591	-0.187198	FALSE	FALSE
TM9SF3	0.170482	0.805164		FAM168A	0.946378	-0.0640888	FALSE	FALSE
GOPC	0.150606	-0.255783		ERLIN2	0.128579	0.184305	FALSE	FALSE
RALY	0.15554	0.577731		UBR7	1.22402	-0.568019	FALSE	FALSE
ADSSL1	0.107481	0.087478		TRIM41	0.131952	-0.343902	FALSE	FALSE
AP2M1	0.0619607	0.335601		PPP1CC	0.113231	-0.78781	FALSE	FALSE
COX7B	0.0690016	0.215574		LTBR	0.00854659	0.316562	FALSE	FALSE
CCDC66	0.451495	-1.07223		FBXL6	-0.519586	-0.577025	FALSE	FALSE
DONSON	0.0556966	0.110387		NAPA	-0.34322	0.750828	FALSE	FALSE
JMJD4	0.681393	0.846856		BAIAP2L1	1.22216	-0.0318281	FALSE	FALSE
TMEM243	0.799402	0.93972		TCEA2	0.374683	-0.648468	FALSE	FALSE
VSIG10L	0.232438	0.678684		PLPP6	0.615816	0.546311	FALSE	FALSE
GTF3C1	0.0662956	0.0669613		HIST1H4C	0.0914318	-1.5276	FALSE	FALSE
ZNF620	0.31409	-0.44459		NAAA	0.248012	0.0241077	FALSE	FALSE
ELL2	0.0652316	-0.316774		FGFR1OP	0.573575	-0.0246985	FALSE	FALSE
SNRPB2	0.0474556	-0.334414		FAM234A	0.428966	0.710808	FALSE	FALSE
UPF2	0.35515	-0.684058		UBA1	0.273062	-0.109554	FALSE	FALSE
AHDC1	0.137241	-0.17772		TNNT1	1.22013	-1.1246	FALSE	FALSE
DYSF	0.156629	0.443221		PSMB1	0.712644	-1.0419	FALSE	FALSE
TMUB1	0.52609	0.709124		ZNF764	0.236682	0.00848533	FALSE	FALSE
CUTC	0.256059	-0.630618		EHMT1	0.147403	-0.411343	FALSE	FALSE
CD47	1.24165	2.21688		TMEM14B	-0.101284	-0.764175	FALSE	FALSE
IMMP1L	0.82058	0.992331		AC093323.1	0.332271	0.091189	FALSE	FALSE
ZDHHC20	0.175291	-0.561575		KIF23	0.718763	-1.47969	FALSE	FALSE
TGOLN2	0.0989844	0.417419		MFSD1	0.507683	0.918301	FALSE	FALSE
SHPK	1.09725	-1.68389		PAQR5	-0.155901	0.295332	FALSE	FALSE
TMEM219	0.0881006	0.214375		PRDX3	0.209669	-1.34654	FALSE	TRUE
TSPAN10	0.146994	0.484694		BCKDHB	0.57254	-0.647547	FALSE	TRUE
CARD6	0.197016	-0.302776		COPB2	0.756972	0.191624	FALSE	FALSE
FAM89B	0.553556	-1.12253		IRF2BP2	1.21044	-0.380845	FALSE	FALSE
GLYR1	0.99405	-1.37972		ZCCHC3	0.253979	-0.086019	FALSE	FALSE
TMED3	0.219993	-0.350339		BORA	0.6595	-0.249537	FALSE	FALSE
PSMD12	0.325288	-0.237463		HTRA2	-0.791428	-0.59678	FALSE	TRUE
EMC8	0.313735	0.53438		CHD1	0.0834115	-0.560117	FALSE	FALSE
MAN2B2	0.226875	0.45693		IL17RE	0.740056	0.170231	FALSE	FALSE
ARFGEF2	0.303101	-0.513804		GNAS	1.8132	-1.71603	FALSE	FALSE
FANCC	0.637344	0.862095		USP7	-0.252822	-0.15744	FALSE	FALSE
ZNF224	0.282594	0.207545		GMPR	-0.351884	-0.233634	FALSE	FALSE
UBA5	0.0143404	0.182463		LEMD3	0.627894	0.23682	FALSE	FALSE
RNF167	0.329783	0.460986		PIGH	0.515045	0.503253	FALSE	FALSE
CINP	0.434243	-0.797432		RABAC1	0.939965	-0.0905331	FALSE	FALSE
PSMA6	1.61629	1.66648		KLF4	1.21187	0.614704	FALSE	FALSE
ITGB1BP1	0.377381	0.503194		PRSS8	0.705062	0.158027	FALSE	FALSE
ZNF558	0.0117537	0.0379247		UBE2L6	0.412081	-0.314647	FALSE	FALSE
PPFIA4	0.0669916	0.418895		AC090152.1	1.03501	0.234017	FALSE	FALSE
ALDOC	0.127336	-0.113285		ULBP2	0.0844991	0.832713	FALSE	FALSE
SUPT4H1	0.1799	-0.550023		PDLIM7	1.20958	-0.606373	FALSE	FALSE
ERLIN2	0.415327	0.627735		NDUFB2	-0.434117	-1.48038	FALSE	TRUE
SKIV2L	0.133304	0.151582		MAN1A2	-1.07218	-0.75672	FALSE	FALSE
CDC6	0.0355138	0.0385767		FBRSL1	0.723912	0.298454	FALSE	FALSE
SORL1	0.21258	-0.511898		C11ORF96	1.20705	-0.0537873	FALSE	FALSE
DDHD1	0.00232898	-0.0477805		PHPT1	0.376738	-1.76524	FALSE	FALSE
CDC42BPA	0.0492036	0.330915		MKL1	1.2057	0.436399	FALSE	FALSE
ANP32E	1.65127	2.34525		MICALL2	0.68393	0.378881	FALSE	FALSE
PLAGL2	0.000154937	0.0702338		SCOC-AS1	-0.208133	0.943624	FALSE	FALSE
FYTTD1	0.0268365	0.087132		PABPC1L	0.843295	0.243872	FALSE	FALSE
ZNF134	0.395107	1.07312		VASN	1.20431	0.384314	FALSE	FALSE
REC8	0.367206	0.559189		NOL7	1.20353	-0.926996	FALSE	FALSE
RNF26	0.0047092	-0.213191		ZNF90	0.392927	0.290135	FALSE	FALSE
PTGR1	0.0587648	-0.0349155		CDKN1B	0.964445	-0.120181	FALSE	FALSE
UBE2L6	0.665738	-1.2183		SMN1	1.05074	-0.145013	FALSE	FALSE
IQSEC1	1.53897	1.52763		NUP160	0.230013	0.678366	FALSE	FALSE
SLC22A4	0.938969	1.44759		AL359915.2	1.20131	0.126236	FALSE	FALSE
CEP97	0.360349	0.528925		NDUFB4	-0.0189777	-1.05755	FALSE	TRUE
WWTR1	0.520393	1.58297		CBX5	0.000257857	-0.653037	FALSE	FALSE
PARP16	0.225562	-0.310566		MFSD2A	-0.16736	-0.00142447	FALSE	FALSE
FZD10	0.283797	0.293901		SNAPC4	0.127329	-0.189405	FALSE	FALSE
CBX4	1.41705	-1.3291		EMC3	0.23123	0.736658	FALSE	FALSE
RAB3D	0.392494	0.650487		FBXL17	0.757916	0.364774	FALSE	FALSE
RPS6KA1	1.2872	1.13828		KIAA1671	0.217704	0.0818601	FALSE	FALSE
ALYREF	0.235951	0.46027		ACSF2	1.4444	-0.659725	FALSE	TRUE
LIMK2	0.760278	-1.27575		ANXA2	1.19762	-2.03487	FALSE	FALSE
FRRS1	0.159283	-0.611569		UBC	1.19711	0.263875	FALSE	FALSE
BTRC	0.280197	-0.4589		C4ORF47	1.19684	-0.0472179	FALSE	FALSE
2025-03-03	0.517196	-0.971124		REV3L	0.247919	-0.308998	FALSE	FALSE
AQP3	0.615635	-0.743687		PCNT	1.01364	-0.382047	FALSE	FALSE
FAM219B	0.688755	1.33242		RETREG3	0.257878	0.41105	FALSE	FALSE
SPECC1L	0.303001	0.571021		WIPF2	1.19452	-0.0778866	FALSE	FALSE
UBL5	0.229552	0.541328		BEX3	0.0261542	-0.445848	FALSE	FALSE
WHAMM	0.62898	-0.582158		AC091729.3	1.09737	-0.279063	FALSE	FALSE
CPNE9	0.166855	0.0875751		DLG3	0.397467	0.153918	FALSE	FALSE
CCDC88A	2.35281	1.78932		LPIN2	0.693389	0.136728	FALSE	FALSE
PF4	1.70591	1.00685		VPS35	0.382331	-0.412019	FALSE	FALSE
ADCY3	0.103834	0.172102		LAP3	0.473943	0.105618	FALSE	TRUE
ZNF212	0.640629	-0.863567		MVD	-0.784175	0.486465	FALSE	FALSE
CREB3	0.0852493	0.327156		SLFN5	1.19187	0.279599	FALSE	FALSE
CPOX	0.555618	0.438351		ZNF512	0.108044	0.425619	FALSE	FALSE
SRC	0.670901	0.970561		ZRANB3	-0.618244	0.0456196	FALSE	FALSE
IL17RB	0.157652	0.864084		WDR76	-0.943068	0.167235	FALSE	FALSE
CTNS	0.246244	-0.392291		GBA2	-0.0361922	-0.0110966	FALSE	FALSE
MICAL1	0.319471	0.386475		RIPOR1	0.815419	0.534942	FALSE	FALSE
UCP2	0.134512	0.154957		DUSP23	-0.350772	0.0482716	FALSE	FALSE
UGP2	0.00755335	-0.0658137		TRIM24	0.0564813	0.248413	FALSE	FALSE
RTTN	0.0602094	0.13524		RIOK3	1.18904	0.751784	FALSE	FALSE
MYRF	0.0694942	0.197064		NCSTN	1.01037	-0.0406744	FALSE	FALSE
FBXO43	0.0991853	0.377672		CNBD2	0.0496228	0.522401	FALSE	FALSE
WIPF2	0.148663	-0.389353		DHRS11	0.307037	-0.750707	FALSE	FALSE
TMEM91	0.0149047	-0.143032		SMG9	0.346563	0.172216	FALSE	FALSE
SLC25A3	0.0812396	0.438396		ARL4D	1.18732	-0.337942	FALSE	FALSE
KCNK15	0.846544	1.40324		DDR2	0.694524	-0.637737	FALSE	FALSE
PPP1R7	0.461452	-0.586783		FIP1L1	0.488883	-0.093883	FALSE	FALSE
AP1G1	0.321848	-0.242454		MED9	-0.21687	0.656785	FALSE	FALSE
SFI1	0.348734	-1.06235		PDPK1	0.462656	-0.118524	FALSE	FALSE
GRWD1	0.266191	0.359862		FBXL5	0.597717	0.0428178	FALSE	FALSE
YIPF2	0.603165	0.831213		LRP12	-0.484152	-0.18874	FALSE	FALSE
ACOX3	0.820203	0.81952		PDP2	0.0540488	0.611457	FALSE	TRUE
KLHL22	0.588415	-0.806195		ENG	0.750959	-0.331881	FALSE	FALSE
EID2B	0.32614	-0.691447		CEP78	1.18315	-0.406034	FALSE	FALSE
SHISA4	1.33308	2.19798		THSD4	1.1306	0.316526	FALSE	FALSE
DPH1	0.010853	-0.133594		H3F3A	1.18298	-0.636816	FALSE	FALSE
STXBP3	0.0795504	0.0871129		IFRD2	-1.48213	0.169962	FALSE	FALSE
BCAR1	0.395966	0.474091		RAB31	-0.928535	-0.540187	FALSE	FALSE
MARCKSL1	0.00544233	0.0650925		ACOT9	0.960221	-0.628844	FALSE	TRUE
ANAPC5	0.757732	0.959332		CDC27	0.242901	-1.17486	FALSE	FALSE
ZBTB42	1.06195	-1.19152		WASF1	-0.235385	-0.724829	FALSE	FALSE
LFNG	0.0884735	0.173961		FCHO1	1.10801	-0.744541	FALSE	FALSE
YIPF3	0.26739	-0.453058		HPGD	-1.14024	-0.0212586	FALSE	FALSE
DCLK1	0.672087	-1.33126		ARIH1	-0.312169	-0.21815	FALSE	FALSE
LGALS8	2.208	1.22733		HMGN1	-0.131943	0.0415655	FALSE	FALSE
INHBB	0.809619	-0.904066		PRDX2	-0.408264	-2.31963	FALSE	TRUE
HDLBP	0.0986395	0.1386		TBL1X	-0.632824	-0.135539	FALSE	FALSE
GARNL3	0.528268	0.521736		IMPA1	0.124753	-0.508352	FALSE	FALSE
AGAP1	0.635001	-1.05212		CHD3	0.443292	-0.264607	FALSE	FALSE
MRRF	0.193205	-0.32449		LYPLAL1	0.461067	-0.374136	FALSE	TRUE
FBXL2	0.384262	0.410317		UBA5	-0.653327	0.0900202	FALSE	FALSE
PGP	0.135119	0.105043		ARL13B	0.0863561	0.299502	FALSE	FALSE
ZNF703	0.0545788	-0.132716		KLHL28	0.570219	-0.150846	FALSE	FALSE
ADAMTS13	2.39256	1.75888		CPT1A	-0.54674	0.758142	FALSE	TRUE
WDR73	0.313368	0.471191		NBDY	0.459803	0.467124	FALSE	FALSE
SLC26A4	0.368079	1.19469		CWF19L1	0.662587	-0.327873	FALSE	FALSE
CCDC96	0.357624	1.05645		NELFA	-0.0765044	0.369351	FALSE	FALSE
SOGA1	0.190878	0.396597		DCAF7	0.534001	-0.181185	FALSE	FALSE
ZNF605	0.225373	0.236982		SYS1	0.271138	0.64292	FALSE	FALSE
ATXN1	0.14891	-0.139601		PPP1CA	-0.68447	-1.70659	FALSE	FALSE
WWC2	0.116154	-0.0938429		TSPAN1	1.02974	0.226397	FALSE	FALSE
FKBP9	1.02205	0.885333		VPS41	1.17358	0.568299	FALSE	FALSE
TCAIM	0.510599	0.703198		RAD21	-1.70705	-1.40668	FALSE	FALSE
MGAT4B	0.160783	0.251807		NFS1	-0.224221	0.00502998	FALSE	TRUE
COLGALT1	1.58138	1.63405		CSGALNACT2	1.39257	0.272813	FALSE	FALSE
CSRNP2	0.0948413	0.176385		LFNG	1.17074	0.282753	FALSE	FALSE
SPDL1	1.65649	1.71488		MED13	1.17036	-0.474245	FALSE	FALSE
ARID2	0.320457	0.604493		TMEM248	0.568788	0.801264	FALSE	FALSE
PLSCR4	0.0215539	0.333152		CTSH	0.136386	-0.694489	FALSE	FALSE
PLCB3	0.177189	0.578807		MED21	0.450843	-0.236307	FALSE	FALSE
CLTC	0.795357	-1.16694		APOLD1	0.572645	0.27143	FALSE	FALSE
LRRK2	2.0031	1.85889		MYDGF	1.14738	0.15525	FALSE	FALSE
BAIAP3	0.0900779	0.365115		MRPL55	-1.42678	0.452919	FALSE	TRUE
DPYD	0.140982	0.27615		STRAP	-0.259533	1.22811	FALSE	FALSE
PHACTR4	1.08564	-1.75036		MFSD11	0.671246	-0.0280971	FALSE	FALSE
DCAF6	0.618701	0.734795		TTC5	1.04525	-0.0349708	FALSE	FALSE
ZNF43	0.213963	-0.294194		RNGTT	0.477375	0.480185	FALSE	FALSE
DDX56	0.0862746	-0.0578803		RRAS2	1.08933	0.180841	FALSE	FALSE
HPSE	0.765903	0.758928		AC103702.2	1.16608	-0.0702792	FALSE	FALSE
WNK1	0.13396	-0.721014		SCAI	0.0499988	-0.273273	FALSE	FALSE
TAOK1	0.587932	0.52956		COL6A2	1.16588	0.862073	TRUE	FALSE
NOLC1	0.0696775	0.537229		THEM6	0.0366335	0.19086	FALSE	FALSE
FAM184B	0.27434	-0.0744		FAM13A	-1.02992	0.134104	FALSE	FALSE
S100A14	0.631749	0.985247		NTN4	1.16444	0.956645	FALSE	FALSE
IREB2	0.110361	0.517934		FAM24B	1.16391	0.534632	FALSE	FALSE
CD81	0.193065	0.512403		LYPLA2	0.366961	-0.189795	FALSE	FALSE
VPS45	0.0902579	0.284511		CENPL	0.701565	-0.153074	FALSE	FALSE
U2AF1L4	0.0517925	-0.14401		ECE1	0.56837	-0.69643	FALSE	FALSE
NCAPG2	0.779375	-1.28665		PRMT9	1.16168	0.222242	FALSE	FALSE
DUSP9	0.0639689	0.173008		MEF2D	1.11683	-0.102768	FALSE	FALSE
SMAP2	0.158995	0.19182		ADGRG1	0.825101	1.16245	FALSE	FALSE
CASS4	0.758294	1.80409		TUT4	0.139339	0.19517	FALSE	FALSE
SLCO2A1	0.132307	0.107869		UCP2	-0.0861674	-0.378498	FALSE	TRUE
STAM	0.314207	0.69198		ASF1B	0.174897	-0.990686	FALSE	FALSE
WDR77	0.114925	0.529256		LIPA	-1.04452	0.457913	FALSE	FALSE
EZH2	1.2331	1.33758		DOK1	1.15664	0.179253	FALSE	FALSE
SARM1	0.847611	-1.10908		ENTPD6	0.918439	0.162667	FALSE	FALSE
CCDC124	0.0557269	0.380187		ARPC3	0.84465	-0.577032	FALSE	FALSE
USP9X	0.222247	-0.806725		HLA-DRB1	-0.759793	0.0188586	FALSE	FALSE
NFATC4	0.0714123	-0.301341		IFI16	0.193404	0.244312	FALSE	FALSE
MAFA	0.200118	0.413793		PTPRE	1.15394	0.0618885	FALSE	FALSE
HHLA3	0.0578354	0.214187		C1ORF198	1.13698	-0.0262958	FALSE	FALSE
CA13	0.331714	-0.604043		DMPK	1.15375	0.347921	FALSE	TRUE
LCLAT1	1.02959	1.11896		LPGAT1	0.488599	-0.649445	FALSE	FALSE
RCAN2	0.818551	0.910505		THTPA	0.798777	0.401955	FALSE	FALSE
NOL9	1.64044	1.4284		RSPH3	1.15313	-0.268727	FALSE	FALSE
TDO2	1.71165	1.93664		IL18BP	-0.0371193	0.957449	FALSE	FALSE
TBC1D20	0.132416	0.513515		ARL2	-0.851363	-1.24079	FALSE	TRUE
MYH10	0.433149	0.733863		DTX2	0.621832	-0.301921	FALSE	FALSE
NIPAL2	0.497573	-0.396288		PLXND1	0.120219	-1.03029	FALSE	FALSE
FBXL16	0.258741	0.309323		ATG12	0.625024	-0.568676	FALSE	FALSE
RABIF	0.117646	0.269471		YIPF5	0.652819	0.0003343	FALSE	FALSE
NANS	0.185757	0.374219		CDT1	1.04327	-0.215165	FALSE	FALSE
FMR1	0.11511	0.242271		MARS2	-0.0120753	0.263745	FALSE	TRUE
ARGLU1	0.18189	-0.648263		INTS3	0.478046	-0.0576859	FALSE	FALSE
EGLN3	0.558127	-0.88037		AKAP7	-0.0635751	-0.40988	FALSE	FALSE
ACSM3	0.623805	0.811877		DEDD2	0.109223	0.537246	FALSE	FALSE
UBL7	0.666594	-0.999647		TMEM60	1.15049	0.174119	FALSE	FALSE
ABCE1	0.270705	0.0365568		PTPN12	1.15047	-0.827481	FALSE	FALSE
SLC35A1	2.22284	-1.86252		MRS2	-0.173101	-0.0923153	FALSE	TRUE
ILVBL	0.217655	0.522986		RMND5A	-0.0247891	1.13489	FALSE	FALSE
UBE2K	0.0470653	-0.0791091		MRPL20	-1.21223	0.0352057	FALSE	TRUE
MLLT1	2.04747	1.44914		WDR26	-0.132923	0.279827	FALSE	FALSE
MCPH1	0.272604	-0.419819		FAM83A	0.172911	0.101967	FALSE	FALSE
NME7	0.394453	-0.562464		NPM3	-1.35771	-0.90684	FALSE	FALSE
HECTD3	0.224572	-0.2447		NOL3	1.14559	-0.750805	FALSE	FALSE
SGK3	0.254537	0.0644		AC018647.2	1.14537	0.0217444	FALSE	FALSE
SLPI	0.913859	-1.20622		KCTD7	1.14509	-0.264781	FALSE	FALSE
POLQ	0.0235456	-0.0809578		RCOR3	1.14498	-0.341577	FALSE	FALSE
SRCIN1	0.613038	-1.1473		ALG6	1.14371	-0.188198	FALSE	FALSE
ARV1	0.243584	0.164455		DNAJC8	-0.0379178	-0.190312	FALSE	FALSE
LARP4B	0.815149	0.921804		SERP1	-0.98989	1.14031	FALSE	FALSE
BTAF1	0.406642	-0.37698		RSF1	0.524305	-0.549148	FALSE	FALSE
ACAP2	0.232611	0.609332		CBX4	0.542357	0.226987	FALSE	FALSE
SESN1	0.152102	-0.100852		MAPK14	0.439215	0.142379	FALSE	FALSE
LAS1L	0.116186	0.14714		C4ORF3	1.3908	-0.396883	FALSE	FALSE
CCDC34	0.519587	-0.32055		COA1	-0.865533	-0.876406	FALSE	TRUE
TOPBP1	0.197648	0.608513		CAB39L	0.328947	0.879902	FALSE	FALSE
DOLK	0.097925	0.168233		ARHGAP12	0.824948	0.49858	FALSE	FALSE
WDFY3	0.000139637	-0.00731519		AC010642.2	1.00823	0.253023	FALSE	FALSE
PLAC1	0.0788507	0.0900449		SNF8	-0.726627	-0.0379324	FALSE	FALSE
SLC35B1	0.622655	-0.859127		POLH	0.976072	-0.458831	FALSE	FALSE
WDR12	0.144804	-0.219249		ALG5	0.364867	1.20888	FALSE	FALSE
SLC35D1	0.338451	-0.383961		SLC7A8	0.298325	0.842845	FALSE	FALSE
CCDC159	0.134592	-0.366616		PTGER4	1.0802	-0.678847	FALSE	FALSE
NISCH	0.435301	-0.641001		CDC123	0.0534758	-1.03833	FALSE	FALSE
PCLO	0.0808194	-0.218115		MXRA8	1.06284	0.260566	FALSE	FALSE
SDF2	1.92384	-1.5707		USP46	0.00699952	0.191838	FALSE	FALSE
DNAH11	0.166023	-0.311903		ZNF496	1.13373	-1.08811	FALSE	FALSE
PODNL1	0.557969	1.28016		ALG8	-0.628383	0.0103986	FALSE	FALSE
DNAJB12	0.981478	-1.1137		AC004816.1	1.1332	-0.647438	FALSE	FALSE
RNF216	0.080639	0.0213178		KMT5C	1.13304	-0.317125	FALSE	FALSE
ZNF655	0.485682	0.848119		LRBA	1.13138	0.153986	FALSE	FALSE
CLCF1	0.274183	0.380086		NR1H2	-0.297428	0.646484	FALSE	FALSE
FXN	0.224986	0.693462		UBE2L3	0.589953	-0.296535	FALSE	FALSE
PTPRM	0.314187	0.343096		PNPLA8	-0.224927	1.31331	FALSE	TRUE
SLC4A2	2.28294	1.89001		USP45	1.13079	0.0781553	FALSE	FALSE
DHRS1	0.0446987	0.0390607		PPP1R37	-0.285935	0.250584	FALSE	FALSE
POLR2B	0.630086	-1.0183		LITAF	1.13055	-0.398572	FALSE	FALSE
AZIN1	0.250415	0.25845		RPS6KB1	-0.100974	-0.424169	FALSE	FALSE
PLSCR1	0.338282	0.809249		SPAG4	0.611999	-0.135521	FALSE	FALSE
TNFSF10	0.172366	-0.00722705		AC091057.6	1.12866	0.112834	FALSE	FALSE
ZNF181	0.0344005	-0.149463		ZNF92	0.392496	-0.253594	FALSE	FALSE
RPS6KA6	0.304557	0.410179		FLOT2	0.256025	-0.467759	FALSE	FALSE
LRRC59	0.547781	-1.10232		SMURF2	0.550898	-0.227374	FALSE	FALSE
POU5F2	0.437984	0.599542		ORAI1	-0.686811	0.615016	FALSE	FALSE
TMEM173	0.342633	1.21474		SPAST	0.803671	0.00629906	FALSE	FALSE
ARL10	0.523265	1.10635		FAM89B	1.12766	0.0629187	FALSE	FALSE
PGD	0.0825289	0.391686		MTRNR2L12	0.302608	-0.339034	FALSE	FALSE
TET1	1.84454	2.17785		TRIB2	1.12625	-0.0778867	FALSE	FALSE
CENPL	0.0260231	0.224467		FZR1	0.845327	-0.169814	FALSE	FALSE
MAEA	0.964775	0.828897		DYNLT3	1.12484	0.00912621	FALSE	FALSE
CDK9	0.0728317	-0.147103		IRAK4	1.12458	0.259644	FALSE	FALSE
FNDC3B	0.46824	0.650894		CD151	1.12394	0.573801	FALSE	FALSE
UBE2E2	1.16756	1.19711		TMEM263	0.956836	0.622773	FALSE	FALSE
TRIM44	0.0959436	0.0107199		MRPL36	-0.514811	-0.0639979	FALSE	TRUE
PTPN1	1.28228	1.06052		CRYZL1	1.12284	0.0968966	FALSE	FALSE
NDUFB1	0.18912	-0.62683		MAGOH	0.317062	0.0326426	FALSE	FALSE
LSR	0.854405	0.637103		WDR13	1.12202	-0.0439286	FALSE	FALSE
DDX41	0.0975522	0.741489		2025-03-09	1.12114	0.477051	FALSE	FALSE
CYCS	0.114658	-0.347158		LEPR	0.458603	-0.473013	FALSE	FALSE
MAPK8IP3	0.113545	-0.0596702		PDE5A	0.783998	0.0121449	FALSE	FALSE
ZNF576	0.44901	-0.462771		TSPAN14	1.12072	0.142018	FALSE	FALSE
DCTN1	0.47495	-0.572661		TNFRSF1B	-0.0109603	0.133317	FALSE	FALSE
CDCA3	2.44023	2.40701		DUSP2	1.12	0.601976	FALSE	FALSE
FMR1NB	0.670634	1.04224		ACAP2	0.924771	0.135288	FALSE	FALSE
HYLS1	0.782976	-0.832369		GAS6	0.79826	-0.309197	FALSE	FALSE
EXOC4	0.24423	-0.48503		C9ORF116	0.934401	0.790755	FALSE	FALSE
ALDH7A1	1.02502	1.49743		ECHDC1	-0.255622	0.212698	FALSE	TRUE
ZMAT2	0.909222	-1.03266		ZZEF1	0.242698	-0.0975627	FALSE	FALSE
DLX5	1.01046	1.49333		UFD1	0.167794	0.281757	FALSE	FALSE
CRISPLD2	0.495652	0.954486		MICU2	-1.49068	-0.396076	FALSE	TRUE
FLRT3	0.441688	0.682868		ACP2	0.126198	0.633564	FALSE	FALSE
TSR3	0.0744237	0.181424		TCEA3	1.11309	-0.309717	FALSE	FALSE
GTPBP10	0.742615	-0.727286		NFIB	-1.07264	-0.999037	FALSE	FALSE
TMEM54	0.0222424	0.0290699		PPP1R7	-0.0267024	-0.76465	FALSE	FALSE
LHPP	0.182724	0.506041		GALNT11	1.08622	0.265326	FALSE	FALSE
SF3A1	0.0984566	0.119035		LUC7L3	0.236525	-0.210142	FALSE	FALSE
ZNF714	0.270452	0.789756		NDC80	-1.0163	-1.57092	FALSE	FALSE
ZNF428	0.310699	0.817993		TRMT6	0.862579	0.0704182	FALSE	FALSE
MMP23B	0.0760463	0.398329		SDF2L1	-0.413164	-0.834796	FALSE	FALSE
HELLS	0.0710172	-0.343816		PEPD	0.969029	0.123813	FALSE	FALSE
LMBR1	0.206784	-0.665919		CNFN	1.11083	-0.966842	FALSE	FALSE
LPCAT2	0.648331	1.59387		SNX29	1.11042	0.111536	FALSE	FALSE
COMMD3	0.0803211	-0.273537		SELENOO	1.11041	-0.111325	FALSE	TRUE
RNPC3	0.0981323	0.459731		KDELR2	0.403729	0.530465	FALSE	FALSE
IKZF5	0.245404	-0.510464		NCOA7	-0.316393	-0.0205027	FALSE	FALSE
COX17	0.0455753	-0.434951		ZNF451	0.706688	-0.542927	FALSE	FALSE
COQ10A	0.248694	0.917775		DHTKD1	-0.00516105	-0.357304	FALSE	TRUE
COG8	0.234314	0.669158		SLC2A3	1.10897	0.350914	FALSE	FALSE
ELP5	0.0315027	-0.00262016		FOPNL	1.02166	-0.837016	FALSE	FALSE
COPS7A	0.563228	-0.349138		GAREM1	1.10818	0.612692	FALSE	FALSE
MEGF6	0.0105209	0.421061		ACOT11	1.10706	-0.166834	FALSE	TRUE
TRAPPC10	0.440553	-0.46616		PPM1B	-0.633397	-0.312269	FALSE	FALSE
KIAA1549	0.31069	0.539325		PTOV1	0.160252	-0.688223	FALSE	FALSE
LAMP1	0.483269	-0.830929		PSD4	1.13428	0.497965	FALSE	FALSE
CYBRD1	0.180176	0.262935		EME2	-0.173993	0.552012	FALSE	FALSE
TM9SF2	0.509149	-0.639963		ATG3	-0.888022	-0.0933819	FALSE	FALSE
WWC1	1.6141	1.7317		LRRC75A	-0.109048	-0.653081	FALSE	FALSE
NEK10	0.489592	-0.420703		TFAM	-0.854071	-0.875438	FALSE	TRUE
CYP20A1	0.476611	0.611769		NDST1	1.10345	0.67189	FALSE	FALSE
CARD11	0.907672	1.15547		STXBP5	1.10329	0.897907	FALSE	FALSE
UNC5B	0.502362	-1.13881		NAMPT	1.10273	-1.04806	FALSE	FALSE
VPS33A	0.0749128	0.00233917		DTX3	0.179382	0.309908	FALSE	FALSE
DPYSL2	0.354057	-0.532091		CEP76	0.542871	0.0219045	FALSE	FALSE
INPPL1	0.0285264	-0.0728303		BAG5	0.127766	0.0104039	FALSE	FALSE
GRSF1	0.365147	0.808219		HBP1	1.10073	0.467753	FALSE	FALSE
CERK	0.623571	0.956949		SRGAP2	0.295481	-0.347483	FALSE	FALSE
SERTAD4	1.62442	1.50341		RFWD3	0.042722	-0.407438	FALSE	FALSE
TGFB1I1	0.486032	1.02651		TUBD1	-0.0281767	-0.126082	FALSE	FALSE
COMMD1	0.401443	-0.600673		ZFP90	0.768347	-0.654522	FALSE	FALSE
CCDC57	0.300371	-0.61008		TGOLN2	0.546449	-0.365274	FALSE	FALSE
GLI3	0.0908567	0.33478		UTP6	-0.946004	-0.0784449	FALSE	FALSE
LSM7	0.236767	-1.02668		CHERP	0.228256	0.298356	FALSE	FALSE
ATF7	0.0834618	-0.0965295		SOAT1	-0.266826	-0.155164	FALSE	FALSE
CDK19	0.986354	0.843726		MNS1	-0.485795	-0.666976	FALSE	FALSE
DOCK2	0.334583	-0.171		B2M	0.435031	-0.0174501	FALSE	FALSE
PPP2R5C	0.644137	-0.586248		HAX1	-0.731853	-0.0757289	FALSE	FALSE
SEC23B	0.0499699	-0.0158585		TYMP	0.608122	-0.333131	FALSE	FALSE
MPP2	0.260946	1.16314		ZNF697	1.09638	0.338009	FALSE	FALSE
CAV2	0.566476	1.22753		VPS28	1.09615	-0.835988	FALSE	FALSE
LRRC8D	0.89053	-1.72126		RGS12	1.09574	-0.315135	FALSE	FALSE
CAPNS1	0.37739	-0.949582		NBPF11	0.63366	0.364882	FALSE	FALSE
ZNF391	0.425636	0.955876		CEP85L	1.09554	0.305168	FALSE	FALSE
EBF1	0.247828	-0.202482		TIMM17A	-0.83363	-0.115301	FALSE	TRUE
PPM1F	0.0803443	-0.196843		SGCB	1.094	0.483717	TRUE	FALSE
SARNP	0.198971	0.309506		KRT18	-1.3595	-0.836439	FALSE	FALSE
MAGED2	0.802356	1.31821		CAAP1	0.361565	-0.797477	FALSE	FALSE
TMEM258	0.0646539	0.797937		SKA3	-0.790736	-0.751412	FALSE	FALSE
PDCD1LG2	0.297369	0.266625		RPGRIP1L	0.79775	0.156304	FALSE	FALSE
KPNA7	0.384453	0.829917		NOB1	-0.233092	-1.23991	FALSE	FALSE
SURF2	1.36484	-1.59218		XPC	0.338862	-0.0764019	FALSE	FALSE
TYRO3	1.08995	-1.22049		PRPF19	0.974618	0.609016	FALSE	FALSE
TRIM9	0.0843604	-0.0575818		CELF1	1.09211	0.214421	FALSE	FALSE
SFXN1	0.00152716	0.467979		ANKRD13D	-0.108158	-0.332179	FALSE	FALSE
SLC7A7	0.182876	0.328193		TRIM14	-1.64518	-0.175387	FALSE	FALSE
IFFO2	0.303852	-0.445793		TM9SF4	0.0944744	0.00474263	FALSE	FALSE
ASCC1	1.06334	1.28406		TSHZ1	1.09058	0.699361	FALSE	FALSE
TBC1D22B	1.06871	1.16233		TRMT13	0.11745	-0.108132	FALSE	FALSE
CTIF	0.503132	0.691466		SEPHS1	-0.0817328	-0.44965	FALSE	FALSE
DRAM2	0.408959	-0.81432		MYADM	0.747345	-0.132574	FALSE	FALSE
MSC	2.34348	1.36051		TRIM37	0.16857	-0.684046	FALSE	FALSE
MICB	0.166295	-0.146215		PFDN6	1.08964	0.141049	FALSE	FALSE
CDC123	0.0840962	-0.312607		SH3BGRL2	-0.464319	0.399096	FALSE	FALSE
PDGFD	0.536603	0.953173		CCT2	-2.16239	-0.564184	FALSE	FALSE
TOMM40	0.697252	-1.31549		VLDLR	0.33535	0.0724441	FALSE	FALSE
ZNF720	0.242465	0.0554885		EIF4E	-0.0631496	-0.215935	FALSE	FALSE
DNALI1	0.185217	0.294844		MRPS34	0.320935	-1.01821	FALSE	TRUE
CAMSAP3	0.022696	-0.046691		ZNF780B	0.512981	0.30164	FALSE	FALSE
ANKRD30B	0.593133	-0.524037		FOS	1.08747	-1.77625	FALSE	FALSE
PRKACB	0.0397676	0.0326988		AVL9	1.08745	-0.396888	FALSE	FALSE
RAB18	0.444757	0.649544		LIPG	0.996764	0.413705	FALSE	FALSE
LIN52	1.66928	-1.76038		ACSS2	-0.218376	-0.0372335	FALSE	FALSE
ADRM1	0.275645	-0.723374		AC008906.1	1.08417	0.257466	FALSE	FALSE
GINS2	0.132405	0.0919132		CASZ1	-0.568284	-0.28725	FALSE	FALSE
NDUFC1	0.201728	0.443035		DNAJC19	-0.447423	-0.554992	FALSE	TRUE
ARL6IP1	0.274742	0.618635		BDH1	-0.0484509	-0.332481	FALSE	TRUE
MCM3	0.299504	-1.28031		TMBIM6	-0.969832	-0.22296	FALSE	FALSE
SLC2A8	0.17399	0.508099		METTL7B	-0.0238078	0.140244	FALSE	FALSE
VPS11	0.0175031	0.15432		AK3	-0.311854	-0.278425	FALSE	TRUE
MTCH2	0.160911	-0.0180961		ZNF444	-0.184987	0.622891	FALSE	FALSE
AKR1C1	0.184985	0.0144301		GALNT3	-0.50789	0.12305	FALSE	FALSE
SLC35C1	0.690439	1.0712		GPRC5A	1.08091	0.767944	FALSE	FALSE
GNA11	0.421042	0.621185		LINC00920	0.37642	0.57487	FALSE	FALSE
DLG2	0.263038	-0.467635		WNK2	-0.713297	0.619721	FALSE	FALSE
ARMC5	0.0230347	0.114852		CNOT7	1.07867	-0.491445	FALSE	FALSE
SEMA3D	0.0209848	-0.0285304		GCHFR	-0.361794	-1.40227	FALSE	FALSE
SEC16A	0.355499	0.224988		ZNF678	0.998915	-0.096056	FALSE	FALSE
DTL	0.422021	0.694153		DHX9	-1.37899	-0.0290534	FALSE	FALSE
ZC3HAV1L	0.348718	0.582684		SLC39A10	0.388731	-0.516593	FALSE	FALSE
EMC6	0.248062	-0.760746		C2ORF74	0.754937	0.291892	FALSE	FALSE
THOC3	0.253939	0.622543		CYTH3	1.07636	0.738252	FALSE	FALSE
LHX1	0.508754	-1.3616		SATB1	1.07596	-0.253639	FALSE	FALSE
ATG4A	0.627848	-0.641795		OXLD1	0.146222	-0.176168	FALSE	TRUE
ELMO2	0.347467	-0.70351		TMEM45A	1.51421	1.14634	FALSE	FALSE
PTOV1	0.417612	-0.553424		APRT	-1.97071	-0.168048	FALSE	FALSE
ZNF91	0.101744	0.68795		ZNF37A	0.0907854	-0.145675	FALSE	FALSE
DUSP19	1.40142	1.69874		CENPH	0.424518	-2.14692	FALSE	FALSE
PIAS2	0.458304	-0.627137		ARHGEF7	0.349455	0.439546	FALSE	FALSE
S1PR3	3.01145	1.50007		EMP3	0.820415	-1.34098	TRUE	FALSE
SLC12A8	1.54383	2.20541		TEX10	1.07302	0.197163	FALSE	FALSE
PLXNA1	0.736139	0.955036		RPS3A	-0.850415	-1.98392	FALSE	FALSE
ZNF529	0.450668	-1.11318		IRS2	1.07247	-0.417846	FALSE	FALSE
ZDHHC3	0.343993	0.887073		TP53I3	1.07225	1.08921	FALSE	FALSE
PDZD11	0.100142	-0.504684		CEP83	-0.531612	-0.647458	FALSE	FALSE
ALKBH5	0.299302	0.663996		ARHGEF26	-0.362271	-0.210944	FALSE	FALSE
TRIM65	0.0161557	0.202043		MAP2K6	1.07139	-0.373796	FALSE	FALSE
HACL1	0.0182949	-0.141809		ANO9	0.500609	-0.265322	FALSE	FALSE
AAED1	1.81757	1.35253		ZSWIM9	0.735364	0.463449	FALSE	FALSE
MAGI3	0.348491	-0.696825		PTPRD	1.07088	0.833938	FALSE	FALSE
TMEM9B	0.313845	-0.423156		TAF12	0.727813	0.0890352	FALSE	FALSE
FASTKD1	0.0939804	-0.111868		UQCRC2	-0.481299	-1.57359	FALSE	TRUE
LIMK1	0.45525	-0.639935		OLMALINC	1.07028	-0.216726	FALSE	FALSE
ACADVL	0.0608495	0.476428		NMNAT3	1.06951	-0.832574	FALSE	TRUE
USP34	0.837325	-1.37577		PTCH1	0.330303	0.129858	FALSE	FALSE
ZNF175	0.0735224	-0.378162		USP36	0.17698	0.0554481	FALSE	FALSE
F8A1	0.113032	-0.326786		CD81	-0.552554	0.613106	FALSE	FALSE
ATF5	0.00749774	-0.321333		ARL14	0.940107	0.0847693	FALSE	FALSE
CALCOCO1	0.23948	0.786567		NPAT	0.24337	0.315652	FALSE	FALSE
SV2A	0.0364327	0.13822		AC008771.1	1.06847	-0.119302	FALSE	FALSE
GAN	0.0456719	-0.469194		DDX27	-0.418594	-0.274798	FALSE	FALSE
GMPPA	1.06279	0.559097		ZNF354A	0.463501	0.0212813	FALSE	FALSE
EIF2B4	0.273086	-0.351207		GSTO1	1.06782	-0.90316	FALSE	FALSE
BPTF	0.418843	0.606223		CTPS2	0.402703	-0.467139	FALSE	FALSE
IMPAD1	0.703526	0.68865		LASP1	1.06742	0.486422	FALSE	FALSE
KIAA1671	0.0818325	-0.0976338		ZSCAN16-AS1	1.06735	-0.0745401	FALSE	FALSE
PARP12	1.28444	1.67899		DTWD2	0.0550581	0.0809802	FALSE	FALSE
NHLRC3	0.478911	0.768337		C2CD3	-0.209047	0.535909	FALSE	FALSE
ADAP2	0.634576	-0.841461		CEBPB	0.71729	-0.0356262	FALSE	FALSE
AREL1	0.918633	1.33536		DBR1	0.0995364	-0.634595	FALSE	FALSE
NXN	2.70792	2.4474		TRIM33	-0.459037	0.116413	FALSE	FALSE
ZNF19	1.23147	1.34159		ST5	0.848234	-0.144012	FALSE	FALSE
RLF	0.123986	0.00906611		MIA2	-1.70303	-0.424206	FALSE	FALSE
ZNF772	0.889531	0.819927		PROCR	-1.35254	-0.909297	FALSE	FALSE
EXOSC4	0.379734	1.10662		F2R	1.06442	0.112067	FALSE	FALSE
TRIM73	0.442494	0.769627		STAM	0.550814	0.611653	FALSE	FALSE
HMGB1	0.147598	0.393948		IFI35	-0.552965	0.747406	FALSE	FALSE
IRAK1	0.284886	0.549071		SLC44A1	-0.498842	0.617565	FALSE	FALSE
SNX21	0.48713	-0.447341		PIP5K1A	-1.07186	0.287025	FALSE	FALSE
SLC1A3	0.0585654	0.25704		ENSA	0.14047	-0.780875	FALSE	FALSE
LSG1	0.568488	-0.695217		ZRANB2	1.06318	-0.187284	FALSE	FALSE
NIP7	0.819389	-0.874478		SP110	-0.216386	0.233376	FALSE	FALSE
ABHD6	0.274416	0.750873		POT1	0.505053	0.411656	FALSE	FALSE
RHOV	0.101117	0.0637625		WWOX	0.236631	-0.108063	FALSE	FALSE
PYCR2	0.0619472	0.183838		GALK1	-0.559903	-1.12266	FALSE	FALSE
RAB27A	0.233264	0.597381		PIP5KL1	-0.725285	0.0170084	FALSE	FALSE
PSPC1	0.200403	-0.337108		DVL3	0.842959	0.132803	FALSE	FALSE
KIF5A	0.0595452	-0.135281		CCDC85B	1.06138	-0.745918	FALSE	FALSE
TPR	0.788633	-0.763167		BROX	1.04523	0.591812	FALSE	FALSE
GK5	0.207722	0.179558		LDHB	-1.51307	-2.94168	FALSE	TRUE
COL7A1	1.12495	-0.927564		FMO5	0.40447	0.908446	FALSE	FALSE
RBM15B	0.0619545	0.107741		NRAV	-0.176128	-0.265468	FALSE	FALSE
RNASET2	0.471312	0.831189		LIAS	-1.22013	-0.262378	FALSE	TRUE
NIPA1	0.837234	0.913294		BIN3	0.743155	0.746397	FALSE	FALSE
LAMP3	0.127849	0.272473		GALNS	-0.155167	0.158079	FALSE	FALSE
ATXN7L3	0.199865	-0.380222		NR4A3	1.05992	0.499418	FALSE	FALSE
SIRPA	0.644249	1.12124		ACVR1	0.832863	-0.12498	FALSE	FALSE
PNO1	1.5245	-1.7579		DEXI	-0.28316	0.649042	FALSE	FALSE
MYADM	1.05985	1.15105		ATAD2	-0.85162	-0.437144	FALSE	FALSE
ROCK2	0.522557	0.789362		GATA6-AS1	0.903884	0.324757	FALSE	FALSE
ZNF461	0.958758	1.51277		HSBP1L1	0.813214	-0.839558	FALSE	FALSE
ZNF382	0.251711	0.927468		SLC20A1	0.413164	0.84196	FALSE	FALSE
ZNF567	0.970993	-1.48055		PTPRH	-0.0309378	-0.332254	FALSE	FALSE
SLC39A7	0.417667	0.452068		C4BPB	0.412103	0.436711	FALSE	FALSE
TFAM	0.455147	-0.77089		ASB13	0.792448	-0.312863	FALSE	FALSE
ZNF273	0.0481953	0.00485256		HDAC5	0.793293	-0.0874767	FALSE	FALSE
SUMF2	0.144097	-0.00657153		HDAC7	0.882174	0.313181	FALSE	FALSE
MTCP1	0.0540103	0.0863673		ADCK1	-0.220425	0.260695	FALSE	TRUE
TBC1D24	0.213442	-0.327849		RCL1	1.05703	0.121291	FALSE	FALSE
NUDT15	0.503063	0.763182		NASP	0.760723	-1.96657	FALSE	FALSE
AKR1B1	0.162975	0.0889331		EPHA1	-0.303023	-0.0843271	FALSE	FALSE
TFCP2L1	0.648339	1.04759		MUTYH	-0.299037	-0.432325	FALSE	TRUE
KARS	0.24654	0.269475		SH3BP1	0.505027	-0.30023	FALSE	FALSE
PYROXD2	0.0105091	0.472664		SRGAP2C	-0.55023	-0.0673779	FALSE	FALSE
RAB3GAP1	1.11589	-1.09921		MAGIX	0.790936	-0.164771	FALSE	FALSE
EFCAB2	0.028505	0.414628		PLIN3	0.591017	-0.0863563	FALSE	FALSE
ANKZF1	0.191498	0.2835		ELF3	0.234221	0.320831	FALSE	FALSE
RIPK1	1.75628	-2.04546		DNAJB14	0.697921	-0.231157	FALSE	FALSE
FAXC	0.589209	1.15673		HMGCL	1.02613	0.514315	FALSE	TRUE
TOP2A	0.446932	1.18187		DEPTOR	0.431701	0.705214	FALSE	FALSE
APOM	1.65173	-1.61534		SLC44A5	1.05459	0.365642	FALSE	FALSE
CSF2RA	1.66734	1.49963		ZKSCAN5	-0.159028	-0.0899705	FALSE	FALSE
PLXNA3	0.409653	0.978296		MT1A	0.181489	-0.161437	FALSE	FALSE
TNS3	1.70874	2.32292		POLR3A	1.0531	-0.302107	FALSE	FALSE
SLC43A2	0.108044	0.178182		APOC1	-0.329272	-0.300393	FALSE	FALSE
PRELID2	0.557125	0.967502		C1QTNF1	0.415338	0.237931	FALSE	FALSE
MFGE8	1.13078	-0.821884		LRRC61	0.464338	-0.325364	FALSE	FALSE
[truncated: 11,471 more rows]

## Sheet: Fig4b
	Excess Bliss Synergy
Drug	BIX 01294	Alisertib	RBN012759	axitinib	Enasidenib	INK128
AMG510	-0.0464415	0.179084	0.0674997	0.335207	0.109766	0.290186
ARS1620	0.251646		0.30589	0.155546	0.586785	0.805861
MRTX849	0.0480168	0.132776	0.100312	0.214547	0.167702	0.289109

## Sheet: Fig4c,f
In vivo combination therapy study, relative tumor volume normalized to T0
	Vehicle						ARS1620						INK128						Galunisertib						ARS1620 + INK128						ARS1620 + Galunisertib
2021-07-06	1	1	1	1	1	1	1	1	1	1	1	1	1	1	1	1	1	1	1	1	1	1	1	1	1	1	1	1	1		1	1	1	1	1
2021-07-07	1.26733	1.61438	1.45773	1.1968	1.03776	1.48647	0.991249	2.64277	1.74425	0.871132	2.14615	1.42694	2.99857	1.73532	1.46177	2.66705	1.41964	1.60288	1.44086	1.48602	1.44646	1.44255	1.18088	0.941738	1.98418	0.842176	0.72061	0.859279	0.64711		1.56521	1.0836	1.56653	1.60643	1.31924
2021-07-08	2.95921	2.48941	1.91308	1.31501	1.39932	1.63854	1.22235	2.73689	2.43348	1.82042	2.55028	2.36014	4.06993	1.75622	1.65172	2.49873	1.45097	2.58636	2.20509	2.28206	3.06694	1.57761	2.16929	2.08319	1.88253	1.46954	1.96778	1.23436	1.46549		1.73979	1.76314	1.70426	2.06321	1.43162
2021-07-09	3.32286	2.61836	1.93482	1.39383	1.48825	1.35507	0.823238	3.23875	1.84125	2.03824	3.27109	2.39705	4.16323	1.64961	1.3552	2.51952	1.50801	2.04054	1.29886	2.17237	2.57095	1.68063	1.56722	2.18258	2.12615	1.75746	1.32224	1.22012	1.29952		1.87836	1.42674	1.32351	1.59477	1.34427
2021-07-13	4.67366	4.37085	2.462	1.65999	2.26838	2.20316	2.55277	3.45549	2.19072	2.67814	4.07401	2.59578	4.37345	3.02365	2.41176	3.99659	1.96686	2.54828	3.16886	3.00326	3.61118	1.95242	2.25439	2.50211	2.36271	1.19502	1.90256	1.25113	1.19803		2.31182	1.81999	2.51409	2.95415	1.80903
2021-07-14	4.60473	4.83685	3.3202	2.79751	2.56727	2.87977	2.31836	2.47931	2.82416	2.55482	3.86923	3.35479	5.28342	3.00695	2.70497	4.11125	2.70075	2.92298	2.81693	3.21006	4.63624	2.19588	3.23097	3.05842	2.7028	1.24072	1.63667	1.74929	1.46665		1.69897	2.13114	2.46973	2.33495	2.06896
2021-07-15	4.27695	5.70404	3.48506	3.10878	2.30957	2.38897	1.91566	3.06396	2.68957	2.74007	3.89933	2.01181	5.17189	2.7186	2.63791	3.38343	2.38562	2.67331	3.81061	4.19092	4.06052	2.34294	4.0829	3.42295	2.82155	1.33538	2.10332	1.56366	1.4667		1.6843	1.95588	2.36604	2.54798	2.17218
2021-07-19		7.1244	4.07878	4.55925	3.09609	2.88134	3.52275	5.15326	2.83307	3.9003	4.48332	3.35219	6.88058	3.68964	3.46947	4.77926	2.81375	3.5483	4.07338	4.85172	4.57917	2.62358	4.78478	4.52422	3.45747	1.63223	2.2603	1.66708	1.42295			2.71608	2.66033	2.56934	2.39322
2021-07-21	7.61762	9.666	4.50855	4.18734	4.08271	3.12146	4.26246	3.77751	2.79481	4.32289	4.24158	3.06001	6.98674	3.2887	3.48823	5.04286	3.32522	4.47063	4.93541	4.99817	5.63131	3.78155	5.41431	5.9394	3.08556	1.52727	2.72123	1.81568	1.36629			2.44905	2.28505	2.66555	1.88771
2021-07-23	7.69169	11.7955	4.71946	6.79888	4.49897	4.14807	3.63811	3.77999	2.99725	4.7368	4.71038	3.84168	8.60221	3.52842	3.55463	5.02164	3.19986	4.64625	5.6776	5.24553	6.50107	3.2878	4.97751	5.6421	3.70727	1.49842	2.43326	1.33205	1.28982			2.22655	2.83007	2.15126	1.60079
2021-07-27																									4.53961	1.95225	2.85955	2.04241	1.9387			3.15317	3.78248	3.80409	2.77585
2021-08-02																									3.70101	1.61826	2.82374	1.57543	1.87516			4.08545	4.09819	4.89471	3.72598
2021-08-05																									6.55836	1.91102	2.93264	1.45637	1.66148			3.16933	6.12269	3.50444	3.2893
2021-08-11																									4.88125	1.88134	3.21628	1.3004	1.63683			4.47284	4.34948	6.23068	3.27034
