# Supplementary material for: The GENEVA platform models tumor mosaicism to reveal variations of responses to KRAS inhibitors and identify improved drug combinations
Source: Nat Cancer. 2026 Feb 24;7(3):522–37. doi: 10.1038/s43018-026-01130-5 (PMC13035475; doi:10.1038/s43018-026-01130-5)
Supplement: Supplementary file 7 — Statistical source data, with tabs for items. [file 43018_2026_1130_MOESM7_ESM.xlsx]

## Sheet: Fig5b,c
gene	rho	combined.z	pval	pval.adj	sensitizing.protective	line	pathway
AKT1	-0.0977445	-2.34486	0.0190341	0.149703	sensitizing	H441	mTOR
AKT2	0.0520009	1.98995	0.0465962	0.238158	sensitizing	H441	mTOR
AKT3	-0.0133521	-0.594008	0.552507	0.723142	sensitizing	H441	mTOR
AURKA	-0.181017	-1.78085	0.0749373	0.313374	sensitizing	H441	Mitosis
DEPTOR	0.0669968	2.09742	0.0359563	0.206749	protective	H441	mTOR
EHMT2	0.013874	0.552234	0.580788	0.723142	sensitizing	H441	Histone Methyl Transferase
EIF4EBP1	-0.0435461	-0.861654	0.388878	0.723142	protective	H441	mTOR
GPX4	-0.0137566	-0.677979	0.497785	0.723142	sensitizing	H441	Ferroptosis
IDH2	-0.0039109	0.210547	0.833241	0.851758	sensitizing	H441	Metabolism
JAK1	-0.0088777	-0.630679	0.528251	0.723142	sensitizing	H441	JAK-STAT
KRAS	-0.0080394	-0.613269	0.539698	0.723142	protective	H441	RAS Oncogene
MLST8	0.0169708	0.41053	0.681417	0.78363	sensitizing	H441	mTOR
MRPL14	-0.0710031	-1.53539	0.124687	0.441202	protective	H441	mRibosome
MRPL16	0.030916	0.691903	0.488998	0.723142	protective	H441	mRibosome
MRPL30	-0.0022604	0.229576	0.818421	0.851758	protective	H441	mRibosome
MRPS21	-0.0371476	-1.24194	0.21426	0.657063	protective	H441	mRibosome
MRPS5	-0.018802	-0.68842	0.491188	0.723142	protective	H441	mRibosome
MTOR	-0.102362	-0.923518	0.355737	0.711474	sensitizing	H441	mTOR
PARP14	0.0349635	0.98972	0.322311	0.696728	sensitizing	H441	DNA Damage Repair
PIK3CA	-0.0108	-0.655954	0.511854	0.723142	sensitizing	H441	mTOR
PIK3CB	-0.079717	-2.13392	0.0328491	0.206749	sensitizing	H441	mTOR
PIK3CD	0.0515646	1.70231	0.0886976	0.340007	sensitizing	H441	mTOR
PIK3CG	0.0729337	2.87991	0.00397785	0.0609937	sensitizing	H441	mTOR
PPP2CA	0.126882	2.63313	0.00846025	0.0972929	protective	H441	mTOR
PPP2CB	-0.0471193	-0.983197	0.325511	0.696728	protective	H441	mTOR
PRKAA1	-0.0175108	-0.706688	0.479761	0.723142	protective	H441	mTOR
PRKAA2	-0.0577956	-0.97372	0.330195	0.696728	protective	H441	mTOR
PTPN11	-0.0298853	-0.967652	0.333218	0.696728	sensitizing	H441	Tyrosine Phosphatase (SHP2)
RBMS3	-0.010939	-0.305712	0.759824	0.812835	sensitizing	H441	RNA Binding Protein
RHEB	-0.0261205	-1.38226	0.166893	0.548364	sensitizing	H441	mTOR
RICTOR	-0.0209803	-0.158391	0.874148	0.874148	sensitizing	H441	mTOR
RPS6KB1	-0.0754413	-1.15574	0.247788	0.696728	sensitizing	H441	mTOR
RPTOR	-0.0172649	-0.318567	0.750055	0.812835	sensitizing	H441	mTOR
SNAI1	0.0692524	2.33533	0.0195264	0.149703	sensitizing	H441	EMT
SNAI2	-0.0107446	-0.637754	0.523634	0.723142	sensitizing	H441	EMT
SNAI3	-0.0148337	-0.687327	0.491877	0.723142	sensitizing	H441	EMT
SOS1	-0.0474881	-1.8026	0.0714508	0.313374	sensitizing	H441	RAS GEF
TGFBI	-4.84e-05	-0.550965	0.581658	0.723142	undetermined	H441	EMT
TSC1	-0.0053046	-0.460127	0.645425	0.761271	undetermined	H441	mTOR
TSC2	-0.0084355	-0.774225	0.438798	0.723142	protective	H441	mTOR
TWIST1	-0.0345055	-0.982429	0.325889	0.696728	sensitizing	H441	EMT
TWIST2	0.10451	3.16748	0.00153766	0.0364573	sensitizing	H441	EMT
ULK1	-0.067685	-0.969553	0.332269	0.696728	protective	H441	mTOR
VEGFB	-0.121459	-3.15863	0.0015851	0.0364573	sensitizing	H441	Vascularization
ZEB1	0.00338327	0.525811	0.59902	0.725129	sensitizing	H441	EMT
ZEB2	-0.0234118	0.37005	0.711346	0.798095	sensitizing	H441	EMT
AKT1	-0.0910908	-1.20262	0.229123	0.554718	sensitizing	H23	mTOR
AKT2	-0.12498	-1.99418	0.0461327	0.235789	sensitizing	H23	mTOR
AKT3	-0.0635282	-0.647586	0.517253	0.721019	sensitizing	H23	mTOR
AURKA	0.239454	0.768015	0.442478	0.668534	sensitizing	H23	Mitosis
DEPTOR	0.0465858	0.459507	0.64587	0.848858	protective	H23	mTOR
EHMT2	0.0879139	0.912659	0.361422	0.668534	sensitizing	H23	Histone Methyl Transferase
EIF4EBP1	0.0246289	0.0986503	0.921416	0.9433	protective	H23	mTOR
GPX4	-0.0850576	-1.401	0.161214	0.443016	sensitizing	H23	Ferroptosis
IDH2	-0.0350295	-0.730529	0.465067	0.668534	sensitizing	H23	Metabolism
JAK1	-0.054271	-0.310537	0.756153	0.873636	sensitizing	H23	JAK-STAT
KRAS	-0.2339	-2.31259	0.0207454	0.154083	protective	H23	RAS Oncogene
MLST8	-0.22682	-2.8909	0.00384134	0.0584533	sensitizing	H23	mTOR
MRPL14	-0.118338	-0.779334	0.435783	0.668534	protective	H23	mRibosome
MRPL16	-0.190918	-1.42869	0.153093	0.443016	protective	H23	mRibosome
MRPL30	-0.0239422	-0.146368	0.883631	0.9433	protective	H23	mRibosome
MRPS21	-0.0539977	-0.0711231	0.9433	0.9433	protective	H23	mRibosome
MRPS5	-0.195804	-1.28625	0.198357	0.506911	protective	H23	mRibosome
MTOR	-0.171313	-0.97632	0.328906	0.657812	sensitizing	H23	mTOR
PARP14	-0.177067	-2.72895	0.00635362	0.0584533	sensitizing	H23	DNA Damage Repair
PIK3CA	-0.149922	-1.85028	0.0642729	0.268778	sensitizing	H23	mTOR
PIK3CB	-0.0313163	-0.0957451	0.923723	0.9433	sensitizing	H23	mTOR
PIK3CD	-0.0432795	-0.305896	0.759684	0.873636	sensitizing	H23	mTOR
PIK3CG	-0.0488704	-1.00611	0.314365	0.657812	sensitizing	H23	mTOR
PPP2CA	0.262144	0.986669	0.323805	0.657812	protective	H23	mTOR
PPP2CB	0.0144197	0.322689	0.746931	0.873636	protective	H23	mTOR
PRKAA1	0.0463432	0.747444	0.454796	0.668534	protective	H23	mTOR
PRKAA2	0.0538089	0.778829	0.43608	0.668534	protective	H23	mTOR
PTPN11	-0.183217	-1.88367	0.0596092	0.268778	sensitizing	H23	Tyrosine Phosphatase (SHP2)
RBMS3	-0.0457857	-0.745137	0.456189	0.668534	sensitizing	H23	RNA Binding Protein
RHEB	-0.11099	-1.13939	0.254541	0.585445	sensitizing	H23	mTOR
RICTOR	-0.104919	-1.39266	0.163723	0.443016	sensitizing	H23	mTOR
RPS6KB1	-0.271037	-2.91438	0.00356398	0.0584533	sensitizing	H23	mTOR
RPTOR	-0.274622	-2.94983	0.00317953	0.0584533	sensitizing	H23	mTOR
SNAI1	-0.231283	-2.79006	0.0052698	0.0584533	sensitizing	H23	EMT
SNAI2	-0.102581	-1.7216	0.0851428	0.326381	sensitizing	H23	EMT
SNAI3	-0.105372	-1.47974	0.138944	0.443016	sensitizing	H23	EMT
SOS1	-0.162748	-2.26607	0.0234473	0.154083	sensitizing	H23	RAS GEF
TGFBI	0.0255058	0.332866	0.739236	0.873636	undetermined	H23	EMT
TSC1	-0.0391421	-0.618801	0.536048	0.725241	undetermined	H23	mTOR
TSC2	-0.112863	-0.313051	0.754242	0.873636	protective	H23	mTOR
TWIST1	-0.136801	-1.44828	0.147538	0.443016	sensitizing	H23	EMT
TWIST2	-0.0604808	-0.836499	0.402874	0.668534	sensitizing	H23	EMT
ULK1	-0.0492623	-0.259063	0.795586	0.892609	protective	H23	mTOR
VEGFB	-0.113547	-2.06599	0.0388297	0.223271	sensitizing	H23	Vascularization
ZEB1	-0.0051072	0.19781	0.843194	0.923498	sensitizing	H23	EMT
ZEB2	-0.0606174	-0.900649	0.367775	0.668534	sensitizing	H23	EMT
AKT1	-0.0619556	-1.16027	0.245939	0.419008	sensitizing	G12C	mTOR
AKT2	-0.126751	-2.9724	0.00295477	0.0169899	sensitizing	G12C	mTOR
AKT3	-0.0255461	-0.533287	0.593835	0.68291	sensitizing	G12C	mTOR
AURKA	0.0827206	0.604467	0.545533	0.68291	sensitizing	G12C	Mitosis
DEPTOR	0.0871625	1.84107	0.065611	0.177536	protective	G12C	mTOR
EHMT2	-0.0746107	-1.5786	0.114427	0.258953	sensitizing	G12C	Histone Methyl Transferase
EIF4EBP1	0.070663	1.30091	0.19329	0.370473	protective	G12C	mTOR
GPX4	-0.0995984	-2.52454	0.0115849	0.0484461	sensitizing	G12C	Ferroptosis
IDH2	-0.15967	-2.97801	0.00290123	0.0169899	sensitizing	G12C	Metabolism
JAK1	-0.257249	-4.79177	1.65e-06	3.8e-05	sensitizing	G12C	JAK-STAT
KRAS	0.0986166	1.24026	0.214879	0.380171	protective	G12C	RAS Oncogene
MLST8	-0.174225	-2.78426	0.00536498	0.027421	sensitizing	G12C	mTOR
MRPL14	0.0772499	1.26465	0.205995	0.379031	protective	G12C	mRibosome
MRPL16	0.0448002	0.676171	0.498932	0.675025	protective	G12C	mRibosome
MRPL30	0.0480526	0.828076	0.407627	0.585964	protective	G12C	mRibosome
MRPS21	0.0136302	0.226759	0.820611	0.857912	protective	G12C	mRibosome
MRPS5	-0.0058584	0.165071	0.868888	0.888196	protective	G12C	mRibosome
MTOR	-0.090962	-0.569803	0.568811	0.68291	sensitizing	G12C	mTOR
PARP14	-0.0884622	-1.84932	0.0644114	0.177536	sensitizing	G12C	DNA Damage Repair
PIK3CA	-0.136149	-2.08168	0.037372	0.122794	sensitizing	G12C	mTOR
PIK3CB	-0.0396625	-0.841811	0.399894	0.585964	sensitizing	G12C	mTOR
PIK3CD	0.0378044	0.855631	0.392202	0.585964	sensitizing	G12C	mTOR
PIK3CG	-0.0254557	-0.341832	0.732477	0.78358	sensitizing	G12C	mTOR
PPP2CA	0.0680737	0.535405	0.59237	0.68291	protective	G12C	mTOR
PPP2CB	-0.0170023	-0.38595	0.699534	0.766156	protective	G12C	mTOR
PRKAA1	-0.0052561	-0.090737	0.927702	0.927702	protective	G12C	mTOR
PRKAA2	-0.0678908	-1.6236	0.104461	0.258953	protective	G12C	mTOR
PTPN11	-0.0224522	-0.559097	0.576096	0.68291	sensitizing	G12C	Tyrosine Phosphatase (SHP2)
RBMS3	-0.0825572	-1.97308	0.0484864	0.148692	sensitizing	G12C	RNA Binding Protein
RHEB	-0.162758	-2.5556	0.0106005	0.0484461	sensitizing	G12C	mTOR
RICTOR	-0.153551	-3.12252	0.00179308	0.0164963	sensitizing	G12C	mTOR
RPS6KB1	-0.151864	-2.97738	0.00290721	0.0169899	sensitizing	G12C	mTOR
RPTOR	-0.0918996	-1.41882	0.155952	0.316695	sensitizing	G12C	mTOR
SNAI1	-0.225052	-4.23635	2.27e-05	0.000348	sensitizing	G12C	EMT
SNAI2	-0.0394573	-0.804432	0.421147	0.587054	sensitizing	G12C	EMT
SNAI3	-0.118402	-2.30851	0.020971	0.0803889	sensitizing	G12C	EMT
SOS1	-0.108177	-2.10466	0.0353209	0.122794	sensitizing	G12C	RAS GEF
TGFBI	0.0199506	0.397841	0.690747	0.766156	undetermined	G12C	EMT
TSC1	-0.144829	-5.07331	3.91e-07	1.8e-05	undetermined	G12C	mTOR
TSC2	0.0980235	1.59333	0.111087	0.258953	protective	G12C	mTOR
TWIST1	-0.0549773	-0.599022	0.549158	0.68291	sensitizing	G12C	EMT
TWIST2	-0.203541	-4.06287	4.85e-05	0.000557	sensitizing	G12C	EMT
ULK1	0.0520073	1.0947	0.273647	0.449563	protective	G12C	mTOR
VEGFB	-0.0686803	-1.5623	0.118218	0.258953	sensitizing	G12C	Vascularization
ZEB1	-0.0622937	-1.41065	0.158348	0.316695	sensitizing	G12C	EMT
ZEB2	-0.0404175	-0.902793	0.366636	0.58156	sensitizing	G12C	EMT

## Sheet: Fig5d
index	UMAP1	UMAP2	line	treatment	g12_status	phase
AAACCCACACACCGAC-1-0	-2.71355	11.2671	H2030	ARS-1620	G12C	G1
AAACCCAGTGCCTTCT-1-0	3.19751	1.60306	H1373	Vehicle	G12C	G1
AAACCCATCATTACTC-1-0	8.27661	1.51872	H1373	ARS-1620+Galunisertib	G12C	G2M
AAACGAACATGCCATA-1-0	-0.175942	5.9836	H2030	ARS-1620	G12C	G1
AAACGAACATGTTTGG-1-0	-11.9135	-2.13861	Calu-1	Antimycin	G12C	G2M
AAACGAAGTACAGTTC-1-0	6.67501	-1.37362	H1373	Galunisertib	G12C	G1
AAACGAAGTTGCAAGG-1-0	7.56547	-2.69117	H1373	ARS-1620+Galunisertib	G12C	G1
AAACGAATCGCCTCTA-1-0	-10.031	-2.42835	Calu-1	Vehicle	G12C	S
AAACGAATCGTAGCTA-1-0	7.65237	1.04655	H1373	Vehicle	G12C	G1
AAACGAATCTAGAGCT-1-0	-2.24068	6.39648	H2030	Galunisertib	G12C	G1
AAACGCTAGAGCAACC-1-0	-12.077	-1.89458	Calu-1	Vehicle	G12C	G2M
AAACGCTAGATTGTGA-1-0	-9.10857	-1.13493	Calu-1	ARS-1620+Galunisertib	G12C	G1
AAACGCTAGCTCGGCT-1-0	7.11718	1.77305	H1373	Vehicle	G12C	S
AAACGCTCAACGACAG-1-0	8.4159	-0.460831	H1373	Ink-128	G12C	G1
AAACGCTGTACCCGAC-1-0	6.45811	4.94592	H1373	Galunisertib	G12C	G2M
AAACGCTTCAAAGAAC-1-0	8.04477	-0.132072	H1373	ARS-1620+Galunisertib	G12C	S
AAACGCTTCCATTGCC-1-0	-2.88103	11.2325	H2030	ARS-1620+Ink-128	G12C	G1
AAACGCTTCCCGGTAG-1-0	-8.25814	-1.32363	Calu-1	ARS-1620+Galunisertib	G12C	G1
AAACGCTTCCTATTTG-1-0	8.9521	1.87613	H1373	ARS-1620+Antimycin	G12C	S
AAAGAACAGTAGGAAG-1-0	8.07713	-3.08282	H1373	ARS-1620+Galunisertib	G12C	G1
AAAGAACCAAGTCCCG-1-0	2.47241	-1.89464	H1373	Vehicle	G12C	G1
AAAGAACCAGTTAAAG-1-0	5.22733	-1.10181	H1373	ARS-1620	G12C	S
AAAGGATAGCGCCATC-1-0	0.0760465	7.01751	H2030	ARS-1620	G12C	G1
AAAGGATCAAGGGCAT-1-0	-2.66549	10.1335	H2030	ARS-1620	G12C	G1
AAAGGATTCAAATAGG-1-0	9.24558	0.0429937	H1373	ARS-1620+Antimycin	G12C	G1
AAAGGATTCTGGGAGA-1-0	7.12489	4.09527	H1373	ARS-1620+Antimycin	G12C	G2M
AAAGGGCAGAATCTAG-1-0	-8.92351	-1.01407	Calu-1	Galunisertib	G12C	G1
AAAGGGCAGGAATTAC-1-0	1.45332	-2.7689	H1373	ARS-1620+Galunisertib	G12C	G1
AAAGGGCCAATTTCCT-1-0	1.34165	-3.58422	H1373	ARS-1620+Galunisertib	G12C	S
AAAGGGCGTCGCATCG-1-0	7.40237	-1.64754	H1373	Antimycin	G12C	G1
AAAGGGCGTGCGCTCA-1-0	-0.645668	8.36501	H2030	ARS-1620+Galunisertib	G12C	G1
AAAGGGCTCAAACCCA-1-0	-8.76469	-2.36445	Calu-1	Antimycin	G12C	G1
AAAGGGCTCTCAATCT-1-0	-2.89971	7.59819	H2030	ARS-1620+Ink-128	G12C	G1
AAAGGTAAGCGTCAAG-1-0	-0.566652	-4.80389	LS513	Galunisertib	G12D	G1
AAAGGTAAGGATACCG-1-0	-9.20059	0.61783	Calu-1	Vehicle	G12C	S
AAAGGTACAAATTAGG-1-0	-7.16653	-1.37263	Calu-1	Vehicle	G12C	G1
AAAGGTACAGAGTTCT-1-0	-11.575	-1.46031	Calu-1	ARS-1620+Galunisertib	G12C	G2M
AAAGGTACAGCACACC-1-0	3.99297	4.58648	H1373	Galunisertib	G12C	G1
AAAGGTACATTCTCCG-1-0	4.65909	4.40041	H1373	ARS-1620+Antimycin	G12C	G2M
AAAGGTAGTCCGACGT-1-0	-9.6323	-3.01521	Calu-1	Vehicle	G12C	S
AAAGGTATCCTAGCGG-1-0	-9.14048	0.769826	Calu-1	Vehicle	G12C	S
AAAGGTATCGAGTCTA-1-0	-2.40626	4.04028	H2030	Antimycin	G12C	G1
AAAGTCCAGTGCTCAT-1-0	-8.64088	-3.30896	Calu-1	ARS-1620+Antimycin	G12C	G1
AAAGTCCCAATTGTGC-1-0	0.482512	-0.336075	H1373	Vehicle	G12C	G1
AAAGTCCGTAGTCGTT-1-0	6.98599	2.45971	H1373	Antimycin	G12C	S
AAAGTCCGTTAGCGGA-1-0	1.6288	-1.03543	H1373	Vehicle	G12C	S
AAAGTCCTCGCGTGAC-1-0	-8.64969	-3.92263	Calu-1	ARS-1620	G12C	S
AAAGTGAAGCGCCTAC-1-0	0.529365	-10.4606	LS513	ARS-1620+Galunisertib	G12D	S
AAAGTGACACGCGCTA-1-0	1.14186	-9.3854	LS513	ARS-1620+Galunisertib	G12D	G2M
AAAGTGACACTCCTGT-1-0	3.26787	-2.2858	H1373	Vehicle	G12C	G2M
AAAGTGATCCCTAGGG-1-0	6.50991	1.09839	H1373	Ink-128	G12C	G1
AAAGTGATCTTGGTCC-1-0	1.0199	6.76677	H2030	ARS-1620+Ink-128	G12C	G1
AAATGGAAGGTCCGAA-1-0	-2.13495	10.5839	H2030	ARS-1620+Galunisertib	G12C	G1
AAATGGAAGTATGAGT-1-0	1.12636	-2.20953	H1373	Ink-128	G12C	G2M
AAATGGACAACGGCCT-1-0	-4.73821	-2.07116	Calu-1	Vehicle	G12C	G1
AAATGGACACAGCCTG-1-0	-8.88695	-0.666572	Calu-1	Vehicle	G12C	G2M
AAATGGAGTGAGATTA-1-0	0.838802	-3.34386	H1373	Vehicle	G12C	G2M
AAATGGATCAGACAAA-1-0	-1.49318	5.99277	H2030	Vehicle	G12C	G1
AAATGGATCATAGCAC-1-0	-10.7862	-3.07113	Calu-1	ARS-1620+Antimycin	G12C	S
AACAAAGAGCTTCTAG-1-0	-8.79023	-0.105394	Calu-1	ARS-1620+Antimycin	G12C	G2M
AACAAAGCAATGTGGG-1-0	7.38997	3.17856	H1373	Vehicle	G12C	G2M
AACAAAGGTGATTCAC-1-0	9.56149	0.00100084	H1373	Galunisertib	G12C	G1
AACAAAGTCAGGTAAA-1-0	-10.4312	-1.78322	Calu-1	Galunisertib	G12C	G1
AACAACCAGGAAACGA-1-0	7.22491	0.295052	H1373	ARS-1620+Galunisertib	G12C	G1
AACAACCAGTTGCCCG-1-0	1.29612	-1.80008	H1373	Vehicle	G12C	S
AACAACCCAAGTATCC-1-0	-6.86717	-1.18722	Calu-1	Galunisertib	G12C	G1
AACAACCCACGCGCTA-1-0	-8.79686	-1.98185	Calu-1	Antimycin	G12C	G1
AACAACCTCACGGGCT-1-0	1.1714	-1.13149	H1373	Vehicle	G12C	G1
AACAACCTCCCTCTAG-1-0	6.30789	-4.0996	H1373	ARS-1620+Galunisertib	G12C	G1
AACAACCTCGAAGCAG-1-0	1.21738	-9.53458	LS513	ARS-1620+Antimycin	G12D	G2M
AACAAGAAGTCAATCC-1-0	-8.77789	-1.12749	Calu-1	ARS-1620+Antimycin	G12C	G1
AACAAGAAGTCAGAGC-1-0	-2.51925	-6.3055	LS513	Galunisertib	G12D	G1
AACAAGACATAGGTAA-1-0	-7.15389	-2.99843	Calu-1	ARS-1620+Ink-128	G12C	G1
AACAAGAGTACAAACA-1-0	-10.0707	-2.38059	Calu-1	Vehicle	G12C	S
AACAAGAGTATACCTG-1-0	-1.18921	0.902767	H2030	Ink-128	G12C	G1
AACAAGATCACTGGTA-1-0	0.122126	-1.38464	H1373	ARS-1620	G12C	S
AACAAGATCTCTCTAA-1-0	0.574695	5.61031	H2030	ARS-1620	G12C	G1
AACAAGATCTGCGGAC-1-0	7.13425	-0.00883917	H1373	Antimycin	G12C	G1
AACACACAGGACAGTC-1-0	6.82644	-3.14927	H1373	ARS-1620+Galunisertib	G12C	G1
AACACACAGGGCGAGA-1-0	4.57107	0.762076	H1373	Antimycin	G12C	G1
AACACACGTTCTTCAT-1-0	0.292548	4.81141	H2030	ARS-1620	G12C	G1
AACACACGTTTACGTG-1-0	5.71047	-3.64644	H1373	ARS-1620+Galunisertib	G12C	G1
AACACACTCTGCCTCA-1-0	-3.12589	9.0125	H2030	ARS-1620	G12C	G1
AACAGGGAGCGGGTAT-1-0	-6.51473	0.545728	Calu-1	Antimycin	G12C	G1
AACAGGGCAGGATGAC-1-0	1.2494	-2.37012	H1373	Vehicle	G12C	G2M
AACAGGGCATCGGAGA-1-0	5.57717	2.36689	H1373	Antimycin	G12C	G1
AACAGGGGTGAATATG-1-0	7.33804	0.33211	H1373	Antimycin	G12C	G1
AACAGGGTCCGTAGTA-1-0	-9.79241	-2.54295	Calu-1	Vehicle	G12C	S
AACCAACCAAATACAG-1-0	-8.44095	-0.229671	Calu-1	ARS-1620	G12C	G1
AACCACAAGCAGCGAT-1-0	6.77384	0.718306	H1373	Galunisertib	G12C	G1
AACCACACAGAGTCTT-1-0	-9.02281	-3.23813	Calu-1	Antimycin	G12C	G1
AACCACAGTCGCATGC-1-0	7.32027	-2.87696	H1373	ARS-1620+Galunisertib	G12C	G1
AACCACAGTGAGTTGG-1-0	-9.21638	-3.21133	Calu-1	Vehicle	G12C	G1
AACCACAGTTGCTCCT-1-0	1.67749	-2.67004	H1373	ARS-1620+Galunisertib	G12C	G1
AACCACATCCAATGCA-1-0	6.62248	-0.0611028	H1373	Vehicle	G12C	G1
AACCATGCACTAGGTT-1-0	-3.13764	8.45825	H2030	ARS-1620+Galunisertib	G12C	G1
AACCATGCAGATCCAT-1-0	-3.06072	8.55585	H2030	ARS-1620+Galunisertib	G12C	G1
AACCATGCATGGAATA-1-0	6.08558	1.01256	H1373	ARS-1620	G12C	G1
AACCATGTCCGTGTCT-1-0	6.42866	2.81245	H1373	Vehicle	G12C	G2M
AACCATGTCGATTTCT-1-0	-7.14793	-1.12918	Calu-1	ARS-1620+Ink-128	G12C	G1
AACCATGTCTAGTCAG-1-0	-2.2449	10.3023	H2030	ARS-1620+Galunisertib	G12C	G1
AACCCAAAGGTAGGCT-1-0	5.23263	3.79207	H1373	ARS-1620+Antimycin	G12C	G1
AACCCAAGTATTAAGG-1-0	5.87584	-4.22756	H1373	ARS-1620	G12C	G1
AACCCAAGTCCTTTGC-1-0	8.15485	-1.37096	H1373	ARS-1620+Antimycin	G12C	G1
AACCTGACAAAGCTAA-1-0	-12.0837	-1.45072	Calu-1	ARS-1620	G12C	G2M
AACCTGATCACGATAC-1-0	5.88149	1.10293	H1373	Vehicle	G12C	G1
AACCTGATCGAAACAA-1-0	-1.67478	10.9994	H2030	Antimycin	G12C	G1
AACCTGATCTGCGAGC-1-0	-1.55424	11.3236	H2030	Vehicle	G12C	G1
AACCTTTCACACACGC-1-0	-2.1449	10.0284	H2030	Vehicle	G12C	G1
AACCTTTCACGAAAGC-1-0	0.185287	4.94749	H2030	ARS-1620+Galunisertib	G12C	G1
AACGAAAAGCATAGGC-1-0	-8.20733	-3.51452	Calu-1	Antimycin	G12C	G1
AACGAAACAATTTCGG-1-0	2.41166	-4.31733	H1373	ARS-1620+Antimycin	G12C	G1
AACGAAACAGACCAGA-1-0	0.705954	-0.930686	H1373	ARS-1620+Antimycin	G12C	G1
AACGAAACATGTTACG-1-0	-1.95365	2.13396	H2030	Vehicle	G12C	G1
AACGAAACATTCGGGC-1-0	0.0996454	-11.0342	LS513	ARS-1620+Galunisertib	G12D	G1
AACGAAAGTAGGAAAG-1-0	-2.74924	5.17381	H2030	ARS-1620+Galunisertib	G12C	G1
AACGAAAGTAGTAAGT-1-0	-7.42949	-1.15623	Calu-1	ARS-1620	G12C	G1
AACGAAAGTCGGAACA-1-0	1.56008	9.43899	H2030	Antimycin	G12C	G1
AACGGGACAGAGGTAC-1-0	-10.184	-2.34251	Calu-1	ARS-1620	G12C	S
AACGGGACAGTCACGC-1-0	-0.0562762	-9.5429	LS513	ARS-1620+Galunisertib	G12D	G1
AACGGGACATATGGCT-1-0	-4.99151	-1.74014	Calu-1	ARS-1620	G12C	G2M
AACGGGACATCCGTTC-1-0	-1.54275	8.1543	H2030	ARS-1620+Galunisertib	G12C	G2M
AACGGGAGTCAAAGCG-1-0	-9.25555	-3.19062	Calu-1	ARS-1620+Antimycin	G12C	G1
AACGGGATCCTGGTCT-1-0	5.72971	3.58023	H1373	Ink-128	G12C	S
AACGTCAAGCTTAAGA-1-0	-2.71643	10.3687	H2030	ARS-1620	G12C	G1
AACGTCACACAAGTGG-1-0	6.19597	-2.64923	H1373	ARS-1620+Antimycin	G12C	G1
AACGTCACACGACGTC-1-0	4.60742	-0.84302	H1373	ARS-1620+Ink-128	G12C	G1
AACGTCACAGTCGAGA-1-0	8.19201	3.35186	H1373	Ink-128	G12C	G2M
AACGTCATCCAGTACA-1-0	-11.0718	-1.09993	Calu-1	Antimycin	G12C	G2M
AACGTCATCGTAACAC-1-0	8.29879	-1.25142	H1373	ARS-1620	G12C	G1
AACGTCATCTGAACGT-1-0	-0.618843	-4.91178	LS513	Ink-128	G12D	G1
AACTTCTAGCATTGAA-1-0	8.39054	-2.45595	H1373	Vehicle	G12C	G1
AACTTCTAGTCCCGGT-1-0	-0.658859	-1.36551	H1373	Vehicle	G12C	G2M
AACTTCTCAGACTGCC-1-0	-9.49895	-3.37467	Calu-1	Galunisertib	G12C	G2M
AACTTCTGTCCGGTGT-1-0	-8.80086	-2.92251	Calu-1	ARS-1620+Galunisertib	G12C	S
AACTTCTGTTGTGGAG-1-0	-1.41694	9.37635	H2030	Antimycin	G12C	G1
AAGAACAAGAGTCGAC-1-0	8.15987	-2.84798	H1373	ARS-1620+Galunisertib	G12C	G1
AAGAACAAGCCTCAGC-1-0	-7.90325	-3.1532	Calu-1	Antimycin	G12C	G1
AAGAACAAGCGTGCTC-1-0	-7.21726	-1.75343	Calu-1	ARS-1620	G12C	G1
AAGAACAAGTGGGAAA-1-0	-8.25323	-3.52522	Calu-1	ARS-1620+Antimycin	G12C	G1
AAGAACACACTCCGAG-1-0	8.68685	-1.42148	H1373	ARS-1620+Antimycin	G12C	G1
AAGAACAGTACCGTGC-1-0	8.66762	-1.34315	H1373	ARS-1620+Galunisertib	G12C	G1
AAGAACAGTGTCACAT-1-0	6.25055	2.46277	H1373	Vehicle	G12C	G1
AAGAACAGTTGCGGCT-1-0	4.12489	-0.201481	H1373	Vehicle	G12C	G1
AAGAACATCACTGGGC-1-0	6.43766	1.54912	H1373	Galunisertib	G12C	G1
AAGACAAAGGCACGAT-1-0	-8.69235	-1.01892	Calu-1	ARS-1620	G12C	G1
AAGACAAAGTCTGGTT-1-0	6.1137	5.01342	H1373	ARS-1620+Ink-128	G12C	G2M
AAGACAAAGTGATCGG-1-0	-0.321894	-9.56804	LS513	ARS-1620+Galunisertib	G12D	G1
AAGACAACACCGAATT-1-0	4.7703	1.58919	H1373	ARS-1620+Antimycin	G12C	G2M
AAGACAACAGTGCGCT-1-0	7.11799	-1.0568	H1373	Vehicle	G12C	G1
AAGACAAGTATCGTTG-1-0	0.321877	-11.1146	LS513	Vehicle	G12D	G1
AAGACAATCACTTCTA-1-0	-2.45854	2.56012	H2030	Vehicle	G12C	G1
AAGACAATCCATACAG-1-0	7.85184	2.02094	H1373	Antimycin	G12C	S
AAGACAATCTGTAACG-1-0	1.56282	-4.5614	H1373	Vehicle	G12C	S
AAGACTCCAAGCTGTT-1-0	0.285127	-9.54319	LS513	Vehicle	G12D	G1
AAGACTCCAGTATGAA-1-0	2.98918	-0.844244	H1373	ARS-1620+Galunisertib	G12C	G1
AAGACTCTCACATACG-1-0	-1.55624	3.40176	H2030	ARS-1620+Galunisertib	G12C	G1
AAGACTCTCGGCCCAA-1-0	4.89929	1.67573	H1373	ARS-1620+Antimycin	G12C	G1
AAGACTCTCTGTTCAT-1-0	6.32001	1.45875	H1373	Galunisertib	G12C	G2M
AAGATAGAGAAACTGT-1-0	-2.19968	7.78255	H2030	ARS-1620+Ink-128	G12C	G1
AAGATAGAGCAGGCAT-1-0	0.971564	-2.29741	H1373	ARS-1620+Galunisertib	G12C	S
AAGATAGAGGTGATAT-1-0	-0.172362	-10.3073	LS513	ARS-1620+Galunisertib	G12D	G1
AAGATAGAGTACGTCT-1-0	8.07022	1.43368	H1373	ARS-1620+Galunisertib	G12C	G1
AAGATAGGTGTCTTCC-1-0	-9.88463	-1.9648	Calu-1	Vehicle	G12C	G1
AAGATAGTCGCTGCGA-1-0	-6.96415	1.17736	Calu-1	Vehicle	G12C	G1
AAGCATCAGATGCTGG-1-0	-0.585082	6.71094	H2030	ARS-1620+Galunisertib	G12C	G1
AAGCATCCATACTTTC-1-0	7.38788	-1.27909	H1373	ARS-1620+Galunisertib	G12C	G1
AAGCATCCATTCAGGT-1-0	4.75648	-3.00413	H1373	Ink-128	G12C	G1
AAGCATCGTTCGAACT-1-0	6.48784	1.58893	H1373	ARS-1620+Ink-128	G12C	G1
AAGCATCTCACAGAGG-1-0	-7.34565	1.2161	Calu-1	Galunisertib	G12C	G1
AAGCATCTCAGAATAG-1-0	1.49038	-1.2153	H1373	Vehicle	G12C	G1
AAGCATCTCAGCGGAA-1-0	6.58208	-2.13252	H1373	ARS-1620+Galunisertib	G12C	G1
AAGCCATAGGAAACGA-1-0	2.4709	0.455511	H1373	Vehicle	G12C	G1
AAGCCATCAACCGACC-1-0	-7.78545	-2.95898	Calu-1	ARS-1620	G12C	G1
AAGCCATGTTAGGACG-1-0	7.83842	0.826042	H1373	Galunisertib	G12C	S
AAGCCATGTTTAGACC-1-0	-2.72638	11.1523	H2030	ARS-1620	G12C	G1
AAGCCATTCCCTGTTG-1-0	4.00347	-1.90133	H1373	Vehicle	G12C	G1
AAGCCATTCTACTGCC-1-0	-2.40482	3.04543	H2030	ARS-1620+Ink-128	G12C	G1
AAGCCATTCTCAAAGC-1-0	7.99599	-2.05451	H1373	ARS-1620	G12C	G1
AAGCGAGAGACCAGAC-1-0	-0.296721	-2.69121	H1373	ARS-1620	G12C	G1
AAGCGAGCATAGATGA-1-0	7.40703	3.50153	H1373	ARS-1620+Ink-128	G12C	G2M
AAGCGTTCAATCGTCA-1-0	3.97687	4.32708	H1373	Ink-128	G12C	G1
AAGCGTTGTCAGACGA-1-0	-2.1574	9.72631	H2030	ARS-1620+Galunisertib	G12C	S
AAGCGTTGTCGGTGAA-1-0	-8.12104	-1.65248	Calu-1	ARS-1620+Galunisertib	G12C	G1
AAGCGTTGTGCGGTAA-1-0	-0.489028	5.18383	H2030	ARS-1620+Ink-128	G12C	G1
AAGGAATAGCAGGCAT-1-0	7.73693	-1.24752	H1373	Vehicle	G12C	G1
AAGGAATAGCCACAAG-1-0	1.13835	-3.99647	H1373	Ink-128	G12C	G1
AAGGAATCAAGTAGTA-1-0	6.68216	-3.32769	H1373	ARS-1620+Galunisertib	G12C	G1
AAGGAATCACACACTA-1-0	4.31028	-1.18367	H1373	ARS-1620	G12C	G1
AAGGAATCATAGTCGT-1-0	0.0876906	7.73657	H2030	ARS-1620+Galunisertib	G12C	G1
AAGGAATGTCGGAACA-1-0	4.85853	1.39275	H1373	Ink-128	G12C	G2M
AAGGAATTCTTCCCAG-1-0	1.7086	9.31499	H2030	ARS-1620	G12C	G1
AAGGTAAAGAGCATCG-1-0	-3.16841	-6.77821	LS513	Vehicle	G12D	G1
AAGGTAAAGTAGGGTC-1-0	-11.1337	-1.00925	Calu-1	Vehicle	G12C	G2M
AAGGTAAGTCACGCTG-1-0	2.11449	-2.98071	H1373	Vehicle	G12C	G2M
AAGGTAATCGACGACC-1-0	6.45221	-2.4596	H1373	ARS-1620+Galunisertib	G12C	G1
AAGTACCAGTTAGAAC-1-0	7.48457	-3.02537	H1373	ARS-1620	G12C	G1
AAGTACCCACGTGAGA-1-0	6.00148	2.57774	H1373	Galunisertib	G12C	G2M
AAGTACCTCAAGGCTT-1-0	1.9489	-4.70884	H1373	ARS-1620+Antimycin	G12C	G2M
AAGTACCTCTTCCTAA-1-0	-8.04461	-4.65058	Calu-1	ARS-1620+Galunisertib	G12C	G1
AAGTCGTAGTTGGAGC-1-0	6.27578	2.54962	H1373	Vehicle	G12C	G2M
AAGTCGTTCAAACGTC-1-0	-6.78722	1.34337	Calu-1	ARS-1620+Galunisertib	G12C	G1
AAGTGAAAGGACATCG-1-0	-0.853642	8.88912	H2030	Vehicle	G12C	G2M
AAGTGAACACGTCTCT-1-0	-7.89448	-5.19652	Calu-1	Vehicle	G12C	G1
AAGTGAACATTCTCTA-1-0	-2.29884	3.1612	H2030	ARS-1620+Ink-128	G12C	G1
AAGTTCGAGCGCCCAT-1-0	6.35087	1.67586	H1373	Galunisertib	G12C	G1
AAGTTCGCATCATTTC-1-0	1.1497	-1.75879	H1373	Vehicle	G12C	G2M
AAGTTCGGTAGTCGGA-1-0	-8.44997	-1.06938	Calu-1	Galunisertib	G12C	G1
AATAGAGAGTGTTCAC-1-0	-1.61004	11.4024	H2030	ARS-1620	G12C	G1
AATAGAGAGTTGCTGT-1-0	7.97514	0.951378	H1373	ARS-1620+Antimycin	G12C	G1
AATAGAGCACAACCGC-1-0	-2.23522	2.84158	H2030	ARS-1620	G12C	G1
AATAGAGCATCGTCCT-1-0	-7.46006	1.80674	Calu-1	ARS-1620	G12C	G1
AATAGAGGTGACTGTT-1-0	-3.26436	9.44839	H2030	ARS-1620+Ink-128	G12C	G1
AATAGAGTCCAATGCA-1-0	1.11344	-1.97736	H1373	ARS-1620+Galunisertib	G12C	G1
AATCACGAGCTCTATG-1-0	1.08198	-3.02367	H1373	Vehicle	G12C	G1
AATCACGAGTCTACCA-1-0	0.960247	-10.9804	LS513	ARS-1620+Antimycin	G12D	G1
AATCACGCACCGTGAC-1-0	0.784263	-11.0855	LS513	ARS-1620+Galunisertib	G12D	G1
AATCACGGTATTTCGG-1-0	4.77418	4.89733	H1373	ARS-1620	G12C	G1
AATCACGGTGGGCTTC-1-0	8.34093	1.29913	H1373	Galunisertib	G12C	G2M
AATCACGTCCATTCAT-1-0	-8.86098	0.611178	Calu-1	Vehicle	G12C	G1
AATCACGTCTCGCTCA-1-0	-6.80415	-1.98343	Calu-1	ARS-1620+Antimycin	G12C	G1
AATCACGTCTCTCGCA-1-0	1.041	-9.37487	LS513	ARS-1620+Galunisertib	G12D	G2M
AATCACGTCTGCCTGT-1-0	7.64029	1.35764	H1373	ARS-1620+Antimycin	G12C	G1
AATCGACAGGGCAGTT-1-0	7.57045	2.02333	H1373	Galunisertib	G12C	G2M
AATCGACAGTCCCAAT-1-0	0.839014	7.19549	H2030	ARS-1620+Antimycin	G12C	G1
AATCGACCAAAGACGC-1-0	5.99731	1.01206	H1373	Vehicle	G12C	G1
AATCGACCAGCACACC-1-0	5.82086	2.92997	H1373	Antimycin	G12C	S
AATCGACCAGGTGTTT-1-0	-2.20446	10.5315	H2030	Antimycin	G12C	G1
AATCGACTCAGTCACA-1-0	7.19129	1.16493	H1373	ARS-1620+Antimycin	G12C	G1
AATCGTGAGGTGCGAT-1-0	-7.55425	-2.51989	Calu-1	ARS-1620	G12C	G1
AATCGTGAGTATGACA-1-0	-0.527735	-5.40701	LS513	ARS-1620+Galunisertib	G12D	G1
AATCGTGCAAGGCTTT-1-0	-6.21415	-3.43911	Calu-1	ARS-1620+Galunisertib	G12C	G1
AATCGTGCACTACACA-1-0	-2.57512	9.3372	H2030	ARS-1620+Galunisertib	G12C	G1
AATCGTGCAGGTGACA-1-0	-0.76974	9.33729	H2030	Antimycin	G12C	G2M
AATCGTGGTATTGACC-1-0	-1.41961	2.77261	H2030	Ink-128	G12C	S
AATCGTGGTCAGTCTA-1-0	3.06612	-1.34519	H1373	Vehicle	G12C	G1
AATCGTGGTTCCGCTT-1-0	2.61413	-1.34199	H1373	ARS-1620+Galunisertib	G12C	G1
AATGAAGAGAAACCAT-1-0	5.07253	-0.589169	H1373	Vehicle	G12C	G1
AATGAAGAGGGATCGT-1-0	7.30164	-0.240287	H1373	Vehicle	G12C	G1
AATGAAGAGTTTCGAC-1-0	0.872855	-3.88171	H1373	Vehicle	G12C	S
AATGAAGCACAGTGTT-1-0	5.47523	2.62518	H1373	ARS-1620	G12C	G1
AATGAAGTCAATCCGA-1-0	-2.85904	8.17019	H2030	ARS-1620+Ink-128	G12C	G1
AATGAAGTCGGACAAG-1-0	2.65857	-3.51241	H1373	Vehicle	G12C	G1
AATGACCCAGGATCTT-1-0	3.66326	-3.41375	H1373	Galunisertib	G12C	S
AATGACCCAGTCAACT-1-0	-6.39881	-2.43451	Calu-1	ARS-1620+Galunisertib	G12C	G1
AATGACCCATGTGCTA-1-0	-9.76844	-2.34542	Calu-1	ARS-1620+Antimycin	G12C	G2M
AATGACCCATTACTCT-1-0	-7.17789	-4.2457	Calu-1	ARS-1620+Antimycin	G12C	G1
AATGACCGTCACTGAT-1-0	1.06744	-2.2862	H1373	Vehicle	G12C	G2M
AATGACCGTCGACGCT-1-0	7.48711	-2.79585	H1373	ARS-1620	G12C	G1
AATGACCGTCTGTAGT-1-0	0.617182	-3.24223	H1373	ARS-1620+Antimycin	G12C	G1
AATGACCTCATGCGGC-1-0	7.01525	-3.93523	H1373	ARS-1620	G12C	G1
AATGACCTCCCATAGA-1-0	1.29361	-2.74148	H1373	ARS-1620	G12C	G1
AATGCCAAGTCATTGC-1-0	-10.2784	-1.74411	Calu-1	Vehicle	G12C	G1
AATGCCACATGGTACT-1-0	-2.39028	6.90219	H2030	ARS-1620+Galunisertib	G12C	G1
AATGGAACACGTCGTG-1-0	-7.83879	1.73918	Calu-1	Vehicle	G12C	G1
AATGGAACAGATACTC-1-0	7.25833	3.98678	H1373	ARS-1620+Antimycin	G12C	G2M
AATGGAAGTTAGCTAC-1-0	5.10493	-1.21978	H1373	Vehicle	G12C	G1
AATGGAATCATTGAGC-1-0	-6.86908	1.49697	Calu-1	ARS-1620	G12C	G1
AATGGAATCCTGTAAG-1-0	6.94267	3.81086	H1373	Ink-128	G12C	G2M
AATGGAATCGGTTGTA-1-0	5.49724	2.82867	H1373	Antimycin	G12C	S
AATGGCTAGAACTCCT-1-0	7.82789	1.60173	H1373	Vehicle	G12C	S
AATGGCTAGAGGTCGT-1-0	-6.2519	-1.75754	Calu-1	Vehicle	G12C	G1
AATGGCTAGTAAGGGA-1-0	-2.39179	10.8475	H2030	Galunisertib	G12C	G1
AATGGCTCAAATCGGG-1-0	0.510681	-2.33124	H1373	ARS-1620+Galunisertib	G12C	S
AATGGCTCAAGCACAG-1-0	6.14083	-2.20162	H1373	ARS-1620+Galunisertib	G12C	G1
AATGGCTGTCCACATA-1-0	8.21413	-0.0101493	H1373	Galunisertib	G12C	G1
AATGGCTTCACCCTTG-1-0	8.34586	-1.50532	H1373	ARS-1620	G12C	G1
AATGGCTTCGAAGAAT-1-0	8.00328	1.61921	H1373	ARS-1620+Galunisertib	G12C	G2M
AATGGCTTCTAAGCGT-1-0	5.23959	3.35603	H1373	ARS-1620+Antimycin	G12C	S
AATGGCTTCTTCCCGA-1-0	-11.8385	-1.1422	Calu-1	Vehicle	G12C	G2M
AATGGCTTCTTGGTGA-1-0	-6.30189	0.420323	Calu-1	Antimycin	G12C	G1
AATTCCTAGCTGCCAC-1-0	8.00054	2.69907	H1373	Vehicle	G12C	G1
AATTCCTCACCAAATC-1-0	-0.00201698	6.89113	H2030	ARS-1620	G12C	G1
AATTCCTCACCAGCCA-1-0	-9.50236	-0.419437	Calu-1	Galunisertib	G12C	S
AATTCCTCAGAATTCC-1-0	-1.57424	1.80687	H2030	ARS-1620	G12C	G1
AATTCCTCAGACGGAT-1-0	2.06573	-2.96574	H1373	Vehicle	G12C	G2M
AATTCCTCATCCTCAC-1-0	-2.47292	2.55414	H2030	Vehicle	G12C	G1
AATTCCTGTATCGATC-1-0	-2.90217	9.66483	H2030	ARS-1620	G12C	G1
AATTCCTGTATCGCGC-1-0	7.11403	0.859603	H1373	ARS-1620+Antimycin	G12C	G2M
AATTCCTGTATCGGTT-1-0	8.28748	-0.317942	H1373	Vehicle	G12C	G1
AATTCCTTCCGATGCG-1-0	-9.75288	-2.16603	Calu-1	Galunisertib	G12C	G1
AATTTCCAGGCTGAAC-1-0	-7.71264	-3.85271	Calu-1	Antimycin	G12C	G1
AATTTCCCACCTGCAG-1-0	8.50315	2.72119	H1373	ARS-1620+Antimycin	G12C	G2M
AATTTCCTCTGCATGA-1-0	8.50675	-1.53815	H1373	ARS-1620+Galunisertib	G12C	G1
ACAAAGAAGCTGGTGA-1-0	6.28168	-0.601832	H1373	ARS-1620	G12C	G2M
ACAAAGACAAGATGGC-1-0	-6.88681	-2.6357	Calu-1	ARS-1620+Ink-128	G12C	G1
ACAAAGACAGTGTATC-1-0	-2.33849	9.8772	H2030	Antimycin	G12C	G1
ACAAAGAGTCACTGAT-1-0	9.6977	0.18954	H1373	ARS-1620+Antimycin	G12C	G1
ACAACCAAGAACAGGA-1-0	0.94517	-3.05531	H1373	Vehicle	G12C	G2M
ACAACCACATTAAGCC-1-0	-6.17978	-4.08946	Calu-1	ARS-1620+Galunisertib	G12C	G1
ACAACCAGTCCTACAA-1-0	8.7251	-1.80178	H1373	ARS-1620+Galunisertib	G12C	G1
ACAACCATCGTGAGAG-1-0	7.45894	-2.3436	H1373	ARS-1620+Galunisertib	G12C	G1
ACAAGCTAGCAGGCAT-1-0	6.93141	-2.57878	H1373	ARS-1620+Galunisertib	G12C	G1
ACAAGCTAGGATCACG-1-0	-9.55939	0.0266435	Calu-1	Vehicle	G12C	G2M
ACAAGCTCAATTGAGA-1-0	7.59142	-0.0517368	H1373	Antimycin	G12C	G1
ACAAGCTCAGCTTTCC-1-0	-6.97534	-4.34302	Calu-1	ARS-1620+Ink-128	G12C	G1
ACAAGCTTCACGTAGT-1-0	7.84149	-3.27867	H1373	ARS-1620+Galunisertib	G12C	G1
ACAAGCTTCTGCGGGT-1-0	-2.58954	3.93756	H2030	ARS-1620+Galunisertib	G12C	G1
ACACAGTCACAAGCCC-1-0	-0.919468	9.30785	H2030	Vehicle	G12C	G2M
ACACAGTGTATGTCAC-1-0	-11.1034	-2.70436	Calu-1	Vehicle	G12C	S
ACACAGTTCACGGACC-1-0	6.26533	-3.33106	H1373	Antimycin	G12C	G1
ACACAGTTCGCGCCAA-1-0	0.508789	6.81561	H2030	Vehicle	G12C	G1
ACACCAAAGTGGACGT-1-0	8.48631	-1.31613	H1373	Antimycin	G12C	G1
ACACCAAAGTGGTGAC-1-0	-2.81227	9.73583	H2030	ARS-1620	G12C	G1
ACACCAACAAACTCGT-1-0	-7.90788	-3.62625	Calu-1	Vehicle	G12C	G1
ACACCAACACTACCGG-1-0	5.69121	-3.01345	H1373	ARS-1620+Galunisertib	G12C	G1
ACACCAAGTCGCGTCA-1-0	1.52359	-2.21245	H1373	ARS-1620	G12C	G1
ACACCAATCCACCCTA-1-0	-0.561318	-10.1028	LS513	Vehicle	G12D	G1
ACACCAATCCTCACGT-1-0	9.28087	0.478679	H1373	ARS-1620+Antimycin	G12C	G1
ACACCAATCGTCTACC-1-0	1.12093	-3.73755	H1373	Antimycin	G12C	G1
ACACGCGAGCGAGTCA-1-0	6.15402	-2.79272	H1373	ARS-1620	G12C	G1
ACACGCGAGGGCAGAG-1-0	-9.65756	0.889211	Calu-1	Vehicle	G12C	G2M
ACACGCGGTCACTGAT-1-0	3.65125	2.33776	H1373	Vehicle	G12C	G1
ACACGCGTCCCATTCG-1-0	0.963329	-3.8661	H1373	Ink-128	G12C	G1
ACACGCGTCTCCAATT-1-0	-11.6628	-2.17282	Calu-1	ARS-1620+Antimycin	G12C	G2M
ACACTGACAGAGTTCT-1-0	1.6567	-4.40318	H1373	Vehicle	G12C	G1
ACACTGACATCATGAC-1-0	-11.5841	-2.00867	Calu-1	ARS-1620	G12C	G2M
ACACTGACATCGAGCC-1-0	-7.1295	0.882742	Calu-1	ARS-1620+Galunisertib	G12C	G1
ACAGAAAAGCCATGCC-1-0	2.74364	-0.89084	H1373	Vehicle	G12C	G1
ACAGAAAAGTAGTCTC-1-0	-3.13497	9.11511	H2030	ARS-1620+Galunisertib	G12C	G1
ACAGAAACAGATGCGA-1-0	8.3023	-3.0116	H1373	ARS-1620+Galunisertib	G12C	G1
ACAGAAACATCATCTT-1-0	6.53101	-1.29411	H1373	Ink-128	G12C	G1
ACAGAAACATTGTAGC-1-0	6.10615	1.16434	H1373	Galunisertib	G12C	G1
ACAGAAAGTGATGGCA-1-0	2.18067	-9.88099	LS513	Vehicle	G12D	G2M
ACAGCCGAGCCAGAGT-1-0	1.0782	-2.0637	H1373	Vehicle	G12C	G1
ACAGCCGCAAAGCAAT-1-0	5.23062	2.13331	H1373	ARS-1620	G12C	G1
ACAGCCGCACCGCTAG-1-0	2.0814	0.949262	H1373	Galunisertib	G12C	G2M
ACAGCCGGTGATGGCA-1-0	-9.55841	-2.64518	Calu-1	ARS-1620	G12C	G1
ACAGGGAAGAACGTGC-1-0	7.74955	-2.77444	H1373	ARS-1620+Galunisertib	G12C	G1
ACAGGGACATGACTCA-1-0	6.16386	4.37439	H1373	Galunisertib	G12C	G2M
ACAGGGAGTATTGAGA-1-0	-8.17516	-3.34216	Calu-1	Ink-128	G12C	G1
ACAGGGAGTCAAGGCA-1-0	3.17287	-2.63376	H1373	ARS-1620+Antimycin	G12C	G2M
ACAGGGAGTCAGGCAA-1-0	2.37177	-1.39016	H1373	ARS-1620	G12C	G2M
ACAGGGATCATCCTAT-1-0	5.16113	-2.0612	H1373	ARS-1620	G12C	G1
ACAGGGATCATGCCAA-1-0	4.32459	5.16572	H1373	Antimycin	G12C	G1
ACAGGGATCCAGCCTT-1-0	1.59231	-12.5744	LS513	Galunisertib	G12D	G1
ACATCCCAGAGTTGAT-1-0	0.571498	-2.26507	H1373	ARS-1620+Antimycin	G12C	G1
ACATCCCAGATACCAA-1-0	-9.46157	-1.73302	Calu-1	Vehicle	G12C	S
ACATCCCAGATGACCG-1-0	-12.133	-1.48452	Calu-1	ARS-1620+Ink-128	G12C	G2M
ACATCCCCACTACGGC-1-0	9.2023	-1.36979	H1373	ARS-1620+Galunisertib	G12C	G1
ACATCCCCAGTCGCAC-1-0	4.28296	5.0436	H1373	ARS-1620+Antimycin	G12C	G2M
ACATCGACAACTGGTT-1-0	-0.704747	-6.28822	LS513	ARS-1620+Galunisertib	G12D	G2M
ACATCGAGTCCGATCG-1-0	-10.5904	0.849863	Calu-1	ARS-1620+Antimycin	G12C	G2M
ACATCGAGTCCGGCAT-1-0	-9.05802	-2.01368	Calu-1	Vehicle	G12C	G1
ACATCGATCAATCAGC-1-0	-11.7585	-2.67151	Calu-1	Antimycin	G12C	G2M
ACATGCAAGAGAACCC-1-0	6.478	-4.26276	H1373	ARS-1620+Galunisertib	G12C	G1
ACATGCACAAGAATAC-1-0	7.00578	-1.20517	H1373	ARS-1620+Ink-128	G12C	G1
ACATTTCAGAGATTCA-1-0	-0.547304	1.1119	H2030	Vehicle	G12C	S
ACATTTCAGGTAGCAC-1-0	-1.64367	10.825	H2030	ARS-1620+Antimycin	G12C	S
ACATTTCGTGTACGCC-1-0	7.86128	-0.779899	H1373	ARS-1620+Galunisertib	G12C	G1
ACATTTCGTTTCTTAC-1-0	-1.77075	7.84274	H2030	Vehicle	G12C	G1
ACATTTCTCTTGTTAC-1-0	-0.741836	10.5811	H2030	Galunisertib	G12C	G1
ACCAAACAGATCCAAA-1-0	5.57393	1.27024	H1373	Vehicle	G12C	G1
ACCAAACAGATGCCGA-1-0	6.44174	1.2212	H1373	Ink-128	G12C	G1
ACCAAACCAAGTCCCG-1-0	6.98278	0.900331	H1373	Vehicle	G12C	G1
ACCAAACGTACCCAGC-1-0	2.8313	-1.64329	H1373	Vehicle	G12C	G2M
ACCAAACGTCATGCAT-1-0	4.6767	0.669088	H1373	Ink-128	G12C	G1
ACCAAACGTGGACCTC-1-0	-7.70709	-4.79924	Calu-1	Vehicle	G12C	G1
ACCAAACTCTCCGAGG-1-0	-2.76376	-6.71832	LS513	Vehicle	G12D	S
ACCAACAAGTAAGGGA-1-0	7.01285	-1.20184	H1373	ARS-1620+Ink-128	G12C	G1
ACCAACAAGTCGCGAA-1-0	-11.1089	-2.29183	Calu-1	ARS-1620+Galunisertib	G12C	G2M
ACCAACACAGAATTCC-1-0	8.00049	2.30688	H1373	Vehicle	G12C	G2M
ACCAACATCCGTATAG-1-0	6.66384	-4.12631	H1373	ARS-1620	G12C	G1
ACCAACATCGCAATTG-1-0	-8.65036	-0.264682	Calu-1	ARS-1620	G12C	G1
ACCAACATCTTTGGAG-1-0	-2.77345	6.82763	H2030	ARS-1620	G12C	G1
ACCACAAAGGTTTGAA-1-0	-2.72484	9.6119	H2030	ARS-1620+Galunisertib	G12C	G1
ACCACAACACCAGCGT-1-0	7.2336	-1.57119	H1373	Antimycin	G12C	G1
ACCACAACACCGTACG-1-0	-11.5815	-1.06708	Calu-1	Vehicle	G12C	G2M
ACCACAAGTATCGAGG-1-0	-10.417	0.541935	Calu-1	Vehicle	G12C	G2M
ACCACAAGTCTCGACG-1-0	0.378532	-1.02337	H1373	Ink-128	G12C	G1
ACCACAAGTGGCTCTG-1-0	-7.35374	-0.954829	Calu-1	ARS-1620+Ink-128	G12C	G1
ACCACAATCACTTGGA-1-0	2.92994	1.29557	H1373	ARS-1620+Antimycin	G12C	G1
ACCATTTCAATTTCGG-1-0	-0.456228	-9.66822	LS513	ARS-1620+Galunisertib	G12D	G1
ACCATTTCACCCTGAG-1-0	7.61824	1.4455	H1373	Galunisertib	G12C	G1
ACCATTTCATGCTGCG-1-0	-1.96673	11.1189	H2030	ARS-1620	G12C	G1
ACCATTTGTGGCTAGA-1-0	0.0631729	-10.1413	LS513	Galunisertib	G12D	G1
ACCATTTGTTACAGCT-1-0	-10.3677	0.944665	Calu-1	Vehicle	G12C	G2M
ACCATTTTCGATAACC-1-0	0.981495	-0.205802	H1373	Vehicle	G12C	G1
ACCATTTTCTGAGAAA-1-0	6.91152	4.23319	H1373	ARS-1620	G12C	G2M
ACCCAAAAGATGTTCC-1-0	-8.21782	0.238255	Calu-1	Vehicle	G12C	G1
ACCCAAAAGCAAGCCA-1-0	-6.95437	-0.722526	Calu-1	ARS-1620+Ink-128	G12C	G1
ACCCAAAAGCTCCGAC-1-0	-3.08143	6.7949	H2030	ARS-1620+Ink-128	G12C	G1
ACCCAAAAGTAGGTTA-1-0	-8.99237	-2.28735	Calu-1	Galunisertib	G12C	G1
ACCCAAACACAATGTC-1-0	-11.7277	-1.4609	Calu-1	ARS-1620+Antimycin	G12C	G2M
ACCCAAACACACGGAA-1-0	7.7335	-1.83799	H1373	ARS-1620	G12C	G1
ACCCAAACAGTCTCTC-1-0	-0.0367636	-8.84893	LS513	ARS-1620+Antimycin	G12D	G1
ACCCAAAGTGACAGGT-1-0	3.79095	0.0478191	H1373	Vehicle	G12C	G1
ACCCAAATCGGAACTT-1-0	-6.81287	-2.66082	Calu-1	Antimycin	G12C	G1
ACCCAAATCTAACACG-1-0	8.33891	-0.474986	H1373	ARS-1620+Antimycin	G12C	G1
ACCCTCAAGACATCAA-1-0	-11.2952	-2.1757	Calu-1	Antimycin	G12C	G2M
ACCCTCAAGTCCTACA-1-0	-8.12106	-1.07911	Calu-1	ARS-1620+Galunisertib	G12C	G1
ACCCTCACATCCTTCG-1-0	-6.94727	-0.915564	Calu-1	ARS-1620+Galunisertib	G12C	G1
ACCCTCAGTGGCTTGC-1-0	7.13584	-1.64313	H1373	Ink-128	G12C	G1
ACCCTCAGTTATTCTC-1-0	4.11559	-1.79794	H1373	Vehicle	G12C	G1
ACCCTCAGTTCTCGTC-1-0	-1.233	3.50046	H2030	ARS-1620+Antimycin	G12C	G1
ACCCTCATCATCCCGT-1-0	-7.25873	-2.55678	Calu-1	ARS-1620+Galunisertib	G12C	G1
ACCCTCATCGTAGGAG-1-0	-0.53449	7.75509	H2030	ARS-1620+Galunisertib	G12C	G1
ACCCTCATCTCCCAAC-1-0	-2.90319	11.2477	H2030	ARS-1620+Galunisertib	G12C	G1
ACCCTTGAGCATGAAT-1-0	7.95501	-1.37535	H1373	ARS-1620+Galunisertib	G12C	S
ACCCTTGAGGCCCGTT-1-0	-7.11436	-2.0642	Calu-1	ARS-1620	G12C	G1
ACCCTTGCACTACAGT-1-0	1.63572	-12.6035	LS513	Vehicle	G12D	G1
ACCCTTGGTTCAACGT-1-0	-0.991137	11.3601	H2030	Vehicle	G12C	G1
ACCCTTGTCTATTTCG-1-0	8.3883	-1.14852	H1373	ARS-1620+Ink-128	G12C	G1
ACCCTTGTCTTCTCAA-1-0	-8.65616	-4.24419	Calu-1	Vehicle	G12C	G1
ACCTACCCACGGGTAA-1-0	-6.77335	-3.60341	Calu-1	ARS-1620+Antimycin	G12C	G1
ACCTACCGTAAGATCA-1-0	4.68802	-1.44557	H1373	Vehicle	G12C	G1
ACCTGAAAGTAACGAT-1-0	3.22242	1.02387	H1373	ARS-1620+Antimycin	G12C	G1
ACCTGAACAAGGCAAC-1-0	-3.08319	7.21303	H2030	ARS-1620+Ink-128	G12C	G1
ACCTGAACATGGAAGC-1-0	2.19782	-3.38708	H1373	Vehicle	G12C	S
ACCTGAAGTAGTTACC-1-0	7.21753	-1.44473	H1373	ARS-1620+Galunisertib	G12C	G1
ACCTGAAGTTTCGTAG-1-0	0.685375	-1.67822	H1373	Vehicle	G12C	G1
ACCTGTCAGGAGAGTA-1-0	4.16032	-0.351805	H1373	Ink-128	G12C	G1
ACCTGTCCACTCTAGA-1-0	2.42593	-1.66274	H1373	Vehicle	G12C	G1
ACCTGTCCATCAGTGT-1-0	7.4323	1.33616	H1373	Galunisertib	G12C	G1
ACCTGTCCATCCTATT-1-0	7.89556	-1.77825	H1373	ARS-1620+Galunisertib	G12C	G1
ACCTGTCCATCTCCCA-1-0	-2.37648	11.7623	H2030	ARS-1620	G12C	G1
ACCTGTCGTGCTGCAC-1-0	-8.00309	-2.47683	Calu-1	ARS-1620+Galunisertib	G12C	G1
ACCTGTCGTGGACCTC-1-0	-8.89579	-3.66724	Calu-1	Vehicle	G12C	G1
ACCTGTCTCTCAACCC-1-0	-9.84638	-1.16684	Calu-1	Vehicle	G12C	G2M
ACCTGTCTCTTCTGGC-1-0	-2.68393	7.8888	H2030	Vehicle	G12C	G1
ACGATCAAGATCGACG-1-0	-8.49761	0.360953	Calu-1	Antimycin	G12C	G1
ACGATCAAGTCACACT-1-0	0.91383	-2.18847	H1373	Vehicle	G12C	G2M
ACGATCACAACACTAC-1-0	-0.779377	2.77855	H2030	Antimycin	G12C	S
ACGATCATCCGCACTT-1-0	-0.86789	-6.41065	LS513	ARS-1620+Galunisertib	G12D	G1
ACGATGTAGCAGCGAT-1-0	8.04414	-0.157159	H1373	ARS-1620	G12C	G1
ACGATGTAGTAGTGCG-1-0	-6.99162	-2.34075	Calu-1	ARS-1620	G12C	G1
ACGATGTCAAAGGCGT-1-0	8.73716	1.25207	H1373	Vehicle	G12C	G1
ACGATGTCAGACCTAT-1-0	1.81871	-3.19857	H1373	ARS-1620	G12C	G2M
ACGATGTTCATCCCGT-1-0	-1.13977	9.08265	H2030	ARS-1620+Antimycin	G12C	G1
ACGATGTTCCGCTAGG-1-0	8.86491	-0.191336	H1373	Vehicle	G12C	G1
ACGCACGAGCCATATC-1-0	1.78351	-4.49177	H1373	Vehicle	G12C	G2M
ACGCACGCAGCTCATA-1-0	1.27064	-3.72499	H1373	Vehicle	G12C	G2M
ACGGAAGAGATGAATC-1-0	8.0731	-3.24086	H1373	ARS-1620+Ink-128	G12C	G1
ACGGAAGAGTGCGACA-1-0	1.69035	-2.03141	H1373	Vehicle	G12C	G2M
ACGGAAGGTCACTACA-1-0	-2.81802	7.64844	H2030	ARS-1620+Ink-128	G12C	G1
ACGGAAGGTGATCGTT-1-0	-8.94612	-2.43166	Calu-1	Antimycin	G12C	G1
ACGGAAGGTTTCTATC-1-0	5.46867	-1.85056	H1373	Antimycin	G12C	G1
ACGGAAGTCTCCGTGT-1-0	-10.4612	-1.95024	Calu-1	Galunisertib	G12C	G2M
ACGGAAGTCTCTTAAC-1-0	6.56259	1.9962	H1373	ARS-1620+Antimycin	G12C	G1
ACGGGTCAGGTGCATG-1-0	8.94189	1.40829	H1373	Galunisertib	G12C	S
ACGGGTCAGTAGGTTA-1-0	7.04841	-2.23702	H1373	ARS-1620+Ink-128	G12C	G1
ACGGGTCCACCATATG-1-0	9.43031	0.513826	H1373	Vehicle	G12C	S
ACGGGTCTCCTACCAC-1-0	-11.0889	-1.42485	Calu-1	ARS-1620	G12C	G2M
ACGGGTCTCGTCCTTG-1-0	-8.36394	-2.04914	Calu-1	Ink-128	G12C	S
ACGGTCGAGCTGACTT-1-0	7.4898	2.55263	H1373	Vehicle	G12C	G2M
ACGGTCGCAATACCCA-1-0	-7.9095	-4.27094	Calu-1	Vehicle	G12C	G1
ACGGTCGCACCTGCTT-1-0	-12.2802	-2.1601	Calu-1	Vehicle	G12C	G2M
ACGGTCGCACGTCTCT-1-0	-4.88911	-1.55256	Calu-1	ARS-1620+Antimycin	G12C	G2M
ACGGTCGCAGCGCGTT-1-0	8.15658	1.59456	H1373	ARS-1620+Galunisertib	G12C	S
ACGGTCGGTTGCCGCA-1-0	-10.3444	-2.59257	Calu-1	Ink-128	G12C	G1
ACGGTCGTCGGAAGGT-1-0	7.20434	1.03595	H1373	Antimycin	G12C	G1
ACGGTCGTCGTACCTC-1-0	1.18397	-9.41722	LS513	ARS-1620	G12D	G2M
ACGGTCGTCTGAGGCC-1-0	-3.47055	9.08672	H2030	ARS-1620+Galunisertib	G12C	G1
ACGGTTAGTCCAGCCA-1-0	7.90524	-3.33367	H1373	ARS-1620+Ink-128	G12C	G1
ACGGTTATCGATTTCT-1-0	-9.77612	-0.666257	Calu-1	Ink-128	G12C	G2M
ACGTAACAGCGTGCCT-1-0	-2.10857	2.85255	H2030	ARS-1620+Galunisertib	G12C	G1
ACGTAACGTGGCCACT-1-0	-7.56633	-3.80447	Calu-1	Antimycin	G12C	G1
ACGTAACTCTCATTGT-1-0	-2.71956	3.68743	H2030	Vehicle	G12C	G1
ACGTACAAGTAATCCC-1-0	-1.98982	2.84184	H2030	ARS-1620+Ink-128	G12C	G1
ACGTACACACAGTCCG-1-0	-6.40709	-3.22479	Calu-1	ARS-1620+Galunisertib	G12C	G1
ACGTACACAGAAATTG-1-0	3.46677	-0.251269	H1373	Vehicle	G12C	G1
ACGTACACAGTAACAA-1-0	-10.3421	0.86071	Calu-1	Vehicle	G12C	G2M
ACGTACACATCATTGG-1-0	7.61054	3.86032	H1373	ARS-1620	G12C	G2M
ACGTACAGTAAGTCAA-1-0	6.84015	1.04414	H1373	ARS-1620+Galunisertib	G12C	G1
ACGTACAGTATCCTTT-1-0	6.58389	-1.89429	H1373	Vehicle	G12C	G1
ACGTACAGTTCTTGTT-1-0	-2.39507	11.5752	H2030	ARS-1620	G12C	G1
ACGTAGTAGAGCCGAT-1-0	7.78205	2.61975	H1373	Vehicle	G12C	G2M
ACGTAGTCAACCGCCA-1-0	-1.52522	1.81965	H2030	ARS-1620	G12C	S
ACGTAGTCATGACTTG-1-0	1.13555	-2.09073	H1373	Ink-128	G12C	G1
ACGTCCTAGTTACGTC-1-0	-2.14079	9.28117	H2030	ARS-1620+Galunisertib	G12C	G1
ACGTCCTCAACCGCCA-1-0	8.06911	-3.10042	H1373	ARS-1620+Galunisertib	G12C	G1
ACGTCCTCATTCGGGC-1-0	-10.0158	-2.63047	Calu-1	Vehicle	G12C	G1
ACGTCCTTCCCAATAG-1-0	-2.86722	11.3542	H2030	Antimycin	G12C	G1
ACGTCCTTCCCTAGGG-1-0	7.08306	-1.55291	H1373	Ink-128	G12C	G1
ACGTCCTTCCGCCTAT-1-0	1.3654	-4.73247	H1373	Vehicle	G12C	G2M
ACGTCCTTCTGGCTGG-1-0	5.32751	2.76953	H1373	Galunisertib	G12C	G1
ACGTCCTTCTTCCGTG-1-0	0.247577	-9.8275	LS513	ARS-1620+Galunisertib	G12D	G2M
ACGTCCTTCTTGGTGA-1-0	6.16966	1.22961	H1373	Antimycin	G12C	G1
ACGTTCCAGTCAGCCC-1-0	0.926254	-3.23216	H1373	Ink-128	G12C	G1
ACGTTCCCAAGACGAC-1-0	-8.47078	-0.878263	Calu-1	Vehicle	G12C	G1
ACGTTCCGTACGCTAT-1-0	-0.231758	-1.42742	H1373	ARS-1620	G12C	G2M
ACGTTCCTCCGGGACT-1-0	2.48544	-2.50144	H1373	Antimycin	G12C	S
ACGTTCCTCGGCCCAA-1-0	7.49944	2.92414	H1373	Ink-128	G12C	G2M
ACTACGAAGAAGAGCA-1-0	7.67124	-0.841233	H1373	ARS-1620+Galunisertib	G12C	G1
ACTACGAAGCCTCCAG-1-0	1.99056	-2.11764	H1373	ARS-1620+Galunisertib	G12C	G1
ACTACGAAGCGCCCAT-1-0	8.21909	1.85904	H1373	ARS-1620+Antimycin	G12C	G1
ACTACGACAATTGAGA-1-0	-0.674105	7.09659	H2030	Galunisertib	G12C	G1
ACTACGACACGCTTAA-1-0	-0.626689	-6.23395	LS513	ARS-1620+Antimycin	G12D	G2M
ACTACGACATTCGATG-1-0	8.13739	0.317501	H1373	Galunisertib	G12C	G1
ACTACGAGTGAGGATC-1-0	5.35357	1.91332	H1373	Galunisertib	G12C	G1
ACTACGATCCCTTGGT-1-0	6.65593	-1.40925	H1373	ARS-1620+Galunisertib	G12C	G1
ACTACGATCGGAGATG-1-0	5.96644	-4.33425	H1373	ARS-1620+Galunisertib	G12C	G1
ACTACGATCGTGCACG-1-0	-8.53101	-1.86944	Calu-1	ARS-1620	G12C	G1
ACTATCTAGCATGCGA-1-0	6.94122	4.08855	H1373	ARS-1620	G12C	G2M
ACTATCTAGTACTCGT-1-0	-0.970611	7.11888	H2030	ARS-1620	G12C	G1
ACTATCTCATATACCG-1-0	-11.0149	-1.60455	Calu-1	ARS-1620	G12C	G2M
ACTATCTGTAAGGCTG-1-0	6.49845	2.28964	H1373	Antimycin	G12C	G1
ACTATCTTCGCATAGT-1-0	6.8003	4.38573	H1373	Ink-128	G12C	G2M
ACTATCTTCGTCTAAG-1-0	-1.02114	7.56699	H2030	ARS-1620+Galunisertib	G12C	G1
ACTATGGGTACATTGC-1-0	-11.0046	-1.86247	Calu-1	ARS-1620	G12C	S
ACTATGGGTACCTAAC-1-0	7.41066	2.05099	H1373	Vehicle	G12C	G1
ACTATGGGTGACCTGC-1-0	-7.52603	-1.07993	Calu-1	Galunisertib	G12C	G1
ACTATGGGTGCACAAG-1-0	0.129675	7.16566	H2030	Antimycin	G12C	G1
ACTATTCAGCGCCGTT-1-0	-10.4328	0.570869	Calu-1	ARS-1620+Galunisertib	G12C	G2M
ACTATTCAGTATTAGG-1-0	-1.734	10.8233	H2030	ARS-1620+Galunisertib	G12C	G1
ACTATTCCAATCCTTT-1-0	7.26332	-0.331226	H1373	ARS-1620	G12C	G1
ACTATTCGTGAGGAAA-1-0	0.708201	5.89242	H2030	ARS-1620+Antimycin	G12C	G1
ACTATTCGTGTTATCG-1-0	-2.77098	3.47456	H2030	ARS-1620+Ink-128	G12C	G1
ACTATTCTCCCAATAG-1-0	2.37094	1.11976	H1373	Ink-128	G12C	G1
ACTATTCTCTAATTCC-1-0	8.35976	-2.25129	H1373	ARS-1620	G12C	G1
ACTCCCACAACCCTCT-1-0	0.723977	-3.95356	H1373	Ink-128	G12C	G1
ACTCCCATCTTGGAAC-1-0	-0.821742	6.95542	H2030	ARS-1620	G12C	G1
ACTCTCGAGACGGTCA-1-0	-0.278814	-1.12409	H1373	Galunisertib	G12C	S
ACTCTCGAGCATTGAA-1-0	-7.88022	-3.26715	Calu-1	Vehicle	G12C	G1
ACTCTCGAGGAGAGGC-1-0	2.75782	-3.70775	H1373	ARS-1620+Antimycin	G12C	G1
ACTCTCGAGTAGACCG-1-0	9.71242	0.720794	H1373	Vehicle	G12C	G1
ACTCTCGCAATAGGAT-1-0	-0.529853	-4.79344	LS513	ARS-1620	G12D	G1
ACTCTCGCAATGCTCA-1-0	-7.41581	-1.93664	Calu-1	ARS-1620	G12C	G1
ACTCTCGCAGAGAATT-1-0	-7.35626	1.09977	Calu-1	ARS-1620+Galunisertib	G12C	G1
ACTCTCGCATGTTCAG-1-0	6.28787	2.96154	H1373	ARS-1620	G12C	G2M
ACTGATGAGCCACCGT-1-0	2.9066	-2.56411	H1373	Vehicle	G12C	G1
ACTGATGCAGCTGGTC-1-0	6.98671	-3.03837	H1373	ARS-1620+Galunisertib	G12C	G1
ACTGATGCATCGATAC-1-0	7.83654	0.93091	H1373	Vehicle	G12C	G1
ACTGATGCATTCTGTT-1-0	0.359596	-10.3107	LS513	ARS-1620+Galunisertib	G12D	G1
ACTGCAAGTCTGTGAT-1-0	-0.684579	9.29868	H2030	Vehicle	G12C	G2M
ACTGCAAGTGGTATGG-1-0	8.34796	-0.0572242	H1373	ARS-1620+Galunisertib	G12C	G1
ACTGCAATCCTTCTTC-1-0	-2.53868	8.69257	H2030	ARS-1620+Galunisertib	G12C	G1
ACTGCAATCTGCGGGT-1-0	-7.58233	-3.19897	Calu-1	ARS-1620+Galunisertib	G12C	S
ACTGCAATCTGCGTCT-1-0	3.94219	3.02513	H1373	Galunisertib	G12C	S
ACTGTCCCAATAGGGC-1-0	1.3247	-1.83731	H1373	Vehicle	G12C	G2M
ACTGTCCGTACCACGC-1-0	-2.57607	11.0205	H2030	ARS-1620	G12C	G1
ACTGTCCGTCGTATTG-1-0	7.35607	-1.11092	H1373	Galunisertib	G12C	S
ACTGTCCGTGGTCTTA-1-0	3.92414	0.296844	H1373	Vehicle	G12C	G1
ACTGTCCTCCTTCGAC-1-0	1.64176	-2.33487	H1373	Vehicle	G12C	G2M
ACTGTGAAGCCTGAGA-1-0	6.57674	3.71248	H1373	ARS-1620	G12C	G2M
ACTGTGACAGCAGGAT-1-0	1.53159	-1.47835	H1373	Galunisertib	G12C	G1
ACTGTGATCGTGTCAA-1-0	-2.53571	8.95985	H2030	ARS-1620+Galunisertib	G12C	G1
ACTTAGGCACCTGAAT-1-0	-6.56989	1.14312	Calu-1	ARS-1620+Antimycin	G12C	G1
ACTTAGGCAGAAGTTA-1-0	7.72472	2.5102	H1373	Vehicle	G12C	G2M
ACTTAGGGTCCGGATC-1-0	0.220953	-9.7836	LS513	ARS-1620+Ink-128	G12D	G1
ACTTAGGTCCACAGGC-1-0	4.49439	-0.575885	H1373	Vehicle	G12C	S
ACTTAGGTCCCTCGAT-1-0	0.772391	6.62596	H2030	Vehicle	G12C	G1
ACTTATCAGTATGGAT-1-0	-0.368066	-6.81234	LS513	Vehicle	G12D	G2M
ACTTCCGAGCTCTTCC-1-0	0.640482	-0.208595	H1373	Vehicle	G12C	G1
ACTTCCGCAACCGGAA-1-0	-6.71808	-3.52392	Calu-1	ARS-1620+Galunisertib	G12C	G1
ACTTCCGCAACGCATT-1-0	-7.2916	-0.799142	Calu-1	ARS-1620+Ink-128	G12C	G1
ACTTCCGCATATCGGT-1-0	-12.0686	-2.14544	Calu-1	Vehicle	G12C	G2M
ACTTCCGGTGTTACTG-1-0	-9.2157	-2.91505	Calu-1	ARS-1620	G12C	S
ACTTCGCAGCACTCTA-1-0	-9.10988	-2.88075	Calu-1	Vehicle	G12C	S
ACTTCGCCAACCGCCA-1-0	-0.922989	-5.96278	LS513	Vehicle	G12D	G2M
ACTTCGCCAGTCGAGA-1-0	7.58821	-3.35437	H1373	ARS-1620+Galunisertib	G12C	G1
ACTTCGCGTATGCTTG-1-0	3.35793	1.48122	H1373	ARS-1620+Antimycin	G12C	G1
ACTTCGCGTGGCCCAT-1-0	4.94868	1.75859	H1373	Vehicle	G12C	G1
ACTTCGCTCGCCAACG-1-0	6.02547	0.703019	H1373	Galunisertib	G12C	G1
ACTTTCACATACGCAT-1-0	5.0848	-2.309	H1373	ARS-1620+Galunisertib	G12C	G1
ACTTTCAGTAGACTGG-1-0	6.42968	-3.4172	H1373	ARS-1620+Galunisertib	G12C	G1
ACTTTCAGTCACTTCC-1-0	4.73587	2.25658	H1373	ARS-1620+Galunisertib	G12C	G2M
ACTTTCAGTTACCCTC-1-0	-5.63772	-3.13655	Calu-1	ARS-1620+Ink-128	G12C	G1
ACTTTCATCTACTCAT-1-0	-2.79728	11.1007	H2030	Galunisertib	G12C	G1
ACTTTGTAGGCTTTCA-1-0	-2.80748	9.95629	H2030	ARS-1620+Ink-128	G12C	G1
ACTTTGTAGTGCACAG-1-0	1.34038	-0.578664	H1373	Vehicle	G12C	G2M
ACTTTGTCAATACAGA-1-0	6.9604	-1.81647	H1373	ARS-1620+Ink-128	G12C	G1
ACTTTGTCACAATGTC-1-0	3.18521	5.57824	H1373	ARS-1620+Galunisertib	G12C	G1
ACTTTGTCACCAGCCA-1-0	9.04046	-1.44431	H1373	Antimycin	G12C	G1
ACTTTGTGTCTGCCTT-1-0	-10.3034	-1.76087	Calu-1	ARS-1620	G12C	G1
ACTTTGTTCCGTTGAA-1-0	-0.695717	-5.87003	LS513	Vehicle	G12D	G2M
AGAAATGAGACGCTCC-1-0	7.86548	-2.2655	H1373	ARS-1620+Ink-128	G12C	G1
AGAAATGCACGACAAG-1-0	-1.88464	2.49302	H2030	Ink-128	G12C	G1
AGAAATGGTAACAGGC-1-0	-7.68556	-4.76632	Calu-1	Vehicle	G12C	G1
AGAAATGGTAGAATGT-1-0	-1.72913	10.7617	H2030	ARS-1620+Ink-128	G12C	G1
AGAAATGTCATCAGTG-1-0	2.96209	-1.89924	H1373	Vehicle	G12C	G2M
AGAAATGTCTTTGCTA-1-0	-6.51362	-3.70571	Calu-1	ARS-1620+Galunisertib	G12C	G1
AGAACAAAGAGGGTCT-1-0	-2.12483	4.34313	H2030	ARS-1620+Galunisertib	G12C	G1
AGAACAACACGCGTGT-1-0	1.05543	-3.81463	H1373	ARS-1620	G12C	G1
AGAACAACACGTACAT-1-0	4.96161	-2.77156	H1373	Ink-128	G12C	G1
AGAACAAGTGATGAAT-1-0	-6.97155	-4.26738	Calu-1	Galunisertib	G12C	G1
AGAACAATCGCCGAAC-1-0	5.71752	-1.91432	H1373	ARS-1620	G12C	G1
AGAACCTAGAAGTCCG-1-0	6.92753	0.211942	H1373	Vehicle	G12C	G1
AGAACCTAGAATCTAG-1-0	-2.09712	8.75164	H2030	Vehicle	G12C	G1
AGAACCTAGAGATCGC-1-0	8.40542	-0.989975	H1373	ARS-1620+Galunisertib	G12C	G1
AGAACCTAGTCCTGCG-1-0	1.36389	-0.0321748	H1373	ARS-1620+Antimycin	G12C	G1
AGAACCTAGTGACACG-1-0	1.45072	-9.50482	LS513	ARS-1620+Antimycin	G12D	S
AGAACCTCACAGTGAG-1-0	3.94391	5.32097	H1373	Vehicle	G12C	G1
AGAACCTCAGTCAGCC-1-0	6.95683	3.83724	H1373	ARS-1620+Galunisertib	G12C	S
AGAACCTCATCCTAAG-1-0	-3.32074	8.94069	H2030	ARS-1620+Galunisertib	G12C	G1
AGAACCTGTACGAGTG-1-0	1.10002	7.19713	H2030	ARS-1620+Antimycin	G12C	G1
AGAACCTGTCCGTACG-1-0	6.12514	-1.22522	H1373	Vehicle	G12C	G1
AGAACCTTCATGAGAA-1-0	-7.96668	-3.50331	Calu-1	ARS-1620+Antimycin	G12C	G1
AGAACCTTCGTTCTCG-1-0	-7.99488	-4.14704	Calu-1	Vehicle	G12C	G1
AGAAGCGAGCTACAAA-1-0	3.83993	5.30584	H1373	Ink-128	G12C	G1
AGAAGCGAGCTACTGT-1-0	1.1389	-3.62579	H1373	Galunisertib	G12C	G2M
AGAAGCGGTCTAATCG-1-0	-8.0627	-1.1193	Calu-1	ARS-1620+Galunisertib	G12C	G1
AGAAGCGGTGTTCGTA-1-0	-8.2262	-3.42404	Calu-1	ARS-1620	G12C	G1
AGAAGCGTCATTGCCC-1-0	0.105109	7.7285	H2030	ARS-1620+Antimycin	G12C	G1
AGAAGCGTCCCACAGG-1-0	0.5363	5.18265	H2030	ARS-1620+Antimycin	G12C	G2M
AGAAGTAAGCATAGGC-1-0	4.26455	-2.22466	H1373	Vehicle	G12C	G2M
AGAAGTACAACCGATT-1-0	7.27591	-1.07189	H1373	Vehicle	G12C	G1
AGAAGTAGTGGATGAC-1-0	-0.202168	-2.00296	LS513	Vehicle	G12D	G2M
AGAAGTATCAGCTGAT-1-0	-8.47258	-0.983166	Calu-1	ARS-1620+Ink-128	G12C	G1
AGAAGTATCTTCGCTG-1-0	0.257936	-0.392662	H1373	Ink-128	G12C	G1
AGACAAAAGCAGGCAT-1-0	6.26625	2.80351	H1373	Galunisertib	G12C	G2M
AGACAAACAGTCTGGC-1-0	-8.18746	-5.31324	Calu-1	Antimycin	G12C	G1
AGACAAACAGTGACCC-1-0	-8.73268	-0.993013	Calu-1	ARS-1620	G12C	S
AGACAAATCGCGTGAC-1-0	-3.02568	8.46767	H2030	ARS-1620+Galunisertib	G12C	G1
AGACACTAGTGCACTT-1-0	5.92192	1.44015	H1373	ARS-1620+Ink-128	G12C	G1
AGACACTAGTGGCCTC-1-0	5.45221	-3.94667	H1373	Galunisertib	G12C	G1
AGACACTCACCAGCCA-1-0	-8.83013	-0.855745	Calu-1	ARS-1620+Galunisertib	G12C	S
AGACACTGTCAGTCTA-1-0	0.477299	4.83284	H2030	ARS-1620+Antimycin	G12C	G1
AGACACTGTGCAGGAT-1-0	-8.77096	-1.38644	Calu-1	ARS-1620+Galunisertib	G12C	G1
AGACAGGAGTGGATAT-1-0	-6.45328	0.75547	Calu-1	Vehicle	G12C	G1
AGACCATAGCTAATCC-1-0	0.957755	7.50914	H2030	ARS-1620+Antimycin	G12C	G1
AGACCATCAAACACGG-1-0	1.65586	-3.77318	H1373	Antimycin	G12C	G2M
AGACCATCAGCTCCTT-1-0	2.74141	-0.589578	H1373	Vehicle	G12C	G1
AGACCATCATAGAGGC-1-0	-9.34313	-2.95869	Calu-1	ARS-1620+Antimycin	G12C	G2M
AGACCATGTCTTCTAT-1-0	0.900767	-1.64643	H1373	Vehicle	G12C	G1
AGACCATTCTACCCAC-1-0	1.82843	-4.44423	H1373	Galunisertib	G12C	G2M
AGACCCGAGGTACAAT-1-0	3.67429	6.05905	H1373	Galunisertib	G12C	G1
AGACCCGCAAATAGCA-1-0	-1.35957	2.81379	H2030	ARS-1620+Galunisertib	G12C	G1
AGACCCGCACGACGAA-1-0	-0.258317	-0.833698	H1373	ARS-1620+Galunisertib	G12C	S
AGACCCGGTACCCACG-1-0	6.53814	2.06408	H1373	ARS-1620	G12C	G1
AGACCCGGTATTCCTT-1-0	6.90419	-1.08371	H1373	Vehicle	G12C	G1
AGACCCGGTCCTCCAT-1-0	0.83799	-2.45736	H1373	Galunisertib	G12C	S
AGACCCGTCAGGAGAC-1-0	-6.13782	-2.70449	Calu-1	Antimycin	G12C	G1
AGACCCGTCTTCCAGC-1-0	5.82084	2.52952	H1373	Ink-128	G12C	G1
AGACTCAAGCATTGTC-1-0	7.29129	-1.3912	H1373	ARS-1620+Ink-128	G12C	G1
AGACTCACACACTTAG-1-0	6.53285	0.152924	H1373	ARS-1620+Ink-128	G12C	G1
AGACTCAGTATGTGTC-1-0	-8.61566	-3.45962	Calu-1	Ink-128	G12C	G1
AGACTCAGTTGCATGT-1-0	0.286442	-1.80089	H1373	ARS-1620+Galunisertib	G12C	G1
AGACTCATCATGGTAC-1-0	-7.54011	-4.78162	Calu-1	ARS-1620	G12C	G1
AGACTCATCTCCCTAG-1-0	3.07995	-2.53285	H1373	Vehicle	G12C	G2M
AGAGAATCAAGTGCAG-1-0	1.45511	-1.3355	LS513	ARS-1620	G12D	G1
AGAGAATCATAGGAGC-1-0	-0.792915	-5.67318	LS513	Galunisertib	G12D	G1
AGAGAATGTAACTGCT-1-0	8.26723	-1.84468	H1373	ARS-1620+Galunisertib	G12C	G1
AGAGAATGTAGTACGG-1-0	-8.95295	-3.0395	Calu-1	Vehicle	G12C	G1
AGAGAATTCAGTCACA-1-0	-6.56495	-3.2253	Calu-1	ARS-1620+Galunisertib	G12C	G1
AGAGAATTCCTCCACA-1-0	-8.56546	-0.400171	Calu-1	ARS-1620+Antimycin	G12C	G2M
AGAGAGCCACTGCGTG-1-0	-8.23491	1.11332	Calu-1	Vehicle	G12C	G1
AGAGAGCTCCGAACGC-1-0	-3.27503	-6.82594	LS513	ARS-1620+Galunisertib	G12D	G1
AGAGAGCTCTATCGGA-1-0	7.11928	2.1303	H1373	Galunisertib	G12C	S
AGAGCAGCATTGGGAG-1-0	2.80686	-1.7545	H1373	Vehicle	G12C	G1
AGAGCAGGTTGCGTAT-1-0	-8.19534	-1.24996	Calu-1	ARS-1620+Galunisertib	G12C	G1
AGAGCAGTCCGTGGCA-1-0	9.39377	0.784192	H1373	ARS-1620+Antimycin	G12C	G1
AGAGCCCAGGCATCTT-1-0	-0.84776	10.8841	H2030	ARS-1620	G12C	G1
AGAGCCCCACTAAACC-1-0	6.02557	-2.33129	H1373	ARS-1620+Antimycin	G12C	G1
AGAGCCCTCCGAGGCT-1-0	-4.59658	-1.61609	Calu-1	Galunisertib	G12C	G2M
AGAGCCCTCCGTTGGG-1-0	1.10199	-3.7238	H1373	Vehicle	G12C	G2M
AGAGCCCTCGCGGACT-1-0	8.14485	3.03922	H1373	Vehicle	G12C	G2M
AGAGCCCTCTTCCAGC-1-0	1.65164	-12.563	LS513	ARS-1620+Galunisertib	G12D	G1
AGATAGACAAGATGGC-1-0	8.47478	-0.521218	H1373	ARS-1620+Galunisertib	G12C	G1
AGATAGATCAAGCCTA-1-0	8.65611	-0.35932	H1373	Ink-128	G12C	G1
AGATCCAAGAGTGTGC-1-0	7.69793	-1.39324	H1373	Galunisertib	G12C	G1
AGATCCACACAAAGCG-1-0	-8.59554	-1.70928	Calu-1	Vehicle	G12C	G1
AGATCCACACGACAAG-1-0	-2.78659	6.93426	H2030	Galunisertib	G12C	S
AGATCCACATTATGCG-1-0	-0.222818	-9.48549	LS513	ARS-1620+Galunisertib	G12D	G1
AGATCCAGTCTCGACG-1-0	-0.624158	-4.95277	LS513	ARS-1620+Galunisertib	G12D	S
AGATCCAGTGTTTGCA-1-0	7.10535	3.3161	H1373	Galunisertib	G12C	G2M
AGATCCATCGCGAAGA-1-0	7.93992	-2.6182	H1373	ARS-1620+Ink-128	G12C	G1
AGATCCATCTCTCGAC-1-0	6.49739	0.980674	H1373	ARS-1620+Ink-128	G12C	G1
AGATCCATCTGCGAGC-1-0	-7.63639	0.892122	Calu-1	Antimycin	G12C	G1
AGATCGTGTCCCTGTT-1-0	9.85467	0.173735	H1373	ARS-1620+Antimycin	G12C	G1
AGATGAAAGTCTTGGT-1-0	6.29574	-3.24578	H1373	Antimycin	G12C	G1
AGATGAACAGGCACTC-1-0	-0.10596	-10.4226	LS513	ARS-1620+Antimycin	G12D	G1
AGATGAAGTGATACAA-1-0	-5.3702	-2.35574	Calu-1	ARS-1620+Antimycin	G12C	S
AGATGAATCTCGAGTA-1-0	-11.8209	-2.64402	Calu-1	ARS-1620+Antimycin	G12C	G2M
AGATGCTAGAGATGCC-1-0	-7.39989	-3.35979	Calu-1	ARS-1620+Galunisertib	G12C	G1
AGATGCTAGAGTATAC-1-0	8.00789	-2.74714	H1373	ARS-1620+Galunisertib	G12C	G1
AGATGCTAGATAGTCA-1-0	6.66829	2.38178	H1373	ARS-1620+Antimycin	G12C	G1
AGATGCTCAAGCGGAT-1-0	-7.01067	-0.988369	Calu-1	ARS-1620+Ink-128	G12C	G1
AGATGCTCACCAGCTG-1-0	0.905664	-2.82326	H1373	Vehicle	G12C	G2M
AGATGCTTCCACGTAA-1-0	-2.26888	9.7431	H2030	ARS-1620	G12C	G1
AGATGCTTCGACTCCT-1-0	-1.8135	11.9116	H2030	ARS-1620+Antimycin	G12C	G1
AGCATCACACGGTCTG-1-0	6.94274	-0.0804357	H1373	Antimycin	G12C	G1
AGCATCACAGCGAGTA-1-0	-7.47584	-3.71247	Calu-1	ARS-1620+Antimycin	G12C	G1
AGCATCAGTGTCTTCC-1-0	0.725421	-1.45399	H1373	Ink-128	G12C	S
AGCATCATCAACACGT-1-0	-9.82585	-3.37327	Calu-1	ARS-1620+Antimycin	G12C	S
AGCCAATAGAGAAGGT-1-0	0.664277	-3.2826	H1373	Antimycin	G12C	G2M
AGCCAATCAAATGGCG-1-0	6.63084	0.57297	H1373	Ink-128	G12C	G1
AGCCAATCACAGAGAC-1-0	0.949295	-3.88511	H1373	Vehicle	G12C	G1
AGCCAATCATCTTTCA-1-0	6.31329	-2.49718	H1373	ARS-1620+Galunisertib	G12C	G1
AGCCAATGTCGTTGCG-1-0	7.76879	2.71194	H1373	Vehicle	G12C	S
AGCCAATGTGCTTATG-1-0	9.22911	-0.147217	H1373	Antimycin	G12C	G1
AGCCAATGTTCCGCGA-1-0	-2.33576	11.0888	H2030	ARS-1620+Galunisertib	G12C	G1
AGCCAATGTTGGCCTG-1-0	5.41664	2.59962	H1373	Antimycin	G12C	G1
AGCCAATTCATTGGTG-1-0	-6.35938	-3.29402	Calu-1	ARS-1620	G12C	G1
AGCCACGAGCAGTCTT-1-0	-2.71772	9.86241	H2030	ARS-1620	G12C	G1
AGCCACGGTATCATGC-1-0	-6.7238	-1.95137	Calu-1	ARS-1620+Antimycin	G12C	G1
AGCCACGGTCCGGTGT-1-0	-2.53956	4.98157	H2030	Vehicle	G12C	G1
AGCCAGCCACGTAGAG-1-0	-6.90407	-4.76997	Calu-1	ARS-1620+Antimycin	G12C	G1
AGCCAGCCAGAATTCC-1-0	0.0476211	-8.95682	LS513	Vehicle	G12D	G1
AGCCAGCGTACACTCA-1-0	5.26996	1.34282	H1373	Vehicle	G12C	G1
AGCCAGCGTGACTGAG-1-0	-7.7265	-0.145156	Calu-1	ARS-1620+Ink-128	G12C	G1
AGCGATTAGACCTCCG-1-0	-6.52523	-2.84028	Calu-1	Vehicle	G12C	G1
AGCGATTAGGCCCAAA-1-0	1.49724	-4.17458	H1373	Ink-128	G12C	G2M
AGCGATTCAATTGCAC-1-0	-8.54013	1.35261	Calu-1	Vehicle	G12C	G1
AGCGATTCAGAACATA-1-0	7.50738	-1.74878	H1373	ARS-1620+Galunisertib	G12C	G1
AGCGATTCATAACCCA-1-0	-2.88352	3.24299	H2030	Vehicle	G12C	G1
AGCGATTGTCAAGGCA-1-0	4.02608	-1.62401	H1373	Vehicle	G12C	G1
AGCGATTGTCGACTGC-1-0	6.23612	1.51548	H1373	Vehicle	G12C	G1
AGCGATTGTCTGTCCT-1-0	-2.89629	8.51279	H2030	ARS-1620+Ink-128	G12C	G1
AGCGATTGTGGACAGT-1-0	-9.91171	-2.08886	Calu-1	ARS-1620	G12C	S
AGCGATTTCCGCAGTG-1-0	-0.276832	-10.173	LS513	ARS-1620+Antimycin	G12D	G1
AGCGATTTCGCGATCG-1-0	-7.37119	-5.16858	Calu-1	ARS-1620+Galunisertib	G12C	G1
AGCGATTTCGTCTAAG-1-0	-0.409717	5.14355	H2030	Vehicle	G12C	G1
AGCGATTTCTTGGAAC-1-0	6.272	-2.73227	H1373	ARS-1620+Ink-128	G12C	G1
AGCGCCAAGACTTGTC-1-0	6.67847	-4.46407	H1373	ARS-1620	G12C	G1
AGCGCCAAGTGTAGAT-1-0	4.84794	1.50195	H1373	Galunisertib	G12C	G1
AGCGCCACAAACTGCT-1-0	6.39808	2.10845	H1373	ARS-1620+Antimycin	G12C	G1
AGCGCCACATGGGCAA-1-0	-2.52752	2.8466	H2030	ARS-1620+Antimycin	G12C	G1
AGCGCCAGTGAGATAT-1-0	0.677757	-1.78703	H1373	ARS-1620	G12C	G1
AGCGCTGCAAAGGTTA-1-0	-1.39248	9.47148	H2030	Galunisertib	G12C	G1
AGCGCTGCAATCCAGT-1-0	-0.606388	5.17228	H2030	ARS-1620+Galunisertib	G12C	G1
AGCGCTGGTACCGTCG-1-0	-10.3733	0.0827406	Calu-1	ARS-1620	G12C	G2M
AGCGCTGGTGCGAGTA-1-0	-2.51114	7.97452	H2030	Galunisertib	G12C	G1
AGCGCTGGTTCACGAT-1-0	5.55148	1.67477	H1373	ARS-1620	G12C	G1
AGCGCTGTCAACACGT-1-0	9.10635	-0.0245813	H1373	Antimycin	G12C	G1
AGCGCTGTCTCATGGA-1-0	8.1203	-3.114	H1373	Galunisertib	G12C	G1
AGCGTATAGCGTTAGG-1-0	6.96815	1.73659	H1373	ARS-1620	G12C	G2M
AGCGTATCAGGTGTTT-1-0	3.01528	-0.179618	H1373	ARS-1620+Antimycin	G12C	G1
AGCGTATTCGTAGGAG-1-0	-2.0274	4.52717	H2030	ARS-1620+Galunisertib	G12C	G1
AGCGTCGGTCAAGTTC-1-0	-9.4284	-3.56241	Calu-1	Vehicle	G12C	S
AGCTACAAGACATAAC-1-0	1.55554	-4.62495	H1373	Vehicle	G12C	G2M
AGCTACAAGTGGGAAA-1-0	-8.94478	-1.84686	Calu-1	Vehicle	G12C	G1
AGCTACACACAAGCAG-1-0	4.76478	-1.40266	H1373	Vehicle	G12C	G2M
AGCTACAGTAACAGTA-1-0	1.68885	-2.22682	H1373	ARS-1620	G12C	G1
AGCTACATCTAGCCTC-1-0	-9.58602	-1.59159	Calu-1	Vehicle	G12C	G1
AGCTCAAAGAGTCACG-1-0	8.62194	-0.396939	H1373	Vehicle	G12C	G1
AGCTCAAAGCGCCTCA-1-0	0.787215	-9.59745	LS513	ARS-1620+Galunisertib	G12D	S
AGCTCAAGTTCCTACC-1-0	-9.01575	-1.58689	Calu-1	ARS-1620+Antimycin	G12C	G1
AGCTTCCAGCGGTATG-1-0	-7.96847	-2.73237	Calu-1	Galunisertib	G12C	G1
AGCTTCCCAATCCAGT-1-0	-4.63713	-2.11213	Calu-1	Vehicle	G12C	G1
AGCTTCCCACATTACG-1-0	0.599006	-3.79415	H1373	Galunisertib	G12C	G1
AGCTTCCCACGGGCTT-1-0	-1.8537	3.18251	H2030	Antimycin	G12C	G1
AGGAAATAGTAAACTG-1-0	0.989395	-3.9566	H1373	Vehicle	G12C	G1
AGGAAATGTTCCTTGC-1-0	7.55136	-0.350362	H1373	ARS-1620	G12C	G1
AGGAAATTCGCTCTCA-1-0	2.57407	0.215888	H1373	ARS-1620+Antimycin	G12C	G2M
AGGAAATTCTTTACAC-1-0	1.09098	-3.00632	H1373	ARS-1620	G12C	G2M
AGGAATAGTTCCACGG-1-0	-0.329765	10.5765	H2030	ARS-1620+Antimycin	G12C	G1
AGGACGACACACCAGC-1-0	6.50936	2.98288	H1373	ARS-1620+Antimycin	G12C	G1
AGGACGACACATTGTG-1-0	7.45785	-1.57041	H1373	ARS-1620	G12C	G1
AGGACGACAGGTCCCA-1-0	-7.26277	-2.14217	Calu-1	Galunisertib	G12C	G1
AGGACGAGTAATTAGG-1-0	7.36133	-1.75451	H1373	ARS-1620+Ink-128	G12C	G1
AGGACGATCAAGCCGC-1-0	0.812184	-1.72203	H1373	ARS-1620+Galunisertib	G12C	G1
AGGACTTCACAACGCC-1-0	-9.40686	0.981173	Calu-1	Vehicle	G12C	S
AGGACTTCATGTCAGT-1-0	-9.88237	-2.74493	Calu-1	ARS-1620+Antimycin	G12C	S
AGGAGGTGTATCCTCC-1-0	-3.01351	9.99575	H2030	ARS-1620+Ink-128	G12C	G1
AGGAGGTGTATGGAGC-1-0	6.78721	-3.75225	H1373	ARS-1620	G12C	G1
AGGATAACAGAAGCTG-1-0	7.18592	1.13981	H1373	Antimycin	G12C	G1
AGGATAACAGGTCAAG-1-0	0.609586	7.39112	H2030	Galunisertib	G12C	G1
AGGATAAGTATACCTG-1-0	-9.97229	-2.8625	Calu-1	Vehicle	G12C	S
AGGATAAGTTCGCGTG-1-0	-11.1426	-0.700948	Calu-1	ARS-1620	G12C	G2M
AGGATAATCCCTGTTG-1-0	7.67442	7.34004e-06	H1373	Ink-128	G12C	G1
AGGATAATCTCCTGCA-1-0	-8.33139	1.46373	Calu-1	Vehicle	G12C	G1
AGGATCTAGTGGTGGT-1-0	0.444809	-0.554185	H1373	ARS-1620	G12C	S
AGGATCTCAATTGGTC-1-0	-0.74826	-10.4842	LS513	Galunisertib	G12D	G1
AGGATCTGTCCACTCT-1-0	3.71803	-0.0168098	H1373	ARS-1620	G12C	G1
AGGCATTAGGTTACCT-1-0	1.13022	-3.54018	H1373	ARS-1620+Antimycin	G12C	G2M
AGGCATTGTCGTTATG-1-0	-2.61473	9.11698	H2030	ARS-1620+Galunisertib	G12C	G1
AGGCCACAGCACGATG-1-0	-6.32979	-3.28966	Calu-1	ARS-1620+Galunisertib	G12C	S
AGGCCACAGTTACGGG-1-0	-6.3875	-2.99168	Calu-1	ARS-1620+Galunisertib	G12C	G1
AGGCCACGTAAGCAAT-1-0	-7.25301	-0.810611	Calu-1	ARS-1620+Ink-128	G12C	G1
AGGCCACTCCTTGGAA-1-0	-3.30475	8.92935	H2030	ARS-1620+Galunisertib	G12C	G1
AGGCTGCCACGTAACT-1-0	6.07499	-0.499796	H1373	Vehicle	G12C	S
AGGCTGCCAGTGTACT-1-0	-0.277467	-6.86073	LS513	Vehicle	G12D	G2M
AGGCTGCGTATGTCCA-1-0	-12.0724	-1.94908	Calu-1	Galunisertib	G12C	G2M
AGGCTGCGTCTACGAT-1-0	-0.65372	-5.01955	LS513	ARS-1620+Galunisertib	G12D	G1
AGGCTGCTCGACATAC-1-0	6.89575	2.12952	H1373	Galunisertib	G12C	S
AGGGAGTAGCAATAGT-1-0	-0.0502119	-10.8774	LS513	ARS-1620+Galunisertib	G12D	G1
AGGGAGTAGTAACCTC-1-0	-0.397118	-0.814251	H1373	Vehicle	G12C	S
AGGGAGTGTGGCCACT-1-0	0.457649	6.34949	H2030	Antimycin	G12C	G1
AGGGAGTGTTTGTTCT-1-0	-4.66312	-2.09906	Calu-1	Galunisertib	G12C	G1
AGGGAGTTCCATCAGA-1-0	-10.4063	-2.81788	Calu-1	ARS-1620	G12C	G1
AGGGAGTTCTCACGAA-1-0	3.26866	1.10152	H1373	ARS-1620+Ink-128	G12C	G1
AGGGCCTCAAGACCGA-1-0	3.36084	5.82678	H1373	ARS-1620	G12C	G1
AGGGCCTCAAGCACCC-1-0	0.537338	-3.79244	H1373	ARS-1620+Galunisertib	G12C	G1
AGGGCCTCACTTGTCC-1-0	-10.6691	-1.57865	Calu-1	Vehicle	G12C	G2M
AGGGCCTGTATCCTTT-1-0	1.33975	-4.58713	H1373	ARS-1620	G12C	G2M
AGGGCCTGTCAGACTT-1-0	-11.7169	-0.872635	Calu-1	Galunisertib	G12C	G2M
AGGGCCTGTCTCTCAC-1-0	0.353073	-0.951613	H1373	Galunisertib	G12C	S
AGGGCCTGTGCTAGCC-1-0	6.69337	3.52477	H1373	Antimycin	G12C	G2M
AGGGCCTGTGTTACAC-1-0	-6.97403	-4.4809	Calu-1	ARS-1620+Antimycin	G12C	G1
AGGGCCTTCTAACGCA-1-0	7.23129	-1.96447	H1373	ARS-1620+Galunisertib	G12C	G1
AGGGCTCAGAGGCTGT-1-0	0.38164	-3.03059	H1373	ARS-1620	G12C	S
AGGGCTCAGCATCAAA-1-0	6.07275	1.41781	H1373	Antimycin	G12C	G1
AGGGCTCCACATCCCT-1-0	1.61533	-0.617042	H1373	ARS-1620+Galunisertib	G12C	G2M
AGGGCTCGTACCCGCA-1-0	7.28989	-3.09422	H1373	ARS-1620	G12C	G1
AGGGCTCGTTAACCTG-1-0	0.0752023	6.86282	H2030	Galunisertib	G12C	G1
AGGGCTCTCACCCATC-1-0	5.84313	-3.68763	H1373	Antimycin	G12C	G1
AGGGCTCTCTGGCCAG-1-0	0.742401	6.06777	H2030	ARS-1620	G12C	G1
AGGGTCCAGGCCCACT-1-0	1.74822	-12.1047	LS513	Vehicle	G12D	G1
AGGGTCCAGGTTCACT-1-0	5.26166	2.57546	H1373	ARS-1620+Antimycin	G12C	G1
AGGGTCCCAACTTCTT-1-0	-7.66229	-4.21454	Calu-1	Vehicle	G12C	G1
AGGGTCCTCACAAGGG-1-0	7.8426	0.365161	H1373	ARS-1620+Galunisertib	G12C	S
AGGGTCCTCACGGAGA-1-0	8.77116	-0.952375	H1373	ARS-1620+Galunisertib	G12C	G1
AGGGTGAAGCAGTAAT-1-0	8.86404	0.567066	H1373	ARS-1620+Antimycin	G12C	G1
AGGGTGAAGGGCCCTT-1-0	7.03683	2.97892	H1373	Vehicle	G12C	G2M
AGGGTGACACAGCTTA-1-0	2.10058	-3.15136	H1373	Antimycin	G12C	G2M
AGGGTGACACAGGATG-1-0	-0.711269	10.3446	H2030	Antimycin	G12C	G1
AGGGTGAGTAACATGA-1-0	7.61665	-2.85563	H1373	ARS-1620+Galunisertib	G12C	G1
AGGGTGAGTCTCCCTA-1-0	1.28053	-3.33885	H1373	ARS-1620+Antimycin	G12C	G1
AGGGTGATCCGTGACG-1-0	8.2953	2.98149	H1373	ARS-1620+Galunisertib	G12C	G2M
AGGGTGATCGACGAGA-1-0	-7.22592	-2.23785	Calu-1	ARS-1620+Galunisertib	G12C	G1
AGGGTGATCGTACACA-1-0	7.19987	-1.9769	H1373	ARS-1620	G12C	G1
AGGGTTTCAAGAGATT-1-0	-9.57023	-2.8004	Calu-1	Galunisertib	G12C	G1
AGGGTTTCACAGAGCA-1-0	2.12498	-3.95855	H1373	Antimycin	G12C	G1
AGGGTTTGTCACGCTG-1-0	7.1067	-3.19231	H1373	ARS-1620+Galunisertib	G12C	G1
AGGTAGGAGATACGAT-1-0	0.992499	-4.34441	H1373	ARS-1620	G12C	G2M
AGGTAGGAGCCGTAAG-1-0	0.931725	-1.58446	H1373	Vehicle	G12C	S
AGGTAGGAGGTGCTAG-1-0	-0.658308	-6.23645	LS513	Vehicle	G12D	G1
AGGTAGGCAACGATCT-1-0	8.54039	-2.34103	H1373	Galunisertib	G12C	G1
AGGTAGGCAAGGAGTC-1-0	-7.90797	1.32554	Calu-1	ARS-1620	G12C	G1
AGGTAGGCATCACCAA-1-0	5.55474	1.92211	H1373	ARS-1620+Antimycin	G12C	G1
AGGTAGGCATCTAACG-1-0	7.30603	-2.18027	H1373	ARS-1620	G12C	G1
AGGTAGGTCGCTGACG-1-0	0.501779	7.64194	H2030	ARS-1620+Ink-128	G12C	G1
AGGTAGGTCGGTAACT-1-0	7.03173	4.62525	H1373	ARS-1620	G12C	G2M
AGGTAGGTCTTCGTGC-1-0	6.70592	-2.03112	H1373	ARS-1620+Galunisertib	G12C	G1
AGGTCATAGTAAAGCT-1-0	1.38839	-2.55008	H1373	Galunisertib	G12C	G1
AGGTCATCAAGCCCAC-1-0	1.70915	-1.87078	H1373	Vehicle	G12C	S
AGGTCATGTCTTTATC-1-0	6.23467	4.21788	H1373	Ink-128	G12C	G2M
AGGTCATGTGCCCAGT-1-0	-8.52759	-1.27008	Calu-1	ARS-1620+Galunisertib	G12C	S
AGGTCATTCGAGCACC-1-0	-6.67283	1.09217	Calu-1	Vehicle	G12C	G1
AGGTCTAAGAAGAGCA-1-0	6.37515	1.01631	H1373	Galunisertib	G12C	G1
AGGTCTAAGACGGTCA-1-0	-7.73884	0.0370633	Calu-1	ARS-1620+Ink-128	G12C	G1
AGGTCTACAACTCGAT-1-0	-0.427744	-10.5751	LS513	Galunisertib	G12D	G1
AGGTCTACAGGCTCTG-1-0	6.86592	-2.4876	H1373	ARS-1620+Galunisertib	G12C	G1
AGGTCTAGTAACTTCG-1-0	-0.241973	-2.85267	H1373	ARS-1620+Galunisertib	G12C	G2M
AGGTCTATCCATCGTC-1-0	7.62926	-3.46479	H1373	ARS-1620+Galunisertib	G12C	G1
AGGTCTATCCTGTACC-1-0	7.04405	1.17644	H1373	ARS-1620	G12C	G1
AGGTGTTAGAGCCTGA-1-0	-0.260915	-6.8504	LS513	ARS-1620+Antimycin	G12D	S
AGGTGTTAGCAGATAT-1-0	9.25641	0.474333	H1373	ARS-1620+Antimycin	G12C	G1
AGGTGTTAGTAACCGG-1-0	1.65774	-1.13862	H1373	ARS-1620	G12C	S
AGGTGTTAGTGCTCAT-1-0	-8.42732	-3.21307	Calu-1	ARS-1620	G12C	G1
AGGTGTTGTACGGGAT-1-0	3.97725	-2.43642	H1373	Galunisertib	G12C	G1
AGGTGTTGTCTTCAAG-1-0	8.02544	-2.2354	H1373	ARS-1620	G12C	G1
AGGTGTTGTTTCACAG-1-0	0.435016	-10.7045	LS513	Vehicle	G12D	G1
AGGTTACAGCTTCTAG-1-0	8.12412	-0.0642769	H1373	Vehicle	G12C	G1
AGGTTACAGGATAATC-1-0	1.81296	-12.3384	LS513	Galunisertib	G12D	G1
AGGTTACGTATCTCTT-1-0	4.58731	1.54562	H1373	Vehicle	G12C	S
AGGTTACGTCGCACAC-1-0	-0.312558	8.57575	H2030	Ink-128	G12C	G1
AGGTTACTCAATCGGT-1-0	-6.79808	-2.84312	Calu-1	ARS-1620+Ink-128	G12C	G1
AGGTTGTAGAGTCTGG-1-0	-7.56104	-2.99785	Calu-1	ARS-1620+Ink-128	G12C	G1
AGGTTGTCACAGCCTG-1-0	-6.75462	-3.89977	Calu-1	Antimycin	G12C	G1
AGGTTGTGTTGGAGAC-1-0	6.84343	-1.59153	H1373	Antimycin	G12C	G1
AGGTTGTTCAGGAACG-1-0	-7.77194	1.54743	Calu-1	Galunisertib	G12C	G1
AGGTTGTTCAGTAGGG-1-0	-5.49111	-2.40395	Calu-1	Antimycin	G12C	G1
AGGTTGTTCTATTCGT-1-0	5.85542	3.01367	H1373	Galunisertib	G12C	G2M
AGTAACCAGACGAAGA-1-0	-9.34376	-3.31164	Calu-1	Vehicle	G12C	S
AGTAACCAGCAACTTC-1-0	-0.0337901	6.29031	H2030	ARS-1620+Ink-128	G12C	G1
AGTAACCCAAGGATGC-1-0	-0.536346	7.67614	H2030	ARS-1620+Antimycin	G12C	G1
AGTAACCCAGAAGCGT-1-0	8.87157	-1.1462	H1373	ARS-1620	G12C	G1
AGTAACCGTACGATCT-1-0	-6.81032	-4.48355	Calu-1	ARS-1620+Antimycin	G12C	G1
AGTAACCGTCTGCGCA-1-0	-8.12442	-5.29954	Calu-1	Vehicle	G12C	G1
AGTAACCTCAGCACCG-1-0	5.8178	-3.96902	H1373	ARS-1620+Ink-128	G12C	G1
AGTAACCTCTTTCCAA-1-0	1.00916	-10.1841	LS513	ARS-1620+Galunisertib	G12D	S
AGTACCACAACAGCCC-1-0	9.96697	0.397022	H1373	ARS-1620+Antimycin	G12C	G1
AGTACCAGTACTAAGA-1-0	-6.89836	-4.35812	Calu-1	ARS-1620+Galunisertib	G12C	S
AGTACCAGTCTCTCTG-1-0	5.95542	3.14236	H1373	Vehicle	G12C	S
AGTACCAGTTTAGACC-1-0	4.66453	-1.69738	H1373	Vehicle	G12C	G1
AGTACTGAGTATGAGT-1-0	-0.571174	9.69323	H2030	Vehicle	G12C	G2M
AGTACTGAGTTGCGCC-1-0	-2.31108	9.97209	H2030	ARS-1620+Galunisertib	G12C	G1
AGTACTGGTGGCCACT-1-0	-1.60269	3.28915	H2030	ARS-1620+Galunisertib	G12C	G1
AGTACTGTCGGTAAGG-1-0	-9.90601	-1.84972	Calu-1	Vehicle	G12C	G2M
AGTACTGTCTGCGTCT-1-0	-1.95738	9.19286	H2030	ARS-1620+Ink-128	G12C	G1
AGTAGCTAGAATTTGG-1-0	-10.5951	-2.30774	Calu-1	Ink-128	G12C	S
AGTAGCTAGCAAGTCG-1-0	1.87343	-0.9395	H1373	Vehicle	G12C	S
AGTAGCTTCATTGCGA-1-0	-1.4779	11.731	H2030	ARS-1620+Antimycin	G12C	G1
AGTAGCTTCGCCGAGT-1-0	5.15337	-1.83558	H1373	Antimycin	G12C	G1
AGTAGTCAGACGCCCT-1-0	-6.81666	1.53043	Calu-1	ARS-1620	G12C	G1
AGTAGTCAGCACCGTC-1-0	-7.93126	1.01236	Calu-1	Vehicle	G12C	G1
AGTAGTCCAAAGCACG-1-0	-1.18658	1.39117	H2030	Galunisertib	G12C	G1
AGTAGTCTCATCACCC-1-0	8.95076	0.562268	H1373	ARS-1620+Antimycin	G12C	G1
AGTAGTCTCCTTGACC-1-0	3.70952	-0.994836	H1373	ARS-1620+Galunisertib	G12C	G1
AGTCAACTCACCTCGT-1-0	-7.11665	-0.848996	Calu-1	ARS-1620	G12C	G1
AGTCAACTCGGTATGT-1-0	8.06061	-1.71672	H1373	ARS-1620+Galunisertib	G12C	G1
AGTCACAAGCATTTGC-1-0	5.67751	2.49398	H1373	ARS-1620+Galunisertib	G12C	S
AGTCACACAGAGTCAG-1-0	4.18752	-2.41789	H1373	ARS-1620	G12C	G1
AGTCACACAGTAACCT-1-0	5.08756	2.73509	H1373	Vehicle	G12C	G2M
AGTCACAGTTAGTTCG-1-0	-7.69806	-4.39152	Calu-1	ARS-1620+Antimycin	G12C	G1
AGTCATGAGGTTCTTG-1-0	-7.29356	-2.16877	Calu-1	ARS-1620+Galunisertib	G12C	G1
AGTCATGAGTCGAAGC-1-0	7.85092	2.2332	H1373	ARS-1620+Galunisertib	G12C	G2M
AGTCATGCACAGTGTT-1-0	7.49044	0.823269	H1373	Vehicle	G12C	G1
AGTCATGCATGGAATA-1-0	-6.90125	-4.01502	Calu-1	ARS-1620+Galunisertib	G12C	G1
AGTCATGGTGAAGCGT-1-0	0.736939	-10.6239	LS513	Vehicle	G12D	G1
AGTCATGTCATGGGAG-1-0	9.44325	0.638908	H1373	ARS-1620+Antimycin	G12C	G1
AGTCATGTCTACTCAT-1-0	0.548765	9.51468	H2030	Ink-128	G12C	G2M
AGTCTCCAGCGTTGTT-1-0	0.734343	-1.48602	H1373	Galunisertib	G12C	G1
AGTCTCCCACGTGTGC-1-0	-0.206709	6.40184	H2030	Vehicle	G12C	G1
AGTCTCCCAGAGGCTA-1-0	7.02629	-1.9329	H1373	Antimycin	G12C	G1
AGTCTCCGTTGGCCGT-1-0	2.45565	-3.88475	H1373	Galunisertib	G12C	G1
AGTGACTAGACAGCGT-1-0	6.47174	4.14319	H1373	Antimycin	G12C	G2M
AGTGACTAGCTAAGTA-1-0	-6.79979	-4.69677	Calu-1	ARS-1620	G12C	G1
AGTGACTAGGAGAGGC-1-0	-9.80194	-0.218553	Calu-1	Galunisertib	G12C	G2M
AGTGACTAGGTCGTAG-1-0	4.34917	3.38114	H1373	ARS-1620	G12C	G2M
AGTGACTAGTACTGGG-1-0	-1.2669	10.8419	H2030	ARS-1620+Galunisertib	G12C	G1
AGTGACTCATCGGATT-1-0	2.17461	-3.71622	H1373	Antimycin	G12C	G1
AGTGACTGTCTCACGG-1-0	9.67975	0.446022	H1373	ARS-1620	G12C	G1
AGTGACTGTTAAACAG-1-0	8.443	-2.03922	H1373	Antimycin	G12C	G1
AGTGACTGTTCTCCAC-1-0	3.60144	3.48308	H1373	Galunisertib	G12C	G2M
AGTGACTGTTGGGTAG-1-0	3.48991	5.7617	H1373	Vehicle	G12C	G1
AGTGACTTCCCGTGAG-1-0	-2.38078	8.54078	H2030	ARS-1620+Ink-128	G12C	G1
AGTGACTTCCTTCAGC-1-0	1.60947	-0.89117	H1373	Vehicle	G12C	G1
AGTGACTTCGGACCAC-1-0	-9.62973	-2.28432	Calu-1	Galunisertib	G12C	G1
AGTGATCAGCGGTAGT-1-0	5.4207	1.38123	H1373	Ink-128	G12C	S
AGTGATCAGGTCGCCT-1-0	-1.2017	9.50325	H2030	Vehicle	G12C	S
AGTGATCCAATTTCGG-1-0	-8.89411	-1.30298	Calu-1	ARS-1620+Galunisertib	G12C	G1
AGTGATCTCGACATCA-1-0	5.69624	3.16657	H1373	Antimycin	G12C	G1
AGTGATCTCGTTCCCA-1-0	4.00759	-2.49346	H1373	ARS-1620+Galunisertib	G12C	G1
AGTGCCGCAAGATCCT-1-0	-0.652591	-6.19838	LS513	Vehicle	G12D	G1
AGTGCCGGTGTTAACC-1-0	4.41557	-0.283648	H1373	Antimycin	G12C	G1
AGTGCCGTCACTTATC-1-0	6.56002	-4.25283	H1373	Galunisertib	G12C	G1
AGTGCCGTCAGTGCGC-1-0	7.15024	1.45658	H1373	ARS-1620+Antimycin	G12C	G1
AGTGCCGTCCGTAGTA-1-0	-2.24652	3.55479	H2030	ARS-1620+Galunisertib	G12C	G1
AGTGCCGTCGATAACC-1-0	7.85821	-3.21557	H1373	Galunisertib	G12C	S
AGTGTTGAGTGCAAAT-1-0	0.975264	-2.88093	H1373	Vehicle	G12C	G1
AGTGTTGGTTGCCGAC-1-0	-8.32905	-3.34275	Calu-1	Vehicle	G12C	S
AGTGTTGGTTGTGGAG-1-0	2.70827	-1.03713	H1373	Galunisertib	G12C	G2M
AGTGTTGTCAGTGCGC-1-0	5.07179	0.610464	H1373	Ink-128	G12C	G1
AGTTAGCCAAAGCACG-1-0	1.66157	-0.839245	H1373	Vehicle	G12C	G2M
AGTTAGCCACAAGGTG-1-0	2.83583	0.991201	H1373	Antimycin	G12C	G1
AGTTAGCCACAGTCAT-1-0	-6.99554	-0.830768	Calu-1	ARS-1620+Galunisertib	G12C	G1
AGTTAGCCAGGGTCTC-1-0	1.96419	-12.1402	LS513	Galunisertib	G12D	S
AGTTAGCGTAGCGATG-1-0	-9.32746	-2.73753	Calu-1	ARS-1620+Antimycin	G12C	G1
AGTTAGCTCTTACGGA-1-0	6.69277	2.73585	H1373	Galunisertib	G12C	G1
AGTTCCCCACGTGTGC-1-0	-6.86804	1.44247	Calu-1	Vehicle	G12C	G1
AGTTCCCCAGTTCCAA-1-0	-9.59929	-3.14416	Calu-1	Vehicle	G12C	S
AGTTCCCGTAATGTGA-1-0	3.16618	1.57241	H1373	Antimycin	G12C	G1
AGTTCCCGTGCTCGTG-1-0	4.51783	-0.344188	H1373	Vehicle	G12C	G1
AGTTCCCGTTTGACAC-1-0	-2.06371	11.3499	H2030	Antimycin	G12C	G1
AGTTCCCTCGTAGGGA-1-0	-0.139452	-10.6575	LS513	ARS-1620+Antimycin	G12D	G1
AGTTCCCTCTACCACC-1-0	8.30937	1.77092	H1373	Galunisertib	G12C	G2M
AGTTCGAGTCACATTG-1-0	1.91141	-2.93149	H1373	Galunisertib	G12C	G1
AGTTCGATCTGTAACG-1-0	-8.30537	-5.50997	Calu-1	Vehicle	G12C	G1
ATACCGAAGCTGAGCA-1-0	-0.972571	3.14812	H2030	ARS-1620+Ink-128	G12C	G1
ATACCGAAGTCACTAC-1-0	8.15426	0.937302	H1373	Vehicle	G12C	G1
ATACCGAGTAGAATGT-1-0	5.44033	0.415107	H1373	ARS-1620+Ink-128	G12C	G1
ATACCGAGTCGAACGA-1-0	-9.01464	-0.812181	Calu-1	Vehicle	G12C	G1
ATACCGAGTCTATGAC-1-0	0.563081	-3.24945	H1373	Vehicle	G12C	G1
ATACCGAGTGCTAGCC-1-0	-11.4641	-2.36653	Calu-1	Vehicle	G12C	G2M
ATACCGATCTCGGTAA-1-0	3.34748	-0.68075	H1373	ARS-1620+Galunisertib	G12C	G1
ATACCTTAGCGTTAGG-1-0	-2.02317	10.2428	H2030	ARS-1620	G12C	G1
ATACCTTAGTAGACCG-1-0	-6.88659	-3.83668	Calu-1	ARS-1620	G12C	G1
ATACCTTCAGCACAAG-1-0	-6.33929	-3.33412	Calu-1	ARS-1620+Galunisertib	G12C	G1
ATACCTTGTGTTGAGG-1-0	7.85547	3.14207	H1373	ARS-1620+Antimycin	G12C	G2M
ATACCTTGTTCGATTG-1-0	-1.54186	1.38911	H2030	ARS-1620+Antimycin	G12C	G1
ATACCTTTCGATTGAC-1-0	-1.78898	2.50737	H2030	ARS-1620+Ink-128	G12C	G1
ATACTTCAGGTCCTGC-1-0	2.38234	-4.14722	H1373	Vehicle	G12C	S
ATACTTCCATCATCTT-1-0	1.86732	-3.02713	H1373	Vehicle	G12C	G1
ATACTTCGTATGAAAC-1-0	0.541805	-1.37219	H1373	Vehicle	G12C	G1
ATACTTCGTCGAAACG-1-0	-7.49777	-3.53844	Calu-1	ARS-1620+Antimycin	G12C	G1
ATACTTCGTTACGCCG-1-0	-2.8595	-6.37168	LS513	ARS-1620+Galunisertib	G12D	S
ATACTTCTCGCCTCTA-1-0	-2.81476	11.5357	H2030	ARS-1620	G12C	G1
ATAGACCAGCGACTGA-1-0	7.17393	2.10993	H1373	Antimycin	G12C	G1
ATAGACCAGGTTACAA-1-0	0.633823	-1.42284	H1373	Galunisertib	G12C	S
ATAGACCAGTCATGAA-1-0	6.48771	-1.63401	H1373	ARS-1620+Galunisertib	G12C	G1
ATAGACCAGTCTGCGC-1-0	4.15914	0.131764	H1373	Vehicle	G12C	G1
ATAGACCGTGTCCCTT-1-0	8.38859	2.79955	H1373	Galunisertib	G12C	G2M
ATAGACCTCACGGAGA-1-0	0.532205	-1.56062	H1373	ARS-1620+Galunisertib	G12C	G1
ATAGACCTCGTGTGGC-1-0	7.34652	-3.63592	H1373	ARS-1620	G12C	G1
ATAGAGAAGAATCTAG-1-0	0.0101731	5.26733	H2030	ARS-1620+Ink-128	G12C	G1
ATAGAGAAGTTACTCG-1-0	0.129174	4.95118	H2030	ARS-1620+Ink-128	G12C	G1
ATAGAGACAGGTTCCG-1-0	-7.9677	-3.67853	Calu-1	Vehicle	G12C	G1
ATAGAGATCGGCATAT-1-0	6.43141	0.0670815	H1373	Vehicle	G12C	G2M
ATAGAGATCTGCCTGT-1-0	8.57616	0.27977	H1373	ARS-1620+Galunisertib	G12C	G1
ATAGGCTAGCGACTTT-1-0	7.06931	-2.78303	H1373	ARS-1620+Galunisertib	G12C	G1
ATAGGCTCACGTCGTG-1-0	7.00858	3.02216	H1373	Ink-128	G12C	G2M
ATAGGCTGTATTGAGA-1-0	7.16908	2.81845	H1373	Vehicle	G12C	G2M
ATAGGCTGTTCCACGG-1-0	1.28813	-9.92895	LS513	Vehicle	G12D	G1
ATAGGCTTCAAAGGAT-1-0	-10.799	-2.77508	Calu-1	ARS-1620	G12C	G2M
ATAGGCTTCCATGAGT-1-0	-6.5541	-3.18071	Calu-1	Galunisertib	G12C	G1
ATAGGCTTCGCCAATA-1-0	-9.14462	-1.05172	Calu-1	Vehicle	G12C	S
ATATCCTAGACCACGA-1-0	5.70872	-0.159684	H1373	Vehicle	G12C	G1
ATATCCTGTCGCACGT-1-0	-7.28004	-1.55925	Calu-1	ARS-1620	G12C	G1
ATATCCTTCACCTACC-1-0	8.02553	-2.19358	H1373	ARS-1620+Galunisertib	G12C	G1
ATCACAGCAAACAGGC-1-0	-9.59311	-2.69123	Calu-1	Vehicle	G12C	G1
ATCACAGCAACCTAAC-1-0	1.43978	-4.70616	H1373	Vehicle	G12C	G2M
ATCACAGCAAGAATAC-1-0	2.36391	-3.62994	H1373	Galunisertib	G12C	G1
ATCACAGCACCGTACG-1-0	6.67145	-3.25876	H1373	ARS-1620	G12C	G1
ATCACAGGTATGAAGT-1-0	0.618252	-10.8435	LS513	ARS-1620+Ink-128	G12D	G1
ATCACAGGTCACAATC-1-0	8.06527	-1.77986	H1373	ARS-1620+Ink-128	G12C	G1
ATCACAGGTGCGGCTT-1-0	6.31907	-0.623801	H1373	ARS-1620	G12C	G1
ATCACAGGTTGGACCC-1-0	-0.978383	11.3584	H2030	ARS-1620+Antimycin	G12C	G1
ATCACAGGTTGGTAGG-1-0	-7.97402	-1.79258	Calu-1	ARS-1620+Galunisertib	G12C	S
ATCACAGTCATCGTAG-1-0	7.35296	-1.52558	H1373	Antimycin	G12C	G1
ATCACAGTCCTGTACC-1-0	8.99526	2.3221	H1373	ARS-1620	G12C	G2M
ATCACGAAGCGCCATC-1-0	-6.75183	1.37557	Calu-1	Vehicle	G12C	G1
ATCACGACACCCTGAG-1-0	-2.88076	8.68635	H2030	ARS-1620	G12C	G1
ATCACGACACCTTCCA-1-0	-9.16665	-2.3728	Calu-1	ARS-1620+Antimycin	G12C	G1
ATCACGACAGCGGTTC-1-0	-1.25326	6.6028	H2030	Vehicle	G12C	G1
ATCACGACATCAGCGC-1-0	-0.941936	-5.66119	LS513	Vehicle	G12D	G1
ATCACGAGTATTGACC-1-0	-11.1112	-2.69491	Calu-1	Antimycin	G12C	S
ATCACTTAGAGAAGGT-1-0	-9.1572	-2.95105	Calu-1	ARS-1620	G12C	G1
ATCACTTAGATGTAGT-1-0	-0.153957	3.89539	H2030	Ink-128	G12C	G1
ATCACTTAGTAAACAC-1-0	-3.21948	8.20294	H2030	ARS-1620	G12C	G1
ATCACTTAGTAGACAT-1-0	5.32735	-0.504799	H1373	Vehicle	G12C	G2M
ATCACTTAGTTACGAA-1-0	5.23985	-1.29628	H1373	Ink-128	G12C	G1
ATCACTTCATAGAGGC-1-0	6.3445	2.61881	H1373	Vehicle	G12C	G1
ATCACTTGTGAGCAGT-1-0	3.83731	2.56334	H1373	ARS-1620+Antimycin	G12C	G2M
ATCACTTTCCGTAGGC-1-0	3.69359	1.77075	H1373	Vehicle	G12C	G1
ATCACTTTCGGTGTTA-1-0	6.73769	2.06183	H1373	Vehicle	G12C	G1
ATCAGGTAGTATGACA-1-0	-0.655346	-10.3585	LS513	ARS-1620	G12D	G1
ATCAGGTCACGACTAT-1-0	1.43294	-2.59396	H1373	ARS-1620+Antimycin	G12C	G2M
ATCAGGTTCAACTTTC-1-0	6.30589	4.21379	H1373	Vehicle	G12C	G2M
ATCAGGTTCGGCGATC-1-0	-0.30623	-10.5765	LS513	ARS-1620+Antimycin	G12D	G1
ATCATTCAGACCAAAT-1-0	1.03878	9.72601	H2030	Galunisertib	G12C	G1
ATCATTCAGGTGCCAA-1-0	-4.81499	-1.66561	Calu-1	Vehicle	G12C	G1
ATCATTCAGTATGATG-1-0	0.266737	4.74611	H2030	ARS-1620+Antimycin	G12C	G1
ATCATTCCATGCCGGT-1-0	1.4388	-4.30945	H1373	Galunisertib	G12C	G2M
ATCATTCGTCCGACGT-1-0	6.76879	1.49775	H1373	Galunisertib	G12C	S
ATCATTCGTCGCAGTC-1-0	6.44997	-3.34789	H1373	ARS-1620+Galunisertib	G12C	G1
ATCATTCGTGCAATAA-1-0	8.08322	-0.995172	H1373	Antimycin	G12C	G1
ATCATTCGTTCTTCAT-1-0	-8.30363	-4.09682	Calu-1	Vehicle	G12C	G1
ATCCACCCAGTTCCAA-1-0	-2.84021	10.1337	H2030	ARS-1620	G12C	G1
ATCCACCGTCATAACC-1-0	-2.85489	11.3143	H2030	Antimycin	G12C	G1
ATCCACCGTCGCTGCA-1-0	0.634465	-1.99727	H1373	Vehicle	G12C	G1
ATCCACCTCACAACCA-1-0	-2.64405	10.4961	H2030	Antimycin	G12C	G1
ATCCACCTCGGACGTC-1-0	8.59062	0.468663	H1373	Vehicle	G12C	G1
ATCCACCTCGTTCTCG-1-0	6.4684	-3.3861	H1373	Galunisertib	G12C	G1
ATCCATTAGTCTGGAG-1-0	8.83549	-1.50345	H1373	ARS-1620+Galunisertib	G12C	G1
ATCCATTCAGCTGTAT-1-0	5.90897	-2.71209	H1373	ARS-1620+Ink-128	G12C	G1
ATCCATTCATGAGTAA-1-0	-6.89585	-1.1266	Calu-1	ARS-1620+Ink-128	G12C	G1
ATCCATTCATTAAAGG-1-0	-7.25752	-4.36361	Calu-1	Vehicle	G12C	G1
ATCCATTTCCTGTTAT-1-0	-6.59676	-2.48845	Calu-1	ARS-1620+Galunisertib	G12C	G1
ATCCATTTCTAGACCA-1-0	5.27955	3.72916	H1373	Vehicle	G12C	G2M
ATCCCTGAGCCGATTT-1-0	1.07899	-3.80635	H1373	Vehicle	G12C	G2M
ATCCCTGAGGCGTTAG-1-0	6.94017	-4.04655	H1373	Antimycin	G12C	G1
ATCCCTGTCTTCGTGC-1-0	6.27699	0.955457	H1373	Vehicle	G12C	G1
ATCCGTCCAACCAACT-1-0	-7.63504	0.540979	Calu-1	ARS-1620+Antimycin	G12C	G1
ATCCGTCGTAATGATG-1-0	-8.51767	0.719618	Calu-1	ARS-1620+Antimycin	G12C	G1
ATCCGTCGTACCACGC-1-0	-0.463675	-10.5895	LS513	ARS-1620+Galunisertib	G12D	G1
ATCCGTCTCCGATAAC-1-0	-2.08031	2.72887	H2030	ARS-1620+Ink-128	G12C	G1
ATCCGTCTCTTGCAGA-1-0	1.09764	-4.64502	H1373	Vehicle	G12C	G2M
ATCCTATGTAGAGGAA-1-0	7.93464	2.87824	H1373	Vehicle	G12C	G2M
ATCCTATGTGTTAGCT-1-0	-10.3975	0.862614	Calu-1	ARS-1620+Antimycin	G12C	G2M
ATCCTATTCAGCTGAT-1-0	-0.861163	-6.02229	LS513	Vehicle	G12D	G2M
ATCCTATTCCAGTACA-1-0	-10.6373	-2.52504	Calu-1	Vehicle	G12C	G2M
ATCCTATTCCCAGCGA-1-0	7.26028	-2.8907	H1373	ARS-1620+Galunisertib	G12C	G1
ATCCTATTCCGATCGG-1-0	3.01544	-0.738048	H1373	ARS-1620+Galunisertib	G12C	G1
ATCGATGAGTCTTCCC-1-0	0.569966	-0.180476	H1373	Vehicle	G12C	S
ATCGATGCAAGTTCCA-1-0	7.41037	-2.09047	H1373	ARS-1620+Antimycin	G12C	G1
ATCGATGTCCGTAGGC-1-0	-8.13628	0.225886	Calu-1	Vehicle	G12C	G1
ATCGCCTAGCATCTTG-1-0	4.58108	5.01346	H1373	ARS-1620+Ink-128	G12C	G1
ATCGCCTAGTTCACTG-1-0	2.0282	-1.98598	H1373	Antimycin	G12C	G1
ATCGCCTCAATTGAGA-1-0	6.14428	-1.91967	H1373	Ink-128	G12C	G1
ATCGCCTCATAGGAGC-1-0	8.16426	0.413461	H1373	Galunisertib	G12C	G1
ATCGCCTGTGATTCAC-1-0	-8.3018	-1.06764	Calu-1	ARS-1620+Galunisertib	G12C	G1
ATCGCCTGTTGTGGCC-1-0	-7.52943	-0.31776	Calu-1	ARS-1620+Ink-128	G12C	G1
ATCGCCTTCAAGAATG-1-0	-11.3572	-2.71132	Calu-1	ARS-1620	G12C	S
ATCGCCTTCCGCATAA-1-0	-3.01809	2.97464	H2030	ARS-1620	G12C	G1
ATCGCCTTCGAGAGCA-1-0	1.98475	-4.55051	H1373	ARS-1620+Antimycin	G12C	G1
ATCGCCTTCTTAGCAG-1-0	4.43571	-1.31003	H1373	Vehicle	G12C	G1
ATCGGATAGAGTGAAG-1-0	-8.74637	-3.25677	Calu-1	Galunisertib	G12C	G1
ATCGGATCAATGGCCC-1-0	-7.03893	-3.75911	Calu-1	ARS-1620+Galunisertib	G12C	G1
ATCGGATCAGAGGGTT-1-0	1.33689	-4.74512	H1373	ARS-1620+Antimycin	G12C	G2M
ATCGGATGTACACGTT-1-0	-10.9866	-2.53215	Calu-1	Vehicle	G12C	G2M
ATCGGATTCTTCGACC-1-0	-8.29766	-5.09889	Calu-1	Antimycin	G12C	G1
ATCGGCGAGAAAGTCT-1-0	-1.28768	3.35228	H2030	Vehicle	G12C	S
ATCGGCGAGTCATTGC-1-0	-7.68451	1.63694	Calu-1	ARS-1620+Galunisertib	G12C	G1
ATCGGCGCACAGTATC-1-0	8.28984	1.68448	H1373	Antimycin	G12C	S
ATCGGCGGTAGTCGGA-1-0	-0.716536	-6.09523	LS513	Galunisertib	G12D	G1
ATCGGCGTCCTAGCCT-1-0	6.24907	0.759458	H1373	ARS-1620+Galunisertib	G12C	G1
ATCGGCGTCTCCGTGT-1-0	8.88642	-1.74118	H1373	ARS-1620	G12C	G1
ATCGTAGAGTTCATGC-1-0	7.55524	0.1531	H1373	ARS-1620+Galunisertib	G12C	S
ATCGTAGCAGACATCT-1-0	0.0106403	-0.773977	H1373	ARS-1620+Galunisertib	G12C	G1
ATCGTAGCAGAGCGTA-1-0	8.7911	-1.75155	H1373	ARS-1620+Galunisertib	G12C	G1
ATCGTAGCATCGTGCG-1-0	-1.57924	2.63337	H2030	ARS-1620	G12C	G1
ATCGTAGGTATCATGC-1-0	-8.90476	-1.59676	Calu-1	Galunisertib	G12C	S
ATCGTAGGTCGCGTCA-1-0	-0.63587	-6.66731	LS513	Vehicle	G12D	G2M
ATCGTAGGTTTCGCTC-1-0	-8.07052	-2.66798	Calu-1	Antimycin	G12C	S
ATCGTAGTCTTCACAT-1-0	-1.39026	3.03628	H2030	ARS-1620+Galunisertib	G12C	G2M
ATCGTCCAGCCAGACA-1-0	-0.0910824	-9.51829	LS513	ARS-1620+Galunisertib	G12D	S
ATCGTCCAGCTACGTT-1-0	-0.0906101	-6.75989	LS513	Vehicle	G12D	G2M
ATCGTCCCAACCTAAC-1-0	-7.78106	-2.06832	Calu-1	ARS-1620	G12C	G1
ATCGTCCCAAGTGGTG-1-0	8.88837	-2.04995	H1373	Ink-128	G12C	G1
ATCGTCCCATGTAACC-1-0	-4.66542	-1.80428	Calu-1	Vehicle	G12C	G1
ATCGTCCTCCGTGCGA-1-0	4.08549	-1.72105	H1373	Vehicle	G12C	G1
ATCGTGACATGGGTTT-1-0	-2.84372	9.17066	H2030	ARS-1620+Ink-128	G12C	G1
ATCGTGAGTTGAGAGC-1-0	5.89132	0.61549	H1373	Ink-128	G12C	G1
ATCGTGATCAACACGT-1-0	-1.31892	11.1942	H2030	Antimycin	G12C	G1
ATCTCTACAGAGTGTG-1-0	-2.32328	11.1444	H2030	ARS-1620	G12C	G1
ATCTCTAGTATGGGAC-1-0	7.37976	-2.68409	H1373	ARS-1620+Galunisertib	G12C	G1
ATCTCTAGTGCATGTT-1-0	-6.18531	-3.16771	Calu-1	ARS-1620+Galunisertib	G12C	G1
ATCTTCAAGATTCGCT-1-0	-2.27686	8.11568	H2030	ARS-1620+Galunisertib	G12C	G1
ATCTTCAAGTTGCATC-1-0	7.47277	1.71414	H1373	Vehicle	G12C	G2M
ATCTTCACACTGTTCC-1-0	7.6993	-1.57609	H1373	Galunisertib	G12C	G1
ATCTTCAGTACAGAAT-1-0	8.72257	-0.943503	H1373	Antimycin	G12C	G1
ATCTTCATCTCGCTTG-1-0	-9.07163	-3.11387	Calu-1	ARS-1620+Antimycin	G12C	G1
ATGAAAGCAGTCCGTG-1-0	-10.9878	-1.37275	Calu-1	Vehicle	G12C	G2M
ATGAAAGTCATGTCTT-1-0	9.05273	-1.17801	H1373	ARS-1620+Galunisertib	G12C	G1
ATGAAAGTCCGACATA-1-0	3.98672	-0.286354	H1373	ARS-1620+Antimycin	G12C	G1
ATGAAAGTCTCCAATT-1-0	1.48069	-2.79413	H1373	Galunisertib	G12C	S
ATGAAAGTCTGCATGA-1-0	2.41642	-4.11562	H1373	ARS-1620+Antimycin	G12C	G1
ATGACCAAGTCGCGAA-1-0	7.76801	2.2643	H1373	Vehicle	G12C	G2M
ATGACCAAGTTCATCG-1-0	-10.1525	-0.928769	Calu-1	ARS-1620	G12C	S
ATGACCAAGTTCTCTT-1-0	8.17489	0.665074	H1373	Galunisertib	G12C	S
ATGACCACACAATGAA-1-0	-8.23473	0.509314	Calu-1	Antimycin	G12C	S
ATGACCAGTGTTTGCA-1-0	6.00079	-2.49612	H1373	ARS-1620	G12C	G1
ATGACCAGTTTCGCTC-1-0	-6.64919	-3.22003	Calu-1	ARS-1620	G12C	G1
ATGAGGGGTGTCATCA-1-0	1.1442	-4.31535	H1373	ARS-1620	G12C	G1
ATGAGGGTCAGTGTGT-1-0	-7.58386	-4.32056	Calu-1	Vehicle	G12C	G1
ATGAGTCAGGTAGCCA-1-0	4.84059	-0.911907	H1373	ARS-1620+Ink-128	G12C	G1
ATGAGTCCAGCTATTG-1-0	-1.21516	4.35448	H2030	ARS-1620+Ink-128	G12C	G1
ATGAGTCCAGTTGAAA-1-0	5.99191	1.354	H1373	ARS-1620	G12C	G1
ATGAGTCGTACACTCA-1-0	-2.13746	11.0012	H2030	ARS-1620+Galunisertib	G12C	G1
ATGAGTCGTCGCGTCA-1-0	5.98147	2.93938	H1373	ARS-1620	G12C	G1
ATGAGTCGTGGGTTGA-1-0	9.84369	0.498102	H1373	ARS-1620+Antimycin	G12C	G1
ATGAGTCTCGTCGCTT-1-0	7.32944	-2.42786	H1373	ARS-1620	G12C	G1
ATGATCGAGCAGCAGT-1-0	-7.33527	-0.354836	Calu-1	Antimycin	G12C	G1
ATGATCGAGGTGCAGT-1-0	0.607484	-3.05451	H1373	Vehicle	G12C	G1
ATGATCGCACCATTCC-1-0	5.55027	0.02593	H1373	Ink-128	G12C	G1
ATGATCGCACCCTTGT-1-0	-0.401755	7.55221	H2030	Antimycin	G12C	G1
ATGATCGCAGACTGCC-1-0	1.42754	-4.03283	H1373	ARS-1620+Antimycin	G12C	G2M
ATGATCGCATTGACCA-1-0	5.13375	2.0901	H1373	Ink-128	G12C	S
ATGATCGGTCGGTGTC-1-0	-6.98393	-0.769967	Calu-1	ARS-1620+Ink-128	G12C	G1
ATGATCGTCGCCTAGG-1-0	6.62928	0.370896	H1373	Galunisertib	G12C	G1
ATGCATGCAATGCAGG-1-0	-6.95353	1.44649	Calu-1	ARS-1620+Ink-128	G12C	G1
ATGCCTCCACCTTCGT-1-0	8.90667	1.34953	H1373	Antimycin	G12C	S
ATGCCTCCACTTCAAG-1-0	7.79161	-1.93396	H1373	ARS-1620+Galunisertib	G12C	G1
ATGCCTCGTACTCGCG-1-0	-0.611174	-1.91326	LS513	ARS-1620+Galunisertib	G12D	G1
ATGCGATAGAAGATCT-1-0	-8.87331	-3.46822	Calu-1	Antimycin	G12C	G1
ATGCGATAGACAGCGT-1-0	-2.09599	7.25236	H2030	ARS-1620+Galunisertib	G12C	G1
ATGCGATCACGCCACA-1-0	8.55154	-2.48526	H1373	ARS-1620+Galunisertib	G12C	G1
ATGCGATCAGAAATTG-1-0	3.59838	4.23113	H1373	Antimycin	G12C	G1
ATGCGATCATTGCTTT-1-0	-2.95736	7.60049	H2030	ARS-1620+Ink-128	G12C	G1
ATGCGATGTGCGTTTA-1-0	-1.23206	1.04468	H2030	ARS-1620+Ink-128	G12C	S
ATGCGATGTTCGGCTG-1-0	6.98785	1.75242	H1373	ARS-1620+Antimycin	G12C	G1
ATGCGATTCCTTCAGC-1-0	8.67778	2.38728	H1373	ARS-1620+Antimycin	G12C	G2M
ATGCGATTCGCCACTT-1-0	3.49019	1.90598	H1373	Antimycin	G12C	G1
ATGGAGGCAACACGTT-1-0	-1.35441	6.99486	H2030	ARS-1620+Galunisertib	G12C	G1
ATGGAGGGTGAGTTGG-1-0	-0.563105	-5.26302	LS513	ARS-1620	G12D	G1
ATGGAGGTCCCGGTAG-1-0	-2.02129	-5.92082	LS513	ARS-1620+Galunisertib	G12D	G1
ATGGAGGTCTCATTAC-1-0	-0.222805	1.18653	H2030	ARS-1620	G12C	S
ATGGAGGTCTTCCACG-1-0	7.69743	2.73446	H1373	Antimycin	G12C	G1
ATGGATCAGACTGGGT-1-0	8.03537	-2.8798	H1373	ARS-1620	G12C	G1
ATGGATCAGGTTTACC-1-0	-7.04882	1.20208	Calu-1	ARS-1620	G12C	G1
ATGGATCCATAGATGA-1-0	8.33004	-0.912289	H1373	Antimycin	G12C	G1
ATGGATCCATGCGGTC-1-0	-0.662372	6.7666	H2030	ARS-1620+Galunisertib	G12C	G1
ATGGATCCATGGGCAA-1-0	7.42735	-0.881752	H1373	Galunisertib	G12C	G1
ATGGATCTCCCTAGGG-1-0	-3.05988	7.78384	H2030	ARS-1620+Galunisertib	G12C	G1
ATGGATCTCGAATGCT-1-0	1.1231	-2.38129	H1373	Galunisertib	G12C	G1
ATGGATCTCGCAATGT-1-0	-1.33307	3.47616	H2030	Galunisertib	G12C	S
ATGGGAGGTCGAACGA-1-0	-2.51024	3.97504	H2030	ARS-1620	G12C	G1
ATGGGAGTCGGCTTCT-1-0	7.58876	-1.41426	H1373	ARS-1620	G12C	G1
ATGGGTTAGTAGTGCG-1-0	-11.3572	-1.07948	Calu-1	Vehicle	G12C	G2M
ATGGGTTCACAACCGC-1-0	-1.05599	3.47703	H2030	ARS-1620	G12C	G1
ATGGGTTCACCACATA-1-0	-8.87861	-2.9241	Calu-1	ARS-1620+Galunisertib	G12C	G1
ATGGGTTCAGGGACTA-1-0	-3.16076	-6.62521	LS513	ARS-1620+Antimycin	G12D	G1
ATGGGTTGTCATACCA-1-0	6.42423	-0.80496	H1373	Vehicle	G12C	G1
ATGGTTGAGACATGCG-1-0	-0.532534	-4.40552	LS513	Vehicle	G12D	G1
ATGGTTGAGCTCAGAG-1-0	7.92914	-1.21345	H1373	ARS-1620	G12C	G1
ATGGTTGAGTCATGGG-1-0	-10.3969	-2.38749	Calu-1	Ink-128	G12C	G2M
ATGGTTGCAGTGAGCA-1-0	-10.8336	-1.31852	Calu-1	ARS-1620+Ink-128	G12C	G2M
ATGGTTGCATATGCGT-1-0	1.92132	-2.00045	H1373	Antimycin	G12C	G2M
ATGGTTGGTACACTCA-1-0	7.19925	-1.71003	H1373	ARS-1620+Galunisertib	G12C	G1
ATGGTTGGTCCGACGT-1-0	7.69623	-2.28275	H1373	ARS-1620+Galunisertib	G12C	G1
ATGTCCCAGAGGCGGA-1-0	9.28896	0.512888	H1373	ARS-1620+Antimycin	G12C	G1
ATGTCCCCACTGAGGA-1-0	2.20715	-1.20281	H1373	Vehicle	G12C	G1
ATGTCCCCATAGGTAA-1-0	0.653849	-10.9826	LS513	ARS-1620+Antimycin	G12D	G1
ATGTCCCCATGACTCA-1-0	0.385267	-9.96779	LS513	Ink-128	G12D	G1
ATGTCTTAGGGCAGTT-1-0	0.46868	-0.409913	H1373	Vehicle	G12C	S
ATGTCTTCACAAGCCC-1-0	4.33192	-1.74514	H1373	Vehicle	G12C	G2M
ATGTCTTGTATCGATC-1-0	5.14345	-0.109717	H1373	Ink-128	G12C	G1
ATGTCTTGTGAGACGT-1-0	6.17084	1.12777	H1373	Antimycin	G12C	G1
ATGTCTTGTGTTTACG-1-0	-11.7082	-1.87001	Calu-1	Vehicle	G12C	G2M
ATGTCTTTCCTCACCA-1-0	-11.2037	-2.88821	Calu-1	ARS-1620+Antimycin	G12C	S
ATTACCTAGTACTGTC-1-0	2.5852	-2.3766	H1373	Vehicle	G12C	G2M
ATTACCTCACTTCATT-1-0	-10.9276	-1.40968	Calu-1	Galunisertib	G12C	G2M
ATTACCTCAGCTGCCA-1-0	5.05567	-0.488796	H1373	ARS-1620	G12C	G1
ATTACCTGTCGAAACG-1-0	7.46842	3.26772	H1373	ARS-1620+Antimycin	G12C	G2M
ATTACCTGTCTGCATA-1-0	1.32931	-4.15385	H1373	ARS-1620+Galunisertib	G12C	S
ATTACCTTCTATGTGG-1-0	0.836752	-3.25231	H1373	Vehicle	G12C	S
ATTACTCAGCAACTTC-1-0	-2.2091	7.77841	H2030	Antimycin	G12C	G1
ATTACTCAGTGTTCAC-1-0	3.82111	-1.19902	H1373	Vehicle	G12C	S
ATTACTCCAATGTCTG-1-0	1.09107	-4.37237	H1373	Ink-128	G12C	G1
ATTACTCGTCTGTTAG-1-0	-7.27471	1.9405	Calu-1	Vehicle	G12C	G1
ATTACTCGTGCCTGAC-1-0	-0.814714	-6.36206	LS513	ARS-1620+Antimycin	G12D	G2M
ATTACTCTCCGGGACT-1-0	5.88584	-2.04101	H1373	Antimycin	G12C	G1
ATTACTCTCTAAGCGT-1-0	-0.795602	-5.56891	LS513	ARS-1620+Galunisertib	G12D	G2M
ATTATCCAGCAGTCTT-1-0	-1.92125	11.3744	H2030	ARS-1620+Galunisertib	G12C	G1
ATTATCCAGTTACGAA-1-0	1.88263	-0.358475	H1373	Ink-128	G12C	G2M
ATTATCCCATCTCCCA-1-0	2.1917	-1.91086	H1373	ARS-1620	G12C	G1
ATTATCCGTCTTCATT-1-0	-3.15751	10.2529	H2030	ARS-1620+Ink-128	G12C	G1
ATTATCCGTTAGGAGC-1-0	-3.04405	-6.42681	LS513	Galunisertib	G12D	G1
ATTATCCTCAGACTGT-1-0	5.72436	-1.6789	H1373	ARS-1620+Ink-128	G12C	G1
ATTATCCTCTTGATTC-1-0	4.81977	-1.62746	H1373	ARS-1620	G12C	G1
ATTCACTCAGGTTACT-1-0	-1.5117	9.28844	H2030	Antimycin	G12C	G2M
ATTCACTGTAACTGCT-1-0	6.01377	2.47007	H1373	Ink-128	G12C	S
ATTCACTGTGATCATC-1-0	7.97278	0.539957	H1373	ARS-1620+Antimycin	G12C	G1
ATTCACTTCAAACCCA-1-0	0.0431459	7.961	H2030	ARS-1620	G12C	G1
ATTCACTTCATTATCC-1-0	5.85238	-2.39774	H1373	ARS-1620+Galunisertib	G12C	G1
ATTCACTTCTTTCGAT-1-0	-0.864205	-5.51109	LS513	Vehicle	G12D	G1
ATTCAGGAGCTACGTT-1-0	-8.39296	-3.38625	Calu-1	Ink-128	G12C	G1
ATTCAGGCATGGCACC-1-0	1.65929	-4.57106	H1373	Vehicle	G12C	G2M
ATTCAGGGTCGACTTA-1-0	-0.587133	-1.2335	H1373	ARS-1620	G12C	G1
ATTCAGGTCCCGAATA-1-0	8.46393	3.18528	H1373	Ink-128	G12C	G2M
ATTCATCAGTCATCGT-1-0	4.93955	-0.885801	H1373	Vehicle	G12C	G1
ATTCATCCAGCTAACT-1-0	-7.26193	-0.00112261	Calu-1	Vehicle	G12C	G1
ATTCATCGTGGAATGC-1-0	1.52142	9.55821	H2030	ARS-1620+Galunisertib	G12C	G1
ATTCATCGTTAACAGA-1-0	-11.7613	-2.28784	Calu-1	Vehicle	G12C	G2M
ATTCCATCACCAGCTG-1-0	2.13295	-2.85886	H1373	ARS-1620	G12C	S
ATTCCATGTTGTGGCC-1-0	4.60188	-0.424656	H1373	ARS-1620	G12C	G1
ATTCCATTCACCTCGT-1-0	-8.78855	-3.16229	Calu-1	ARS-1620	G12C	G1
ATTCCATTCCCGAGTG-1-0	8.34342	0.464375	H1373	Vehicle	G12C	G1
ATTCCATTCTACCAGA-1-0	-8.07353	-3.0315	Calu-1	Antimycin	G12C	G1
ATTCCATTCTGAACGT-1-0	7.51358	1.13233	H1373	ARS-1620+Galunisertib	G12C	S
ATTCCCGCAACTGTGT-1-0	0.720392	-10.5168	LS513	ARS-1620	G12D	G1
ATTCCCGCAAGCGATG-1-0	-5.04909	-2.0463	Calu-1	ARS-1620+Galunisertib	G12C	G1
ATTCCCGCACATGTTG-1-0	6.40835	-2.85468	H1373	ARS-1620+Galunisertib	G12C	G1
ATTCCCGCACTATCGA-1-0	7.51937	2.85279	H1373	Vehicle	G12C	G2M
ATTCCCGCAGGAATCG-1-0	-10.0266	0.224214	Calu-1	ARS-1620	G12C	G2M
ATTCCCGCAGGGTCTC-1-0	7.501	-2.86386	H1373	ARS-1620+Galunisertib	G12C	G1
ATTCCCGCATCGCTAA-1-0	-8.27406	-2.17286	Calu-1	ARS-1620	G12C	G1
ATTCCCGTCTGGCCTT-1-0	0.851016	-11.7251	LS513	ARS-1620	G12D	G1
ATTCCTAAGACTACGG-1-0	1.50727	-11.9932	LS513	ARS-1620+Antimycin	G12D	G1
ATTCCTAAGAGCAGTC-1-0	2.58568	-3.964	H1373	Vehicle	G12C	S
ATTCCTAAGAGTTCGG-1-0	6.19426	-0.820875	H1373	ARS-1620+Galunisertib	G12C	G1
ATTCCTAAGATGGCGT-1-0	7.76423	-1.76916	H1373	ARS-1620	G12C	G1
ATTCCTATCAGGAAAT-1-0	1.77445	-2.72415	H1373	ARS-1620+Ink-128	G12C	S
ATTCCTATCCACGGAC-1-0	-1.21022	11.1661	H2030	ARS-1620+Antimycin	G12C	G1
ATTCCTATCCCAACTC-1-0	7.23549	-1.39937	H1373	ARS-1620+Galunisertib	G12C	G1
ATTCCTATCTATCGGA-1-0	5.39328	0.279949	H1373	ARS-1620+Ink-128	G12C	G2M
ATTCGTTGTGGCCACT-1-0	-7.29063	-3.22916	Calu-1	ARS-1620	G12C	G1
ATTCGTTGTGTCATTG-1-0	4.65922	2.36749	H1373	Antimycin	G12C	G1
ATTCGTTTCACTCTTA-1-0	8.65959	0.382664	H1373	ARS-1620+Galunisertib	G12C	G1
ATTCTACCAATGGCCC-1-0	7.59315	-2.43299	H1373	ARS-1620	G12C	G1
ATTCTACCACACCGAC-1-0	5.15727	-0.0803564	H1373	ARS-1620	G12C	G1
ATTCTACCACGTGAGA-1-0	-0.978187	2.10645	H2030	ARS-1620+Galunisertib	G12C	G1
ATTCTACTCGCAGAGA-1-0	-3.44856	8.97435	H2030	ARS-1620+Galunisertib	G12C	G1
ATTCTACTCTGAGATC-1-0	5.60537	1.49955	H1373	Galunisertib	G12C	G1
ATTCTTGAGACCTGGA-1-0	2.39842	-1.46539	H1373	ARS-1620+Antimycin	G12C	G1
ATTCTTGAGACGAGCT-1-0	8.4092	-1.11298	H1373	ARS-1620+Galunisertib	G12C	G1
ATTCTTGGTACGAGCA-1-0	0.4434	-2.12905	H1373	ARS-1620+Galunisertib	G12C	S
ATTCTTGGTGGCTCTG-1-0	8.1686	-1.64735	H1373	ARS-1620	G12C	G1
ATTCTTGTCCATTCAT-1-0	-0.15158	-2.28846	H1373	ARS-1620	G12C	G2M
ATTGGGTAGTCTGTAC-1-0	-3.23954	8.94815	H2030	ARS-1620+Galunisertib	G12C	G1
ATTGGGTCACTAGTAC-1-0	-2.13112	2.33428	H2030	ARS-1620+Galunisertib	G12C	G1
ATTGGGTCACTCGATA-1-0	7.83299	0.55167	H1373	Vehicle	G12C	G1
ATTGGGTCAGTGGGTA-1-0	6.90573	-4.20704	H1373	ARS-1620	G12C	G1
ATTGGGTGTATTGCCA-1-0	6.317	0.491772	H1373	ARS-1620+Antimycin	G12C	G1
ATTGGGTGTTTCCATT-1-0	3.03402	2.00678	H1373	Vehicle	G12C	G1
ATTGTTCAGAGTATAC-1-0	-2.70075	-6.63019	LS513	ARS-1620+Ink-128	G12D	G1
ATTGTTCAGCGGGTAT-1-0	6.78081	4.7396	H1373	Ink-128	G12C	G2M
ATTGTTCAGCTGTACT-1-0	1.97031	-1.95448	H1373	ARS-1620+Galunisertib	G12C	G1
ATTGTTCCAACCGCTG-1-0	-7.83461	-0.740997	Calu-1	ARS-1620+Ink-128	G12C	G1
ATTGTTCCACAAATAG-1-0	0.159148	-10.3377	LS513	Vehicle	G12D	G1
ATTGTTCGTTCACGAT-1-0	6.38691	-2.72992	H1373	Galunisertib	G12C	G1
ATTGTTCGTTCCTAAG-1-0	-11.113	-1.85988	Calu-1	ARS-1620+Galunisertib	G12C	S
ATTGTTCTCCGTCACT-1-0	-6.81707	-4.79387	Calu-1	Antimycin	G12C	G1
ATTGTTCTCCGTGGTG-1-0	2.79897	1.22766	H1373	Ink-128	G12C	G1
ATTTACCGTCTCACGG-1-0	7.37489	-2.79441	H1373	ARS-1620	G12C	G1
ATTTACCGTTCCATTT-1-0	-4.56157	-1.10875	Calu-1	Galunisertib	G12C	G1
ATTTACCGTTGTTGCA-1-0	8.53018	-2.27945	H1373	ARS-1620+Galunisertib	G12C	G1
ATTTACCTCCGTGTGG-1-0	6.31552	-2.72654	H1373	ARS-1620	G12C	G1
ATTTCACAGAAGGGAT-1-0	-0.58085	-0.89262	H1373	ARS-1620+Galunisertib	G12C	G1
ATTTCACAGCCGATAG-1-0	-7.96103	0.162683	Calu-1	ARS-1620+Ink-128	G12C	G1
ATTTCACAGTTGGGAC-1-0	-2.41907	9.27988	H2030	Galunisertib	G12C	G1
ATTTCACCAGAATGTA-1-0	7.80253	2.06185	H1373	ARS-1620+Antimycin	G12C	G1
ATTTCACCAGCAAGAC-1-0	-7.92976	-5.07392	Calu-1	Galunisertib	G12C	G1
ATTTCACGTACCGCGT-1-0	7.83007	2.93789	H1373	ARS-1620+Galunisertib	G12C	G2M
ATTTCACGTTAGTCGT-1-0	0.995471	-0.69986	H1373	ARS-1620+Ink-128	G12C	G1
ATTTCACTCAGTCACA-1-0	-0.525804	-10.8545	LS513	ARS-1620+Antimycin	G12D	G1
ATTTCTGCACCAGCTG-1-0	0.432545	-2.30498	H1373	ARS-1620+Antimycin	G12C	G1
ATTTCTGGTAAGTAGT-1-0	2.16252	-1.15868	H1373	ARS-1620	G12C	G1
ATTTCTGGTTTGCAGT-1-0	8.48628	1.636	H1373	ARS-1620+Antimycin	G12C	S
ATTTCTGTCAAACGAA-1-0	-7.2953	-3.61704	Calu-1	ARS-1620+Antimycin	G12C	G1
ATTTCTGTCATCTACT-1-0	7.61033	3.67898	H1373	ARS-1620	G12C	G2M
ATTTCTGTCGCCGAAC-1-0	5.26147	1.42323	H1373	Galunisertib	G12C	S
ATTTCTGTCTAGTGAC-1-0	-6.99344	-2.39085	Calu-1	Antimycin	G12C	G1
CAAAGAAAGATGCGAC-1-0	-2.42125	8.3809	H2030	ARS-1620+Galunisertib	G12C	G1
CAAAGAAAGCAGTAAT-1-0	6.17097	4.53733	H1373	Antimycin	G12C	G2M
CAAAGAAAGCGACTTT-1-0	6.55559	2.95904	H1373	ARS-1620+Antimycin	G12C	S
CAAAGAAAGTTCAACC-1-0	-7.41488	-3.3527	Calu-1	ARS-1620+Galunisertib	G12C	G1
CAAAGAAAGTTGTACC-1-0	-7.83448	-1.3173	Calu-1	ARS-1620+Galunisertib	G12C	G1
CAAAGAAGTCTAGGTT-1-0	0.591243	-0.133088	H1373	Vehicle	G12C	G2M
CAAAGAATCATGCCAA-1-0	8.10024	1.64809	H1373	Antimycin	G12C	S
CAAAGAATCCGGCTTT-1-0	0.459939	7.0232	H2030	Antimycin	G12C	G1
CAAAGAATCGCCTTGT-1-0	6.63872	-2.32404	H1373	ARS-1620+Galunisertib	G12C	G1
CAAAGAATCTTAGCTT-1-0	-9.3009	-3.64513	Calu-1	Antimycin	G12C	S
CAACAACAGACGTCGA-1-0	-8.95387	-0.367109	Calu-1	Vehicle	G12C	G1
CAACAACCAACCAATC-1-0	-1.29901	11.193	H2030	ARS-1620	G12C	G1
CAACAACCAAGGTCTT-1-0	7.23295	-2.7605	H1373	Antimycin	G12C	G1
CAACAACCACTGGCGT-1-0	-0.411883	-5.70186	LS513	Antimycin	G12D	G1
CAACAACTCATAGGCT-1-0	6.12387	2.81737	H1373	Antimycin	G12C	G1
CAACAACTCGTCCTCA-1-0	7.69674	-2.06158	H1373	ARS-1620+Galunisertib	G12C	G1
CAACAACTCTCCAAGA-1-0	3.21784	-0.142198	H1373	Ink-128	G12C	G1
CAACAGTAGCTGCGAA-1-0	1.01915	-0.101274	H1373	ARS-1620+Ink-128	G12C	G1
CAACAGTAGTTGCTGT-1-0	-9.35715	0.355247	Calu-1	Vehicle	G12C	S
CAACAGTCAGAGGAAA-1-0	-7.2341	-2.82293	Calu-1	ARS-1620+Galunisertib	G12C	G1
CAACAGTGTTGCATAC-1-0	-10.6594	-1.17574	Calu-1	Vehicle	G12C	G2M
CAACAGTTCAAGCCTA-1-0	1.18253	-2.42553	H1373	ARS-1620	G12C	G1
CAACAGTTCCGACGGT-1-0	6.25433	-3.89927	H1373	ARS-1620	G12C	G1
CAACAGTTCGGTCATA-1-0	7.44131	-1.46773	H1373	Galunisertib	G12C	S
CAACCAAAGAATTGTG-1-0	-2.06651	10.8354	H2030	ARS-1620+Galunisertib	G12C	G1
CAACCAAAGGTCCAGA-1-0	8.90369	-1.14513	H1373	Vehicle	G12C	G1
CAACCAACAAGCAATA-1-0	-11.5425	-3.05996	Calu-1	Galunisertib	G12C	G2M
CAACCAACATCGTGCG-1-0	9.15525	0.968026	H1373	ARS-1620+Antimycin	G12C	G1
CAACCAAGTACGTTCA-1-0	-8.71001	0.479405	Calu-1	Vehicle	G12C	G1
CAACCAAGTAGGATAT-1-0	0.058903	4.8461	H2030	ARS-1620+Galunisertib	G12C	G1
CAACCTCCAAACACGG-1-0	5.87507	2.17677	H1373	ARS-1620+Antimycin	G12C	S
CAACCTCTCAGGAAAT-1-0	3.67614	1.21394	H1373	ARS-1620+Galunisertib	G12C	G1
CAACCTCTCCAAATGC-1-0	-8.75724	-3.98428	Calu-1	ARS-1620+Antimycin	G12C	S
CAACCTCTCCAATGCA-1-0	-9.53678	-2.12887	Calu-1	Galunisertib	G12C	G1
CAACGATAGAGGATGA-1-0	2.02626	-1.47226	H1373	ARS-1620+Galunisertib	G12C	G1
CAACGATCAAGGCAAC-1-0	1.00121	-2.76231	H1373	Vehicle	G12C	G2M
CAACGATGTCGGCCTA-1-0	-2.2817	11.6433	H2030	ARS-1620	G12C	G1
CAACGATGTCGTGTTA-1-0	-2.3216	7.29765	H2030	ARS-1620+Ink-128	G12C	G1
CAACGATGTGGACAGT-1-0	-0.103606	-10.5457	LS513	Antimycin	G12D	G1
CAACGATTCGTCACCT-1-0	-1.07329	10.4966	H2030	ARS-1620+Galunisertib	G12C	G1
CAACGGCAGAACGCGT-1-0	3.66149	-0.762134	H1373	ARS-1620+Ink-128	G12C	G1
CAACGGCCAGCGTATT-1-0	-9.38709	-2.50916	Calu-1	Vehicle	G12C	S
CAACGGCTCCGGCAGT-1-0	-7.53627	-0.731683	Calu-1	ARS-1620+Galunisertib	G12C	G1
CAAGACTAGCGTTGTT-1-0	7.37521	-2.56544	H1373	ARS-1620+Ink-128	G12C	G1
CAAGACTAGGGAGATA-1-0	-7.30589	1.48121	Calu-1	ARS-1620+Antimycin	G12C	G1
CAAGACTAGTGTAGAT-1-0	-7.16899	-0.306888	Calu-1	Vehicle	G12C	G1
CAAGACTGTACTTCCC-1-0	-7.59302	-4.32706	Calu-1	Antimycin	G12C	S
CAAGACTGTAGATTGA-1-0	3.16576	-2.75867	H1373	ARS-1620+Ink-128	G12C	G1
CAAGAGGAGGCTCCCA-1-0	-2.16355	5.39787	H2030	ARS-1620+Galunisertib	G12C	G1
CAAGAGGCAATAGTGA-1-0	-7.20124	1.28656	Calu-1	ARS-1620+Antimycin	G12C	G1
CAAGAGGGTCATTCCC-1-0	-6.14731	-1.37828	Calu-1	ARS-1620+Galunisertib	G12C	S
CAAGAGGTCCGTTGGG-1-0	-8.79543	-1.16131	Calu-1	Galunisertib	G12C	G1
CAAGAGGTCGATCCAA-1-0	2.32057	-3.25732	H1373	ARS-1620+Ink-128	G12C	G2M
CAAGCTAAGTAGAATC-1-0	1.80246	-4.0373	H1373	Antimycin	G12C	G1
CAAGCTAAGTCCCAAT-1-0	0.235863	-10.6204	LS513	ARS-1620+Galunisertib	G12D	G1
CAAGCTAGTGTTCCTC-1-0	3.46675	5.93097	H1373	Galunisertib	G12C	G1
CAAGCTATCAGACCCG-1-0	-5.22844	-1.69539	Calu-1	ARS-1620+Galunisertib	G12C	G1
CAAGCTATCTTGGGCG-1-0	8.27294	-1.91051	H1373	ARS-1620	G12C	G1
CAAGGGAAGACTCCGC-1-0	-7.05412	-2.76531	Calu-1	Galunisertib	G12C	G1
CAAGGGAAGCCATGCC-1-0	0.385888	4.95495	H2030	ARS-1620	G12C	G1
CAAGGGAAGCCTCGTG-1-0	7.00647	0.0109152	H1373	ARS-1620	G12C	G2M
CAAGGGAAGGAAAGTG-1-0	2.88332	1.20879	H1373	Vehicle	G12C	G1
CAAGGGAGTCGAGTGA-1-0	-2.90108	6.6994	H2030	ARS-1620+Ink-128	G12C	G1
CAAGGGAGTGAACGGT-1-0	-0.814585	-3.21097	LS513	Vehicle	G12D	G1
CAAGGGATCCCAAGCG-1-0	-9.17664	-0.321549	Calu-1	Vehicle	G12C	G1
CAATACGAGCGATGGT-1-0	-0.139515	7.36957	H2030	Ink-128	G12C	G1
CAATACGAGTTGGAAT-1-0	7.70038	0.276829	H1373	ARS-1620	G12C	G1
CAATACGCACCGGCTA-1-0	-6.83246	-4.36895	Calu-1	ARS-1620+Antimycin	G12C	G1
CAATACGGTATCGTAC-1-0	6.44592	-1.44049	H1373	Vehicle	G12C	G1
CAATACGGTTTACGAC-1-0	0.20606	-2.71169	H1373	ARS-1620+Ink-128	G12C	G2M
CAATCGAAGACCCGCT-1-0	6.61999	2.00471	H1373	Vehicle	G12C	G1
CAATCGAAGTGGTCAG-1-0	-3.16153	9.47352	H2030	ARS-1620+Ink-128	G12C	G1
CAATCGACAACTCGTA-1-0	8.52132	-0.976076	H1373	Galunisertib	G12C	G1
CAATCGACATGTGACT-1-0	2.00185	-1.83363	H1373	Vehicle	G12C	S
CAATCGATCGCAATGT-1-0	-2.72087	9.17582	H2030	ARS-1620+Galunisertib	G12C	G1
CAATCGATCTGTGTGA-1-0	-0.493577	-3.0276	LS513	ARS-1620+Antimycin	G12D	G1
CAATGACCACAAATCC-1-0	1.24515	-3.60781	H1373	Vehicle	G12C	G1
CAATGACCATGCGTGC-1-0	1.38191	-2.95183	H1373	ARS-1620+Galunisertib	G12C	G1
CAATTTCAGCACTCCG-1-0	7.96173	-2.54889	H1373	Antimycin	G12C	S
CAATTTCAGGTGCCAA-1-0	6.46001	-4.22394	H1373	ARS-1620	G12C	G1
CAATTTCCAACGTAAA-1-0	7.38009	1.27388	H1373	ARS-1620	G12C	S
CAATTTCCACGATAGG-1-0	1.66429	-0.859505	H1373	Vehicle	G12C	G2M
CAATTTCCACTCCTGT-1-0	7.10034	-3.0952	H1373	ARS-1620+Galunisertib	G12C	G1
CAATTTCTCCAACCAA-1-0	-11.7402	-2.30858	Calu-1	ARS-1620	G12C	G2M
CAATTTCTCGACTCCT-1-0	-11.7017	-1.59516	Calu-1	Vehicle	G12C	G2M
CACAACACACAAAGCG-1-0	6.4622	-2.41028	H1373	ARS-1620+Galunisertib	G12C	G1
CACAACACATAGGCGA-1-0	0.808604	-3.85541	H1373	Vehicle	G12C	G1
CACACAAAGAAACCCG-1-0	-4.60375	-2.21632	Calu-1	Vehicle	G12C	G1
CACACAAAGGTAGCAC-1-0	1.77338	-0.790771	H1373	Vehicle	G12C	G1
CACACAACAATCTCTT-1-0	-0.379171	9.66002	H2030	ARS-1620+Antimycin	G12C	G2M
CACACAAGTAGCTTTG-1-0	-9.32524	-1.41042	Calu-1	Vehicle	G12C	G1
CACACAAGTTGGGACA-1-0	5.24324	-2.85709	H1373	ARS-1620+Ink-128	G12C	G1
CACACAAGTTTGAACC-1-0	8.61732	0.365934	H1373	ARS-1620+Antimycin	G12C	G1
CACAGATAGCAAACAT-1-0	-5.16578	-1.72283	Calu-1	ARS-1620+Antimycin	G12C	G2M
CACAGATAGGGATCGT-1-0	-6.83875	-4.77683	Calu-1	Vehicle	G12C	G1
CACAGATCAATACCCA-1-0	3.01855	0.685876	H1373	Vehicle	G12C	G2M
CACAGATCATCAGCTA-1-0	5.5459	-0.570356	H1373	ARS-1620+Galunisertib	G12C	S
CACAGATCATCATTGG-1-0	9.11223	0.870764	H1373	ARS-1620+Antimycin	G12C	G1
CACAGATGTACCTAAC-1-0	0.122977	-1.68691	H1373	ARS-1620	G12C	G1
CACAGATTCCACCCTA-1-0	-2.13867	11.3667	H2030	Antimycin	G12C	G1
CACAGATTCGGAAACG-1-0	7.26608	2.38703	H1373	Antimycin	G12C	S
CACAGGCGTACTTGTG-1-0	-2.41464	2.73632	H2030	Antimycin	G12C	G1
CACAGGCGTGCAGGAT-1-0	-0.0578116	5.53594	H2030	Galunisertib	G12C	G1
CACAGGCTCTAATTCC-1-0	7.68379	-2.92692	H1373	ARS-1620+Galunisertib	G12C	G1
CACATGAAGGGCCCTT-1-0	6.55234	-1.55492	H1373	ARS-1620+Galunisertib	G12C	G1
CACATGAAGTCCGTCG-1-0	0.578856	-4.09939	H1373	ARS-1620	G12C	G1
CACATGACAAGTGTCT-1-0	-1.13663	2.60961	H2030	Vehicle	G12C	G1
CACATGACAATAGGGC-1-0	-11.4062	-2.76073	Calu-1	ARS-1620+Ink-128	G12C	S
CACATGACACATATGC-1-0	3.80697	3.42627	H1373	Galunisertib	G12C	G2M
CACATGACAGGTTCGC-1-0	-9.70098	-1.25281	Calu-1	Vehicle	G12C	S
CACATGAGTTCGAGCC-1-0	5.73353	1.25414	H1373	ARS-1620+Antimycin	G12C	G1
CACATGATCAGCCTCT-1-0	8.31134	0.62191	H1373	Antimycin	G12C	G1
CACATGATCGCTATTT-1-0	-5.95107	-3.47734	Calu-1	ARS-1620	G12C	G1
CACCAAAAGACGTCCC-1-0	6.88487	-1.16794	H1373	ARS-1620+Ink-128	G12C	G1
CACCAAAAGCGACTTT-1-0	-1.99032	10.3891	H2030	ARS-1620+Galunisertib	G12C	G1
CACCAAACAATATCCG-1-0	0.993218	7.52706	H2030	Antimycin	G12C	G1
CACCAAACACTAGAGG-1-0	-11.8626	-1.26343	Calu-1	Antimycin	G12C	G2M
CACCAAAGTCACGTGC-1-0	-2.50414	6.8052	H2030	Galunisertib	G12C	G1
CACCAAAGTCCACACG-1-0	8.64935	2.15898	H1373	ARS-1620+Antimycin	G12C	G2M
CACCAAAGTTTCACTT-1-0	2.27788	-3.31985	H1373	ARS-1620+Ink-128	G12C	G1
CACCAAATCCACACAA-1-0	-8.57152	0.192818	Calu-1	Vehicle	G12C	G1
CACCAAATCCAGTGCG-1-0	-9.53969	1.05391	Calu-1	Galunisertib	G12C	G2M
CACCAAATCCAGTTCC-1-0	-8.66505	-2.42296	Calu-1	ARS-1620+Galunisertib	G12C	S
CACCGTTAGACCCTTA-1-0	1.92032	-2.00759	H1373	ARS-1620+Galunisertib	G12C	G2M
CACCGTTAGCTCGCAC-1-0	0.655009	-11.0667	LS513	Vehicle	G12D	G1
CACCGTTAGGCTGAAC-1-0	6.24628	-3.40896	H1373	ARS-1620	G12C	G1
CACCGTTGTAGTGTGG-1-0	6.38565	-2.56346	H1373	ARS-1620+Galunisertib	G12C	G1
CACCGTTTCACTAGCA-1-0	-2.98664	7.95092	H2030	ARS-1620	G12C	G1
CACCGTTTCATCTGTT-1-0	-0.435339	-5.75908	LS513	ARS-1620+Galunisertib	G12D	S
CACCGTTTCCGTCCTA-1-0	5.25933	-2.54137	H1373	Antimycin	G12C	G1
CACGAATAGATTCGCT-1-0	-2.04873	10.8367	H2030	Antimycin	G12C	G1
CACGAATAGCGTCTGC-1-0	6.50446	2.17006	H1373	Vehicle	G12C	G1
CACGAATAGTTTCGGT-1-0	-1.05544	7.24463	H2030	ARS-1620+Galunisertib	G12C	G1
CACGAATCACTAGAGG-1-0	4.01851	-2.00443	H1373	Vehicle	G12C	G1
CACGAATCAGACAATA-1-0	-9.79057	-3.04881	Calu-1	Antimycin	G12C	S
CACGGGTCAAAGGCTG-1-0	-1.61622	10.0086	H2030	Vehicle	G12C	G1
CACGGGTCAAGTACCT-1-0	1.07207	-9.37968	LS513	ARS-1620+Galunisertib	G12D	G2M
CACGGGTTCCAACACA-1-0	6.02807	-2.60693	H1373	Galunisertib	G12C	G1
CACGTGGAGAGTTGCG-1-0	-0.594041	-5.51451	LS513	ARS-1620+Galunisertib	G12D	S
CACGTGGCAACAAGAT-1-0	-10.1796	-0.299782	Calu-1	ARS-1620	G12C	G1
CACGTGGCAGCATCTA-1-0	-6.65445	-2.89513	Calu-1	ARS-1620+Galunisertib	G12C	G1
CACGTGGGTCGTGATT-1-0	-9.34873	-0.989052	Calu-1	Vehicle	G12C	G1
CACGTGGTCCCAACTC-1-0	7.96647	3.08518	H1373	Antimycin	G12C	G2M
CACGTGGTCTAGCCTC-1-0	6.80694	0.64681	H1373	Antimycin	G12C	G1
CACGTTCGTCTACGAT-1-0	-2.20344	6.68346	H2030	Galunisertib	G12C	G2M
CACGTTCGTCTCCTGT-1-0	-6.6894	-3.79769	Calu-1	ARS-1620+Ink-128	G12C	G1
CACTAAGCAAGGCGTA-1-0	8.96062	2.0866	H1373	ARS-1620+Antimycin	G12C	G2M
CACTAAGCATAGCTGT-1-0	3.73227	-3.57974	H1373	ARS-1620+Antimycin	G12C	G2M
CACTAAGTCAATCCGA-1-0	-7.47023	-0.827469	Calu-1	ARS-1620+Ink-128	G12C	G1
CACTGAAAGTGCTCAT-1-0	-7.9183	-5.17271	Calu-1	Antimycin	G12C	G1
CACTGAAGTGCATACT-1-0	-1.05173	8.10621	H2030	ARS-1620+Ink-128	G12C	G1
CACTGAATCAAAGGAT-1-0	7.29004	1.29727	H1373	Galunisertib	G12C	G1
CACTGGGAGGATTCAA-1-0	-0.912763	6.75892	H2030	Galunisertib	G12C	G1
CACTGGGAGGTCGCCT-1-0	1.86516	-4.19582	H1373	ARS-1620+Antimycin	G12C	S
CACTGGGAGTAACGAT-1-0	8.62463	0.575475	H1373	Antimycin	G12C	G1
CACTGGGCAAGCTACT-1-0	-2.20011	3.63024	H2030	Antimycin	G12C	G1
CACTGGGCAGACAATA-1-0	-3.02782	9.48307	H2030	ARS-1620+Ink-128	G12C	G1
CACTGGGGTGGTACAG-1-0	-0.493087	7.58773	H2030	Galunisertib	G12C	G1
CACTGGGTCATTGTGG-1-0	5.99493	-1.13175	H1373	ARS-1620+Galunisertib	G12C	G1
CACTGTCAGCTACTAC-1-0	0.107005	-2.43969	H1373	ARS-1620+Antimycin	G12C	G2M
CACTGTCCAGAATGTA-1-0	-9.13122	-3.20166	Calu-1	ARS-1620	G12C	G1
CACTGTCGTTAGAAAC-1-0	6.57481	2.52179	H1373	Vehicle	G12C	G2M
CACTGTCGTTGCACGC-1-0	-10.3292	0.593984	Calu-1	Vehicle	G12C	G2M
CACTGTCGTTGCGTAT-1-0	7.86605	-2.59205	H1373	ARS-1620+Galunisertib	G12C	G1
CACTTCGAGACGCCAA-1-0	-4.46452	-1.89569	Calu-1	Vehicle	G12C	G1
CACTTCGAGGTCCTGC-1-0	0.846741	6.97809	H2030	ARS-1620+Galunisertib	G12C	G1
CACTTCGCATTCTCCG-1-0	7.52282	2.45989	H1373	Vehicle	G12C	G1
CACTTCGCATTGGATC-1-0	1.45881	-4.20121	H1373	Vehicle	G12C	G1
CACTTCGGTAGGGTAC-1-0	8.23539	-1.57668	H1373	Antimycin	G12C	G1
CACTTCGGTGGCGCTT-1-0	-2.43111	2.64109	H2030	ARS-1620+Galunisertib	G12C	G1
CACTTCGTCTACCAGA-1-0	6.81635	0.539037	H1373	ARS-1620+Galunisertib	G12C	G2M
CAGAGCCGTAGGACCA-1-0	6.84617	2.07742	H1373	Vehicle	G12C	G1
CAGAGCCTCGACCCAG-1-0	-0.633256	-4.54209	LS513	Ink-128	G12D	G1
CAGATACCAACACACT-1-0	1.67968	-12.2985	LS513	Ink-128	G12D	G1
CAGATACCAATGGCAG-1-0	-10.2243	-2.92911	Calu-1	Galunisertib	G12C	G1
CAGATACGTATGGTTC-1-0	7.07214	-3.34939	H1373	Vehicle	G12C	G1
CAGATACTCGTCTACC-1-0	-1.68165	6.92745	H2030	ARS-1620+Galunisertib	G12C	G1
CAGATCAAGCCACAAG-1-0	1.9335	-3.12014	H1373	ARS-1620	G12C	G1
CAGATCAAGCGCCTAC-1-0	-7.04632	-2.50154	Calu-1	ARS-1620+Galunisertib	G12C	G1
CAGATCAAGCTAAGTA-1-0	4.67002	-1.47449	H1373	Galunisertib	G12C	G2M
CAGATCAAGGTATTGA-1-0	-7.28693	-3.08086	Calu-1	ARS-1620	G12C	G1
CAGATCAAGTCCGCCA-1-0	7.05781	-3.18882	H1373	ARS-1620+Galunisertib	G12C	G1
CAGATCACAAACACCT-1-0	8.31825	0.472326	H1373	ARS-1620+Antimycin	G12C	G1
CAGATCACACACCTAA-1-0	0.558517	6.97297	H2030	ARS-1620+Ink-128	G12C	G1
CAGATCACACGGCCAT-1-0	7.16907	4.06652	H1373	Antimycin	G12C	G2M
CAGATCACAGAAACCG-1-0	-7.49525	-1.05022	Calu-1	ARS-1620	G12C	G1
CAGATCAGTACGTAGG-1-0	0.928791	-3.64292	H1373	Galunisertib	G12C	G1
CAGATCAGTAGACGTG-1-0	-7.44652	-1.72499	Calu-1	ARS-1620+Ink-128	G12C	G1
CAGATCATCTCGAACA-1-0	-9.33553	-0.495144	Calu-1	Galunisertib	G12C	S
CAGATTGAGGCGTTGA-1-0	6.0225	1.91524	H1373	ARS-1620	G12C	G1
CAGATTGCACGACGTC-1-0	3.11076	-3.51825	H1373	ARS-1620+Antimycin	G12C	G2M
CAGATTGCAGCTGTGC-1-0	-2.68745	4.34252	H2030	Galunisertib	G12C	G1
CAGATTGGTCACTGAT-1-0	0.7982	-11.4081	LS513	ARS-1620+Antimycin	G12D	G1
CAGATTGTCGCCTCTA-1-0	0.762371	-2.08032	H1373	Vehicle	G12C	S
CAGCAATAGTCCTGTA-1-0	8.4907	-0.946823	H1373	Ink-128	G12C	G1
CAGCAATAGTGGTTAA-1-0	6.56056	-2.25631	H1373	ARS-1620+Galunisertib	G12C	G1
CAGCAATCACTTGGGC-1-0	7.54945	0.450753	H1373	ARS-1620+Galunisertib	G12C	G2M
CAGCAATCAGTAACGG-1-0	-8.99608	-2.28101	Calu-1	ARS-1620	G12C	G1
CAGCAATTCAGGGATG-1-0	3.59696	-3.6604	H1373	ARS-1620+Antimycin	G12C	G2M
CAGCAATTCCGATTAG-1-0	7.86368	-2.92323	H1373	ARS-1620+Galunisertib	G12C	G1
CAGCAATTCCGCAACG-1-0	-3.18358	9.03687	H2030	ARS-1620+Galunisertib	G12C	G1
CAGCAATTCCGTACGG-1-0	-0.244758	-6.54515	LS513	ARS-1620+Antimycin	G12D	S
CAGCAATTCGCTTACC-1-0	-2.63565	10.9442	H2030	ARS-1620	G12C	G1
CAGCACGAGGATTTCC-1-0	0.206387	-1.36634	H1373	ARS-1620+Ink-128	G12C	G1
CAGCACGCAAGAATAC-1-0	-4.93859	-2.32272	Calu-1	Antimycin	G12C	G1
CAGCACGGTGGACCAA-1-0	-7.09499	-3.4239	Calu-1	Galunisertib	G12C	G1
CAGCACGTCGCTGCGA-1-0	-0.356777	-10.9307	LS513	Ink-128	G12D	G1
CAGCACGTCGGTGAAG-1-0	4.76624	2.72302	H1373	Ink-128	G12C	S
CAGCAGCAGACGACGT-1-0	0.97747	-2.02625	H1373	ARS-1620	G12C	G1
CAGCAGCAGCAACTCT-1-0	0.456408	-1.51766	H1373	ARS-1620+Galunisertib	G12C	G1
CAGCAGCAGCTCACTA-1-0	6.42124	1.56214	H1373	Vehicle	G12C	G1
CAGCAGCCAATCAAGA-1-0	-3.25208	9.34739	H2030	ARS-1620+Galunisertib	G12C	G1
CAGCAGCCACCTATCC-1-0	0.684704	9.71514	H2030	ARS-1620	G12C	G2M
CAGCAGCCAGAACTAA-1-0	0.115103	-0.791595	H1373	Galunisertib	G12C	G1
CAGCAGCCAGTAGGAC-1-0	7.93484	-2.72333	H1373	ARS-1620+Galunisertib	G12C	G1
CAGCAGCCAGTATACC-1-0	0.194326	-9.73711	LS513	Vehicle	G12D	G1
CAGCCAGAGACATACA-1-0	-7.95235	-4.39839	Calu-1	Vehicle	G12C	G1
CAGCCAGCAATTGAAG-1-0	4.10819	-3.01694	H1373	ARS-1620+Galunisertib	G12C	G1
CAGCCAGGTTACACTG-1-0	1.19515	-12.2165	LS513	Vehicle	G12D	G1
CAGCGTGAGAATGTTG-1-0	-3.28226	9.12656	H2030	ARS-1620+Galunisertib	G12C	G1
CAGCGTGAGCTACTAC-1-0	7.36355	1.08365	H1373	ARS-1620+Galunisertib	G12C	G1
CAGCGTGAGGCGAACT-1-0	2.8974	-2.15827	H1373	ARS-1620	G12C	G1
CAGCGTGCACCCGTAG-1-0	6.37264	-3.26982	H1373	ARS-1620+Galunisertib	G12C	G1
CAGCGTGCACCGTCTT-1-0	-2.06401	11.6113	H2030	ARS-1620+Ink-128	G12C	G1
CAGCGTGGTGCATGTT-1-0	-8.16135	1.08579	Calu-1	Vehicle	G12C	G1
CAGCGTGTCCTGGTCT-1-0	-9.41499	-3.34291	Calu-1	Antimycin	G12C	S
CAGGCCAAGATTACCC-1-0	6.44511	2.60311	H1373	Vehicle	G12C	G2M
CAGGCCAAGTACTCGT-1-0	-7.63847	1.72575	Calu-1	Vehicle	G12C	G1
CAGGCCACAAGCTACT-1-0	6.39387	4.10682	H1373	ARS-1620	G12C	G2M
CAGGCCAGTGCGGATA-1-0	0.629368	-10.1188	LS513	ARS-1620+Galunisertib	G12D	G1
CAGGCCAGTTTACCTT-1-0	-8.24455	-3.67181	Calu-1	Vehicle	G12C	G1
CAGGCCATCCAAAGGG-1-0	-0.638617	9.64533	H2030	Galunisertib	G12C	G2M
CAGGCCATCGAGTCCG-1-0	-1.48149	11.5194	H2030	ARS-1620+Antimycin	G12C	G1
CAGGGCTAGAGCTGAC-1-0	-2.24289	5.75138	H2030	Vehicle	G12C	G1
CAGGGCTGTATGAGCG-1-0	4.58768	5.17516	H1373	ARS-1620	G12C	G1
CAGGGCTGTTGTGTAC-1-0	3.27654	1.3284	H1373	ARS-1620+Antimycin	G12C	G1
CAGGGCTTCTGAGTCA-1-0	7.43283	-3.20175	H1373	ARS-1620+Galunisertib	G12C	G1
CAGGTATGTAGATTAG-1-0	-8.24859	-2.4948	Calu-1	Antimycin	G12C	S
CAGGTATGTCAACCAT-1-0	-10.5798	-0.0952952	Calu-1	ARS-1620+Galunisertib	G12C	G2M
CAGGTATGTGATTAGA-1-0	-6.637	-3.09827	Calu-1	ARS-1620+Galunisertib	G12C	G1
CAGGTATGTTTACTTC-1-0	-7.53286	-3.25076	Calu-1	Antimycin	G12C	G1
CAGTGCGAGACGATAT-1-0	-0.11	5.86368	H2030	ARS-1620+Ink-128	G12C	G1
CAGTGCGCACCACTGG-1-0	-9.42324	-2.82204	Calu-1	Antimycin	G12C	G1
CAGTGCGGTGCTAGCC-1-0	-0.788657	5.68702	H2030	Galunisertib	G12C	G1
CAGTGCGGTTGAGGAC-1-0	7.83835	1.40002	H1373	Vehicle	G12C	G1
CAGTGCGTCATTTCGT-1-0	0.0635885	7.53783	H2030	ARS-1620+Galunisertib	G12C	G1
CAGTGCGTCCTAAACG-1-0	-10.629	-0.446496	Calu-1	ARS-1620	G12C	G2M
CAGTGCGTCTAGATCG-1-0	-4.66971	-2.12643	Calu-1	Vehicle	G12C	G1
CAGTTAGAGGATTTGA-1-0	6.13636	-2.78785	H1373	ARS-1620	G12C	G1
CAGTTAGAGTCACGAG-1-0	7.65795	0.480031	H1373	ARS-1620	G12C	G1
CAGTTAGGTAATGATG-1-0	-7.27424	-4.90022	Calu-1	Antimycin	G12C	G1
CAGTTAGGTGTATTCG-1-0	-7.30701	-3.78525	Calu-1	ARS-1620+Galunisertib	G12C	G1
CAGTTCCAGACTTAAG-1-0	-2.63245	10.8634	H2030	ARS-1620	G12C	G1
CAGTTCCGTACAGTAA-1-0	1.49737	9.58114	H2030	ARS-1620+Galunisertib	G12C	G1
CATAAGCAGTAAATGC-1-0	-7.83312	1.48152	Calu-1	ARS-1620+Antimycin	G12C	G1
CATAAGCCAGCGTAGA-1-0	-1.49159	4.01517	H2030	Vehicle	G12C	G1
CATAAGCGTATGGTAA-1-0	5.02895	0.956334	H1373	Galunisertib	G12C	S
CATACAGAGGCGAACT-1-0	9.14496	0.285058	H1373	ARS-1620+Antimycin	G12C	G1
CATACAGCAGACCGCT-1-0	5.6655	-2.2493	H1373	ARS-1620	G12C	G1
CATACAGCAGCGGATA-1-0	8.22824	1.01996	H1373	ARS-1620+Galunisertib	G12C	S
CATACAGCATAGGAGC-1-0	9.41473	0.112052	H1373	ARS-1620+Antimycin	G12C	G1
CATACAGTCAAAGAAC-1-0	0.204707	6.84793	H2030	ARS-1620+Galunisertib	G12C	G1
CATACAGTCGCATTAG-1-0	6.41709	-1.84525	H1373	Galunisertib	G12C	G1
CATACAGTCTCTCTAA-1-0	8.93374	1.3855	H1373	Vehicle	G12C	G1
CATACCCAGCCAACCC-1-0	4.71077	-2.34889	H1373	ARS-1620	G12C	G1
CATACCCCATGAAAGT-1-0	7.89087	-1.03585	H1373	ARS-1620	G12C	G1
CATACCCGTGGACAGT-1-0	-9.999	-1.81739	Calu-1	ARS-1620	G12C	G1
CATACCCGTGTACAGG-1-0	5.8567	-3.67699	H1373	ARS-1620	G12C	G1
CATACCCGTGTATCCA-1-0	0.793871	-2.00025	H1373	Vehicle	G12C	G2M
CATACCCTCCGTGACG-1-0	-3.01183	3.14417	H2030	ARS-1620	G12C	G1
CATACCCTCGAACGCC-1-0	-7.95406	-1.57055	Calu-1	Antimycin	G12C	G1
CATACTTAGCGTGAGT-1-0	-0.378313	7.59939	H2030	ARS-1620+Ink-128	G12C	G1
CATACTTAGGAGTACC-1-0	0.0393256	-1.38675	H1373	ARS-1620+Ink-128	G12C	G1
CATACTTAGTTCCTGA-1-0	0.71177	-9.80679	LS513	Ink-128	G12D	G1
CATACTTCACATGGTT-1-0	3.31052	-2.20897	H1373	Vehicle	G12C	G1
CATACTTCACCGCTGA-1-0	4.83975	-0.19489	H1373	Galunisertib	G12C	G1
CATACTTCATGCCGCA-1-0	-0.441066	1.29682	H2030	ARS-1620	G12C	G1
CATACTTCATTGCAAC-1-0	5.83038	1.63242	H1373	ARS-1620+Galunisertib	G12C	G1
CATACTTGTTGGACCC-1-0	-2.49747	7.8643	H2030	Vehicle	G12C	G1
CATACTTTCACGGAGA-1-0	2.72473	-1.9222	H1373	Vehicle	G12C	G2M
CATAGACAGCTCCCTT-1-0	3.65499	5.59133	H1373	ARS-1620+Ink-128	G12C	G1
CATAGACGTAGCCAGA-1-0	-8.57751	-1.41524	Calu-1	ARS-1620+Galunisertib	G12C	G1
CATAGACGTGCGAACA-1-0	-2.5068	10.7335	H2030	ARS-1620+Ink-128	G12C	G1
CATAGACGTTCATCTT-1-0	-4.82074	-1.32429	Calu-1	Vehicle	G12C	G2M
CATAGACTCAAGCGTT-1-0	8.31698	-2.61237	H1373	ARS-1620+Galunisertib	G12C	G1
CATCAAGAGGACTGGT-1-0	7.46521	3.05251	H1373	Vehicle	G12C	G2M
CATCAAGAGGCTGTAG-1-0	-2.52203	9.27801	H2030	ARS-1620+Galunisertib	G12C	G1
CATCAAGGTCATCCCT-1-0	-11.5554	-3.14044	Calu-1	ARS-1620+Antimycin	G12C	G2M
CATCAAGGTTGCATAC-1-0	7.23422	-0.0326318	H1373	ARS-1620	G12C	G1
CATCAAGGTTGGATCT-1-0	-3.36064	9.8059	H2030	ARS-1620+Galunisertib	G12C	G1
CATCAAGTCGTAGCTA-1-0	5.53348	3.46383	H1373	Vehicle	G12C	S
CATCCACAGGCCGCTT-1-0	-11.7811	-2.71133	Calu-1	ARS-1620	G12C	G2M
CATCCACAGTATGAGT-1-0	6.9071	1.59822	H1373	Antimycin	G12C	G2M
CATCCACAGTTGAAGT-1-0	-6.9636	-0.645012	Calu-1	ARS-1620	G12C	G1
CATCCACCACCCTATC-1-0	6.32775	-2.06228	H1373	Galunisertib	G12C	G1
CATCCACCAGCGTTTA-1-0	7.57087	-3.17674	H1373	ARS-1620+Galunisertib	G12C	G1
CATCCACGTATTGAGA-1-0	-0.752734	9.16129	H2030	Vehicle	G12C	G2M
CATCCACTCCACAGCG-1-0	-0.414044	-1.18411	H1373	ARS-1620	G12C	G2M
CATCCCAAGACCGTTT-1-0	1.76541	-3.66301	H1373	Galunisertib	G12C	G1
CATCCCAAGCACACAG-1-0	-7.02341	1.44028	Calu-1	ARS-1620+Antimycin	G12C	G1
CATCCCAAGCGCACAA-1-0	7.91411	-0.131629	H1373	Galunisertib	G12C	G1
CATCCCACAAACCGGA-1-0	9.50154	0.372727	H1373	ARS-1620+Antimycin	G12C	G1
CATCCCACAGAAATTG-1-0	-11.3684	-3.04623	Calu-1	Antimycin	G12C	G2M
CATCCCAGTGGTTCTA-1-0	-4.41715	-2.09988	Calu-1	Vehicle	G12C	S
CATCCCAGTGTCACAT-1-0	1.823	-3.14356	H1373	ARS-1620	G12C	G1
CATCCCATCTCCCATG-1-0	0.54744	5.70768	H2030	ARS-1620+Ink-128	G12C	G1
CATCCGTAGAGCTGAC-1-0	1.72679	-11.6435	LS513	Vehicle	G12D	G1
CATCCGTAGTTCCATG-1-0	-0.0433602	-1.21292	H1373	ARS-1620+Antimycin	G12C	S
CATCCGTCAAAGAACT-1-0	-3.10307	9.06841	H2030	ARS-1620+Galunisertib	G12C	G1
CATCCGTCAGACAAGC-1-0	-8.16848	-2.43242	Calu-1	ARS-1620+Ink-128	G12C	G1
CATCCGTCATGGTGGA-1-0	-0.38146	-1.79961	H1373	ARS-1620+Antimycin	G12C	G1
CATCCGTGTATTGACC-1-0	-2.11437	2.78366	H2030	ARS-1620+Galunisertib	G12C	G1
CATCCGTGTGACTATC-1-0	-2.52088	11.0978	H2030	Antimycin	G12C	G1
CATCCGTGTGCAATAA-1-0	-7.19346	1.61239	Calu-1	ARS-1620+Ink-128	G12C	G1
CATCCGTGTTCGGTAT-1-0	6.70171	-1.9965	H1373	ARS-1620+Galunisertib	G12C	G1
CATCGCTAGCCTTGAT-1-0	-7.36432	-2.22251	Calu-1	ARS-1620+Ink-128	G12C	G1
CATCGCTAGTTGCTCA-1-0	8.85224	2.30104	H1373	ARS-1620+Antimycin	G12C	G2M
CATCGCTGTCGGTGTC-1-0	-10.1052	-1.24325	Calu-1	Vehicle	G12C	G2M
CATCGCTTCACCATGA-1-0	6.5634	-1.81902	H1373	ARS-1620+Galunisertib	G12C	G1
CATCGCTTCGGAGCAA-1-0	0.91055	-4.00132	H1373	ARS-1620+Antimycin	G12C	G2M
CATCGCTTCGTCTCAC-1-0	-6.80632	-4.71884	Calu-1	Vehicle	G12C	G1
CATCGCTTCTAGTGTG-1-0	-12.2039	-2.12917	Calu-1	ARS-1620+Antimycin	G12C	G2M
CATCGGGAGCCTTCTC-1-0	-1.73849	9.29535	H2030	ARS-1620	G12C	G1
CATCGGGCATGGCCAC-1-0	6.38936	-3.87816	H1373	ARS-1620	G12C	G1
CATCGGGCATGTACGT-1-0	7.93992	-1.70646	H1373	ARS-1620+Ink-128	G12C	G1
CATCGGGGTAGCGTAG-1-0	1.44405	-2.25945	H1373	ARS-1620+Ink-128	G12C	G1
CATCGGGGTGCTGTCG-1-0	-8.4303	-2.6122	Calu-1	ARS-1620+Galunisertib	G12C	G1
CATCGGGTCACGAGGA-1-0	8.29621	1.14243	H1373	ARS-1620	G12C	G1
CATCGGGTCAGCTCTC-1-0	0.915246	-2.90253	H1373	Antimycin	G12C	S
CATCGGGTCTGCTTAT-1-0	-8.13979	-2.4374	Calu-1	ARS-1620	G12C	S
CATCGTCAGTACAGAT-1-0	-8.33751	-4.8925	Calu-1	Vehicle	G12C	G1
CATCGTCGTATATGGA-1-0	5.85439	2.12551	H1373	Antimycin	G12C	G1
CATCGTCGTGCAATGG-1-0	-2.01389	7.38818	H2030	Antimycin	G12C	G1
CATCGTCGTTCGATTG-1-0	7.0099	-0.688381	H1373	ARS-1620	G12C	G1
CATCGTCTCCGTAGTA-1-0	8.03984	1.45208	H1373	Galunisertib	G12C	G2M
CATCGTCTCGGCATCG-1-0	7.91809	0.855568	H1373	ARS-1620+Galunisertib	G12C	S
CATGAGTAGAGGGTCT-1-0	5.40397	0.64415	H1373	Antimycin	G12C	G2M
CATGAGTAGGGTGAAA-1-0	-9.58118	-2.25445	Calu-1	Antimycin	G12C	G1
CATGAGTCAGGGAATC-1-0	0.74552	-1.06205	H1373	ARS-1620	G12C	G2M
CATGCAAAGGAACGTC-1-0	5.99594	-1.94807	H1373	ARS-1620+Galunisertib	G12C	G1
CATGCAAAGTTGCTGT-1-0	-6.82079	-2.92209	Calu-1	ARS-1620+Ink-128	G12C	G1
CATGCAACACCATATG-1-0	-11.6405	-2.22977	Calu-1	ARS-1620+Antimycin	G12C	G2M
CATGCAACAGGAACCA-1-0	-8.08629	-4.64313	Calu-1	ARS-1620+Galunisertib	G12C	G1
CATGCAACATAGAAAC-1-0	-2.66405	5.16665	H2030	ARS-1620+Ink-128	G12C	G1
CATGCAACATTAAGCC-1-0	3.76606	2.58153	H1373	Galunisertib	G12C	S
CATGCAATCGAAATCC-1-0	-8.39815	-4.0444	Calu-1	Vehicle	G12C	G1
CATGCCTAGCTAGAAT-1-0	8.19857	0.46687	H1373	Galunisertib	G12C	G1
CATGCCTAGTCCCAAT-1-0	-9.78012	-2.68274	Calu-1	ARS-1620	G12C	G1
CATGCCTCAAACTCGT-1-0	-12.1147	-1.8703	Calu-1	Antimycin	G12C	G2M
CATGCCTCAAAGAACT-1-0	-6.95226	-1.08004	Calu-1	ARS-1620+Ink-128	G12C	G1
CATGCCTCAAGTGCAG-1-0	7.11404	3.21909	H1373	Vehicle	G12C	G2M
CATGCCTCAGAGCTAG-1-0	-1.35297	3.37939	H2030	Vehicle	G12C	G1
CATGCCTGTGAACCGA-1-0	8.57677	-2.72773	H1373	Galunisertib	G12C	G1
CATGCCTGTGGTGATG-1-0	9.41201	0.395517	H1373	ARS-1620+Antimycin	G12C	G1
CATGCCTTCGAACCAT-1-0	3.70137	3.20283	H1373	Vehicle	G12C	G1
CATGCGGAGAAATCCA-1-0	7.77111	-0.496118	H1373	ARS-1620	G12C	G1
CATGCGGCAAACAGGC-1-0	-2.68664	3.37643	H2030	ARS-1620+Ink-128	G12C	G1
CATGCGGGTCCAAAGG-1-0	-2.30454	2.81789	H2030	Antimycin	G12C	G1
CATGCTCAGATTACCC-1-0	-0.0951602	-0.548949	H1373	ARS-1620+Ink-128	G12C	G1
CATGCTCCAATAGGAT-1-0	7.26038	3.34091	H1373	Vehicle	G12C	G2M
CATGCTCGTCCGGTGT-1-0	-2.93691	7.25538	H2030	ARS-1620+Ink-128	G12C	G1
CATGCTCTCACAGTGT-1-0	-9.94384	-2.75843	Calu-1	ARS-1620	G12C	S
CATGCTCTCGCTTGCT-1-0	3.22529	-0.297933	H1373	Vehicle	G12C	G1
CATGGATAGCATCCTA-1-0	3.94137	-2.45636	H1373	ARS-1620+Antimycin	G12C	G1
CATGGATAGGTAGACC-1-0	-8.13228	-3.3273	Calu-1	ARS-1620+Ink-128	G12C	G1
CATGGATCAGCTGCCA-1-0	-0.627348	-5.17157	LS513	Vehicle	G12D	G1
CATGGATCAGCTTCGG-1-0	-2.88881	-6.62943	LS513	Galunisertib	G12D	G1
CATGGATCATACAGCT-1-0	7.18756	0.791783	H1373	Galunisertib	G12C	G1
CATGGATGTGATACAA-1-0	8.77751	0.892939	H1373	ARS-1620+Antimycin	G12C	G1
CATGGATGTTCGATTG-1-0	-9.81942	-0.172848	Calu-1	ARS-1620	G12C	G2M
CATGGATTCCATTCAT-1-0	-8.4403	-3.29255	Calu-1	Vehicle	G12C	G1
CATGGTAAGAGAACCC-1-0	-7.28979	-2.90395	Calu-1	ARS-1620+Ink-128	G12C	G1
CATGGTAAGTAGTCCT-1-0	-9.18618	-0.944592	Calu-1	Galunisertib	G12C	G1
CATGGTAAGTCTAACC-1-0	-10.4903	-2.79708	Calu-1	ARS-1620+Galunisertib	G12C	S
CATGGTACATAACAGA-1-0	9.26415	0.461228	H1373	Antimycin	G12C	G1
CATGGTAGTAGCTGAG-1-0	1.09366	-3.11291	H1373	Ink-128	G12C	G1
CATGGTATCTGAACGT-1-0	8.80749	-2.00895	H1373	ARS-1620+Galunisertib	G12C	G1
CATGGTATCTTCCCAG-1-0	-4.7497	-1.83835	Calu-1	Galunisertib	G12C	G2M
CATTCATAGCAAGTCG-1-0	4.87628	-0.340625	H1373	Vehicle	G12C	G1
CATTCATAGGAACGTC-1-0	-7.67779	-3.30251	Calu-1	Antimycin	G12C	G1
CATTCATCAATGTTGC-1-0	0.142413	5.38406	H2030	ARS-1620+Galunisertib	G12C	G1
CATTCATCAGTATTCG-1-0	3.16582	-2.16162	H1373	ARS-1620+Galunisertib	G12C	G1
CATTCATCATGTGGCC-1-0	6.55836	-2.49095	H1373	ARS-1620+Antimycin	G12C	G1
CATTCATGTACCGGAA-1-0	7.75045	1.28304	H1373	Ink-128	G12C	S
CATTCATTCTTCCCAG-1-0	-7.89241	-4.43657	Calu-1	ARS-1620+Galunisertib	G12C	G1
CATTCCGAGCTGTACT-1-0	-9.38792	-3.26141	Calu-1	Galunisertib	G12C	S
CATTCCGAGTAGCATA-1-0	0.265949	-11.2253	LS513	ARS-1620	G12D	G1
CATTCCGCAAGGTCAG-1-0	7.4141	0.618199	H1373	Galunisertib	G12C	S
CATTCCGTCTTTCTAG-1-0	8.21511	3.22909	H1373	Vehicle	G12C	G2M
CATTCTAAGATTGAGT-1-0	6.25847	2.39821	H1373	Galunisertib	G12C	S
CATTGAGAGAAATGGG-1-0	-2.92896	9.64226	H2030	ARS-1620+Galunisertib	G12C	G1
CATTGAGAGCATAGGC-1-0	6.94288	3.45092	H1373	Galunisertib	G12C	G2M
CATTGAGAGCATCAGG-1-0	3.91125	-0.530617	H1373	ARS-1620	G12C	G1
CATTGAGAGGTCGCCT-1-0	-3.06716	7.05837	H2030	ARS-1620+Galunisertib	G12C	G1
CATTGAGTCAGACCCG-1-0	4.50152	4.56658	H1373	ARS-1620+Ink-128	G12C	G1
CATTGCCCAAACACCT-1-0	2.91355	1.33415	H1373	Antimycin	G12C	G1
CATTGCCCACATCATG-1-0	-7.21967	0.6694	Calu-1	Antimycin	G12C	G1
CATTGCCCACGTTCGG-1-0	-0.260275	5.02962	H2030	ARS-1620+Galunisertib	G12C	G1
CATTGCCGTGGCGCTT-1-0	-7.27314	-3.1635	Calu-1	ARS-1620	G12C	G1
CATTGCCTCACTCACC-1-0	0.30961	6.91077	H2030	Antimycin	G12C	G1
CATTGCCTCGGAGTAG-1-0	8.48773	-1.31014	H1373	ARS-1620+Ink-128	G12C	G1
CATTGTTAGCGGTATG-1-0	-7.08943	-0.850849	Calu-1	ARS-1620+Ink-128	G12C	G1
CATTGTTAGGTAGATT-1-0	-8.63115	-2.63094	Calu-1	Galunisertib	G12C	G1
CATTGTTCAGGCGATA-1-0	-0.0312156	9.80241	H2030	ARS-1620	G12C	G2M
CATTGTTCATGGTGGA-1-0	-3.33525	9.36043	H2030	ARS-1620+Galunisertib	G12C	G1
CATTTCAGTAGTCCTA-1-0	1.72769	-4.39417	H1373	ARS-1620+Antimycin	G12C	S
CATTTCATCCCTCTTT-1-0	-8.34733	-2.15375	Calu-1	ARS-1620+Ink-128	G12C	G1
CATTTCATCGAGAATA-1-0	6.12834	-0.758195	H1373	Ink-128	G12C	G2M
CCAAGCGAGGTTCACT-1-0	-3.16958	7.69717	H2030	ARS-1620+Galunisertib	G12C	G1
CCAAGCGAGTCACGCC-1-0	-6.49919	0.939075	Calu-1	Galunisertib	G12C	G1
CCAAGCGCAACTAGAA-1-0	9.05278	2.45181	H1373	ARS-1620+Antimycin	G12C	G2M
CCAAGCGCAAGGACAC-1-0	1.00177	-4.02582	H1373	ARS-1620	G12C	G2M
CCAAGCGCAGGCACTC-1-0	8.32633	0.124637	H1373	Vehicle	G12C	G1
CCAAGCGCAGTCTCTC-1-0	1.35119	-4.8826	H1373	Ink-128	G12C	S
CCAAGCGCATCCGGTG-1-0	-3.21774	-6.69921	LS513	ARS-1620+Antimycin	G12D	G2M
CCAAGCGCATGGAAGC-1-0	6.6841	-2.51851	H1373	ARS-1620+Ink-128	G12C	G1
CCAAGCGGTAGATGTA-1-0	8.957	2.72705	H1373	Antimycin	G12C	G2M
CCAAGCGGTATGAGCG-1-0	-0.268634	-5.13976	LS513	ARS-1620+Galunisertib	G12D	G1
CCAAGCGGTGGCTCTG-1-0	8.9732	1.34449	H1373	ARS-1620+Antimycin	G12C	S
CCAAGCGGTTGGACCC-1-0	-1.80184	6.53403	H2030	Galunisertib	G12C	G1
CCAAGCGTCAATGTCG-1-0	-1.65538	10.487	H2030	ARS-1620	G12C	G1
CCAAGCGTCCTACACC-1-0	6.7859	0.297817	H1373	ARS-1620+Ink-128	G12C	G2M
CCAATGACAAGCTCTA-1-0	7.05568	4.59596	H1373	Antimycin	G12C	G2M
CCAATGATCGCTAAAC-1-0	-8.1265	-0.973134	Calu-1	ARS-1620+Galunisertib	G12C	G1
CCAATTTAGACATCAA-1-0	8.38182	0.152454	H1373	Ink-128	G12C	G1
CCAATTTCAACTGGTT-1-0	8.11389	0.00844324	H1373	ARS-1620+Galunisertib	G12C	G1
CCAATTTTCGGTATGT-1-0	-9.7061	-0.503794	Calu-1	Galunisertib	G12C	G2M
CCAATTTTCTCAGAAC-1-0	3.66252	-2.19582	H1373	Vehicle	G12C	S
CCACAAAAGTTGCCTA-1-0	1.20123	-2.71526	H1373	Vehicle	G12C	G1
CCACAAACAAAGGAGA-1-0	7.36392	1.42853	H1373	Antimycin	G12C	G2M
CCACAAACATCCTGTC-1-0	-2.15158	2.67817	H2030	Galunisertib	G12C	G1
CCACAAACATCGCCTT-1-0	4.43627	5.11214	H1373	Galunisertib	G12C	G1
CCACAAAGTATGGGAC-1-0	-7.45264	-3.15041	Calu-1	ARS-1620	G12C	G1
CCACAAAGTGGTAACG-1-0	-0.999948	9.19743	H2030	Antimycin	G12C	G2M
CCACAAAGTTCAAGGG-1-0	3.33114	0.762572	H1373	ARS-1620+Ink-128	G12C	G1
CCACAAATCACAGTGT-1-0	-8.40837	-3.20572	Calu-1	ARS-1620+Galunisertib	G12C	G1
CCACAAATCGGTCATA-1-0	6.13857	4.9235	H1373	Ink-128	G12C	G2M
CCACACTAGAGTCTGG-1-0	4.74549	0.668421	H1373	Vehicle	G12C	G1
CCACACTAGTGCAAAT-1-0	-6.59256	0.17956	Calu-1	Antimycin	G12C	G1
CCACACTGTCACATTG-1-0	8.13982	0.510903	H1373	Antimycin	G12C	G1
CCACCATCAGCAGAAC-1-0	7.03025	0.39711	H1373	ARS-1620+Galunisertib	G12C	G2M
CCACCATCATCGATCA-1-0	-7.20211	-1.4668	Calu-1	Galunisertib	G12C	G1
CCACCATGTAATGTGA-1-0	-10.0492	0.470942	Calu-1	ARS-1620+Antimycin	G12C	G2M
CCACCATGTCTTTCTA-1-0	3.59559	5.90824	H1373	Ink-128	G12C	G1
CCACGAGAGGTACTGG-1-0	7.67516	-0.560314	H1373	Antimycin	G12C	G1
CCACGAGCACACCAGC-1-0	0.141729	-10.4597	LS513	Vehicle	G12D	G1
CCACGAGGTGTGTTTG-1-0	7.37465	1.58214	H1373	ARS-1620	G12C	S
CCACGAGGTGTTTGCA-1-0	-0.0564196	-1.38143	H1373	Vehicle	G12C	G1
CCACGAGTCCTCTAAT-1-0	-7.72785	-1.37908	Calu-1	Vehicle	G12C	G1
CCACGAGTCTCCCTAG-1-0	-8.5646	-3.64799	Calu-1	Vehicle	G12C	G1
CCACGAGTCTGGACTA-1-0	-2.04651	9.27977	H2030	Galunisertib	G12C	G1
CCACGTTCAATAGGGC-1-0	-2.47559	7.53075	H2030	Galunisertib	G12C	G1
CCACGTTCACTCTGCT-1-0	-7.44223	-3.09011	Calu-1	ARS-1620+Galunisertib	G12C	G1
CCACGTTCAGAACTTC-1-0	5.32327	3.46702	H1373	Galunisertib	G12C	G1
CCACGTTGTGCTCTCT-1-0	1.71102	-12.2653	LS513	Galunisertib	G12D	S
CCACGTTGTTGCAACT-1-0	-0.675358	-1.42217	H1373	ARS-1620	G12C	G1
CCACTTGAGATGACCG-1-0	-8.13129	-1.39128	Calu-1	ARS-1620+Galunisertib	G12C	G1
CCACTTGAGCATCTTG-1-0	0.263716	-0.724111	H1373	Vehicle	G12C	G1
CCACTTGAGGATTTGA-1-0	7.99541	2.67481	H1373	ARS-1620+Antimycin	G12C	G2M
CCACTTGCATGAGGGT-1-0	6.54614	4.59271	H1373	Antimycin	G12C	G2M
CCACTTGGTGCAATGG-1-0	8.38361	-0.74929	H1373	Vehicle	G12C	G1
CCACTTGGTGCCGTTG-1-0	6.0222	2.60519	H1373	Vehicle	G12C	S
CCACTTGTCAAGTGTC-1-0	6.23344	4.42431	H1373	ARS-1620+Antimycin	G12C	S
CCACTTGTCACACCCT-1-0	8.33677	1.88316	H1373	ARS-1620+Antimycin	G12C	G1
CCACTTGTCGTAGAGG-1-0	-0.153975	-1.87742	H1373	ARS-1620+Galunisertib	G12C	G1
CCACTTGTCTCGACGG-1-0	3.00177	-1.83326	H1373	Vehicle	G12C	G2M
CCATAAGCACGCTGAC-1-0	6.87254	-1.83704	H1373	ARS-1620	G12C	G1
CCATAAGCACTCCGGA-1-0	-11.3563	-2.6053	Calu-1	Vehicle	G12C	G2M
CCATAAGTCAGAGTGG-1-0	2.34043	-3.44163	H1373	Vehicle	G12C	G1
CCATCACTCCGGCAGT-1-0	2.16019	-12.0358	LS513	ARS-1620+Antimycin	G12D	G2M
CCCAACTCACACTTAG-1-0	-7.19567	-3.75643	Calu-1	Ink-128	G12C	G1
CCCATTGAGTCTGCGC-1-0	-8.24759	-1.60879	Calu-1	ARS-1620	G12C	S
CCCATTGGTACTGCGC-1-0	-0.554351	5.34523	H2030	Galunisertib	G12C	G1
CCCATTGGTCCTGGTG-1-0	6.39691	2.24013	H1373	Galunisertib	G12C	G2M
CCCATTGGTTAGGAGC-1-0	0.697968	-1.45167	H1373	Vehicle	G12C	G1
CCCGAAGCAGCGACCT-1-0	-1.43131	10.4942	H2030	Galunisertib	G12C	G1
CCCGAAGCAGTCAGCC-1-0	-7.02387	0.609122	Calu-1	ARS-1620+Galunisertib	G12C	G1
CCCGAAGCATACGCAT-1-0	-9.29754	-0.491619	Calu-1	ARS-1620+Antimycin	G12C	G2M
CCCGAAGGTCACTTCC-1-0	5.80852	-3.1702	H1373	Galunisertib	G12C	G1
CCCGAAGGTGCTGATT-1-0	9.12389	1.21628	H1373	Galunisertib	G12C	G1
CCCGAAGGTGTCATCA-1-0	-11.4391	-2.1516	Calu-1	Vehicle	G12C	G2M
CCCGGAACAACAAGAT-1-0	3.35104	1.19273	H1373	Vehicle	G12C	G1
CCCGGAACACATCCCT-1-0	0.274465	0.608304	H1373	Vehicle	G12C	G2M
CCCGGAAGTGCGAACA-1-0	0.463092	5.30159	H2030	Antimycin	G12C	G1
CCCGGAATCGGTGTTA-1-0	-9.36422	-1.71325	Calu-1	Galunisertib	G12C	S
CCCGGAATCTTTGCGC-1-0	2.21169	-10.179	LS513	ARS-1620+Antimycin	G12D	G2M
CCCTAACCATCGCCTT-1-0	-8.75677	-1.59033	Calu-1	Vehicle	G12C	G1
CCCTAACGTATACCTG-1-0	-1.61211	4.08663	H2030	Vehicle	G12C	G1
CCCTAACGTCAAACGG-1-0	-7.10839	-1.5267	Calu-1	ARS-1620	G12C	G1
CCCTAACTCCTGGGTG-1-0	-7.56637	-4.46344	Calu-1	ARS-1620	G12C	G1
CCCTAACTCTTACCGC-1-0	7.47201	-1.9061	H1373	ARS-1620+Galunisertib	G12C	G1
CCCTCAACATGACAGG-1-0	-7.21235	-3.18442	Calu-1	ARS-1620+Ink-128	G12C	G1
CCCTCTCAGTACTCGT-1-0	-12.2021	-1.80569	Calu-1	Antimycin	G12C	G2M
CCCTCTCCAAGACCGA-1-0	-8.89348	-2.07121	Calu-1	ARS-1620	G12C	G1
CCCTCTCCATGAGATA-1-0	-11.9751	-0.775894	Calu-1	ARS-1620+Galunisertib	G12C	G2M
CCCTCTCGTAACTGCT-1-0	0.296813	-10.1157	LS513	Ink-128	G12D	S
CCCTCTCTCATCTATC-1-0	7.01433	-2.41917	H1373	ARS-1620+Ink-128	G12C	G1
CCCTCTCTCCCTCTCC-1-0	-0.71586	-3.8653	LS513	Antimycin	G12D	G1
CCCTGATAGCCACCGT-1-0	6.27297	-4.57015	H1373	ARS-1620	G12C	G1
CCCTGATCAACGATTC-1-0	6.85152	-2.60878	H1373	ARS-1620	G12C	G1
CCCTGATGTATCGCGC-1-0	2.75995	-3.36599	H1373	Galunisertib	G12C	G1
CCCTGATGTCTCTCTG-1-0	-7.98789	-4.68195	Calu-1	Galunisertib	G12C	G1
CCCTTAGCAAGTTTGC-1-0	6.13029	3.81846	H1373	ARS-1620+Galunisertib	G12C	S
CCCTTAGCAGCTGGTC-1-0	6.69198	4.36353	H1373	Ink-128	G12C	G2M
CCCTTAGTCCACGGAC-1-0	5.86286	-2.72026	H1373	Galunisertib	G12C	G1
CCCTTAGTCGGTATGT-1-0	-10.2953	-2.42483	Calu-1	ARS-1620+Antimycin	G12C	G1
CCGAACGAGAAGCCTG-1-0	0.745229	-3.82046	H1373	Vehicle	G12C	G2M
CCGAACGAGACGATAT-1-0	0.892966	-3.99774	H1373	Vehicle	G12C	S
CCGAACGAGACTGGGT-1-0	-2.43433	10.8373	H2030	Ink-128	G12C	G1
CCGAACGAGCAAATGT-1-0	7.34134	1.28768	H1373	Galunisertib	G12C	S
CCGAACGCAACTTCTT-1-0	8.29275	-2.74139	H1373	ARS-1620	G12C	G1
CCGAACGCATCGAACT-1-0	-10.4933	0.842919	Calu-1	Vehicle	G12C	G2M
CCGAACGTCACAAGAA-1-0	-7.58977	-3.12694	Calu-1	ARS-1620+Galunisertib	G12C	G1
CCGATCTAGAGCCATG-1-0	-2.10254	4.58416	H2030	ARS-1620+Ink-128	G12C	G1
CCGATCTAGCATTGAA-1-0	6.5375	3.56958	H1373	ARS-1620+Galunisertib	G12C	S
CCGATCTAGGAAAGTG-1-0	-2.73404	5.11933	H2030	ARS-1620+Ink-128	G12C	G1
CCGATCTGTCGTTGGC-1-0	1.94799	-2.7474	H1373	Vehicle	G12C	G2M
CCGATCTGTGGATCAG-1-0	1.69301	-2.20164	H1373	Vehicle	G12C	G2M
CCGATGGAGTGTTCAC-1-0	0.914907	-11.0171	LS513	ARS-1620	G12D	G1
CCGATGGCACGCTATA-1-0	4.37149	4.56	H1373	Vehicle	G12C	S
CCGATGGCACGGCCAT-1-0	-7.03315	-0.99829	Calu-1	ARS-1620+Ink-128	G12C	G1
CCGATGGCAGAGTCTT-1-0	8.51211	-0.183161	H1373	ARS-1620+Antimycin	G12C	G1
CCGATGGCATCCCACT-1-0	-9.84919	-2.59821	Calu-1	ARS-1620	G12C	G1
CCGATGGGTCAATCTG-1-0	3.82127	-1.41035	H1373	Vehicle	G12C	G2M
CCGATGGTCAGCTTGA-1-0	-6.21582	-3.00496	Calu-1	ARS-1620	G12C	G1
CCGATGGTCATACGAC-1-0	6.12898	2.27909	H1373	ARS-1620+Ink-128	G12C	G1
CCGCAAGAGAGGCTGT-1-0	-0.725237	6.93612	H2030	Galunisertib	G12C	G1
CCGCAAGAGCTCTATG-1-0	8.43237	0.996322	H1373	ARS-1620+Antimycin	G12C	G1
CCGCAAGAGTTTGAGA-1-0	-6.94245	-1.48298	Calu-1	ARS-1620	G12C	G1
CCGCAAGCAACTGTGT-1-0	9.43107	0.0256591	H1373	ARS-1620+Antimycin	G12C	G1
CCGCAAGCAACTTGCA-1-0	-1.33468	11.6006	H2030	Vehicle	G12C	G1
CCGCAAGCAAGCGCTC-1-0	-6.97465	-2.74682	Calu-1	ARS-1620+Antimycin	G12C	G1
CCGCAAGCAAGCTGTT-1-0	6.33066	-1.51144	H1373	Vehicle	G12C	S
CCGCAAGCAATGGGTG-1-0	6.18875	-4.14414	H1373	ARS-1620+Galunisertib	G12C	G1
CCGCAAGCAGCTAACT-1-0	2.55761	-0.12683	H1373	Ink-128	G12C	G1
CCGCAAGCATCATTTC-1-0	-8.17039	-3.36221	Calu-1	ARS-1620+Galunisertib	G12C	G1
CCGCAAGGTATACAGA-1-0	-11.9464	-2.3319	Calu-1	ARS-1620+Antimycin	G12C	G2M
CCGCAAGGTGGTTTGT-1-0	-3.14556	9.0724	H2030	ARS-1620	G12C	G1
CCGCAAGTCAACACCA-1-0	-7.06075	-0.845292	Calu-1	ARS-1620	G12C	G1
CCGCAAGTCATAGAGA-1-0	0.730562	-3.13844	H1373	Ink-128	G12C	G1
CCGGACAAGTCATTGC-1-0	2.3676	0.132299	H1373	Vehicle	G12C	G1
CCGGACACAATTGGTC-1-0	3.53541	-0.116399	H1373	Vehicle	G12C	G1
CCGGACACAGCAGTAG-1-0	3.51367	1.37523	H1373	ARS-1620+Galunisertib	G12C	G1
CCGGACACAGTAGAAT-1-0	1.96805	-0.23886	H1373	ARS-1620	G12C	S
CCGGACACATCTGTTT-1-0	5.57299	4.54458	H1373	Antimycin	G12C	G2M
CCGGACATCATCACAG-1-0	-9.2195	-3.84662	Calu-1	ARS-1620+Antimycin	G12C	G1
CCGGACATCCGAGATT-1-0	1.20377	-0.995953	H1373	ARS-1620+Antimycin	G12C	S
CCGGGTACAGACAAAT-1-0	7.83854	-2.06086	H1373	ARS-1620	G12C	G1
CCGGGTACAGCAGAAC-1-0	0.144238	-1.9131	H1373	ARS-1620	G12C	G2M
CCGGGTATCGTGCATA-1-0	-0.658159	-1.32495	H1373	ARS-1620+Antimycin	G12C	G2M
CCGGGTATCGTTCAGA-1-0	-0.103666	-10.1872	LS513	Vehicle	G12D	G1
CCGGGTATCTGTCAGA-1-0	-7.06174	-2.50879	Calu-1	Antimycin	G12C	G1
CCGGTAGAGAGGATCC-1-0	-8.34266	-0.761575	Calu-1	Galunisertib	G12C	G1
CCGGTAGCATCGATAC-1-0	7.15261	-2.16674	H1373	ARS-1620+Galunisertib	G12C	G1
CCGGTAGGTATCACCA-1-0	-2.87491	9.80935	H2030	ARS-1620	G12C	G1
CCGGTGAGTAACAGTA-1-0	0.439483	-0.233247	H1373	Vehicle	G12C	G2M
CCGGTGAGTCATAACC-1-0	-2.72374	8.14302	H2030	Vehicle	G12C	G1
CCGGTGAGTCGGCCTA-1-0	-9.89479	-2.46232	Calu-1	ARS-1620	G12C	S
CCGGTGATCCTCTAGC-1-0	-1.03927	0.804384	H2030	Antimycin	G12C	G1
CCGTAGGAGTCTCCTC-1-0	-0.750321	-5.97055	LS513	Vehicle	G12D	G1
CCGTAGGAGTTGAAAC-1-0	7.6265	3.52721	H1373	Galunisertib	G12C	G2M
CCGTAGGGTTCAGTAC-1-0	-6.32968	-3.95357	Calu-1	ARS-1620+Galunisertib	G12C	G1
CCGTAGGTCCTGGTCT-1-0	8.56963	-0.75232	H1373	Antimycin	G12C	G1
CCGTAGGTCGAATCCA-1-0	-7.23703	1.34921	Calu-1	ARS-1620+Galunisertib	G12C	G1
CCGTGAGAGTTGTACC-1-0	-9.76323	-3.03716	Calu-1	Ink-128	G12C	G1
CCGTGAGGTAGCCAGA-1-0	6.61214	4.29251	H1373	Antimycin	G12C	G2M
CCGTGAGTCAAACTGC-1-0	1.90839	-1.81202	H1373	Vehicle	G12C	G2M
CCGTGAGTCAACTCTT-1-0	1.89516	-4.66749	H1373	Vehicle	G12C	G2M
CCGTGAGTCGTCAACA-1-0	0.807448	6.36265	H2030	ARS-1620	G12C	G1
CCGTTCAAGCATGCGA-1-0	-8.03323	-0.37453	Calu-1	Galunisertib	G12C	S
CCGTTCACAGAGGTTG-1-0	-2.8228	9.07242	H2030	ARS-1620+Galunisertib	G12C	G1
CCGTTCATCGCTTACC-1-0	-8.15007	-2.93567	Calu-1	ARS-1620	G12C	G1
CCTAACCAGCAGGCAT-1-0	0.595011	-2.0154	H1373	Galunisertib	G12C	G1
CCTAACCAGCGGGTTA-1-0	2.72858	-0.603133	H1373	Vehicle	G12C	S
CCTAACCAGTCTGTAC-1-0	7.1978	2.62034	H1373	Vehicle	G12C	S
CCTAACCAGTGAACAT-1-0	6.08544	-3.97302	H1373	Vehicle	G12C	G1
CCTAACCAGTGCAGGT-1-0	-3.21958	8.96074	H2030	ARS-1620+Ink-128	G12C	G1
CCTAACCGTGCATACT-1-0	-7.65898	-4.47287	Calu-1	Vehicle	G12C	G1
CCTAACCGTGCCGGTT-1-0	7.37409	-2.07758	H1373	ARS-1620+Antimycin	G12C	G1
CCTAACCGTGTCTTCC-1-0	-3.05429	3.33488	H2030	Vehicle	G12C	G1
CCTAACCTCAGCGCGT-1-0	-1.7023	2.12443	H2030	Galunisertib	G12C	G1
CCTAACCTCTAGTTCT-1-0	0.0465643	6.67305	H2030	Galunisertib	G12C	G1
CCTAAGAAGAGAGTTT-1-0	0.199818	5.406	H2030	ARS-1620+Galunisertib	G12C	G1
CCTAAGAAGAGCACTG-1-0	-0.499214	4.76112	H2030	ARS-1620	G12C	G1
CCTAAGAAGGAGACCT-1-0	-3.10892	10.5831	H2030	ARS-1620	G12C	G1
CCTAAGAAGGGCATGT-1-0	1.66883	-9.7413	LS513	ARS-1620+Galunisertib	G12D	G2M
CCTAAGAAGTGAGCCA-1-0	-8.92014	-3.14583	Calu-1	ARS-1620+Antimycin	G12C	G1
CCTAAGACAATGCAGG-1-0	-7.96426	0.570939	Calu-1	Antimycin	G12C	G1
CCTAAGACACTCCCTA-1-0	1.48403	-3.75489	H1373	ARS-1620+Antimycin	G12C	G2M
CCTAAGACAGGATGAC-1-0	8.12145	-2.09014	H1373	ARS-1620+Galunisertib	G12C	G1
CCTAAGAGTCCTTGTC-1-0	5.07784	0.560708	H1373	Galunisertib	G12C	G1
CCTAAGAGTGAGATAT-1-0	2.35059	-4.3442	H1373	Vehicle	G12C	G2M
CCTAAGATCTTACCGC-1-0	6.19899	-2.61219	H1373	Antimycin	G12C	G1
CCTACGTCAATCTGCA-1-0	8.05121	-2.77662	H1373	ARS-1620+Galunisertib	G12C	G1
CCTACGTCACGCGCTA-1-0	5.42479	-0.862302	H1373	ARS-1620	G12C	G1
CCTACGTGTACAAACA-1-0	-8.61806	-1.00898	Calu-1	Galunisertib	G12C	G1
CCTACGTGTCACTTCC-1-0	5.99948	0.972811	H1373	Vehicle	G12C	G1
CCTATCGAGTATCCTG-1-0	-3.18922	10.7167	H2030	ARS-1620+Ink-128	G12C	G1
CCTATCGCATTCACCC-1-0	-6.67599	-1.08864	Calu-1	ARS-1620	G12C	G1
CCTATCGGTACTGAGG-1-0	7.01815	-2.10276	H1373	Antimycin	G12C	G1
CCTATCGGTTGAAGTA-1-0	-11.9083	-0.904313	Calu-1	ARS-1620	G12C	G2M
CCTATCGTCTACAGGT-1-0	7.12523	1.05474	H1373	Antimycin	G12C	S
CCTCAACAGAAACTAC-1-0	-7.18283	1.92067	Calu-1	Antimycin	G12C	G1
CCTCAACAGATCACTC-1-0	7.91484	-0.349328	H1373	ARS-1620+Galunisertib	G12C	G1
CCTCAACAGCAACAGC-1-0	-1.57275	9.67818	H2030	Vehicle	G12C	S
CCTCAACAGGCCGCTT-1-0	-2.60151	6.32307	H2030	ARS-1620+Ink-128	G12C	G1
CCTCAACCACCGAATT-1-0	-1.87321	7.75902	H2030	ARS-1620+Ink-128	G12C	G1
CCTCAACGTAGGGAGG-1-0	-8.98362	-1.06992	Calu-1	Vehicle	G12C	G1
CCTCAACGTCCAAAGG-1-0	3.43811	1.04598	H1373	Galunisertib	G12C	G1
CCTCACAAGCTCCACG-1-0	1.63972	-2.64685	H1373	ARS-1620+Galunisertib	G12C	G1
CCTCACACATTCAGGT-1-0	0.159639	7.26561	H2030	ARS-1620+Antimycin	G12C	G1
CCTCACAGTGCGTCGT-1-0	6.34193	2.44756	H1373	ARS-1620+Antimycin	G12C	G2M
CCTCACATCGTCAACA-1-0	6.3563	2.08306	H1373	Ink-128	G12C	G1
CCTCACATCTGTAACG-1-0	-2.34183	11.4657	H2030	ARS-1620+Galunisertib	G12C	G1
CCTCAGTAGGGATGTC-1-0	8.28758	0.305068	H1373	Vehicle	G12C	G1
CCTCAGTCACTGTGTA-1-0	-2.71464	10.5725	H2030	ARS-1620	G12C	G1
CCTCAGTCAGAGTTCT-1-0	0.574005	-3.55667	H1373	Vehicle	G12C	G1
CCTCAGTCATCCTAAG-1-0	-0.67954	0.861792	H2030	Antimycin	G12C	G1
CCTCAGTTCGCTGACG-1-0	-1.78381	1.72361	H2030	Vehicle	G12C	G1
CCTCATGAGTGTTCCA-1-0	-11.6272	-2.24682	Calu-1	Antimycin	G12C	G2M
CCTCATGCAAGAGTTA-1-0	7.83508	-0.0811434	H1373	Vehicle	G12C	G1
CCTCATGCACCCAATA-1-0	-7.06768	-1.48128	Calu-1	ARS-1620+Galunisertib	G12C	G1
CCTCATGCATCGTGCG-1-0	9.10362	-0.446947	H1373	Galunisertib	G12C	G1
CCTCATGGTCGCCACA-1-0	-9.81018	-2.83194	Calu-1	Ink-128	G12C	S
CCTCATGGTGTTTCTT-1-0	-1.95314	6.31947	H2030	ARS-1620	G12C	G1
CCTCCAAAGTTGGCTT-1-0	-11.3277	-2.70276	Calu-1	ARS-1620	G12C	G2M
CCTCCAACAGGCACAA-1-0	0.878305	-3.39713	H1373	Vehicle	G12C	G2M
CCTCCAACAGTGTACT-1-0	0.789618	-2.49203	H1373	Vehicle	G12C	G1
CCTCCAAGTAGTTCCA-1-0	8.1233	0.0876806	H1373	Ink-128	G12C	S
CCTCCAATCAACTACG-1-0	6.95088	1.02671	H1373	Galunisertib	G12C	G2M
CCTCCAATCACTCACC-1-0	-10.4401	-0.0894147	Calu-1	Ink-128	G12C	G2M
CCTCCAATCGATTGAC-1-0	-7.53301	-3.60859	Calu-1	Vehicle	G12C	G1
CCTCCTCAGACCCGCT-1-0	8.21261	0.954458	H1373	ARS-1620+Antimycin	G12C	S
CCTCCTCAGTCCTGTA-1-0	8.55263	-2.51974	H1373	ARS-1620+Galunisertib	G12C	G1
CCTCCTCTCGCAGTGC-1-0	8.83689	0.905842	H1373	Ink-128	G12C	S
CCTCCTCTCGTACACA-1-0	1.26692	-11.9822	LS513	Ink-128	G12D	G1
CCTCCTCTCTTCACGC-1-0	2.21745	-0.176492	H1373	ARS-1620+Antimycin	G12C	G1
CCTCTAGCATACTGTG-1-0	0.259686	-1.50065	LS513	Vehicle	G12D	S
CCTCTAGGTATGAGGC-1-0	-8.17614	-2.21124	Calu-1	ARS-1620	G12C	G1
CCTCTAGGTTTAAGGA-1-0	-6.86586	-0.710189	Calu-1	ARS-1620+Ink-128	G12C	G1
CCTCTAGTCATCACTT-1-0	6.15688	2.09303	H1373	Antimycin	G12C	G1
CCTCTCCAGAAGTATC-1-0	-2.89469	8.27408	H2030	ARS-1620+Galunisertib	G12C	G1
CCTCTCCCACTACAGT-1-0	-8.04226	-5.15024	Calu-1	ARS-1620+Galunisertib	G12C	G1
CCTCTCCGTACAAACA-1-0	-2.5712	11.5306	H2030	ARS-1620+Ink-128	G12C	G1
CCTCTCCGTAGGACTG-1-0	6.39397	-2.87662	H1373	ARS-1620+Galunisertib	G12C	G1
CCTCTCCTCGGCACTG-1-0	-10.3569	0.887312	Calu-1	Galunisertib	G12C	G2M
CCTCTCCTCTGTTCAT-1-0	5.87685	-3.51698	H1373	ARS-1620+Antimycin	G12C	G1
CCTGCATAGGTCACCC-1-0	-11.2768	-2.87241	Calu-1	Antimycin	G12C	G2M
CCTGCATAGTGCTCAT-1-0	-2.79752	7.63934	H2030	Antimycin	G12C	G1
CCTGCATCACTGCACG-1-0	1.54284	-2.9912	H1373	Ink-128	G12C	G2M
CCTGCATCATGACTGT-1-0	5.79695	-2.4679	H1373	Galunisertib	G12C	G1
CCTGCATGTCAGGTGA-1-0	-2.64141	2.881	H2030	Galunisertib	G12C	G1
CCTGCATGTCCCTAAA-1-0	7.30818	-3.99485	H1373	ARS-1620+Galunisertib	G12C	G1
CCTGTTGAGTAGTCCT-1-0	-8.12054	-1.97213	Calu-1	ARS-1620+Galunisertib	G12C	G1
CCTGTTGCAAAGGCAC-1-0	2.12391	-0.494854	H1373	Ink-128	G12C	S
CCTGTTGCAAGGATGC-1-0	1.44693	-2.16504	H1373	ARS-1620+Antimycin	G12C	S
CCTGTTGCAAGGTCAG-1-0	-8.82603	-2.40854	Calu-1	ARS-1620+Galunisertib	G12C	S
CCTGTTGGTCCCGGTA-1-0	6.16438	-3.49889	H1373	ARS-1620	G12C	G1
CCTTCAGAGACGCCAA-1-0	8.25022	1.42909	H1373	ARS-1620+Galunisertib	G12C	G2M
CCTTCAGAGCGACATG-1-0	4.86079	-0.529309	H1373	Vehicle	G12C	G2M
CCTTCAGAGCTTAAGA-1-0	6.03396	-0.320731	H1373	Galunisertib	G12C	S
CCTTCAGCAATACGAA-1-0	-11.4322	-1.60955	Calu-1	Vehicle	G12C	G2M
CCTTCAGCACGCGTCA-1-0	0.058392	-8.01063	LS513	ARS-1620+Antimycin	G12D	G1
CCTTCAGGTCGATTCA-1-0	-2.88897	-6.23499	LS513	ARS-1620	G12D	G2M
CCTTCAGGTCTCGACG-1-0	0.0386444	-10.4281	LS513	Galunisertib	G12D	G1
CCTTCAGGTGTTTGCA-1-0	7.67876	2.99339	H1373	Galunisertib	G12C	G2M
CCTTGTGAGGGAGATA-1-0	9.6862	-0.0476455	H1373	ARS-1620+Galunisertib	G12C	G1
CCTTGTGAGGGTATAT-1-0	5.47969	-1.72685	H1373	ARS-1620+Antimycin	G12C	G1
CCTTGTGGTTAAACCC-1-0	2.33794	-1.31707	H1373	Vehicle	G12C	G1
CCTTGTGGTTAAGACA-1-0	-0.336702	6.0986	H2030	Galunisertib	G12C	G1
CCTTGTGGTTACCCAA-1-0	0.214565	4.9072	H2030	ARS-1620	G12C	G1
CCTTTGGAGATACGAT-1-0	0.674405	7.74042	H2030	Antimycin	G12C	G1
CCTTTGGAGCGCCCAT-1-0	7.98634	2.97665	H1373	Galunisertib	G12C	S
CCTTTGGAGTCATAGA-1-0	3.12248	0.932778	H1373	ARS-1620+Galunisertib	G12C	G1
CCTTTGGCAACAGATA-1-0	3.20709	0.965754	H1373	ARS-1620+Antimycin	G12C	G1
CCTTTGGCACTACCGG-1-0	8.74562	-2.10262	H1373	ARS-1620+Galunisertib	G12C	G1
CCTTTGGCACTCAAGT-1-0	-2.48824	8.48226	H2030	ARS-1620+Galunisertib	G12C	G1
CCTTTGGCATCCTTGC-1-0	-11.1717	-0.897281	Calu-1	ARS-1620+Galunisertib	G12C	G2M
CGAAGGAAGGTTCAGG-1-0	0.851379	-3.61747	H1373	Galunisertib	G12C	G2M
CGAAGGAGTGAATATG-1-0	-1.42038	10.3426	H2030	ARS-1620+Galunisertib	G12C	G1
CGAAGGATCGCTAAAC-1-0	-7.37345	-3.71507	Calu-1	ARS-1620	G12C	G1
CGAAGTTCACGCCAGT-1-0	7.67659	-1.52605	H1373	Galunisertib	G12C	G1
CGAAGTTCATGCCGGT-1-0	7.79777	0.712741	H1373	Vehicle	G12C	G1
CGAAGTTCATTCGATG-1-0	-7.67148	-3.10242	Calu-1	Antimycin	G12C	G1
CGAAGTTCATTGCTGA-1-0	-8.67313	-0.831069	Calu-1	ARS-1620+Ink-128	G12C	G1
CGAAGTTGTAGACTGG-1-0	-11.4112	-2.20672	Calu-1	ARS-1620+Galunisertib	G12C	S
CGAAGTTGTCCGTTTC-1-0	-1.52347	6.39968	H2030	ARS-1620+Antimycin	G12C	G1
CGAAGTTTCCGAGCTG-1-0	2.21099	-3.84828	H1373	ARS-1620+Ink-128	G12C	G1
CGAATTGAGGGCGAGA-1-0	1.03683	-3.89067	H1373	ARS-1620+Antimycin	G12C	G2M
CGAATTGCAGCTATTG-1-0	-7.30054	-0.231806	Calu-1	ARS-1620+Ink-128	G12C	G1
CGAATTGGTGATTAGA-1-0	-9.37002	-1.87131	Calu-1	Vehicle	G12C	S
CGAATTGTCCGTATGA-1-0	5.46251	-2.68864	H1373	ARS-1620	G12C	G1
CGAATTGTCTTCACAT-1-0	-6.9571	-1.22556	Calu-1	ARS-1620	G12C	G1
CGAATTGTCTTCCAGC-1-0	3.39973	0.333844	H1373	ARS-1620+Antimycin	G12C	S
CGACAGCCAACTGAAA-1-0	8.68328	-1.39738	H1373	Antimycin	G12C	G1
CGACAGCCACGTACTA-1-0	1.31979	-4.4117	H1373	Vehicle	G12C	G2M
CGACAGCCAGAGGGTT-1-0	-6.81769	-5.06101	Calu-1	ARS-1620+Galunisertib	G12C	G1
CGACAGCCAGCCCAGT-1-0	1.69024	9.39761	H2030	ARS-1620+Ink-128	G12C	G1
CGACAGCGTTGCAAGG-1-0	-6.33814	-3.3869	Calu-1	Antimycin	G12C	G1
CGACAGCTCAAGTAAG-1-0	-7.62959	-0.955883	Calu-1	Vehicle	G12C	G1
CGACAGCTCAGGCGAA-1-0	-2.44036	9.10168	H2030	ARS-1620+Galunisertib	G12C	G1
CGACAGCTCCTGTAAG-1-0	5.78159	2.4387	H1373	Galunisertib	G12C	G1
CGACAGCTCGTGGTAT-1-0	-0.588802	2.16476	H2030	Vehicle	G12C	G1
CGACAGCTCTGGACCG-1-0	-6.94793	-4.91679	Calu-1	ARS-1620+Antimycin	G12C	G1
CGAGAAGCACCCTAAA-1-0	7.88323	-2.29074	H1373	ARS-1620	G12C	G1
CGAGAAGGTACCGTCG-1-0	-2.34977	9.56503	H2030	Antimycin	G12C	G1
CGAGAAGGTCGAATGG-1-0	0.0824062	4.85677	H2030	ARS-1620	G12C	G1
CGAGAAGGTGTTGCCG-1-0	0.137665	-2.75237	H1373	ARS-1620	G12C	G2M
CGAGGAAAGCACACCC-1-0	6.81097	2.76084	H1373	Galunisertib	G12C	S
CGAGGAAAGGATAATC-1-0	7.88931	-2.41877	H1373	Galunisertib	G12C	G1
CGAGGAACAAGCGAAC-1-0	4.41927	4.58304	H1373	ARS-1620+Antimycin	G12C	G2M
CGAGGAACAATGCAGG-1-0	-10.468	-2.00858	Calu-1	ARS-1620	G12C	G2M
CGAGGAACATAAGATG-1-0	-11.4128	-2.30572	Calu-1	Vehicle	G12C	G2M
CGAGGAAGTCCGGTCA-1-0	8.28521	0.372837	H1373	Antimycin	G12C	G1
CGAGGAAGTGTGTGGA-1-0	5.86344	2.84029	H1373	Galunisertib	G12C	G1
CGAGGCTTCCATGATG-1-0	-1.59944	6.6147	H2030	ARS-1620	G12C	G1
CGAGTGCAGACCATAA-1-0	-6.84403	1.45283	Calu-1	Antimycin	G12C	G1
CGAGTTACAAATCCCA-1-0	6.71612	3.8294	H1373	Ink-128	G12C	G2M
CGAGTTACAAGGTCAG-1-0	-8.27211	-1.52612	Calu-1	ARS-1620+Galunisertib	G12C	G1
CGAGTTAGTGCACGCT-1-0	0.823052	-4.06132	H1373	Antimycin	G12C	S
CGAGTTAGTTACGATC-1-0	-3.1444	9.09297	H2030	ARS-1620+Galunisertib	G12C	G1
CGAGTTATCCGAGATT-1-0	0.920216	-2.48925	H1373	Vehicle	G12C	S
CGATCGGCACACGCCA-1-0	7.8372	-1.30459	H1373	Antimycin	G12C	G1
CGATCGGCATGCCGGT-1-0	-2.27646	9.86372	H2030	Galunisertib	G12C	G1
CGATCGGGTAACGGTG-1-0	-7.84371	0.117534	Calu-1	Antimycin	G12C	G1
CGATCGGGTAACTAAG-1-0	-2.7742	10.0632	H2030	Antimycin	G12C	G1
CGATCGGGTATCTTCT-1-0	-8.41296	-1.84041	Calu-1	ARS-1620	G12C	G1
CGATCGGGTGCCTAAT-1-0	5.74836	3.12234	H1373	Antimycin	G12C	G1
CGATGCGCACACCGAC-1-0	6.39717	0.347599	H1373	ARS-1620+Antimycin	G12C	G1
CGATGCGTCATAGAGA-1-0	0.0456356	6.81135	H2030	ARS-1620+Antimycin	G12C	G1
CGATGGCAGACCATAA-1-0	7.20294	0.588802	H1373	ARS-1620	G12C	G1
CGATGGCCATGCGGTC-1-0	4.56414	-1.50293	H1373	Vehicle	G12C	G1
CGATGGCCATGGGATG-1-0	-1.33734	9.88631	H2030	Vehicle	G12C	G1
[truncated: 17,478 more rows]

## Sheet: Fig5e
Excess Bliss Synergy in vivo w/ ARS1620 across different models
	INK128	Antimycin	Galunisertib
H1373	-0.145114	-0.291537	0.109614
H2030	0.176488	-0.447831	0.231764
CALU1	0.501661	-0.160977	0.354688

## Sheet: Fig5f
ARS1620+INK128 in vivo drug synergy gene covariates for KRAS.G12C models													ARS1620+Galunisertib in vivo drug synergy gene covariates for KRAS.G12C models
	h1373_diff	h2030_diff	calu1_diff	t	p	mean_diff	rank	color	size	gene				h1373_diff	h2030_diff	calu1_diff	t	p	mean_diff	rank	color	size	gene
TFF1	-1.64455	-1.77063	-1.58359	12.9565	7.03e-18	-1.66625	0	black	0.05	TFF1			LCN2	-1.39564	-1.66285	-1.72668	26.0791	1.66e-40	-1.59505	0	black	0.05	LCN2
KLF6	-1.35374	-1.49722	-1.77086	11.9598	2.99e-17	-1.5406	1	black	0.05	KLF6			TFF1	-1.30421	-1.49126	-1.31837	22.4263	2.59e-40	-1.37128	1	black	0.05	TFF1
CEACAM5	-1.50562	-1.34875	-1.3554	10.8891	1.69e-16	-1.40326	2	black	0.05	CEACAM5			PRSS2	-0.909029	-0.956866	-0.868374	14.8342	3.14e-39	-0.911423	2	black	0.05	PRSS2
LCN2	-1.18111	-1.53982	-1.46118	10.8104	2.03e-16	-1.39404	3	black	0.05	LCN2			TFF3	-0.926859	-0.958952	-0.816237	14.6516	3.56e-39	-0.900683	3	black	0.05	TFF3
SFN	-1.55186	-1.38537	-1.21815	10.7421	2.28e-16	-1.38512	4	black	0.05	SFN			HIST1H4C	-1.14865	-0.697811	-0.681848	13.6133	9.86e-39	-0.842771	4	black	0.05	HIST1H4C
MALAT1	-0.97895	-1.5446	-1.44183	10.2311	6.71e-16	-1.32179	5	black	0.05	MALAT1			MT-ND3	-0.645902	-0.974997	-0.615715	12.0474	3.43e-38	-0.745538	5	red	100	MT-ND3
MT-ND3	-1.42889	-0.837112	-1.64322	10.0669	1.05e-15	-1.30307	6	red	100	MT-ND3			MT-ND4	-0.564353	-0.921739	-0.728751	11.9361	3.72e-38	-0.738281	6	red	100	MT-ND4
AREG	-1.30704	-1.38716	-1.17691	10.0008	9.73e-16	-1.29037	7	black	0.05	AREG			NEAT1	-0.549493	-0.703622	-0.904574	11.622	5.27e-38	-0.71923	7	black	0.05	NEAT1
PCCA	-1.27703	-1.28676	-1.2689	9.90239	1.18e-15	-1.27756	8	black	0.05	PCCA			LAMC2	-0.878582	-0.495863	-0.708867	11.2076	8.94e-38	-0.694437	8	black	0.05	LAMC2
TNFRSF12A	-1.45198	-0.823719	-1.48709	9.69136	2.26e-15	-1.25426	9	black	0.05	TNFRSF12A			S100A4	-0.868228	-0.582203	-0.614177	11.1171	9.44e-38	-0.688203	9	black	0.05	S100A4
SORL1	-1.21961	-1.26739	-1.24687	9.64327	2.1e-15	-1.24462	10	black	0.05	SORL1			ITGA6	-0.98182	-0.341368	-0.753936	11.1046	1.45e-37	-0.692375	10	black	0.05	ITGA6
SLC7A11	-1.46852	-1.33014	-0.927926	9.60865	2.52e-15	-1.24219	11	black	0.05	SLC7A11			MT-ATP6	-0.592183	-0.99303	-0.476309	11.051	1.32e-37	-0.687174	11	red	100	MT-ATP6
FOSL1	-1.26363	-0.83978	-1.60129	9.5383	3.22e-15	-1.2349	12	black	0.05	FOSL1			LYZ	-0.680739	-0.684142	-0.658728	10.9157	1.09e-37	-0.674536	12	black	0.05	LYZ
ITGA2	-1.13471	-1.0343	-1.51862	9.50936	3.1e-15	-1.22921	13	black	0.05	ITGA2			CEACAM5	-0.655419	-0.657857	-0.682226	10.7606	1.35e-37	-0.665168	13	black	0.05	CEACAM5
S100A11	-1.12272	-1.1336	-1.32941	9.25252	5.3e-15	-1.19525	14	black	0.05	S100A11			MT-ND4L	-0.558739	-0.668998	-0.712515	10.45	2.2e-37	-0.646751	14	red	100	MT-ND4L
SERPINE2	-0.87721	-1.22865	-1.46808	9.2074	6.52e-15	-1.19131	15	black	0.05	SERPINE2			SLC7A11	-0.816634	-0.624178	-0.429611	10.0364	5.05e-37	-0.623474	15	black	0.05	SLC7A11
TFF3	-1.17887	-1.23086	-1.11231	9.08747	7.83e-15	-1.17401	16	black	0.05	TFF3			TFF2	-0.614129	-0.62556	-0.615136	9.98459	4.53e-37	-0.618275	16	black	0.05	TFF2
ZYX	-1.10623	-1.05008	-1.3325	8.99688	1.01e-14	-1.16294	17	black	0.05	ZYX			MT-CYB	-0.466786	-0.903951	-0.484322	9.93042	6.88e-37	-0.618353	17	red	100	MT-CYB
GDF15	-1.23483	-1.03302	-1.19759	8.93765	1.15e-14	-1.15515	18	black	0.05	GDF15			MALAT1	-0.278923	-0.843301	-0.728303	9.88081	8.69e-37	-0.616842	18	black	0.05	MALAT1
EMP1	-1.10831	-0.486268	-1.81259	8.70822	3.6e-14	-1.13572	19	black	0.05	EMP1			MT-CO2	-0.34918	-0.96307	-0.53253	9.84019	9.87e-37	-0.614927	19	red	100	MT-CO2
KLF2	-0.973043	-0.887358	-1.50897	8.66767	2.65e-14	-1.12312	20	black	0.05	KLF2			SORL1	-0.60877	-0.599582	-0.597733	9.71568	7.31e-37	-0.602028	20	black	0.05	SORL1
MT-ND1	-1.07261	-0.501618	-1.70872	8.39842	7.53e-14	-1.09432	21	red	100	MT-ND1			PCCA	-0.617312	-0.563672	-0.598584	9.56875	9.67e-37	-0.593189	21	black	0.05	PCCA
TSC22D1	-0.953796	-1.04883	-1.25318	8.38623	5.07e-14	-1.08527	22	black	0.05	TSC22D1			ARRDC4	-0.590177	-0.525525	-0.590772	9.16493	2.2e-36	-0.568825	22	black	0.05	ARRDC4
S100A2	-1.41836	-0.530349	-1.22871	8.14808	1.27e-13	-1.05914	23	black	0.05	S100A2			LAMA3	-0.871416	-0.394149	-0.422968	9.00828	4.54e-36	-0.562845	23	black	0.05	LAMA3
ASPH	-0.872111	-1.00077	-1.27766	8.10717	1.15e-13	-1.05018	24	black	0.05	ASPH			MT-CO1	-0.191166	-0.90387	-0.59418	8.96671	6.76e-36	-0.563072	24	red	100	MT-CO1
TIMP1	-1.04181	-0.366288	-1.76695	8.09698	2.06e-13	-1.05835	25	black	0.05	TIMP1			FOSL1	-0.91079	-0.222493	-0.548398	8.93293	6.95e-36	-0.560561	25	black	0.05	FOSL1
AKAP12	-1.09956	-0.641949	-1.38533	8.02896	1.63e-13	-1.04228	26	black	0.05	AKAP12			EFHD2	-0.843468	-0.254619	-0.578237	8.92898	5.91e-36	-0.558775	26	black	0.05	EFHD2
REG4	-1.02854	-1.00377	-0.989962	7.7781	2.92e-13	-1.00743	27	black	0.05	REG4			MT-ND1	-0.407792	-0.660949	-0.586777	8.87122	4.6e-36	-0.551839	27	red	100	MT-ND1
TM4SF1	-0.580361	-0.746848	-1.68708	7.7008	5.72e-13	-1.00476	28	black	0.05	TM4SF1			SFN	-0.744114	-0.521353	-0.387714	8.84587	5.32e-36	-0.55106	28	black	0.05	SFN
TPM4	-0.684202	-1.08223	-1.21571	7.66087	4.61e-13	-0.994047	29	black	0.05	TPM4			MT-ND2	-0.408114	-0.575387	-0.658456	8.79706	5.46e-36	-0.547319	29	red	100	MT-ND2
PRDM1	-0.988621	-1.01881	-0.92263	7.53606	6.25e-13	-0.976687	30	black	0.05	PRDM1			S100A11	-0.689828	-0.412997	-0.53681	8.78189	5.75e-36	-0.546545	30	black	0.05	S100A11
CCND1	-0.888637	-0.449469	-1.56046	7.40614	1.38e-12	-0.966188	31	black	0.05	CCND1			ASPH	-0.676303	-0.507516	-0.446766	8.73609	6.24e-36	-0.543528	31	black	0.05	ASPH
ARL14	-0.818091	-1.01343	-1.0385	7.37686	1.06e-12	-0.956675	32	black	0.05	ARL14			ARL14	-0.712343	-0.449284	-0.464143	8.70345	7.05e-36	-0.541923	32	black	0.05	ARL14
TMC7	-0.928547	-0.934733	-0.973634	7.29219	1.38e-12	-0.945638	33	black	0.05	TMC7			MT-CO3	-0.326664	-1.02066	-0.28821	8.64134	1.85e-35	-0.545177	33	red	100	MT-CO3
FHL2	-0.739885	-1.00634	-1.07939	7.25787	1.61e-12	-0.94187	34	black	0.05	FHL2			CXCL3	0.258283	-1.06359	-0.859984	8.5513	1.4e-34	-0.555098	34	black	0.05	CXCL3
MT-ND2	-0.908972	-0.440459	-1.48085	7.23446	2.3e-12	-0.943429	35	red	100	MT-ND2			ITGB1	-0.697075	-0.46911	-0.425558	8.51653	1.12e-35	-0.530581	35	black	0.05	ITGB1
NNMT	-0.613628	-1.23104	-0.969377	7.21804	1.98e-12	-0.938016	36	black	0.05	NNMT			DCBLD2	-1.12045	-0.255223	-0.228058	8.4034	5.53e-35	-0.534577	36	black	0.05	DCBLD2
PLCG2	-1.13839	-0.774826	-0.889677	7.19797	1.97e-12	-0.934298	37	black	0.05	PLCG2			LCN15	-0.516775	-0.523931	-0.523114	8.37902	1.43e-35	-0.521274	37	black	0.05	LCN15
PLEC	-0.832139	-0.620131	-1.35268	7.18744	2.31e-12	-0.934984	38	black	0.05	PLEC			MKI67	-0.650195	-0.495304	-0.406812	8.304	1.9e-35	-0.517437	38	black	0.05	MKI67
MT2A	-0.614622	-1.19644	-0.983881	7.16946	2.3e-12	-0.931649	39	black	0.05	MT2A			KLF2	-0.452736	-0.197231	-0.909172	8.25551	4.13e-35	-0.519713	39	black	0.05	KLF2
RPL12	-0.71226	-0.543569	-1.50669	7.05881	4.13e-12	-0.920838	40	black	0.05	RPL12			MT-ND5	-0.283642	-0.708792	-0.543107	8.18866	3.11e-35	-0.511847	40	red	100	MT-ND5
GJB3	-1.01677	-0.86457	-0.84963	7.01334	3.58e-12	-0.910323	41	black	0.05	GJB3			S100A6	-0.608122	-0.404804	-0.515951	8.17848	2.62e-35	-0.509626	41	black	0.05	S100A6
PPP2R5C	-0.867023	-0.871995	-0.96682	6.94825	4.46e-12	-0.901946	42	black	0.05	PPP2R5C			SERPINE2	-0.336643	-0.541111	-0.617405	7.98481	4.9e-35	-0.498386	42	black	0.05	SERPINE2
CLU	-0.545818	-1.21064	-0.9524	6.94054	5.2e-12	-0.902953	43	black	0.05	CLU			PHLDA1	-0.805862	-0.116776	-0.58011	7.95276	9.61e-35	-0.500916	43	black	0.05	PHLDA1
LAMC2	-0.707418	-0.72689	-1.2292	6.82542	7.58e-12	-0.887835	44	black	0.05	LAMC2			TIMP1	-0.594385	0.177075	-1.09504	7.80696	7.43e-34	-0.504116	44	black	0.05	TIMP1
TIPARP	-0.75244	-0.875555	-1.031	6.82317	7.07e-12	-0.886332	45	black	0.05	TIPARP			TSC22D1	-0.541324	-0.37479	-0.544133	7.80086	8.07e-35	-0.486749	45	black	0.05	TSC22D1
ARHGAP29	-0.904112	-0.551577	-1.15097	6.67624	1.3e-11	-0.868887	46	black	0.05	ARHGAP29			MIR222HG	-0.460678	-0.369312	-0.626337	7.77387	9.19e-35	-0.485442	46	black	0.05	MIR222HG
ITGB1	-0.49817	-0.92215	-1.18677	6.67326	1.36e-11	-0.86903	47	black	0.05	ITGB1			CCND1	-0.504586	-0.410636	-0.536501	7.7575	9e-35	-0.483908	47	black	0.05	CCND1
EZR	-0.791695	-0.317896	-1.50683	6.66518	1.82e-11	-0.872139	48	black	0.05	EZR			TM4SF1	-0.403764	-0.327898	-0.719088	7.72481	1.25e-34	-0.483583	48	black	0.05	TM4SF1
MT-CYB	-0.694148	-0.558941	-1.34086	6.63155	1.68e-11	-0.86465	49	red	100	MT-CYB			CENPF	-0.423396	-0.520542	-0.454278	7.46363	2.38e-34	-0.466072	49	black	0.05	CENPF
EGR3	-0.896395	-0.675102	-0.986907	6.55876	1.86e-11	-0.852801	50	black	0.05	EGR3			G0S2	-0.788897	-0.205276	-0.409189	7.43427	4.33e-34	-0.467788	50	black	0.05	G0S2
EFHD2	-0.916775	-0.494458	-1.13434	6.5144	2.39e-11	-0.848525	51	black	0.05	EFHD2			EMP1	-0.486402	-0.187694	-0.727462	7.43418	3.98e-34	-0.467186	51	black	0.05	EMP1
CLDN4	-0.718828	-0.880513	-0.926855	6.47623	2.48e-11	-0.842065	52	black	0.05	CLDN4			TOP2A	-0.308208	-0.738379	-0.34567	7.39412	4.18e-34	-0.464085	52	black	0.05	TOP2A
COL17A1	-0.798584	-0.850506	-0.869452	6.45759	2.63e-11	-0.839514	53	black	0.05	COL17A1			CEACAM6	-0.211472	-0.580162	-0.591009	7.34807	4.66e-34	-0.460881	53	black	0.05	CEACAM6
ITGA6	-0.938126	-0.190631	-1.39303	6.4176	4.57e-11	-0.840596	54	black	0.05	ITGA6			COL17A1	-0.449013	-0.467098	-0.457162	7.32764	3.83e-34	-0.457758	54	black	0.05	COL17A1
DCBLD2	-0.892126	-0.392407	-1.21772	6.3923	4.06e-11	-0.834085	55	black	0.05	DCBLD2			HIF1A	-0.598264	-0.63455	-0.142821	7.2908	6.79e-34	-0.458545	55	black	0.05	HIF1A
FGFBP1	-1.86296	-0.321682	-0.338498	6.36763	8.55e-11	-0.841048	56	black	0.05	FGFBP1			VCAN	-0.711755	-0.397561	-0.260758	7.27453	6.36e-34	-0.456691	56	black	0.05	VCAN
PHLDA1	-0.710449	-0.157443	-1.59923	6.255	9.98e-11	-0.822374	57	black	0.05	PHLDA1			KLF6	-0.518376	-0.327906	-0.512604	7.24054	5.66e-34	-0.452962	57	black	0.05	KLF6
RHOB	-0.643581	-0.68803	-1.07573	6.15911	8.73e-11	-0.802448	58	black	0.05	RHOB			C19ORF33	-0.428143	-0.312128	-0.613621	7.20553	6.91e-34	-0.451297	58	black	0.05	C19ORF33
CCNI	-0.7451	-0.358526	-1.28334	6.08582	1.38e-10	-0.795655	59	black	0.05	CCNI			BIRC3	-0.385355	-0.374243	-0.589488	7.1846	7.12e-34	-0.449696	59	black	0.05	BIRC3
MIR222HG	-0.685259	-0.546118	-1.14756	6.07939	1.25e-10	-0.792978	60	black	0.05	MIR222HG			CYTOR	-0.656211	-0.352545	-0.339271	7.16736	8.43e-34	-0.449343	60	black	0.05	CYTOR
ARRDC4	-0.805778	-0.760509	-0.793647	6.04195	1.3e-10	-0.786645	61	black	0.05	ARRDC4			SERPINA1	-0.388681	-0.453213	-0.500141	7.15329	7.5e-34	-0.447345	61	black	0.05	SERPINA1
S100A6	-0.818791	-0.576722	-0.963004	6.03356	1.4e-10	-0.786172	62	black	0.05	S100A6			FHL2	-0.69829	-0.308221	-0.324665	7.06403	1.39e-33	-0.443725	62	black	0.05	FHL2
HIF1A	-0.818305	-0.927244	-0.605417	6.01518	1.49e-10	-0.783655	63	black	0.05	HIF1A			AC023157.3	-0.376345	-0.433565	-0.497431	6.96158	1.61e-33	-0.43578	63	black	0.05	AC023157.3
EIF6	-0.808176	-0.54166	-0.988546	5.97929	1.76e-10	-0.779461	64	black	0.05	EIF6			S100A2	-0.837892	0.0545824	-0.537528	6.90921	6.58e-33	-0.440279	64	black	0.05	S100A2
HIST1H4C	-0.937805	-0.222296	-1.18323	5.96786	2.26e-10	-0.781111	65	black	0.05	HIST1H4C			CA9	-0.545886	-0.543911	-0.198477	6.83374	3.42e-33	-0.429424	65	black	0.05	CA9
IFRD1	-0.80801	-0.56698	-0.956856	5.96363	1.85e-10	-0.777282	66	black	0.05	IFRD1			HMGA1	-1.11046	0.20946	-0.427246	6.81283	3.69e-32	-0.442749	66	black	0.05	HMGA1
2025-09-10	-0.749385	-0.561834	-1.0177	5.95427	1.95e-10	-0.776307	67	black	0.05	2025-09-10			EGR3	-0.407008	-0.269862	-0.582585	6.68469	6e-33	-0.419818	67	black	0.05	EGR3
EDN1	-0.590693	-0.93909	-0.797993	5.95395	1.91e-10	-0.775925	68	black	0.05	EDN1			MT-ATP8	-0.569212	-0.525634	-0.167063	6.68353	6.97e-33	-0.420636	68	red	100	MT-ATP8
ATP2B1	-0.824121	-0.371245	-1.13219	5.93919	2.28e-10	-0.77585	69	black	0.05	ATP2B1			MTHFD2	-0.671119	-0.253117	-0.335806	6.67309	7.32e-33	-0.420014	69	black	0.05	MTHFD2
EIF2S2	-0.787311	-0.497138	-1.0167	5.87971	2.67e-10	-0.76705	70	black	0.05	EIF2S2			CXCL8	-0.0442199	-0.0548877	-1.19625	6.63672	8.32e-32	-0.431785	70	black	0.05	CXCL8
PHLDA2	-1.06626	-0.132218	-1.1135	5.87922	3.41e-10	-0.770657	71	black	0.05	PHLDA2			NR4A2	-0.223983	-0.15482	-0.879816	6.59912	1.98e-32	-0.41954	71	black	0.05	NR4A2
CEACAM6	-1.11437	-0.575449	-0.604673	5.85937	2.97e-10	-0.764829	72	black	0.05	CEACAM6			NT5E	-0.713835	-0.163999	-0.360885	6.53903	1.61e-32	-0.412906	72	black	0.05	NT5E
SAT1	-0.732255	-0.717786	-0.833511	5.84132	2.92e-10	-0.761184	73	black	0.05	SAT1			BTG2	-0.294018	-0.384972	-0.55231	6.53412	1.15e-32	-0.410434	73	black	0.05	BTG2
PEG10	-0.761729	-0.459872	-1.04983	5.79961	3.76e-10	-0.757143	74	black	0.05	PEG10			LMO7	-0.161814	-0.433368	-0.63006	6.47826	1.88e-32	-0.408414	74	black	0.05	LMO7
DAP	-0.796569	-0.565638	-0.896692	5.77375	3.94e-10	-0.752966	75	black	0.05	DAP			G6PD	-0.681467	-0.400612	-0.144002	6.47291	2.14e-32	-0.408694	75	black	0.05	G6PD
MAP1LC3B	-0.939272	-0.409891	-0.892654	5.72226	5.15e-10	-0.747272	76	black	0.05	MAP1LC3B			JAG1	-0.400565	-0.281906	-0.532066	6.44265	1.76e-32	-0.404846	76	black	0.05	JAG1
RPS26	-1.00301	-0.415235	-0.82347	5.72143	5.19e-10	-0.747238	77	black	0.05	RPS26			MIR4435-2HG	-0.674361	-0.190392	-0.350764	6.42167	2.56e-32	-0.405172	77	black	0.05	MIR4435-2HG
KRT18	-0.629935	-0.246995	-1.36993	5.70734	6.96e-10	-0.748953	78	black	0.05	KRT18			CDKN3	-0.418913	-0.421807	-0.360993	6.38044	2.19e-32	-0.400571	78	black	0.05	CDKN3
G6PD	-0.981178	-0.680125	-0.57207	5.70498	5.3e-10	-0.744458	79	black	0.05	G6PD			VMP1	-0.169255	-0.359458	-0.665567	6.30404	4.66e-32	-0.398093	79	black	0.05	VMP1
KRT7	-0.506606	-0.649354	-1.07728	5.69955	5.66e-10	-0.744413	80	black	0.05	KRT7			TNFRSF12A	-0.856859	-0.0322816	-0.316393	6.30182	9.28e-32	-0.401845	80	black	0.05	TNFRSF12A
MT-ND5	-0.382172	-0.546396	-1.30941	5.69363	6.79e-10	-0.745993	81	red	100	MT-ND5			AREG	-0.19208	-0.524451	-0.46992	6.27869	4.4e-32	-0.395483	81	black	0.05	AREG
MT-ND4	-0.527466	-0.230961	-1.48205	5.67899	8.64e-10	-0.746826	82	red	100	MT-ND4			DDX3X	-0.530663	-0.281838	-0.364576	6.23604	4.98e-32	-0.392359	82	black	0.05	DDX3X
MYL12B	-0.727165	-0.637849	-0.851204	5.66397	6.07e-10	-0.738739	83	black	0.05	MYL12B			ITGA2	-0.700811	-0.115174	-0.361714	6.19977	9.25e-32	-0.392566	83	black	0.05	ITGA2
ABHD2	-0.496536	-0.73987	-0.981587	5.66309	6.39e-10	-0.739331	84	black	0.05	ABHD2			ARHGAP29	-0.606063	-0.296029	-0.268439	6.18921	7.15e-32	-0.390177	84	black	0.05	ARHGAP29
EPHA2	-0.81297	-0.518764	-0.873452	5.6322	7.09e-10	-0.735062	85	black	0.05	EPHA2			MT2A	-0.566426	-0.2576	-0.342683	6.17363	7.32e-32	-0.388903	85	black	0.05	MT2A
TXNRD1	-0.940257	-0.539737	-0.721465	5.62195	7.43e-10	-0.73382	86	black	0.05	TXNRD1			AL161431.1	-0.408718	-0.466707	-0.286135	6.1548	7.3e-32	-0.387187	86	black	0.05	AL161431.1
PMAIP1	-0.624782	0.0908617	-1.69959	5.61718	1.61e-09	-0.744503	87	black	0.05	PMAIP1			TCN1	-0.353585	-0.379508	-0.42117	6.11867	8.47e-32	-0.384754	87	black	0.05	TCN1
ID1	-0.745714	-0.133651	-1.33277	5.61308	1.06e-09	-0.737379	88	black	0.05	ID1			ANXA2	-0.511993	-0.355954	-0.274856	6.04806	1.35e-31	-0.380935	88	black	0.05	ANXA2
EIF2A	-0.577458	-0.673838	-0.944182	5.60676	7.89e-10	-0.731826	89	black	0.05	EIF2A			ANLN	-0.405337	-0.406642	-0.32697	6.03368	1.36e-31	-0.37965	89	black	0.05	ANLN
IFI44L	-0.447616	-0.446978	-1.30424	5.59155	1.03e-09	-0.732946	90	black	0.05	IFI44L			UCHL1	-0.145122	-0.509308	-0.486929	6.0252	1.81e-31	-0.380453	90	black	0.05	UCHL1
TRIOBP	-0.681093	-0.598086	-0.903434	5.57435	8.92e-10	-0.727538	91	black	0.05	TRIOBP			LDLR	-0.25188	-0.454405	-0.428277	6.00396	1.7e-31	-0.378187	91	black	0.05	LDLR
LAMA3	-0.859684	-0.563994	-0.758009	5.5722	8.98e-10	-0.727229	92	black	0.05	LAMA3			IER3	-0.449137	-0.0647161	-0.616426	5.94363	3.64e-31	-0.37676	92	black	0.05	IER3
CALM2	-0.614902	-0.504671	-1.06475	5.57158	9.61e-10	-0.728108	93	black	0.05	CALM2			ID1	-0.330197	-0.227605	-0.556217	5.88208	3.79e-31	-0.37134	93	black	0.05	ID1
PITHD1	-0.800291	-0.562094	-0.818139	5.56939	9.07e-10	-0.726841	94	black	0.05	PITHD1			NFKBIA	-0.101332	-0.358198	-0.655228	5.8603	5.81e-31	-0.371586	94	black	0.05	NFKBIA
SH3KBP1	-0.673911	-0.453765	-1.05374	5.56352	9.98e-10	-0.72714	95	black	0.05	SH3KBP1			ANTXR2	-0.624425	-0.0905154	-0.379986	5.75444	1.06e-30	-0.364975	95	black	0.05	ANTXR2
FUT8	-0.609312	-0.552472	-1.01645	5.55838	9.92e-10	-0.726076	96	black	0.05	FUT8			LINC00973	-0.553857	-0.306169	-0.225313	5.72371	9.87e-31	-0.36178	96	black	0.05	LINC00973
MT-CO3	-0.548186	-0.535733	-1.08517	5.53056	1.15e-09	-0.723031	97	red	100	MT-CO3			NUSAP1	-0.395829	-0.380563	-0.301475	5.69647	9.89e-31	-0.359289	97	black	0.05	NUSAP1
SERINC2	-0.759904	-0.620617	-0.778729	5.51513	1.12e-09	-0.71975	98	black	0.05	SERINC2			DNTTIP1	-0.470641	-0.260865	-0.346735	5.69408	1.06e-30	-0.359414	98	black	0.05	DNTTIP1
BMP2	-0.667695	-0.569743	-0.912158	5.48715	1.29e-09	-0.716532	99	black	0.05	BMP2			PFN2	-0.487568	-0.302349	-0.281444	5.65526	1.37e-30	-0.35712	99	black	0.05	PFN2
ZFP36	-0.590817	-0.471993	-1.08526	5.47474	1.47e-09	-0.716024	100	black	0.05	ZFP36			PLEC	-0.447105	-0.137461	-0.488898	5.65448	1.59e-30	-0.357822	100	black	0.05	PLEC
NDRG1	-0.340411	-0.766636	-1.0386	5.46637	1.55e-09	-0.715216	101	black	0.05	NDRG1			NQO1	-0.358606	-0.469188	-0.24075	5.63964	1.51e-30	-0.356181	101	black	0.05	NQO1
PKM	-0.512791	-0.400791	-1.22884	5.4492	1.79e-09	-0.71414	102	black	0.05	PKM			HSPA1A	-0.311643	-0.0860432	-0.67681	5.63358	2.52e-30	-0.358165	102	black	0.05	HSPA1A
PRR13	-0.780665	-0.473425	-0.871848	5.42378	1.71e-09	-0.708646	103	black	0.05	PRR13			MUC13	-0.356578	-0.346653	-0.36082	5.62155	1.56e-30	-0.354684	103	black	0.05	MUC13
FERMT1	-0.766562	-0.633139	-0.719495	5.41048	1.74e-09	-0.706399	104	black	0.05	FERMT1			MT-ND6	-0.556213	-0.519635	0.0130839	5.56303	4.29e-30	-0.354255	104	red	100	MT-ND6
MIR4435-2HG	-0.465009	-0.599136	-1.03714	5.35416	2.4e-09	-0.700429	105	black	0.05	MIR4435-2HG			PRSS3	-0.660796	-0.105241	-0.291101	5.54302	4.28e-30	-0.352379	105	black	0.05	PRSS3
BZW1	-0.732831	-0.543685	-0.820717	5.35121	2.28e-09	-0.699078	106	black	0.05	BZW1			SQSTM1	-0.43757	-0.108926	-0.493651	5.46812	5.6e-30	-0.346715	106	black	0.05	SQSTM1
GALNT10	-0.630669	-0.615555	-0.849344	5.34717	2.31e-09	-0.698523	107	black	0.05	GALNT10			PHLDA2	-0.60341	0.0908092	-0.532543	5.44504	1.24e-29	-0.348382	107	black	0.05	PHLDA2
ACTB	-0.473728	-0.600197	-1.02059	5.33727	2.56e-09	-0.698172	108	black	0.05	ACTB			TK1	-0.478057	-0.320108	-0.234265	5.43951	5.71e-30	-0.344143	108	black	0.05	TK1
MT-ATP6	-0.771338	-0.363401	-0.957813	5.33099	2.66e-09	-0.697517	109	red	100	MT-ATP6			ANXA1	-0.347744	-0.285036	-0.398271	5.43791	5.34e-30	-0.343684	109	black	0.05	ANXA1
CADM1	-0.677174	-0.742421	-0.666198	5.32325	2.52e-09	-0.695264	110	black	0.05	CADM1			DNAJA4	-0.341267	-0.346166	-0.341459	5.42759	5.62e-30	-0.342964	110	black	0.05	DNAJA4
EIF3M	-0.700923	-0.459423	-0.927446	5.32266	2.66e-09	-0.69593	111	black	0.05	EIF3M			PIM1	-0.273957	-0.443395	-0.311817	5.4252	6e-30	-0.343056	111	black	0.05	PIM1
KIAA1551	-0.562109	-0.706815	-0.81722	5.32256	2.56e-09	-0.695381	112	black	0.05	KIAA1551			TMEM141	-0.420658	-0.242015	-0.363084	5.40618	6.86e-30	-0.341919	112	black	0.05	TMEM141
MIDN	-0.760272	-0.388266	-0.931576	5.30011	2.99e-09	-0.693371	113	black	0.05	MIDN			B4GALT5	-0.312423	-0.296589	-0.412207	5.38332	7.81e-30	-0.340406	113	black	0.05	B4GALT5
AEN	-0.637771	-0.711498	-0.725578	5.2945	2.85e-09	-0.691616	114	black	0.05	AEN			AKR1C1	-0.119216	-0.741953	-0.167587	5.36821	1.79e-29	-0.342919	114	black	0.05	AKR1C1
NEAT1	-0.476159	-0.460203	-1.14218	5.28791	3.38e-09	-0.692847	115	black	0.05	NEAT1			CKLF	-0.386201	-0.462075	-0.171113	5.36399	1.01e-29	-0.339796	115	black	0.05	CKLF
PFDN1	-0.73044	-0.657914	-0.679496	5.27625	3.08e-09	-0.689283	116	black	0.05	PFDN1			GDF15	-0.360703	-0.18771	-0.469625	5.35781	1.03e-29	-0.339346	116	black	0.05	GDF15
TPT1	-0.542869	-0.589387	-0.937361	5.27597	3.22e-09	-0.689872	117	black	0.05	TPT1			CST3	-0.450827	-0.201341	-0.365221	5.35626	1.02e-29	-0.33913	117	black	0.05	CST3
GNG12	-0.698609	-0.581086	-0.784763	5.26638	3.25e-09	-0.688153	118	black	0.05	GNG12			APP	-0.280139	-0.302044	-0.432766	5.34734	1.02e-29	-0.338316	118	black	0.05	APP
ITGB4	-0.660824	-0.670376	-0.723506	5.24183	3.58e-09	-0.684902	119	black	0.05	ITGB4			ETS1	-0.481421	-0.234631	-0.29961	5.3466	1.09e-29	-0.338554	119	black	0.05	ETS1
NR4A1	-0.185763	-0.446244	-1.4369	5.23229	5.58e-09	-0.689635	120	black	0.05	NR4A1			ATAD2	-0.520305	-0.406246	-0.0893229	5.3315	1.5e-29	-0.338625	120	black	0.05	ATAD2
MMADHC	-0.589501	-0.517824	-0.945185	5.23054	3.94e-09	-0.68417	121	black	0.05	MMADHC			ANXA5	-0.729125	-0.0446894	-0.231142	5.23588	4.77e-29	-0.334985	121	black	0.05	ANXA5
YWHAH	-0.82715	-0.396214	-0.820955	5.20817	4.38e-09	-0.68144	122	black	0.05	YWHAH			SPP1	-0.019779	-0.992879	-0.0068188	5.22487	1.71e-28	-0.339826	122	black	0.05	SPP1
ATF4	-0.734106	-0.476827	-0.823236	5.18466	4.72e-09	-0.678056	123	black	0.05	ATF4			RRM2	-0.350112	-0.467756	-0.174314	5.21465	2.91e-29	-0.330727	123	black	0.05	RRM2
S100A10	-0.510594	-0.653836	-0.868355	5.18102	4.79e-09	-0.677595	124	black	0.05	S100A10			JPT1	-0.70772	0.0268167	-0.312925	5.17058	8.23e-29	-0.331276	124	black	0.05	JPT1
CCNG1	-0.664852	-0.651199	-0.712214	5.17253	4.83e-09	-0.676088	125	black	0.05	CCNG1			EIF2S2	-0.419679	-0.207113	-0.353905	5.1561	4.22e-29	-0.326899	125	black	0.05	EIF2S2
EHBP1	-0.59343	-0.627799	-0.800839	5.15509	5.26e-09	-0.674023	126	black	0.05	EHBP1			SLC38A2	-0.509804	-0.171462	-0.300284	5.15266	4.83e-29	-0.327184	126	black	0.05	SLC38A2
IFI6	-0.406382	-0.641513	-0.973887	5.14701	5.81e-09	-0.673927	127	black	0.05	IFI6			ATF3	-0.237312	-0.118725	-0.626059	5.1364	7.09e-29	-0.327365	127	black	0.05	ATF3
GALNT1	-0.548264	-0.418581	-1.05503	5.14389	6.06e-09	-0.673959	128	black	0.05	GALNT1			KRT20	-0.315769	-0.324411	-0.328068	5.09297	6.32e-29	-0.322749	128	black	0.05	KRT20
FLNA	-0.503474	-0.481943	-1.03427	5.13979	6.09e-09	-0.67323	129	black	0.05	FLNA			POLE4	-0.508517	-0.181915	-0.277623	5.07885	8.42e-29	-0.322685	129	black	0.05	POLE4
HERC4	-0.608725	-0.546043	-0.856934	5.12637	6.04e-09	-0.670567	130	black	0.05	HERC4			MT1X	-0.222822	-0.703473	-0.0457491	5.06058	1.68e-28	-0.324015	130	black	0.05	MT1X
RBM8A	-0.823771	-0.466861	-0.717386	5.11602	6.36e-09	-0.669339	131	black	0.05	RBM8A			CYP3A5	-0.34123	-0.271908	-0.342079	5.02035	1.12e-28	-0.318406	131	black	0.05	CYP3A5
TAF1D	-0.473246	-0.773431	-0.757749	5.10715	6.58e-09	-0.668142	132	black	0.05	TAF1D			NCEH1	-0.486072	-0.0804252	-0.390634	5.01107	1.59e-28	-0.319044	132	black	0.05	NCEH1
S100A16	-0.750409	-0.15324	-1.10594	5.09934	8.2e-09	-0.669864	133	black	0.05	S100A16			TNFAIP3	-0.209016	-0.526997	-0.214478	4.97995	1.88e-28	-0.316831	133	black	0.05	TNFAIP3
EEF1B2	-0.635559	-0.325124	-1.04063	5.0885	7.83e-09	-0.667106	134	black	0.05	EEF1B2			LGALS1	-0.51248	-0.0395325	-0.393279	4.93906	3.11e-28	-0.315097	134	black	0.05	LGALS1
CAPRIN2	-0.649715	-0.574126	-0.769423	5.07988	7.29e-09	-0.664421	135	black	0.05	CAPRIN2			MIAT	-0.341011	-0.335066	-0.263248	4.93257	2.26e-28	-0.313109	135	black	0.05	MIAT
HMGA1	-0.681574	-0.0116562	-1.31122	5.06623	1.12e-08	-0.668151	136	black	0.05	HMGA1			PGM2L1	-0.296328	-0.366458	-0.274794	4.92275	2.45e-28	-0.312526	136	black	0.05	PGM2L1
ALG13	-0.650862	-0.58204	-0.746528	5.04392	8.51e-09	-0.65981	137	black	0.05	ALG13			GJB3	-0.524151	-0.22815	-0.187482	4.92076	3.05e-28	-0.313261	137	black	0.05	GJB3
GSDMA	-0.651199	-0.669965	-0.65645	5.03986	8.61e-09	-0.659204	138	black	0.05	GSDMA			PRC1	-0.313394	-0.233117	-0.390917	4.92015	2.57e-28	-0.312476	138	black	0.05	PRC1
MCL1	-0.533427	-0.368965	-1.07625	5.02837	1.03e-08	-0.659548	139	black	0.05	MCL1			ARHGAP18	-0.275601	-0.342316	-0.317437	4.91099	2.68e-28	-0.311785	139	black	0.05	ARHGAP18
SDC4	-0.272169	-0.743593	-0.961317	5.02561	1.03e-08	-0.659026	140	black	0.05	SDC4			LMNA	-0.601815	0.0883814	-0.427712	4.88619	7.37e-28	-0.313715	140	black	0.05	LMNA
RDX	-0.604962	-0.46446	-0.895186	5.0008	1.07e-08	-0.654869	141	black	0.05	RDX			GCLM	-0.38025	-0.342925	-0.20782	4.88377	3.5e-28	-0.310331	141	black	0.05	GCLM
TUBA1C	-0.913624	0.00216974	-1.06057	4.99116	1.43e-08	-0.657342	142	black	0.05	TUBA1C			HIST3H2A	-0.20576	-0.363824	-0.358796	4.86943	3.94e-28	-0.30946	142	black	0.05	HIST3H2A
PHC2	-0.713175	-0.457394	-0.789364	4.99041	1.1e-08	-0.653311	143	black	0.05	PHC2			SOX9	-0.305936	-0.115352	-0.50772	4.8594	5.19e-28	-0.309669	143	black	0.05	SOX9
RPL15	-0.510539	-0.296757	-1.15379	4.97613	1.36e-08	-0.653694	144	black	0.05	RPL15			ITGB4	-0.381319	-0.302923	-0.240665	4.85166	4.47e-28	-0.308302	144	black	0.05	ITGB4
CDKN2A	-0.265926	-0.773149	-0.917516	4.97276	1.29e-08	-0.652197	145	black	0.05	CDKN2A			PLK2	-0.323408	-0.248978	-0.3505	4.84148	4.8e-28	-0.307628	145	black	0.05	PLK2
JAG1	-0.552015	-0.579915	-0.819852	4.96994	1.19e-08	-0.650594	146	black	0.05	JAG1			CRIP1	-0.143721	-0.418785	-0.361384	4.83894	5.51e-28	-0.307964	146	black	0.05	CRIP1
ISG15	-0.483732	-0.1828	-1.29545	4.96505	1.61e-08	-0.653994	147	black	0.05	ISG15			CAPG	-0.494087	-0.102502	-0.326229	4.82533	6.91e-28	-0.307606	147	black	0.05	CAPG
SOWAHC	-0.579218	-0.655537	-0.712401	4.95958	1.23e-08	-0.649052	148	black	0.05	SOWAHC			TRIOBP	-0.307783	-0.265049	-0.346636	4.82312	5.56e-28	-0.306489	148	black	0.05	TRIOBP
LINC02253	-0.64683	-0.655566	-0.640939	4.95002	1.28e-08	-0.647778	149	black	0.05	LINC02253			NNMT	-0.117922	-0.943249	0.117614	4.82172	3.86e-27	-0.314519	149	black	0.05	NNMT
ECM1	-0.863057	-0.555266	-0.522912	4.94092	1.37e-08	-0.647078	150	black	0.05	ECM1			DSTN	-0.309222	-0.279406	-0.328151	4.80875	6.23e-28	-0.305593	150	black	0.05	DSTN
TMEM141	-0.752661	-0.437609	-0.739605	4.91152	1.56e-08	-0.643291	151	black	0.05	TMEM141			C6ORF141	-0.400098	-0.21519	-0.297902	4.78546	7.99e-28	-0.304397	151	black	0.05	C6ORF141
POP5	-0.651078	-0.604813	-0.668043	4.89906	1.61e-08	-0.641312	152	black	0.05	POP5			PRR11	-0.444178	-0.134611	-0.335313	4.78346	9e-28	-0.3047	152	black	0.05	PRR11
AC007906.2	-0.64413	-0.651662	-0.623101	4.88593	1.7e-08	-0.639631	153	black	0.05	AC007906.2			TIPARP	-0.0985527	-0.399952	-0.415011	4.77711	9.95e-28	-0.304505	153	black	0.05	TIPARP
PLS3	-0.477401	-0.681674	-0.755177	4.87171	1.84e-08	-0.638084	154	black	0.05	PLS3			NR4A1	-0.0380946	-0.0833508	-0.799061	4.75101	3.21e-27	-0.306836	154	black	0.05	NR4A1
IFI35	-0.543213	-0.4585	-0.912078	4.86674	1.95e-08	-0.63793	155	black	0.05	IFI35			EZR	-0.424916	0.127532	-0.616945	4.73126	3.1e-27	-0.304776	155	black	0.05	EZR
KDM6B	-0.389354	-0.538613	-0.986501	4.86466	2.03e-08	-0.638156	156	black	0.05	KDM6B			ZBTB43	-0.411823	-0.190979	-0.296963	4.70989	1.57e-27	-0.299922	156	black	0.05	ZBTB43
PLAUR	-0.648656	-0.214321	-1.05295	4.86055	2.22e-08	-0.638641	157	black	0.05	PLAUR			KRT18	-0.369071	-0.145944	-0.383864	4.70261	1.73e-27	-0.299626	157	black	0.05	KRT18
C16ORF72	-0.742888	-0.464257	-0.698692	4.84949	2.04e-08	-0.635279	158	black	0.05	C16ORF72			PKM	-0.514193	-0.0507398	-0.335447	4.69512	2.34e-27	-0.300127	158	black	0.05	PKM
TXNIP	0.337939	-1.62222	-0.656726	4.84866	4.53e-08	-0.647002	159	black	0.05	TXNIP			DUSP4	-0.262505	-0.30073	-0.332711	4.69355	1.69e-27	-0.298649	159	black	0.05	DUSP4
AC023157.3	-0.692545	-0.468021	-0.739155	4.83361	2.19e-08	-0.63324	160	black	0.05	AC023157.3			UACA	-0.336563	-0.25125	-0.306335	4.68335	1.85e-27	-0.298049	160	black	0.05	UACA
LPP	-0.664284	-0.482977	-0.750643	4.82908	2.23e-08	-0.632635	161	black	0.05	LPP			CAVIN3	-0.682649	-0.0468778	-0.169114	4.66065	4.61e-27	-0.299547	161	black	0.05	CAVIN3
RPS19	-0.499507	-0.427628	-0.965583	4.80888	2.58e-08	-0.630906	162	black	0.05	RPS19			GGH	-0.320639	-0.391461	-0.176909	4.65071	2.64e-27	-0.296336	162	black	0.05	GGH
ADAM9	-0.655122	-0.428909	-0.806225	4.80731	2.49e-08	-0.630085	163	black	0.05	ADAM9			CDC25B	-0.207455	-0.186364	-0.489692	4.61337	4.11e-27	-0.294504	163	black	0.05	CDC25B
PARD6B	-0.632583	-0.710024	-0.543844	4.80023	2.51e-08	-0.628817	164	black	0.05	PARD6B			HERC4	-0.373116	-0.182148	-0.324142	4.59867	4.16e-27	-0.293135	164	black	0.05	HERC4
CEMIP	-0.718227	-0.664389	-0.500419	4.79069	2.63e-08	-0.627678	165	black	0.05	CEMIP			ECT2	-0.411005	-0.148235	-0.320544	4.59741	4.42e-27	-0.293262	165	black	0.05	ECT2
VCAN	-0.509999	-0.354892	-1.02061	4.78645	2.94e-08	-0.628501	166	black	0.05	VCAN			CCNB1	-0.425804	-0.124965	-0.324747	4.57156	5.81e-27	-0.291839	166	black	0.05	CCNB1
PFDN2	-0.621257	-0.400042	-0.858228	4.77759	2.89e-08	-0.626509	167	black	0.05	PFDN2			CXCL2	0.531619	-0.752191	-0.68684	4.54485	1.58e-25	-0.30247	167	black	0.05	CXCL2
NFIX	-0.517362	-0.621302	-0.739031	4.77675	2.8e-08	-0.625898	168	black	0.05	NFIX			AZGP1	-0.280088	-0.296004	-0.292126	4.54105	6.62e-27	-0.289406	168	black	0.05	AZGP1
NCEH1	-0.698182	-0.393136	-0.787224	4.77597	2.88e-08	-0.626181	169	black	0.05	NCEH1			ADSS	-0.375277	-0.182865	-0.308086	4.52616	8.07e-27	-0.288743	169	black	0.05	ADSS
H3F3B	-0.740107	-0.134795	-1.00767	4.77109	3.37e-08	-0.627524	170	black	0.05	H3F3B			SPATA13	-0.298761	-0.276192	-0.289908	4.52251	7.86e-27	-0.288287	170	black	0.05	SPATA13
CASC4	-0.684391	-0.389136	-0.802141	4.7682	2.99e-08	-0.625223	171	black	0.05	CASC4			ZFP36	-0.215387	-0.0764056	-0.577511	4.51948	1.24e-26	-0.289768	171	black	0.05	ZFP36
EIF2AK2	-0.648507	-0.347488	-0.879915	4.76628	3.08e-08	-0.625303	172	black	0.05	EIF2AK2			BACE2	-0.247558	-0.294482	-0.317357	4.4919	1.05e-26	-0.286466	172	black	0.05	BACE2
BEX3	-0.401768	-0.713002	-0.756213	4.7567	3.13e-08	-0.623661	173	black	0.05	BEX3			CLSPN	-0.4933	-0.20852	-0.159461	4.48948	1.32e-26	-0.287094	173	black	0.05	CLSPN
REXO2	-0.668293	-0.441088	-0.759143	4.75129	3.18e-08	-0.622841	174	black	0.05	REXO2			KDM6B	-0.161411	-0.111143	-0.583873	4.44868	2.42e-26	-0.285476	174	black	0.05	KDM6B
C19ORF53	-0.548966	-0.433516	-0.887026	4.75106	3.26e-08	-0.623169	175	black	0.05	C19ORF53			OSTC	-0.305872	-0.423744	-0.121204	4.43566	2.07e-26	-0.283606	175	black	0.05	OSTC
MUC13	-0.625271	-0.638094	-0.599262	4.73843	3.29e-08	-0.620876	176	black	0.05	MUC13			FXYD3	-0.248206	-0.287488	-0.309603	4.41423	2.21e-26	-0.281766	176	black	0.05	FXYD3
PMEPA1	-0.445027	-0.56299	-0.85396	4.73244	3.51e-08	-0.620659	177	black	0.05	PMEPA1			SHCBP1	-0.30147	-0.337566	-0.203543	4.39769	2.66e-26	-0.28086	177	black	0.05	SHCBP1
KRT8	-0.534581	-0.0984556	-1.23619	4.72373	4.64e-08	-0.623074	178	black	0.05	KRT8			KCNQ1OT1	-0.0551721	-0.670317	-0.121306	4.37744	6.48e-26	-0.282265	178	black	0.05	KCNQ1OT1
GNG5	-0.45785	-0.553376	-0.845337	4.7186	3.72e-08	-0.618854	179	black	0.05	GNG5			MRPL52	-0.363992	-0.251712	-0.22144	4.36738	3.59e-26	-0.279048	179	black	0.05	MRPL52
RPLP0	-0.640567	-0.230602	-0.986062	4.71043	4.21e-08	-0.619077	180	black	0.05	RPLP0			CKS1B	-0.405726	-0.245156	-0.185939	4.3627	3.94e-26	-0.27894	180	black	0.05	CKS1B
DAD1	-0.501203	-0.557421	-0.792876	4.70698	3.87e-08	-0.617167	181	black	0.05	DAD1			LARS	-0.305565	-0.245403	-0.284319	4.35902	3.78e-26	-0.278429	181	black	0.05	LARS
TMEM205	-0.443312	-0.605044	-0.800213	4.69852	4.04e-08	-0.616189	182	black	0.05	TMEM205			KIAA1551	-0.314665	-0.296001	-0.223045	4.34976	4.18e-26	-0.277904	182	black	0.05	KIAA1551
TUBB4B	-0.737967	-0.0661196	-1.05181	4.69629	4.92e-08	-0.618631	183	black	0.05	TUBB4B			LDHA	-0.501977	-0.100551	-0.231487	4.33577	6.18e-26	-0.278005	183	black	0.05	LDHA
RAN	-0.846534	-0.216559	-0.780863	4.67795	4.78e-08	-0.614652	184	black	0.05	RAN			SMC4	-0.497172	-0.11158	-0.222383	4.32093	7.05e-26	-0.277045	184	black	0.05	SMC4
LEMD1	-0.452487	-0.703444	-0.682435	4.67301	4.49e-08	-0.612789	185	black	0.05	LEMD1			ETFB	-0.214485	-0.361961	-0.250244	4.30963	6.37e-26	-0.275564	185	black	0.05	ETFB
JUND	-0.57309	-0.382272	-0.878918	4.65813	4.98e-08	-0.611426	186	black	0.05	JUND			GOLM1	-0.279624	-0.151831	-0.390992	4.28294	8.79e-26	-0.274149	186	black	0.05	GOLM1
CXXC5	-0.60457	-0.639982	-0.585015	4.65174	4.86e-08	-0.609856	187	black	0.05	CXXC5			CD164	-0.379817	-0.122625	-0.319462	4.27848	9.42e-26	-0.273968	187	black	0.05	CD164
SPNS2	-0.586766	-0.62226	-0.620352	4.65128	4.87e-08	-0.609793	188	black	0.05	SPNS2			TMEM167A	-0.344487	-0.293649	-0.182353	4.27506	9.08e-26	-0.273496	188	black	0.05	TMEM167A
RPL28	-0.418969	-0.435619	-0.972882	4.63682	5.65e-08	-0.609156	189	black	0.05	RPL28			DTYMK	-0.453066	-0.137574	-0.231208	4.27498	1.03e-25	-0.273949	189	black	0.05	DTYMK
HELZ2	-0.701161	-0.306281	-0.81845	4.63529	5.56e-08	-0.608631	190	black	0.05	HELZ2			PLAU	-0.138811	-0.364759	-0.315838	4.26627	1.04e-25	-0.273136	190	black	0.05	PLAU
C14ORF119	-0.608199	-0.429604	-0.784889	4.63078	5.49e-08	-0.607564	191	black	0.05	C14ORF119			CYB5B	-0.293906	-0.291537	-0.233009	4.26604	9.59e-26	-0.272817	191	black	0.05	CYB5B
UCHL1	-0.0957915	-0.857656	-0.874228	4.62799	6.38e-08	-0.609225	192	black	0.05	UCHL1			RTN4	-0.464259	0.0510617	-0.410221	4.26273	1.64e-25	-0.274473	192	black	0.05	RTN4
SLC3A2	-0.879409	-0.403524	-0.536285	4.61894	5.93e-08	-0.606406	193	black	0.05	SLC3A2			TXN	-0.363507	-0.202709	-0.246311	4.23114	1.42e-25	-0.270842	193	black	0.05	TXN
LAMC1	-0.484859	-0.428115	-0.905972	4.61748	6.01e-08	-0.606315	194	black	0.05	LAMC1			ZNF430	-0.289109	-0.277015	-0.245543	4.22888	1.4e-25	-0.270556	194	black	0.05	ZNF430
HOOK2	-0.55804	-0.675995	-0.581617	4.61497	5.76e-08	-0.605217	195	black	0.05	HOOK2			KLK10	-0.269995	-0.269573	-0.269402	4.21419	1.62e-25	-0.269657	195	black	0.05	KLK10
CCDC28A	-0.56815	-0.539842	-0.705869	4.60989	5.91e-08	-0.60462	196	black	0.05	CCDC28A			GLS	-0.395935	-0.253371	-0.159275	4.20659	1.92e-25	-0.269527	196	black	0.05	GLS
TMEM176B	-0.602575	-0.617073	-0.591826	4.60437	6.02e-08	-0.603824	197	black	0.05	TMEM176B			MINOS1	-0.31146	-0.240723	-0.255209	4.20494	1.8e-25	-0.26913	197	black	0.05	MINOS1
ATF3	-0.584296	-0.205857	-1.02446	4.5967	7.16e-08	-0.60487	198	black	0.05	ATF3			TMEM176B	-0.26262	-0.286006	-0.258379	4.20326	1.82e-25	-0.269002	198	black	0.05	TMEM176B
TMEM14C	-0.542126	-0.4025	-0.859798	4.58072	7.01e-08	-0.601475	199	black	0.05	TMEM14C			TINAGL1	-0.327702	-0.249049	-0.227966	4.18967	2.12e-25	-0.268239	199	black	0.05	TINAGL1
CAPN8	-0.627297	-0.58395	-0.591163	4.58058	6.71e-08	-0.600803	200	black	0.05	CAPN8			SDCBP	-0.287262	-0.194616	-0.322161	4.18532	2.25e-25	-0.268013	200	black	0.05	SDCBP
SKAP2	-0.464601	-0.405961	-0.932628	4.57481	7.37e-08	-0.601063	201	black	0.05	SKAP2			DAP	-0.387218	-0.232876	-0.183198	4.17853	2.52e-25	-0.267764	201	black	0.05	DAP
GADD45B	-0.795136	-0.310179	-0.695622	4.57058	7.41e-08	-0.600313	202	black	0.05	GADD45B			PLAUR	-0.443882	0.106168	-0.470698	4.17085	4.98e-25	-0.269471	202	black	0.05	PLAUR
PTHLH	-0.552769	-0.49643	-0.748998	4.56793	7.21e-08	-0.599399	203	black	0.05	PTHLH			ANKRD28	-0.174657	-0.302704	-0.322825	4.16327	2.87e-25	-0.266729	203	black	0.05	ANKRD28
SLC25A36	-0.597259	-0.487334	-0.713179	4.56727	7.2e-08	-0.599257	204	black	0.05	SLC25A36			CD44	-0.375306	-0.057561	-0.367057	4.15183	3.83e-25	-0.266641	204	black	0.05	CD44
C6ORF48	-0.767728	-0.153841	-0.875408	4.55216	8.64e-08	-0.598992	205	black	0.05	C6ORF48			NABP1	-0.367429	-0.253279	-0.175458	4.14002	3.73e-25	-0.265389	205	black	0.05	NABP1
FIBP	-0.579008	-0.456456	-0.755366	4.54815	7.92e-08	-0.596943	206	black	0.05	FIBP			ABHD2	-0.313779	-0.256378	-0.224919	4.13676	3.69e-25	-0.265025	206	black	0.05	ABHD2
CALD1	-0.503888	-0.710979	-0.574621	4.54572	7.93e-08	-0.596496	207	black	0.05	CALD1			MAD2L1	-0.38614	-0.232444	-0.176722	4.13435	4.03e-25	-0.265102	207	black	0.05	MAD2L1
RABGAP1L	-0.56973	-0.620547	-0.597413	4.54198	8e-08	-0.595897	208	black	0.05	RABGAP1L			PTTG1	-0.393881	-0.238466	-0.161572	4.12586	4.47e-25	-0.26464	208	black	0.05	PTTG1
CD55	-0.520587	-0.199212	-1.07282	4.5367	9.6e-08	-0.597539	209	black	0.05	CD55			CDK1	-0.432538	-0.272316	-0.0891066	4.12025	5.24e-25	-0.264653	209	black	0.05	CDK1
ARF4	-0.563381	-0.592568	-0.627854	4.53176	8.38e-08	-0.594601	210	black	0.05	ARF4			BIRC5	-0.530112	-0.109633	-0.155515	4.11854	6.2e-25	-0.265087	210	black	0.05	BIRC5
PARP6	-0.559309	-0.60798	-0.615913	4.53019	8.44e-08	-0.594401	211	black	0.05	PARP6			SYNJ2	-0.390984	-0.0588773	-0.343489	4.11588	5.59e-25	-0.26445	211	black	0.05	SYNJ2
ACSM3	-0.581206	-0.612655	-0.585245	4.51952	8.85e-08	-0.593035	212	black	0.05	ACSM3			H2AFY	-0.481743	-0.0766694	-0.23464	4.11071	6.27e-25	-0.264351	212	black	0.05	H2AFY
LSM8	-0.61277	-0.453042	-0.713084	4.51739	9.06e-08	-0.592966	213	black	0.05	LSM8			CMSS1	-0.43875	-0.148406	-0.202355	4.09789	6.42e-25	-0.26317	213	black	0.05	CMSS1
MUC12	-0.665551	-0.694967	-0.417756	4.5152	9.2e-08	-0.592758	214	black	0.05	MUC12			SLC20A1	-0.465167	0.0506134	-0.377365	4.0917	9.56e-25	-0.263973	214	black	0.05	SLC20A1
IGFBP4	-0.431787	-0.508605	-0.837983	4.51329	9.46e-08	-0.592792	215	black	0.05	IGFBP4			REG4	-0.259756	-0.253691	-0.271778	4.08315	6.46e-25	-0.261742	215	black	0.05	REG4
CMSS1	-0.723155	-0.286513	-0.760865	4.49063	1.07e-07	-0.590177	216	black	0.05	CMSS1			ASPM	-0.297301	-0.238183	-0.248879	4.07805	6.87e-25	-0.261454	216	black	0.05	ASPM
ARF3	-0.558829	-0.525137	-0.68186	4.4841	1.05e-07	-0.588609	217	black	0.05	ARF3			TSPAN5	-0.488642	-0.182316	-0.113255	4.06278	1.04e-24	-0.261404	217	black	0.05	TSPAN5
HBEGF	-0.677115	-0.0673511	-1.02622	4.47576	1.3e-07	-0.590229	218	black	0.05	HBEGF			ARPC5L	-0.384744	-0.0888542	-0.308672	4.05812	9.85e-25	-0.260757	218	black	0.05	ARPC5L
APP	-0.371152	-0.583935	-0.808938	4.47559	1.12e-07	-0.588008	219	black	0.05	APP			SLPI	-0.0962911	-0.438644	-0.247041	4.05434	1.07e-24	-0.260659	219	black	0.05	SLPI
CCDC174	-0.527032	-0.510456	-0.717121	4.45412	1.21e-07	-0.58487	220	black	0.05	CCDC174			GPAT3	-0.64343	-0.0614638	-0.0811269	4.04732	1.9e-24	-0.262007	220	black	0.05	GPAT3
SMIM14	-0.347401	-0.653877	-0.743916	4.4267	1.4e-07	-0.581731	221	black	0.05	SMIM14			CTSL	-0.467427	-0.251826	-0.0610143	4.04057	1.34e-24	-0.260089	221	black	0.05	CTSL
CELF1	-0.576337	-0.419249	-0.745689	4.41795	1.44e-07	-0.580425	222	black	0.05	CELF1			B3GNT5	-0.315718	-0.182139	-0.278293	4.03135	1.17e-24	-0.258717	222	black	0.05	B3GNT5
RPS9	-0.443992	-0.331026	-0.969326	4.41785	1.54e-07	-0.581448	223	black	0.05	RPS9			MLEC	-0.312801	-0.228407	-0.233573	4.02473	1.24e-24	-0.25826	223	black	0.05	MLEC
CRIP1	-0.226962	-0.730952	-0.783346	4.41175	1.56e-07	-0.58042	224	black	0.05	CRIP1			ZBTB38	-0.17722	-0.4047	-0.193671	4.02411	1.36e-24	-0.258531	224	black	0.05	ZBTB38
HNRNPA1	-0.46267	-0.339539	-0.937091	4.40615	1.61e-07	-0.579766	225	black	0.05	HNRNPA1			TPX2	-0.331972	-0.222106	-0.21991	4.01966	1.33e-24	-0.257996	225	black	0.05	TPX2
IGF2-1	-0.56771	-0.593487	-0.567195	4.38659	1.62e-07	-0.57613	226	black	0.05	IGF2-1			HNRNPH3	-0.407601	-0.190054	-0.174876	4.00693	1.66e-24	-0.257511	226	black	0.05	HNRNPH3
TMEM243	-0.3839	-0.666124	-0.678781	4.38518	1.67e-07	-0.576268	227	black	0.05	TMEM243			CD59	-0.228882	-0.105949	-0.436635	3.99706	1.98e-24	-0.257155	227	black	0.05	CD59
HSPA4	-0.692346	-0.411698	-0.6232	4.38167	1.69e-07	-0.575748	228	black	0.05	HSPA4			HIST1H1C	-0.130434	-0.377728	-0.261488	3.99165	1.94e-24	-0.25655	228	black	0.05	HIST1H1C
CAV1	-0.105679	-0.300069	-1.33453	4.37849	2.37e-07	-0.580093	229	black	0.05	CAV1			TPRKB	-0.338744	-0.20262	-0.224732	3.9757	2.18e-24	-0.255366	229	black	0.05	TPRKB
RPL18	-0.457639	-0.346144	-0.923843	4.37613	1.83e-07	-0.575875	230	black	0.05	RPL18			PSMD14	-0.52635	-0.0621284	-0.178817	3.96316	3.5e-24	-0.255765	230	black	0.05	PSMD14
ZNFX1	-0.498009	-0.416277	-0.811534	4.37594	1.77e-07	-0.575273	231	black	0.05	ZNFX1			MTAP	-0.293256	-0.276519	-0.193361	3.96026	2.55e-24	-0.254378	231	black	0.05	MTAP
WDR1	-0.524963	-0.45403	-0.74499	4.37298	1.76e-07	-0.574661	232	black	0.05	WDR1			MAP4K4	-0.585418	0.140363	-0.32411	3.94607	6.87e-24	-0.256389	232	black	0.05	MAP4K4
SYT1	-0.415034	-0.47946	-0.828752	4.36866	1.83e-07	-0.574415	233	black	0.05	SYT1			GPATCH2L	-0.341702	-0.204841	-0.213585	3.94259	3.17e-24	-0.253376	233	black	0.05	GPATCH2L
B2M	-0.29849	-0.457891	-0.967299	4.36328	1.99e-07	-0.57456	234	black	0.05	B2M			PPDPF	-0.331038	-0.0719757	-0.356319	3.93142	4.05e-24	-0.253111	234	black	0.05	PPDPF
RBX1	-0.720032	-0.355564	-0.642054	4.35514	1.93e-07	-0.57255	235	black	0.05	RBX1			AP2B1	-0.43651	-0.139256	-0.183434	3.93035	4.13e-24	-0.253067	235	black	0.05	AP2B1
METAP2	-0.549975	-0.39718	-0.764933	4.34082	2.06e-07	-0.570696	236	black	0.05	METAP2			SERINC2	-0.363929	-0.0305243	-0.360334	3.90217	6.1e-24	-0.251596	236	black	0.05	SERINC2
SERINC3	-0.346439	-0.602781	-0.762678	4.33943	2.09e-07	-0.570633	237	black	0.05	SERINC3			SH3BGRL3	-0.509576	0.104835	-0.353438	3.89774	9.67e-24	-0.252726	237	black	0.05	SH3BGRL3
ZC3H13	-0.594514	-0.605037	-0.509617	4.33598	2.05e-07	-0.569723	238	black	0.05	ZC3H13			PABPN1	-0.280483	-0.184037	-0.287273	3.89753	5.21e-24	-0.250598	238	black	0.05	PABPN1
MTRF1L	-0.585891	-0.515832	-0.60469	4.3288	2.12e-07	-0.568804	239	black	0.05	MTRF1L			SDC1	-0.0906674	-0.322051	-0.338796	3.89034	6.25e-24	-0.250505	239	black	0.05	SDC1
PPP1R13L	-0.544806	-0.513624	-0.646559	4.32484	2.16e-07	-0.56833	240	black	0.05	PPP1R13L			JAK1	-0.164626	-0.293945	-0.29124	3.88584	6.03e-24	-0.249937	240	black	0.05	JAK1
PXN	-0.575502	-0.390801	-0.736556	4.31702	2.29e-07	-0.56762	241	black	0.05	PXN			SLC5A3	-0.139225	-0.125113	-0.486679	3.87957	8.17e-24	-0.250339	241	black	0.05	SLC5A3
CYP24A1	-0.44919	-0.909046	-0.346033	4.31538	2.41e-07	-0.56809	242	black	0.05	CYP24A1			HYOU1	-0.33192	-0.130464	-0.286114	3.87658	6.96e-24	-0.249499	242	black	0.05	HYOU1
PLXNA1	-0.573376	-0.39447	-0.733909	4.31422	2.32e-07	-0.567252	243	black	0.05	PLXNA1			AKR1B10	-0.0065573	-0.72256	-0.0270624	3.86461	2.1e-23	-0.25206	243	black	0.05	AKR1B10
EIF1	-0.320761	-0.35618	-1.02832	4.31184	2.59e-07	-0.568419	244	black	0.05	EIF1			PNISR	-0.286975	-0.211671	-0.243578	3.84542	9.4e-24	-0.247408	244	black	0.05	PNISR
LMO7	-0.305153	-0.505749	-0.888911	4.30389	2.54e-07	-0.566604	245	black	0.05	LMO7			ZFP36L2	-0.189575	0.0228909	-0.580993	3.84315	1.73e-23	-0.249226	245	black	0.05	ZFP36L2
FAM111A	-0.535904	-0.445384	-0.713379	4.29656	2.49e-07	-0.564889	246	black	0.05	FAM111A			KRT8	-0.233951	-0.206886	-0.299446	3.83442	1.07e-23	-0.246761	246	black	0.05	KRT8
SZRD1	-0.488379	-0.390888	-0.815552	4.29422	2.58e-07	-0.56494	247	black	0.05	SZRD1			CCL2	-0.0127798	-0.71608	-0.020802	3.83024	3.08e-23	-0.249887	247	black	0.05	CCL2
CAPNS1	-0.491953	-0.441403	-0.76023	4.29278	2.56e-07	-0.564529	248	black	0.05	CAPNS1			STMP1	-0.147055	-0.288888	-0.30388	3.83005	1.17e-23	-0.246608	248	black	0.05	STMP1
LDLR	-0.469932	-0.58696	-0.635512	4.29164	2.53e-07	-0.564135	249	black	0.05	LDLR			MCM3	-0.442518	-0.22831	-0.0700332	3.82619	1.45e-23	-0.246954	249	black	0.05	MCM3
EP300	-0.606785	-0.479052	-0.603839	4.28466	2.6e-07	-0.563225	250	black	0.05	EP300			SPDL1	-0.297737	-0.235099	-0.204535	3.81836	1.3e-23	-0.24579	250	black	0.05	SPDL1
RPS12	-0.443729	-0.288961	-0.959443	4.28069	2.9e-07	-0.564044	251	black	0.05	RPS12			DCUN1D5	-0.367918	-0.150303	-0.218844	3.81314	1.47e-23	-0.245688	251	black	0.05	DCUN1D5
TES	-0.474239	-0.456466	-0.752185	4.26492	2.9e-07	-0.560963	252	black	0.05	TES			NFKB1	-0.265737	-0.296513	-0.172358	3.80245	1.58e-23	-0.244869	252	black	0.05	NFKB1
ERBB3	-0.597854	-0.547966	-0.535633	4.26348	2.86e-07	-0.560484	253	black	0.05	ERBB3			PCLAF	-0.364568	-0.355964	-0.0159175	3.80033	2.03e-23	-0.245483	253	black	0.05	PCLAF
CDC73	-0.594574	-0.516699	-0.555735	4.22558	3.41e-07	-0.55567	254	black	0.05	CDC73			TGOLN2	-0.22658	-0.151816	-0.355093	3.79406	1.82e-23	-0.244496	254	black	0.05	TGOLN2
SERTAD1	-0.705762	-0.164772	-0.80026	4.22539	3.72e-07	-0.556931	255	black	0.05	SERTAD1			PA2G4	-0.441994	-0.16465	-0.123727	3.7702	2.73e-23	-0.243457	255	black	0.05	PA2G4
NPRL3	-0.49826	-0.559674	-0.607782	4.22206	3.47e-07	-0.555238	256	black	0.05	NPRL3			SH3KBP1	-0.394733	-0.052703	-0.282949	3.77012	2.74e-23	-0.243461	256	black	0.05	SH3KBP1
SP100	-0.506431	-0.19703	-0.966902	4.22144	3.89e-07	-0.556788	257	black	0.05	SP100			CD99	-0.185839	-0.128774	-0.414424	3.7653	2.77e-23	-0.243012	257	black	0.05	CD99
MACC1	-0.50663	-0.578304	-0.580067	4.2203	3.49e-07	-0.555001	258	black	0.05	MACC1			AC245297.3	-0.246052	-0.189563	-0.29	3.75341	2.81e-23	-0.241872	258	black	0.05	AC245297.3
IK	-0.557687	-0.230938	-0.877298	4.21379	3.89e-07	-0.555308	259	black	0.05	IK			LINC01559	-0.237805	-0.244883	-0.24239	3.75132	2.84e-23	-0.241693	259	black	0.05	LINC01559
PLEK2	-0.629741	-0.436103	-0.594389	4.20703	3.74e-07	-0.553411	260	black	0.05	PLEK2			MACF1	-0.219807	-0.185791	-0.319258	3.74844	3.03e-23	-0.241619	260	black	0.05	MACF1
ATP6V0E1	-0.420097	-0.47589	-0.761765	4.19854	3.96e-07	-0.552585	261	black	0.05	ATP6V0E1			TES	-0.416544	-0.178976	-0.130436	3.74813	3.42e-23	-0.241985	261	black	0.05	TES
EIF4G3	-0.562402	-0.386666	-0.707404	4.19586	3.98e-07	-0.552157	262	black	0.05	EIF4G3			MSMO1	-0.337775	-0.293668	-0.0938295	3.74661	3.34e-23	-0.241758	262	black	0.05	MSMO1
CEACAM1	-0.568915	-0.549589	-0.535133	4.19064	4e-07	-0.551212	263	black	0.05	CEACAM1			JUNB	0.0443431	-0.190775	-0.583593	3.74429	5.79e-23	-0.243341	263	black	0.05	JUNB
TJP1	-0.636551	-0.192226	-0.821828	4.1737	4.68e-07	-0.550202	264	black	0.05	TJP1			ARPC1A	-0.301368	-0.130442	-0.292109	3.74177	3.37e-23	-0.241307	264	black	0.05	ARPC1A
SQSTM1	-0.645402	-0.0991498	-0.907374	4.17155	4.96e-07	-0.550642	265	black	0.05	SQSTM1			C1D	-0.224552	-0.213133	-0.285743	3.7417	3.22e-23	-0.241143	265	black	0.05	C1D
SDF2	-0.421792	-0.54548	-0.679207	4.17047	4.45e-07	-0.548826	266	black	0.05	SDF2			CEP55	-0.455911	-0.0672729	-0.202325	3.7404	4.13e-23	-0.241836	266	black	0.05	CEP55
PCNX4	-0.621883	-0.393525	-0.630239	4.16817	4.5e-07	-0.548549	267	black	0.05	PCNX4			WDFY2	-0.261527	-0.219135	-0.241812	3.7368	3.39e-23	-0.240824	267	black	0.05	WDFY2
MRPL14	-0.497839	-0.372843	-0.770528	4.15454	4.87e-07	-0.54707	268	black	0.05	MRPL14			NDUFAF8	-0.338197	-0.184311	-0.200353	3.73664	3.54e-23	-0.240954	268	black	0.05	NDUFAF8
RRP12	-0.521633	-0.570186	-0.545811	4.14866	4.86e-07	-0.545877	269	black	0.05	RRP12			PROM1	-0.239509	-0.242489	-0.239658	3.73243	3.56e-23	-0.240552	269	black	0.05	PROM1
EIF4E2	-0.613359	-0.437631	-0.585991	4.14624	4.94e-07	-0.54566	270	black	0.05	EIF4E2			HMGB2	-0.480486	-0.0755942	-0.167146	3.72577	5.13e-23	-0.241076	270	black	0.05	HMGB2
PFDN5	-0.204439	-0.567233	-0.868492	4.14589	5.34e-07	-0.546722	271	black	0.05	PFDN5			AAK1	-0.290733	-0.176393	-0.253032	3.72301	4.08e-23	-0.240052	271	black	0.05	AAK1
MED10	-0.571009	-0.468547	-0.596374	4.14386	4.98e-07	-0.54531	272	black	0.05	MED10			RBBP8	-0.275588	-0.257172	-0.185913	3.71522	4.45e-23	-0.239558	272	black	0.05	RBBP8
UBE2B	-0.415801	-0.489589	-0.731225	4.14372	5.07e-07	-0.545539	273	black	0.05	UBE2B			TPM4	-0.540272	0.0409797	-0.224037	3.71301	7.65e-23	-0.24111	273	black	0.05	TPM4
COPZ1	-0.590858	-0.416165	-0.628999	4.14339	5.02e-07	-0.545341	274	black	0.05	COPZ1			TMEM14B	-0.306873	-0.254226	-0.156675	3.70905	4.91e-23	-0.239258	274	black	0.05	TMEM14B
HIST1H1C	-0.187119	-0.615998	-0.83303	4.1356	5.59e-07	-0.545382	275	black	0.05	HIST1H1C			RAMP1	-0.273014	-0.159728	-0.284733	3.70776	4.95e-23	-0.239158	275	black	0.05	RAMP1
NT5E	-0.329258	-0.324579	-0.983464	4.13559	5.73e-07	-0.545767	276	black	0.05	NT5E			ZMPSTE24	-0.473315	-0.14109	-0.100239	3.67968	8.81e-23	-0.238215	276	black	0.05	ZMPSTE24
SLC35D2	-0.667726	-0.46764	-0.491558	4.11963	5.6e-07	-0.542308	277	black	0.05	SLC35D2			JUND	-0.222393	-0.0404633	-0.450975	3.67507	9.35e-23	-0.237944	277	black	0.05	JUND
KRT12	-0.541015	-0.547833	-0.534991	4.11255	5.74e-07	-0.54128	278	black	0.05	KRT12			KIF4A	-0.320118	-0.152088	-0.238675	3.67062	7.92e-23	-0.236961	278	black	0.05	KIF4A
RPS23	-0.393934	-0.342427	-0.889421	4.10991	6.21e-07	-0.541928	279	black	0.05	RPS23			RALBP1	-0.32332	-0.145143	-0.242277	3.66954	8.07e-23	-0.236913	279	black	0.05	RALBP1
ADSS	-0.560955	-0.399184	-0.662297	4.10738	5.95e-07	-0.540812	280	black	0.05	ADSS			TYMS	-0.451748	-0.232338	-0.0276985	3.66293	1.1e-22	-0.237262	280	black	0.05	TYMS
ADH5	-0.672932	-0.266993	-0.682806	4.10488	6.2e-07	-0.54091	281	black	0.05	ADH5			WWTR1	-0.427625	-0.0928898	-0.189747	3.65965	1.04e-22	-0.236754	281	black	0.05	WWTR1
S100P	-0.577188	-0.495571	-0.546233	4.09971	6.1e-07	-0.539664	282	black	0.05	S100P			UCA1	-0.248074	-0.237339	-0.222552	3.65684	8.99e-23	-0.235988	282	black	0.05	UCA1
FKBP2	-0.535348	-0.331001	-0.753605	4.09859	6.33e-07	-0.539985	283	black	0.05	FKBP2			NUDT5	-0.312505	-0.229955	-0.165574	3.65547	9.45e-23	-0.236011	283	black	0.05	NUDT5
NBR1	-0.446679	-0.554104	-0.61688	4.09574	6.24e-07	-0.539221	284	black	0.05	NBR1			CCNI	-0.244288	-0.0873094	-0.377019	3.65347	1.07e-22	-0.236206	284	black	0.05	CCNI
TNFRSF1A	-0.443593	-0.501523	-0.668743	4.08524	6.58e-07	-0.537953	285	black	0.05	TNFRSF1A			DNMT1	-0.366289	-0.216769	-0.124969	3.65228	1.04e-22	-0.236009	285	black	0.05	DNMT1
DPY30	-0.46913	-0.422611	-0.722222	4.08448	6.66e-07	-0.537988	286	black	0.05	DPY30			NDEL1	-0.225887	-0.233736	-0.245802	3.64285	1.07e-22	-0.235142	286	black	0.05	NDEL1
CHCHD2	-0.568027	-0.256268	-0.787452	4.07487	7.19e-07	-0.537249	287	black	0.05	CHCHD2			SDCBP2	-0.186975	-0.263365	-0.254721	3.6403	1.11e-22	-0.23502	287	black	0.05	SDCBP2
NCOA7	-0.0946223	-0.671729	-0.846759	4.07143	7.76e-07	-0.537704	288	black	0.05	NCOA7			OST4	-0.128194	-0.419519	-0.157042	3.63064	1.46e-22	-0.234918	288	black	0.05	OST4
SNRPB2	-0.609728	-0.318272	-0.680371	4.06892	7.21e-07	-0.536123	289	black	0.05	SNRPB2			VPS37B	-0.343585	-0.123202	-0.233501	3.61054	1.73e-22	-0.233429	289	black	0.05	VPS37B
C19ORF33	-0.378498	-0.335075	-0.89306	4.05939	7.87e-07	-0.535544	290	black	0.05	C19ORF33			SERP1	-0.229375	-0.173358	-0.297025	3.61036	1.64e-22	-0.233253	290	black	0.05	SERP1
SNX6	-0.46612	-0.372511	-0.7662	4.05919	7.57e-07	-0.534944	291	black	0.05	SNX6			DEPDC1	-0.272625	-0.182174	-0.241292	3.59069	2.08e-22	-0.23203	291	black	0.05	DEPDC1
RPS3	-0.460587	-0.152205	-0.995912	4.05764	8.43e-07	-0.536235	292	black	0.05	RPS3			CDC20	-0.42728	-0.0088561	-0.261669	3.5863	2.86e-22	-0.232602	292	black	0.05	CDC20
ZNF430	-0.555133	-0.53995	-0.50778	4.05752	7.41e-07	-0.534287	293	black	0.05	ZNF430			AP000542.2	-0.281336	-0.15762	-0.255929	3.58334	2.32e-22	-0.231628	293	black	0.05	AP000542.2
SEMA3A	-0.625388	-0.490129	-0.487452	4.05733	7.44e-07	-0.534323	294	black	0.05	SEMA3A			PLS1	-0.321847	-0.221812	-0.151272	3.58258	2.38e-22	-0.231644	294	black	0.05	PLS1
GTF2H1	-0.52515	-0.567219	-0.510246	4.05685	7.43e-07	-0.534205	295	black	0.05	GTF2H1			HMGA2	-0.307034	-0.149027	-0.23717	3.57355	2.65e-22	-0.231077	295	black	0.05	HMGA2
RAPGEF2	-0.512709	-0.41088	-0.676582	4.04902	7.8e-07	-0.53339	296	black	0.05	RAPGEF2			COX8A	-0.337094	-0.100379	-0.255771	3.57095	2.89e-22	-0.231081	296	black	0.05	COX8A
SH3BGRL3	-0.412439	-0.22984	-0.960534	4.04538	8.69e-07	-0.534271	297	black	0.05	SH3BGRL3			CDK2AP2	-0.333786	-0.14936	-0.208298	3.56286	3.09e-22	-0.230482	297	black	0.05	CDK2AP2
FUCA2	-0.501224	-0.289235	-0.809714	4.0448	8.25e-07	-0.533391	298	black	0.05	FUCA2			FXYD5	-0.225592	-0.204054	-0.260025	3.5557	3.22e-22	-0.22989	298	black	0.05	FXYD5
PROM1	-0.536257	-0.528123	-0.531987	4.04055	8.01e-07	-0.532123	299	black	0.05	PROM1			CTNNAL1	-0.459836	-0.0120536	-0.219954	3.55167	4.61e-22	-0.230615	299	black	0.05	CTNNAL1
DUSP6	-0.493485	-0.29567	-0.804452	4.02784	8.9e-07	-0.531203	300	black	0.05	DUSP6			PRDM1	-0.249277	-0.312938	-0.126736	3.54909	3.69e-22	-0.22965	300	black	0.05	PRDM1
DSTN	-0.423507	-0.483638	-0.68416	4.02573	8.69e-07	-0.530435	301	black	0.05	DSTN			PBK	-0.324289	-0.20602	-0.156596	3.5383	4.19e-22	-0.228968	301	black	0.05	PBK
NOP10	-0.62165	-0.329621	-0.635962	4.01413	9.25e-07	-0.529077	302	black	0.05	NOP10			HMGB3	-0.104922	-0.277789	-0.304347	3.53776	4.34e-22	-0.229019	302	black	0.05	HMGB3
HMGCS2	-0.52822	-0.53198	-0.520145	3.99855	9.73e-07	-0.526782	303	black	0.05	HMGCS2			NDUFB3	-0.300892	-0.188736	-0.196165	3.5333	4.37e-22	-0.228598	303	black	0.05	NDUFB3
INPP4B	-0.417076	-0.585223	-0.577794	3.99714	9.86e-07	-0.526698	304	black	0.05	INPP4B			H2AFZ	-0.517612	-0.0481887	-0.120508	3.51692	7.82e-22	-0.22877	304	black	0.05	H2AFZ
XPO6	-0.61485	-0.267199	-0.699143	3.99644	1.02e-06	-0.527064	305	black	0.05	XPO6			CDK6	-0.382426	-0.212993	-0.087884	3.51381	6.28e-22	-0.227768	305	black	0.05	CDK6
TFF2	-0.53223	-0.538954	-0.508147	3.99587	9.85e-07	-0.526444	306	black	0.05	TFF2			VPS29	-0.375879	-0.171964	-0.135097	3.51342	6.12e-22	-0.227647	306	black	0.05	VPS29
UTP20	-0.530972	-0.326992	-0.721974	3.99426	1.02e-06	-0.526646	307	black	0.05	UTP20			CLIC1	-0.538964	0.18379	-0.334774	3.51314	1.3e-21	-0.229983	307	black	0.05	CLIC1
FOXA3	-0.524611	-0.511848	-0.542255	3.99425	9.93e-07	-0.526238	308	black	0.05	FOXA3			TALDO1	-0.427048	-0.0730877	-0.183589	3.51263	6.83e-22	-0.227908	308	black	0.05	TALDO1
TNFAIP8	-0.445521	-0.525917	-0.607409	3.99408	9.98e-07	-0.526282	309	black	0.05	TNFAIP8			ORC6	-0.270245	-0.222038	-0.189444	3.5116	5.7e-22	-0.227242	309	black	0.05	ORC6
CAMK2N1	-0.680437	-0.638849	-0.261033	3.99408	1.03e-06	-0.526773	310	black	0.05	CAMK2N1			ANKRD36C	-0.245729	-0.204612	-0.230356	3.50631	6.06e-22	-0.226899	310	black	0.05	ANKRD36C
DPF2	-0.534506	-0.44918	-0.59478	3.99318	1e-06	-0.526155	311	black	0.05	DPF2			F2RL1	-0.278971	-0.203555	-0.197672	3.50304	6.39e-22	-0.226733	311	black	0.05	F2RL1
IER3	-0.451509	-0.202764	-0.927314	3.99065	1.11e-06	-0.527196	312	black	0.05	IER3			RACGAP1	-0.270337	-0.144431	-0.264385	3.49632	7.1e-22	-0.226384	312	black	0.05	RACGAP1
VASP	-0.488837	-0.439038	-0.649267	3.98916	1.02e-06	-0.525714	313	black	0.05	VASP			AC007906.2	-0.212041	-0.241219	-0.224451	3.48991	7.49e-22	-0.225904	313	black	0.05	AC007906.2
DGUOK	-0.49486	-0.483208	-0.598456	3.9882	1.02e-06	-0.525508	314	black	0.05	DGUOK			CEMIP	-0.278487	-0.2042	-0.195008	3.48922	7.65e-22	-0.225898	314	black	0.05	CEMIP
RPS7	-0.378826	-0.245779	-0.955727	3.98681	1.14e-06	-0.526778	315	black	0.05	RPS7			TNFRSF10D	-0.197133	-0.235073	-0.244967	3.4868	7.82e-22	-0.225724	315	black	0.05	TNFRSF10D
B3GNT5	-0.52027	-0.52175	-0.533539	3.986	1.03e-06	-0.525186	316	black	0.05	B3GNT5			HJURP	-0.328095	-0.128613	-0.220604	3.4846	8.53e-22	-0.225771	316	black	0.05	HJURP
MYL12A	-0.298167	-0.474045	-0.801676	3.97627	1.13e-06	-0.524629	317	black	0.05	MYL12A			TMPRSS4	-0.217169	-0.232957	-0.226448	3.48368	8.12e-22	-0.225524	317	black	0.05	TMPRSS4
UBC	-0.556215	-0.265702	-0.751252	3.97484	1.13e-06	-0.524389	318	black	0.05	UBC			TUBB2A	-0.217639	-0.097394	-0.362134	3.48138	9.32e-22	-0.225722	318	black	0.05	TUBB2A
POLE4	-0.637146	-0.307452	-0.627365	3.97369	1.12e-06	-0.523988	319	black	0.05	POLE4			LUCAT1	-0.21267	-0.220117	-0.2388	3.45613	1.17e-21	-0.223862	319	black	0.05	LUCAT1
RPL23A	-0.354007	-0.317949	-0.901757	3.9724	1.18e-06	-0.524571	320	black	0.05	RPL23A			RARS	-0.340104	-0.177987	-0.153323	3.45198	1.31e-21	-0.223805	320	black	0.05	RARS
MIR22HG	-0.702734	-0.225301	-0.642536	3.9674	1.18e-06	-0.523524	321	black	0.05	MIR22HG			CAV1	-0.277039	-0.21631	-0.173647	3.43001	1.67e-21	-0.222332	321	black	0.05	CAV1
MALT1	-0.483853	-0.430336	-0.653699	3.96478	1.15e-06	-0.522629	322	black	0.05	MALT1			EMP3	-0.598021	0.172476	-0.24925	3.42751	4.2e-21	-0.224932	322	black	0.05	EMP3
SLC2A1	-0.262631	-0.709594	-0.594856	3.95938	1.21e-06	-0.522361	323	black	0.05	SLC2A1			PSAT1	-0.370109	-0.0533045	-0.244378	3.42728	1.99e-21	-0.222597	323	black	0.05	PSAT1
GLIPR1	-0.0873243	-0.754578	-0.726564	3.95579	1.31e-06	-0.522822	324	black	0.05	GLIPR1			TFPI	-0.194778	-0.296095	-0.175551	3.42638	1.77e-21	-0.222141	324	black	0.05	TFPI
DCTN1	-0.548655	-0.537073	-0.478154	3.95528	1.19e-06	-0.521294	325	black	0.05	DCTN1			MICU1	-0.227109	-0.198494	-0.239893	3.42244	1.82e-21	-0.221832	325	black	0.05	MICU1
MT-CO2	-0.210351	-0.225838	-1.13205	3.94418	1.52e-06	-0.522745	326	red	100	MT-CO2			CYB5D1	-0.220394	-0.179459	-0.263662	3.41109	2.14e-21	-0.221171	326	black	0.05	CYB5D1
INPP1	-0.542557	-0.484851	-0.527741	3.93243	1.32e-06	-0.518383	327	black	0.05	INPP1			F3	-0.243025	-0.195297	-0.223149	3.4002	2.45e-21	-0.220491	327	black	0.05	F3
NFATC2IP	-0.484069	-0.460963	-0.609589	3.9306	1.34e-06	-0.518207	328	black	0.05	NFATC2IP			TUBA1B	-0.640555	0.0980307	-0.12611	3.39562	6.2e-21	-0.222878	328	black	0.05	TUBA1B
MT-CO1	-0.0979813	-0.171231	-1.2972	3.92557	1.86e-06	-0.522139	329	red	100	MT-CO1			MET	-0.341037	-0.132755	-0.187142	3.39379	2.86e-21	-0.220311	329	black	0.05	MET
OCIAD2	-0.326043	-0.363734	-0.864288	3.92236	1.47e-06	-0.518022	330	black	0.05	OCIAD2			BAIAP2L1	-0.273994	-0.111805	-0.273494	3.38565	3.14e-21	-0.219764	330	black	0.05	BAIAP2L1
CYSTM1	-0.510204	-0.441478	-0.597126	3.91539	1.44e-06	-0.516269	331	black	0.05	CYSTM1			EML4	-0.282335	-0.16003	-0.216177	3.38305	3.15e-21	-0.219514	331	black	0.05	EML4
SUB1	-0.472329	-0.305134	-0.771667	3.91222	1.51e-06	-0.516377	332	black	0.05	SUB1			NDUFV2	-0.265101	-0.165495	-0.22698	3.3781	3.34e-21	-0.219192	332	black	0.05	NDUFV2
RPS18	-0.304072	-0.234937	-1.01093	3.90401	1.71e-06	-0.516647	333	black	0.05	RPS18			TM9SF2	-0.276169	-0.191506	-0.188156	3.36849	3.8e-21	-0.218611	333	black	0.05	TM9SF2
MAPK6	-0.469061	-0.487312	-0.587787	3.90337	1.52e-06	-0.51472	334	black	0.05	MAPK6			HUWE1	-0.207759	-0.234184	-0.21369	3.3681	3.77e-21	-0.218544	334	black	0.05	HUWE1
SERPINA1	-0.441101	-0.531857	-0.571172	3.90326	1.52e-06	-0.51471	335	black	0.05	SERPINA1			ASAP2	-0.324829	-0.10788	-0.223479	3.3676	4.07e-21	-0.218729	335	black	0.05	ASAP2
PTPN12	-0.498892	-0.324939	-0.719859	3.89931	1.58e-06	-0.514563	336	black	0.05	PTPN12			PCBP2	-0.337332	-0.0409287	-0.278388	3.36619	4.49e-21	-0.218883	336	black	0.05	PCBP2
CD44	-0.578044	-0.0172412	-0.952987	3.89667	1.82e-06	-0.516091	337	black	0.05	CD44			USP12	-0.252569	-0.184341	-0.2181	3.36437	3.99e-21	-0.218337	337	black	0.05	USP12
ZMAT3	-0.503141	-0.547363	-0.488704	3.89065	1.61e-06	-0.513069	338	black	0.05	ZMAT3			ZWINT	-0.316452	-0.196354	-0.142485	3.36384	4.19e-21	-0.21843	338	black	0.05	ZWINT
CPSF6	-0.620813	-0.350783	-0.567535	3.88888	1.64e-06	-0.513044	339	black	0.05	CPSF6			TUBB4B	-0.381531	0.197995	-0.478152	3.36069	9.33e-21	-0.220563	339	black	0.05	TUBB4B
MAP2K2	-0.457705	-0.340359	-0.739552	3.88317	1.71e-06	-0.512539	340	black	0.05	MAP2K2			FGFBP1	-0.654301	-0.0068288	-0.0006564	3.35902	9.97e-21	-0.220596	340	black	0.05	FGFBP1
CDC37	-0.540908	-0.394266	-0.601065	3.88203	1.68e-06	-0.51208	341	black	0.05	CDC37			RASA1	-0.403282	-0.0398342	-0.212534	3.35812	5.27e-21	-0.21855	341	black	0.05	RASA1
RPS15	-0.398159	-0.186776	-0.954355	3.87836	1.89e-06	-0.513096	342	black	0.05	RPS15			PPP1CC	-0.340463	-0.126879	-0.186785	3.35613	4.77e-21	-0.218042	342	black	0.05	PPP1CC
ETV1	-0.472584	-0.372925	-0.688406	3.87477	1.76e-06	-0.511305	343	black	0.05	ETV1			FERMT1	-0.431294	-0.086364	-0.136723	3.35063	5.89e-21	-0.218127	343	black	0.05	FERMT1
FAM199X	-0.555125	-0.379025	-0.598431	3.87227	1.76e-06	-0.51086	344	black	0.05	FAM199X			IRX5	-0.210926	-0.207585	-0.233835	3.34996	4.82e-21	-0.217448	344	black	0.05	IRX5
DDX60L	-0.448617	-0.429856	-0.652757	3.86859	1.8e-06	-0.51041	345	black	0.05	DDX60L			PLIN2	-0.481606	0.307793	-0.48905	3.34448	1.82e-20	-0.220954	345	black	0.05	PLIN2
EPHB2	-0.228114	-0.578734	-0.721042	3.85593	1.97e-06	-0.509297	346	black	0.05	EPHB2			DEK	-0.339318	-0.110431	-0.200893	3.33657	6.26e-21	-0.216881	346	black	0.05	DEK
MAD2L2	-0.451332	-0.413915	-0.66002	3.85278	1.94e-06	-0.508422	347	black	0.05	MAD2L2			SPTSSA	-0.222509	-0.254484	-0.172966	3.33634	5.85e-21	-0.216653	347	black	0.05	SPTSSA
ARID3A	-0.517199	-0.438806	-0.568413	3.85161	1.93e-06	-0.508139	348	black	0.05	ARID3A			CCP110	-0.254173	-0.179127	-0.216614	3.33617	5.86e-21	-0.216638	348	black	0.05	CCP110
OAS3	-0.579268	-0.304586	-0.641251	3.8512	1.97e-06	-0.508368	349	black	0.05	OAS3			SPRY2	-0.158665	-0.14478	-0.346502	3.33292	6.56e-21	-0.216649	349	black	0.05	SPRY2
ARHGEF2	-0.563841	-0.332674	-0.628242	3.85092	1.96e-06	-0.508252	350	black	0.05	ARHGEF2			AFTPH	-0.222762	-0.171811	-0.254291	3.33029	6.36e-21	-0.216288	350	black	0.05	AFTPH
ATE1	-0.5513	-0.353114	-0.618042	3.8453	2.01e-06	-0.507486	351	black	0.05	ATE1			ST14	-0.138879	-0.255676	-0.253883	3.3271	6.75e-21	-0.216146	351	black	0.05	ST14
DYNLT3	-0.616002	-0.316726	-0.588949	3.84259	2.04e-06	-0.507226	352	black	0.05	DYNLT3			NFATC2IP	-0.268758	-0.216252	-0.160567	3.31179	8.25e-21	-0.215193	352	black	0.05	NFATC2IP
KIDINS220	-0.546386	-0.371279	-0.602279	3.83907	2.06e-06	-0.506648	353	black	0.05	KIDINS220			FOXQ1	-0.284932	-0.155936	-0.202514	3.29928	9.88e-21	-0.214461	353	black	0.05	FOXQ1
LAPTM4A	-0.240068	-0.551037	-0.72675	3.82995	2.22e-06	-0.505952	354	black	0.05	LAPTM4A			JOSD1	-0.245471	-0.0894368	-0.308136	3.29488	1.1e-20	-0.214348	354	black	0.05	JOSD1
KIAA0040	-0.517555	-0.512117	-0.485536	3.82779	2.15e-06	-0.505069	355	black	0.05	KIAA0040			DUT	-0.432948	-0.200777	-0.0110333	3.29472	1.34e-20	-0.214919	355	black	0.05	DUT
RRP1B	-0.567179	-0.539223	-0.407828	3.82468	2.19e-06	-0.504744	356	black	0.05	RRP1B			HIST1H2BG	-0.247422	-0.13436	-0.260504	3.29307	1.08e-20	-0.214095	356	black	0.05	HIST1H2BG
EHMT2	-0.491597	-0.453263	-0.563622	3.80993	2.34e-06	-0.502827	357	black	0.05	EHMT2			BUB1B	-0.259284	-0.215243	-0.166876	3.289	1.12e-20	-0.213801	357	black	0.05	BUB1B
ACTN4	-0.273216	-0.403916	-0.83195	3.80505	2.53e-06	-0.503027	358	black	0.05	ACTN4			INPP1	-0.290603	-0.150656	-0.1998	3.28624	1.19e-20	-0.213687	358	black	0.05	INPP1
EIF3J	-0.636952	-0.31989	-0.549414	3.80224	2.46e-06	-0.502085	359	black	0.05	EIF3J			TMA16	-0.2901	-0.151418	-0.199037	3.28348	1.23e-20	-0.213518	359	black	0.05	TMA16
FMN1	-0.514192	-0.394382	-0.595102	3.79678	2.5e-06	-0.501225	360	black	0.05	FMN1			TMC5	-0.235182	-0.213252	-0.191118	3.27929	1.27e-20	-0.213184	360	black	0.05	TMC5
SETX	-0.454226	-0.438113	-0.609541	3.79217	2.55e-06	-0.500626	361	black	0.05	SETX			GLG1	-0.313947	-0.0965655	-0.228277	3.27165	1.52e-20	-0.21293	361	black	0.05	GLG1
LDHA	-0.605431	-0.295364	-0.601461	3.79139	2.6e-06	-0.500752	362	black	0.05	LDHA			HMOX2	-0.708278	0.110856	-0.0501485	3.26783	4.55e-20	-0.215857	362	black	0.05	HMOX2
SAMD9	-0.474274	-0.209455	-0.818851	3.78741	2.76e-06	-0.50086	363	black	0.05	SAMD9			SLC26A2	0.0167517	-0.644392	-0.0169543	3.26608	3.49e-20	-0.214865	363	black	0.05	SLC26A2
TMBIM1	-0.484366	-0.384295	-0.631592	3.7874	2.62e-06	-0.500084	364	black	0.05	TMBIM1			ATP2B1	-0.308561	0.064518	-0.396277	3.26583	2.19e-20	-0.21344	364	black	0.05	ATP2B1
SUDS3	-0.50476	-0.424412	-0.570443	3.78652	2.61e-06	-0.499872	365	black	0.05	SUDS3			SHC1	-0.151436	-0.334816	-0.151045	3.26364	1.69e-20	-0.212432	365	black	0.05	SHC1
KXD1	-0.488298	-0.448268	-0.561744	3.78326	2.65e-06	-0.499437	366	black	0.05	KXD1			NME1	-0.520229	0.0026816	-0.121486	3.25442	2.8e-20	-0.213011	366	black	0.05	NME1
HDGFL2	-0.480396	-0.454121	-0.563157	3.7816	2.67e-06	-0.499224	367	black	0.05	HDGFL2			CYTH2	-0.187516	-0.18131	-0.266159	3.25357	1.84e-20	-0.211662	367	black	0.05	CYTH2
SBDS	-0.52993	-0.309257	-0.658366	3.7791	2.75e-06	-0.499185	368	black	0.05	SBDS			ZKSCAN1	-0.257514	-0.205766	-0.171177	3.25076	1.91e-20	-0.211486	368	black	0.05	ZKSCAN1
SPRY4	-0.333841	-0.334711	-0.827495	3.77127	2.95e-06	-0.498682	369	black	0.05	SPRY4			KIF5B	-0.340219	-0.0400455	-0.255001	3.24868	2.24e-20	-0.211756	369	black	0.05	KIF5B
PPP3CB	-0.438437	-0.475313	-0.579692	3.77034	2.81e-06	-0.497814	370	black	0.05	PPP3CB			KIF23	-0.170131	-0.252742	-0.209464	3.23913	2.24e-20	-0.210779	370	black	0.05	KIF23
RPS2	-0.330914	-0.0897516	-1.07988	3.76869	3.36e-06	-0.500182	371	black	0.05	RPS2			SST	-0.205119	-0.221485	-0.205343	3.23745	2.27e-20	-0.210649	371	black	0.05	SST
DCTPP1	-0.554144	-0.307298	-0.631356	3.76684	2.9e-06	-0.497599	372	black	0.05	DCTPP1			SLC1A5	-0.153028	-0.247831	-0.231027	3.23638	2.34e-20	-0.210629	372	black	0.05	SLC1A5
RRAS2	-0.498924	-0.419079	-0.571226	3.75926	2.96e-06	-0.496409	373	black	0.05	RRAS2			REXO2	-0.348723	-0.254574	-0.0295877	3.2347	2.78e-20	-0.210962	373	black	0.05	REXO2
RPL17	-0.515035	-0.314663	-0.660033	3.7587	3.02e-06	-0.496577	374	black	0.05	RPL17			CDC42	-0.395928	0.0709979	-0.309626	3.23366	3.47e-20	-0.211519	374	black	0.05	CDC42
ALS2CL	-0.470305	-0.511878	-0.505038	3.75441	3.02e-06	-0.49574	375	black	0.05	ALS2CL			UBE2S	-0.471515	0.330179	-0.501028	3.22987	9.35e-20	-0.214121	375	black	0.05	UBE2S
RRP36	-0.537676	-0.327622	-0.622184	3.75336	3.08e-06	-0.495828	376	black	0.05	RRP36			HMGN2	-0.300676	-0.073252	-0.256882	3.22691	2.87e-20	-0.21027	376	black	0.05	HMGN2
TMED2	-0.647596	-0.261961	-0.577841	3.75165	3.14e-06	-0.495799	377	black	0.05	TMED2			PSMA4	-0.39372	-0.110467	-0.125376	3.21684	3.53e-20	-0.209854	377	black	0.05	PSMA4
RPS27A	-0.391889	-0.262861	-0.83392	3.75131	3.25e-06	-0.496224	378	black	0.05	RPS27A			AP3S1	-0.234026	-0.181823	-0.211958	3.21444	3.15e-20	-0.209269	378	black	0.05	AP3S1
MOAP1	-0.483657	-0.501573	-0.499445	3.74777	3.11e-06	-0.494891	379	black	0.05	MOAP1			MAL2	-0.360979	-0.0944377	-0.173074	3.2129	3.59e-20	-0.209497	379	black	0.05	MAL2
PPP3R1	-0.477172	-0.411527	-0.595929	3.74698	3.14e-06	-0.494876	380	black	0.05	PPP3R1			HIST1H1E	-0.243264	-0.171088	-0.213116	3.21238	3.26e-20	-0.209156	380	black	0.05	HIST1H1E
G0S2	-0.121815	-0.259388	-1.11125	3.746	3.78e-06	-0.497484	381	black	0.05	G0S2			ANP32E	-0.358963	-0.118814	-0.149224	3.20518	3.96e-20	-0.209	381	black	0.05	ANP32E
ITPRIPL2	-0.458438	-0.245947	-0.78147	3.74525	3.3e-06	-0.495285	382	black	0.05	ITPRIPL2			TMEM70	-0.308741	-0.192983	-0.124811	3.20508	3.77e-20	-0.208845	382	black	0.05	TMEM70
RREB1	-0.602555	-0.403215	-0.477325	3.74285	3.21e-06	-0.494365	383	black	0.05	RREB1			ALYREF	-0.466038	-0.0528648	-0.109585	3.20372	4.93e-20	-0.209496	383	black	0.05	ALYREF
SLC38A2	-0.467684	-0.371254	-0.643716	3.74101	3.25e-06	-0.494218	384	black	0.05	SLC38A2			SUMF2	-0.271724	-0.148633	-0.205414	3.20229	3.81e-20	-0.20859	384	black	0.05	SUMF2
HLA-DRB1	-0.529262	-0.128507	-0.827905	3.74089	3.48e-06	-0.495225	385	black	0.05	HLA-DRB1			ROCK2	-0.330409	0.0031536	-0.297163	3.18611	5.73e-20	-0.20814	385	black	0.05	ROCK2
PTP4A1	-0.548706	-0.360343	-0.573219	3.74042	3.25e-06	-0.494089	386	black	0.05	PTP4A1			TRMT112	-0.20632	-0.229833	-0.185264	3.17923	5.18e-20	-0.207139	386	black	0.05	TRMT112
TOM1L1	-0.574487	-0.377425	-0.529611	3.73869	3.27e-06	-0.493841	387	black	0.05	TOM1L1			USP53	-0.244733	-0.070097	-0.306007	3.17184	6.28e-20	-0.206946	387	black	0.05	USP53
CHORDC1	-0.504773	-0.307642	-0.669736	3.73863	3.32e-06	-0.49405	388	black	0.05	CHORDC1			PITRM1	-0.18637	-0.105869	-0.328297	3.17084	6.28e-20	-0.206845	388	black	0.05	PITRM1
RHOG	-0.452307	-0.395714	-0.632563	3.73588	3.32e-06	-0.493528	389	black	0.05	RHOG			DENR	-0.384883	-0.0685767	-0.167618	3.16992	6.9e-20	-0.207026	389	black	0.05	DENR
SINHCAF	-0.461232	-0.334994	-0.68336	3.73204	3.42e-06	-0.493195	390	black	0.05	SINHCAF			GALNT5	-0.388396	-0.161956	-0.0705187	3.16861	7.06e-20	-0.206957	390	black	0.05	GALNT5
TRAF5	-0.535521	-0.3808	-0.560604	3.72673	3.45e-06	-0.492308	391	black	0.05	TRAF5			MALL	-0.119342	-0.248953	-0.251431	3.16839	6.24e-20	-0.206575	391	black	0.05	MALL
PEBP1	-0.623472	-0.181453	-0.673384	3.72545	3.62e-06	-0.49277	392	black	0.05	PEBP1			CDC42BPB	-0.249041	-0.0345294	-0.337083	3.16815	6.99e-20	-0.206884	392	black	0.05	CDC42BPB
MYH9	-0.281632	-0.548343	-0.645257	3.7203	3.62e-06	-0.491744	393	black	0.05	MYH9			TRIB1	-0.0930147	-0.284396	-0.242446	3.16784	6.46e-20	-0.206619	393	black	0.05	TRIB1
PAWR	-0.42786	-0.389613	-0.656793	3.71889	3.61e-06	-0.491422	394	black	0.05	PAWR			KRR1	-0.265235	-0.135123	-0.218561	3.16433	6.56e-20	-0.206306	394	black	0.05	KRR1
CSRNP1	-0.423039	-0.379918	-0.669385	3.71358	3.71e-06	-0.490781	395	black	0.05	CSRNP1			S100A13	-0.313364	-0.057103	-0.248578	3.16116	7.44e-20	-0.206348	395	black	0.05	S100A13
RUBCNL	-0.498624	-0.487882	-0.484728	3.71254	3.67e-06	-0.490412	396	black	0.05	RUBCNL			PPTC7	-0.197955	-0.143669	-0.276654	3.16076	6.91e-20	-0.206093	396	black	0.05	PPTC7
PRKCI	-0.533694	-0.404971	-0.532192	3.71114	3.7e-06	-0.490286	397	black	0.05	PRKCI			CACNG8	-0.185255	-0.236151	-0.196613	3.16043	6.79e-20	-0.206007	397	black	0.05	CACNG8
SHC1	-0.283356	-0.710626	-0.47663	3.70741	3.87e-06	-0.490204	398	black	0.05	SHC1			DRAP1	-0.411464	0.0472871	-0.255196	3.15245	1.05e-19	-0.206458	398	black	0.05	DRAP1
KCNK6	-0.423556	-0.519077	-0.526444	3.70664	3.78e-06	-0.489692	399	black	0.05	KCNK6			MYL12A	-0.32237	-0.0509139	-0.242022	3.14008	1.02e-19	-0.205102	399	black	0.05	MYL12A
SYNE1	-0.523813	-0.337267	-0.607857	3.70506	3.84e-06	-0.489645	400	black	0.05	SYNE1			SNX3	-0.218562	-0.124198	-0.271494	3.13826	9.6e-20	-0.204751	400	black	0.05	SNX3
TCF25	-0.343123	-0.494451	-0.631059	3.70414	3.86e-06	-0.489544	401	black	0.05	TCF25			DKK1	-0.671901	-0.138321	0.186604	3.13803	2.79e-19	-0.207873	401	black	0.05	DKK1
MGAT5	-0.600183	-0.319807	-0.548315	3.70316	3.88e-06	-0.489435	402	black	0.05	MGAT5			ATP10B	-0.201886	-0.212535	-0.19889	3.13464	9.79e-20	-0.204437	402	black	0.05	ATP10B
CGN	-0.399899	-0.591604	-0.475808	3.70155	3.88e-06	-0.489104	403	black	0.05	CGN			STK17A	-0.368824	-0.0281875	-0.217474	3.13279	1.2e-19	-0.204828	403	black	0.05	STK17A
CHD2	-0.273654	-0.45197	-0.741573	3.69771	4.07e-06	-0.489066	404	black	0.05	CHD2			YIPF5	-0.185553	-0.234252	-0.192579	3.12934	1.06e-19	-0.204128	404	black	0.05	YIPF5
ZNF432	-0.494774	-0.516139	-0.453737	3.69521	3.98e-06	-0.488217	405	black	0.05	ZNF432			AHR	-0.277536	-0.164992	-0.169766	3.12788	1.11e-19	-0.204098	405	black	0.05	AHR
SLAIN2	-0.562863	-0.344824	-0.555514	3.69032	4.1e-06	-0.487733	406	black	0.05	SLAIN2			SLC3A2	-0.581917	0.118857	-0.155312	3.12709	2.27e-19	-0.206124	406	black	0.05	SLC3A2
C4ORF3	-0.328073	-0.514735	-0.61826	3.68425	4.24e-06	-0.487023	407	black	0.05	C4ORF3			NDUFB9	-0.353807	-0.11262	-0.146334	3.12675	1.21e-19	-0.204254	407	black	0.05	NDUFB9
LMNA	-0.424381	-0.0035965	-1.03555	3.67199	5.25e-06	-0.487844	408	black	0.05	LMNA			DNASE1	-0.2088	-0.220131	-0.182818	3.12593	1.11e-19	-0.203916	408	black	0.05	DNASE1
UBE2K	-0.635934	-0.281309	-0.539187	3.6712	4.54e-06	-0.485477	409	black	0.05	UBE2K			MIR22HG	-0.321815	-0.0036342	-0.287469	3.12378	1.37e-19	-0.204306	409	black	0.05	MIR22HG
NQO1	-0.566707	-0.474237	-0.414309	3.67021	4.48e-06	-0.485084	410	black	0.05	NQO1			PSMA6	-0.294094	-0.179296	-0.136944	3.11635	1.33e-19	-0.203445	410	black	0.05	PSMA6
ZNF524	-0.464512	-0.476762	-0.509811	3.65969	4.69e-06	-0.483695	411	black	0.05	ZNF524			C9ORF16	-0.121851	-0.237589	-0.250513	3.1147	1.35e-19	-0.203318	411	black	0.05	C9ORF16
MYDGF	-0.417144	-0.212608	-0.823449	3.65798	5.02e-06	-0.4844	412	black	0.05	MYDGF			MSANTD3	-0.39024	-0.0514409	-0.16938	3.11382	1.58e-19	-0.203687	412	black	0.05	MSANTD3
COTL1	-0.390601	-0.372183	-0.684411	3.64722	5.06e-06	-0.482398	413	black	0.05	COTL1			SERINC5	-0.187983	-0.166676	-0.252414	3.09967	1.64e-19	-0.202357	413	black	0.05	SERINC5
PDLIM5	-0.331121	-0.582335	-0.532394	3.64468	5.08e-06	-0.48195	414	black	0.05	PDLIM5			CCT6A	-0.400541	-0.120674	-0.0872307	3.09942	1.94e-19	-0.202815	414	black	0.05	CCT6A
PPP1R7	-0.386546	-0.366401	-0.692094	3.64138	5.21e-06	-0.48168	415	black	0.05	PPP1R7			S100A16	-0.648754	0.362622	-0.334378	3.09929	7.61e-19	-0.206837	415	black	0.05	S100A16
LINC00659	-0.491536	-0.461597	-0.489944	3.63872	5.16e-06	-0.481026	416	black	0.05	LINC00659			MYL12B	-0.372711	-0.0649887	-0.170038	3.09698	1.95e-19	-0.202579	416	black	0.05	MYL12B
CRIM1	-0.47328	-0.272207	-0.697889	3.63612	5.38e-06	-0.481125	417	black	0.05	CRIM1			NIN	-0.182057	-0.0998926	-0.323245	3.08627	2.13e-19	-0.201732	417	black	0.05	NIN
RBPJ	-0.323838	-0.285961	-0.833653	3.63271	5.63e-06	-0.48115	418	black	0.05	RBPJ			CHAF1A	-0.23869	-0.172929	-0.192559	3.08394	2.06e-19	-0.201393	418	black	0.05	CHAF1A
TMEM123	-0.427472	-0.339738	-0.670768	3.62318	5.65e-06	-0.479326	419	black	0.05	TMEM123			PTHLH	-0.105766	-0.128172	-0.370921	3.08193	2.39e-19	-0.20162	419	black	0.05	PTHLH
BROX	-0.370344	-0.404853	-0.662487	3.6227	5.65e-06	-0.479228	420	black	0.05	BROX			ADRM1	-0.407959	0.0343514	-0.231587	3.07595	3.07e-19	-0.201731	420	black	0.05	ADRM1
SPATS2L	-0.598552	0.0434299	-0.887077	3.61952	6.5e-06	-0.480733	421	black	0.05	SPATS2L			RSPO3	-0.0016481	-0.596334	-0.0103685	3.07477	4.59e-19	-0.202784	421	black	0.05	RSPO3
APLP2	-0.413229	-0.169098	-0.855911	3.61701	6.16e-06	-0.479413	422	black	0.05	APLP2			ABLIM1	-0.274306	-0.147428	-0.180562	3.07266	2.47e-19	-0.200765	422	black	0.05	ABLIM1
UBXN1	-0.608556	-0.152366	-0.674512	3.61268	6.12e-06	-0.478478	423	black	0.05	UBXN1			MAP7D3	-0.26104	-0.200029	-0.13904	3.06077	2.93e-19	-0.200036	423	black	0.05	MAP7D3
SRP19	-0.671291	-0.295895	-0.466534	3.61158	5.98e-06	-0.477907	424	black	0.05	SRP19			SRRM2	-0.248623	-0.152227	-0.19907	3.06012	2.93e-19	-0.199973	424	black	0.05	SRRM2
CDC34	-0.520007	-0.322349	-0.588305	3.60478	6.11e-06	-0.476887	425	black	0.05	CDC34			OSBPL8	-0.317953	-0.0861197	-0.194856	3.05155	3.55e-19	-0.199643	425	black	0.05	OSBPL8
GID8	-0.540967	-0.279002	-0.610016	3.60216	6.23e-06	-0.476662	426	black	0.05	GID8			FRMD4B	-0.204369	-0.185374	-0.20826	3.05015	3.36e-19	-0.199334	426	black	0.05	FRMD4B
SLC25A26	-0.473958	-0.491858	-0.462687	3.60052	6.16e-06	-0.476168	427	black	0.05	SLC25A26			MTPN	-0.235059	-0.113528	-0.249032	3.04652	3.65e-19	-0.199206	427	black	0.05	MTPN
EFEMP1	-0.356119	-0.283076	-0.790649	3.59846	6.52e-06	-0.476615	428	black	0.05	EFEMP1			EIF6	-0.309423	-0.134901	-0.153362	3.04589	3.77e-19	-0.199229	428	black	0.05	EIF6
ARHGAP35	-0.442649	-0.445072	-0.539977	3.5982	6.24e-06	-0.475899	429	black	0.05	ARHGAP35			SERPINB5	-0.362213	-0.120654	-0.115097	3.04444	4.1e-19	-0.199321	429	black	0.05	SERPINB5
DKK1	-0.57451	-0.313717	-0.539903	3.59807	6.31e-06	-0.476043	430	black	0.05	DKK1			DYNC1H1	-0.361573	-0.0630957	-0.172277	3.03802	4.58e-19	-0.198982	430	black	0.05	DYNC1H1
STX4	-0.39413	-0.4549	-0.578727	3.59793	6.27e-06	-0.475919	431	black	0.05	STX4			PSMB1	-0.300184	-0.0472367	-0.248666	3.03466	4.68e-19	-0.198695	431	black	0.05	PSMB1
UBLCP1	-0.516902	-0.32301	-0.588035	3.59768	6.31e-06	-0.475982	432	black	0.05	UBLCP1			CDCA3	-0.209593	-0.132207	-0.253063	3.03182	4.49e-19	-0.198287	432	black	0.05	CDCA3
BRD4	-0.539087	-0.254197	-0.634835	3.59662	6.43e-06	-0.47604	433	black	0.05	BRD4			TMED10	-0.272271	-0.0745569	-0.247237	3.02526	5.18e-19	-0.198022	433	black	0.05	TMED10
TOP1MT	-0.480042	-0.467376	-0.477853	3.59207	6.41e-06	-0.475091	434	black	0.05	TOP1MT			ANKRD12	-0.201222	-0.128223	-0.263802	3.02268	5.17e-19	-0.197749	434	black	0.05	ANKRD12
LMAN1	-0.465357	-0.171207	-0.791352	3.59187	6.81e-06	-0.475972	435	black	0.05	LMAN1			EFEMP2	-0.180645	-0.161427	-0.251006	3.0224	5.12e-19	-0.197692	435	black	0.05	EFEMP2
UGDH	-0.501103	-0.622449	-0.302079	3.59107	6.54e-06	-0.47521	436	black	0.05	UGDH			SLC25A6	-0.223773	-0.0881399	-0.28126	3.02083	5.48e-19	-0.197724	436	black	0.05	SLC25A6
PSMC3	-0.632301	-0.148546	-0.644675	3.5868	6.9e-06	-0.475174	437	black	0.05	PSMC3			CENPK	-0.275224	-0.213804	-0.10364	3.01867	5.58e-19	-0.197556	437	black	0.05	CENPK
JPT1	-0.645299	0.0428618	-0.826604	3.5864	7.49e-06	-0.476347	438	black	0.05	JPT1			HELLS	-0.266361	-0.312008	-0.0149794	3.01746	6.31e-19	-0.197783	438	black	0.05	HELLS
IRF6	-0.410832	-0.487314	-0.522291	3.57916	6.81e-06	-0.473479	439	black	0.05	IRF6			RHEB	-0.247036	-0.0419751	-0.30311	3.01254	6.53e-19	-0.197374	439	black	0.05	RHEB
CAVIN3	-0.4953	-0.150738	-0.776329	3.57721	7.29e-06	-0.474122	440	black	0.05	CAVIN3			KRT10	-0.203125	-0.145323	-0.24284	3.01248	5.94e-19	-0.197096	440	black	0.05	KRT10
ERGIC2	-0.459434	-0.152107	-0.810907	3.57665	7.36e-06	-0.474149	441	black	0.05	ERGIC2			CAPN8	-0.19959	-0.193534	-0.197857	3.01145	5.94e-19	-0.196994	441	black	0.05	CAPN8
HIKESHI	-0.498751	-0.297182	-0.621724	3.57013	7.21e-06	-0.472552	442	black	0.05	HIKESHI			SH3GLB1	-0.368623	-0.0486985	-0.174358	3.00816	7.26e-19	-0.197227	442	black	0.05	SH3GLB1
SPINT2	-0.488182	-0.431728	-0.496473	3.56868	7.14e-06	-0.472127	443	black	0.05	SPINT2			GALNT10	-0.15443	-0.217291	-0.216246	2.99446	7.72e-19	-0.195989	443	black	0.05	GALNT10
ARHGAP1	-0.49002	-0.439638	-0.486625	3.56845	7.15e-06	-0.472094	444	black	0.05	ARHGAP1			RRM1	-0.295193	-0.27522	-0.0176591	2.98886	9.57e-19	-0.196024	444	black	0.05	RRM1
SLC25A10	-0.48889	-0.458624	-0.468539	3.56789	7.16e-06	-0.472018	445	black	0.05	SLC25A10			MAPKAP1	-0.256192	-0.213308	-0.117588	2.98859	8.61e-19	-0.195696	445	black	0.05	MAPKAP1
PELO	-0.482316	-0.344447	-0.587748	3.56277	7.4e-06	-0.471504	446	black	0.05	PELO			SOWAHC	-0.13926	-0.2487	-0.198789	2.98728	8.68e-19	-0.195583	446	black	0.05	SOWAHC
RECQL	-0.531304	-0.188088	-0.694634	3.55769	7.82e-06	-0.471342	447	black	0.05	RECQL			RAB5B	-0.182547	-0.162894	-0.241215	2.98713	8.63e-19	-0.195552	447	black	0.05	RAB5B
IVD	-0.546822	-0.355753	-0.508556	3.55425	7.68e-06	-0.470377	448	black	0.05	IVD			MFHAS1	-0.129681	-0.198312	-0.258652	2.98639	8.85e-19	-0.195549	448	black	0.05	MFHAS1
TRIB1	-0.471716	-0.569068	-0.370302	3.55416	7.68e-06	-0.470362	449	black	0.05	TRIB1			APLP2	-0.180164	0.0109306	-0.41872	2.98212	1.2e-18	-0.195984	449	black	0.05	APLP2
AGPAT3	-0.568478	-0.34017	-0.502346	3.55363	7.72e-06	-0.470331	450	black	0.05	AGPAT3			RPL12	0.0662284	-0.138866	-0.516346	2.97674	1.65e-18	-0.196328	450	black	0.05	RPL12
PARM1	-0.460963	-0.481882	-0.467483	3.55289	7.68e-06	-0.470109	451	black	0.05	PARM1			SPCS3	-0.420118	0.00354209	-0.17008	2.97526	1.33e-18	-0.195552	451	black	0.05	SPCS3
PRDX1	-0.521853	-0.299126	-0.589508	3.55162	7.83e-06	-0.470162	452	black	0.05	PRDX1			RSL1D1	-0.206626	-0.231558	-0.145045	2.96814	1.15e-18	-0.19441	452	black	0.05	RSL1D1
FAU	-0.33527	-0.288278	-0.786923	3.54772	8.24e-06	-0.470157	453	black	0.05	FAU			ATOX1	-0.17061	-0.376802	-0.0370174	2.96736	1.36e-18	-0.19481	453	black	0.05	ATOX1
PKP4	-0.460635	-0.41774	-0.529943	3.5474	7.89e-06	-0.46944	454	black	0.05	PKP4			UBALD2	-0.369519	0.0673968	-0.281714	2.95761	1.81e-18	-0.194612	454	black	0.05	UBALD2
KPNA3	-0.475145	-0.435733	-0.497152	3.5468	7.9e-06	-0.469343	455	black	0.05	KPNA3			MRPS16	-0.247151	-0.171463	-0.162268	2.95514	1.4e-18	-0.193627	455	black	0.05	MRPS16
FAM149B1	-0.432618	-0.460099	-0.515088	3.54616	7.93e-06	-0.469268	456	black	0.05	FAM149B1			CAPN2	-0.366475	-0.0461541	-0.168769	2.95153	1.7e-18	-0.193799	456	black	0.05	CAPN2
DDT	-0.527002	-0.301815	-0.577555	3.54096	8.22e-06	-0.468791	457	black	0.05	DDT			NUF2	-0.207847	-0.115312	-0.256827	2.94939	1.55e-18	-0.193329	457	black	0.05	NUF2
ITGB3BP	-0.382905	-0.412718	-0.606898	3.53136	8.56e-06	-0.467507	458	black	0.05	ITGB3BP			NOP53	-0.180407	-0.108529	-0.291016	2.94832	1.61e-18	-0.193317	458	black	0.05	NOP53
CKS1B	-0.357561	-0.332979	-0.71198	3.52915	8.8e-06	-0.467506	459	black	0.05	CKS1B			HDGF	-0.310852	-0.0315043	-0.2377	2.94552	1.8e-18	-0.193352	459	black	0.05	HDGF
NT5C3A	-0.411894	-0.317574	-0.672653	3.52892	8.75e-06	-0.467374	460	black	0.05	NT5C3A			PRPF8	-0.162745	-0.184146	-0.232064	2.94476	1.63e-18	-0.192985	460	black	0.05	PRPF8
SEC24B	-0.524259	-0.407719	-0.467112	3.5232	8.82e-06	-0.466363	461	black	0.05	SEC24B			PSMB2	-0.428437	-0.0831395	-0.0692374	2.94422	2.07e-18	-0.193605	461	black	0.05	PSMB2
DHX36	-0.513689	-0.328083	-0.556236	3.51953	9.04e-06	-0.466003	462	black	0.05	DHX36			CERK	-0.223954	-0.137557	-0.217137	2.94279	1.69e-18	-0.192883	462	black	0.05	CERK
DCAF13	-0.626787	-0.289632	-0.481144	3.51736	9.2e-06	-0.465854	463	black	0.05	DCAF13			DCAF16	-0.196349	-0.136848	-0.245459	2.94265	1.7e-18	-0.192885	463	black	0.05	DCAF16
CYB5B	-0.430957	-0.500773	-0.464271	3.51525	9.14e-06	-0.465333	464	black	0.05	CYB5B			PPP3CA	-0.205009	-0.0985279	-0.275127	2.94136	1.78e-18	-0.192888	464	black	0.05	PPP3CA
CABIN1	-0.511096	-0.396996	-0.487008	3.51272	9.26e-06	-0.465033	465	black	0.05	CABIN1			KIFC1	-0.277926	-0.201352	-0.0988901	2.93858	1.86e-18	-0.192723	465	black	0.05	KIFC1
ARHGDIB	-0.493354	-0.310306	-0.59122	3.51093	9.43e-06	-0.46496	466	black	0.05	ARHGDIB			CYP24A1	-0.10186	-0.458825	-0.019395	2.93668	2.5e-18	-0.19336	466	black	0.05	CYP24A1
SRSF9	-0.546807	-0.221954	-0.625716	3.50804	9.71e-06	-0.464826	467	black	0.05	SRSF9			RXYLT1	-0.250254	-0.110042	-0.217045	2.93475	1.94e-18	-0.192447	467	black	0.05	RXYLT1
C6ORF62	-0.478905	-0.210557	-0.704443	3.50543	9.92e-06	-0.464635	468	black	0.05	C6ORF62			ARHGDIB	-0.255616	-0.0774941	-0.244016	2.93234	2.07e-18	-0.192375	468	black	0.05	ARHGDIB
NSRP1	-0.343736	-0.373802	-0.675453	3.50502	9.77e-06	-0.46433	469	black	0.05	NSRP1			CEACAM1	-0.198345	-0.175052	-0.203176	2.93189	1.97e-18	-0.192191	469	black	0.05	CEACAM1
SEMA7A	-0.37712	-0.276168	-0.737576	3.49763	1.03e-05	-0.463621	470	black	0.05	SEMA7A			FSIP2	-0.194603	-0.184494	-0.197285	2.93089	1.99e-18	-0.192128	470	black	0.05	FSIP2
C6ORF141	-0.607571	-0.32221	-0.459922	3.49737	1e-05	-0.463234	471	black	0.05	C6ORF141			MAP3K13	-0.126075	-0.242645	-0.206846	2.92544	2.21e-18	-0.191855	471	black	0.05	MAP3K13
STXBP1	-0.430298	-0.44181	-0.516574	3.496	1e-05	-0.462894	472	black	0.05	STXBP1			KRT7	-0.367876	-0.0778983	-0.13044	2.9236	2.55e-18	-0.192071	472	black	0.05	KRT7
WDR45B	-0.555951	-0.371576	-0.459413	3.49098	1.03e-05	-0.462313	473	black	0.05	WDR45B			CHMP2B	-0.27976	-0.120254	-0.17524	2.92292	2.34e-18	-0.191751	473	black	0.05	CHMP2B
SMIM15	-0.504188	-0.257385	-0.625184	3.48858	1.06e-05	-0.462252	474	black	0.05	SMIM15			EPB41L4B	-0.224576	-0.174491	-0.175822	2.92245	2.28e-18	-0.19163	474	black	0.05	EPB41L4B
CASP4	-0.414847	-0.306099	-0.665022	3.48661	1.06e-05	-0.46199	475	black	0.05	CASP4			AC245595.1	-0.306361	-0.177386	-0.0908949	2.91816	2.59e-18	-0.191547	475	black	0.05	AC245595.1
SON	-0.45196	-0.206549	-0.727963	3.48547	1.09e-05	-0.462157	476	black	0.05	SON			BEX3	-0.148744	-0.240536	-0.184647	2.91678	2.5e-18	-0.191309	476	black	0.05	BEX3
SLC41A3	-0.442251	-0.468749	-0.472602	3.48283	1.06e-05	-0.461201	477	black	0.05	SLC41A3			KIFAP3	-0.271713	-0.183261	-0.119082	2.9165	2.57e-18	-0.191352	477	black	0.05	KIFAP3
SYAP1	-0.437599	-0.114204	-0.835269	3.48257	1.15e-05	-0.462357	478	black	0.05	SYAP1			KDM1A	-0.234677	-0.155606	-0.183504	2.91615	2.52e-18	-0.191262	478	black	0.05	KDM1A
CHMP5	-0.307663	-0.385487	-0.690049	3.47886	1.11e-05	-0.461066	479	black	0.05	CHMP5			FOS	-0.256366	0.0714727	-0.391459	2.91565	3.47e-18	-0.192117	479	black	0.05	FOS
ELOC	-0.770597	-0.137357	-0.475236	3.47457	1.17e-05	-0.461064	480	black	0.05	ELOC			RTN3	-0.123406	-0.163623	-0.286293	2.9121	2.77e-18	-0.191107	480	black	0.05	RTN3
TRIAP1	-0.461617	-0.376747	-0.540343	3.46953	1.13e-05	-0.459569	481	black	0.05	TRIAP1			PRPF4	-0.252707	-0.0877833	-0.232573	2.91043	2.85e-18	-0.191021	481	black	0.05	PRPF4
POLR2J3-1	-0.512112	-0.395897	-0.47045	3.46912	1.13e-05	-0.459487	482	black	0.05	POLR2J3-1			SERINC3	-0.142264	-0.172343	-0.258152	2.90995	2.8e-18	-0.19092	482	black	0.05	SERINC3
MT-ATP8	-0.811336	-0.370883	-0.19743	3.46532	1.22e-05	-0.459883	483	red	100	MT-ATP8			CLCF1	-0.1548	-0.244427	-0.17342	2.9097	2.79e-18	-0.190882	483	black	0.05	CLCF1
IFIT2	-0.141334	-0.115333	-1.12794	3.46174	1.42e-05	-0.461536	484	black	0.05	IFIT2			NAA25	-0.2164	-0.200337	-0.154772	2.90374	3.03e-18	-0.190503	484	black	0.05	NAA25
ZFP36L2	-0.381794	0.161126	-1.16633	3.46006	1.53e-05	-0.462332	485	black	0.05	ZFP36L2			IGFBP6	-0.201873	-0.0493614	-0.32106	2.90342	3.37e-18	-0.190765	485	black	0.05	IGFBP6
DDX21	-0.609448	-0.250053	-0.516002	3.45913	1.21e-05	-0.458501	486	black	0.05	DDX21			GSDMA	-0.184781	-0.20325	-0.183076	2.90176	3.11e-18	-0.190369	486	black	0.05	GSDMA
EIF4EBP2	-0.425371	-0.410109	-0.537325	3.4542	1.21e-05	-0.457601	487	black	0.05	EIF4EBP2			TPT1	0.0212949	-0.22212	-0.372031	2.901	3.93e-18	-0.190952	487	black	0.05	TPT1
TNK2	-0.538067	-0.463438	-0.371256	3.45393	1.22e-05	-0.457587	488	black	0.05	TNK2			SNX13	-0.173374	-0.23358	-0.163276	2.89657	3.39e-18	-0.190077	488	black	0.05	SNX13
RRP8	-0.409063	-0.451537	-0.511582	3.45272	1.22e-05	-0.457394	489	black	0.05	RRP8			UBE2C	-0.153549	-0.255444	-0.160795	2.89366	3.58e-18	-0.189929	489	black	0.05	UBE2C
CD58	-0.468759	-0.406503	-0.496717	3.45222	1.22e-05	-0.457326	490	black	0.05	CD58			FIBP	-0.355187	-0.138487	-0.0766354	2.89174	4.09e-18	-0.190103	490	black	0.05	FIBP
ITPKC	-0.381304	-0.480181	-0.509874	3.45043	1.24e-05	-0.45712	491	black	0.05	ITPKC			NCOA7	0.00666124	-0.274961	-0.302195	2.89069	4.35e-18	-0.190165	491	black	0.05	NCOA7
SP140L	-0.44366	-0.416064	-0.511547	3.45035	1.23e-05	-0.457091	492	black	0.05	SP140L			SLC25A32	-0.275316	-0.0764754	-0.216424	2.88309	4.39e-18	-0.189405	492	black	0.05	SLC25A32
GATAD2A	-0.435814	-0.387435	-0.546873	3.44703	1.26e-05	-0.456707	493	black	0.05	GATAD2A			CERS6	-0.241864	-0.22687	-0.0988479	2.88072	4.44e-18	-0.189194	493	black	0.05	CERS6
PPFIA1	-0.509131	-0.256979	-0.604136	3.44555	1.28e-05	-0.456749	494	black	0.05	PPFIA1			CPE	-0.208113	-0.222937	-0.136194	2.87992	4.4e-18	-0.189082	494	black	0.05	CPE
CMPK1	-0.538597	-0.232921	-0.598357	3.44413	1.3e-05	-0.456625	495	black	0.05	CMPK1			ACADVL	-0.297528	0.00153778	-0.270966	2.8717	5.75e-18	-0.188985	495	black	0.05	ACADVL
MED13L	-0.366667	-0.25073	-0.751947	3.44058	1.34e-05	-0.456448	496	black	0.05	MED13L			MRPS23	-0.282179	-0.0365732	-0.246388	2.86426	6.1e-18	-0.18838	496	black	0.05	MRPS23
PIM1	-0.276987	-0.547441	-0.543115	3.43905	1.32e-05	-0.455848	497	black	0.05	PIM1			BRI3BP	-0.244057	-0.205407	-0.11361	2.8563	6.41e-18	-0.187691	497	black	0.05	BRI3BP
BSDC1	-0.489384	-0.362559	-0.512516	3.4322	1.34e-05	-0.45482	498	black	0.05	BSDC1			RNF7	-0.286617	-0.128479	-0.145557	2.84216	8.11e-18	-0.186884	498	black	0.05	RNF7
RPL5	-0.370999	-0.145088	-0.851154	3.43076	1.45e-05	-0.455747	499	black	0.05	RPL5			ACTN4	-0.378434	-0.0500256	-0.133112	2.84162	9.24e-18	-0.187191	499	black	0.05	ACTN4
GPR153	-0.46524	-0.399296	-0.498287	3.4282	1.37e-05	-0.454275	500	black	0.05	GPR153			BMP4	-0.0616512	-0.377857	-0.122013	2.84159	9.19e-18	-0.187174	500	black	0.05	BMP4
CA9	-0.526838	-0.603653	-0.23323	3.42803	1.4e-05	-0.454574	501	black	0.05	CA9			SLC25A3	-0.328228	-0.076929	-0.155181	2.83808	9.09e-18	-0.186779	501	black	0.05	SLC25A3
MET	-0.340804	-0.260002	-0.763212	3.42634	1.44e-05	-0.454672	502	black	0.05	MET			NPDC1	-0.195306	-0.1426	-0.221431	2.83644	8.57e-18	-0.186446	502	black	0.05	NPDC1
PSMD7	-0.590083	-0.164667	-0.607401	3.42218	1.46e-05	-0.45405	503	black	0.05	PSMD7			RNF168	-0.258356	-0.118738	-0.182062	2.83459	8.99e-18	-0.186385	503	black	0.05	RNF168
BAIAP2L1	-0.487551	-0.324047	-0.547836	3.41855	1.44e-05	-0.453144	504	black	0.05	BAIAP2L1			COPE	-0.25049	-0.12324	-0.185224	2.83369	9.07e-18	-0.186318	504	black	0.05	COPE
UBA52	-0.308932	-0.239143	-0.809413	3.40759	1.59e-05	-0.452496	505	black	0.05	UBA52			KLHL42	-0.254197	-0.042528	-0.262178	2.83045	1.02e-17	-0.186301	505	black	0.05	KLHL42
CREB3L1	-0.313486	-0.230675	-0.813156	3.40696	1.59e-05	-0.452439	506	black	0.05	CREB3L1			CMTM6	-0.253244	-0.156368	-0.148669	2.83014	9.55e-18	-0.186093	506	black	0.05	CMTM6
SPP1	0.0349344	-1.40523	-0.0021888	3.40661	2.21e-05	-0.457495	507	black	0.05	SPP1			TXNRD1	0.0136731	-0.33222	-0.240941	2.82938	1.14e-17	-0.186496	507	black	0.05	TXNRD1
TNFRSF10B	-0.397471	-0.395813	-0.559912	3.40252	1.54e-05	-0.451065	508	black	0.05	TNFRSF10B			SKA2	-0.223806	-0.0772207	-0.257171	2.8282	1.02e-17	-0.186066	508	black	0.05	SKA2
ATRAID	-0.364191	-0.337588	-0.650325	3.39817	1.59e-05	-0.450701	509	black	0.05	ATRAID			WDR74	-0.17194	-0.101924	-0.283188	2.82209	1.11e-17	-0.185684	509	black	0.05	WDR74
LY6E	-0.38909	-0.118145	-0.846231	3.39437	1.72e-05	-0.451155	510	black	0.05	LY6E			CSKMT	-0.224019	-0.246831	-0.0853067	2.81734	1.19e-17	-0.185386	510	black	0.05	CSKMT
NDUFA11	-0.506435	-0.173763	-0.667258	3.38368	1.74e-05	-0.449152	511	black	0.05	NDUFA11			MAP2K3	-0.197705	-0.0734837	-0.28512	2.81723	1.22e-17	-0.185436	511	black	0.05	MAP2K3
HSPA9	-0.69408	-0.0925063	-0.561576	3.38297	1.78e-05	-0.449387	512	black	0.05	HSPA9			TRAF7	-0.241546	-0.156477	-0.157589	2.81569	1.19e-17	-0.185204	512	black	0.05	TRAF7
ZFHX3	-0.408081	-0.305239	-0.631754	3.37991	1.73e-05	-0.448358	513	black	0.05	ZFHX3			AKR1C2	-0.0511689	-0.460249	-0.0466132	2.81515	1.62e-17	-0.18601	513	black	0.05	AKR1C2
YWHAZ	-0.525223	-0.142732	-0.678308	3.37966	1.78e-05	-0.448754	514	black	0.05	YWHAZ			ALDH2	-0.156698	-0.215286	-0.183079	2.81305	1.23e-17	-0.185021	514	black	0.05	ALDH2
CCT5	-0.659053	-0.136747	-0.549248	3.3765	1.81e-05	-0.448349	515	black	0.05	CCT5			SAMD9	-0.424088	0.025747	-0.159028	2.81287	1.63e-17	-0.18579	515	black	0.05	SAMD9
LCN15	-0.435054	-0.457968	-0.449152	3.37424	1.75e-05	-0.447391	516	black	0.05	LCN15			MRPL19	-0.337722	-0.10496	-0.113076	2.81262	1.36e-17	-0.185252	516	black	0.05	MRPL19
ARSA	-0.399042	-0.507004	-0.433571	3.36734	1.81e-05	-0.446539	517	black	0.05	ARSA			AC020916.1	-0.0197257	-0.112798	-0.424427	2.81215	1.59e-17	-0.18565	517	black	0.05	AC020916.1
ARL6IP4	-0.55074	-0.091423	-0.699777	3.36666	1.92e-05	-0.447313	518	black	0.05	ARL6IP4			NARS	-0.29594	-0.044111	-0.215565	2.81207	1.36e-17	-0.185205	518	black	0.05	NARS
TCEAL4	-0.373854	-0.379195	-0.582388	3.35562	1.92e-05	-0.445146	519	black	0.05	TCEAL4			KMT5A	-0.253177	-0.0160941	-0.284756	2.80203	1.64e-17	-0.184676	519	black	0.05	KMT5A
DNAJC10	-0.646453	-0.159571	-0.530652	3.35536	1.98e-05	-0.445559	520	black	0.05	DNAJC10			ETV1	-0.198606	-0.174547	-0.179728	2.80119	1.47e-17	-0.184293	520	black	0.05	ETV1
RLF	-0.40048	-0.436868	-0.497475	3.35482	1.91e-05	-0.444941	521	black	0.05	RLF			EID3	-0.202729	-0.18391	-0.166095	2.80033	1.49e-17	-0.184244	521	black	0.05	EID3
GDAP2	-0.490718	-0.403761	-0.439951	3.35382	1.92e-05	-0.44481	522	black	0.05	GDAP2			RBM41	-0.250352	-0.0707525	-0.231633	2.79795	1.63e-17	-0.184246	522	black	0.05	RBM41
PLIN2	-0.53514	-0.137778	-0.66233	3.35092	2.03e-05	-0.445083	523	black	0.05	PLIN2			RORA	-0.234566	-0.216974	-0.100757	2.79666	1.63e-17	-0.184099	523	black	0.05	RORA
KIAA1217	-0.494646	-0.308613	-0.529326	3.34814	1.99e-05	-0.444195	524	black	0.05	KIAA1217			TROAP	-0.222924	-0.147356	-0.181832	2.79662	1.59e-17	-0.184037	524	black	0.05	TROAP
NARS	-0.510685	-0.199254	-0.618254	3.33435	2.16e-05	-0.442731	525	black	0.05	NARS			DBN1	-0.292967	-0.0618619	-0.197522	2.79486	1.75e-17	-0.184117	525	black	0.05	DBN1
ATG12	-0.387444	-0.392536	-0.545657	3.33035	2.15e-05	-0.441879	526	black	0.05	ATG12			TMEM176A	-0.178445	-0.196343	-0.176836	2.79427	1.64e-17	-0.183874	526	black	0.05	TMEM176A
SMOX	-0.439237	-0.409023	-0.476552	3.32867	2.16e-05	-0.441604	527	black	0.05	SMOX			AKAP13	-0.208367	-0.0794243	-0.263892	2.79234	1.78e-17	-0.183894	527	black	0.05	AKAP13
CYR61	-0.140617	-0.0918879	-1.10004	3.32689	2.6e-05	-0.444183	528	black	0.05	CYR61			TUBA1C	-0.597613	0.402511	-0.368579	2.79155	7.55e-17	-0.187894	528	black	0.05	TUBA1C
PSMB2	-0.63231	-0.141824	-0.550981	3.3248	2.28e-05	-0.441705	529	black	0.05	PSMB2			MIDN	-0.362371	0.115759	-0.307451	2.79033	2.55e-17	-0.184687	529	black	0.05	MIDN
EPB41L4A-AS1	-0.294963	-0.435663	-0.593123	3.32443	2.23e-05	-0.44125	530	black	0.05	EPB41L4A-AS1			ARL6IP1	-0.339028	0.162395	-0.377568	2.78548	3.11e-17	-0.184734	530	black	0.05	ARL6IP1
CDC27	-0.430396	-0.414673	-0.477153	3.32188	2.22e-05	-0.440741	531	black	0.05	CDC27			UBE2G2	-0.283686	-0.147882	-0.118794	2.78536	1.97e-17	-0.183454	531	black	0.05	UBE2G2
UCA1	-0.425633	-0.460342	-0.435568	3.32015	2.24e-05	-0.440514	532	black	0.05	UCA1			PHF5A	-0.305274	-0.136145	-0.108847	2.78392	2.05e-17	-0.183422	532	black	0.05	PHF5A
USP47	-0.357185	-0.280714	-0.684656	3.31967	2.3e-05	-0.440852	533	black	0.05	USP47			ABI3BP	-0.18086	-0.04708	-0.322586	2.78341	2.16e-17	-0.183509	533	black	0.05	ABI3BP
NR3C1	-0.425848	-0.271676	-0.623656	3.31709	2.31e-05	-0.440393	534	black	0.05	NR3C1			PEG10	-0.226604	-0.0733314	-0.249893	2.78205	2.09e-17	-0.183276	534	black	0.05	PEG10
NEDD8	-0.342836	-0.24345	-0.735832	3.31704	2.36e-05	-0.440706	535	black	0.05	NEDD8			MYO1D	-0.169469	-0.17163	-0.207439	2.77716	2.15e-17	-0.182846	535	black	0.05	MYO1D
CSNK1A1	-0.51145	-0.119403	-0.690769	3.31454	2.41e-05	-0.44054	536	black	0.05	CSNK1A1			SLC25A5	-0.515157	0.127577	-0.165576	2.77657	3.83e-17	-0.184385	536	black	0.05	SLC25A5
MYL6	-0.375926	-0.316655	-0.62727	3.31388	2.34e-05	-0.43995	537	black	0.05	MYL6			KPNA6	-0.221464	-0.115319	-0.211088	2.77272	2.34e-17	-0.182624	537	black	0.05	KPNA6
CCT3	-0.532197	-0.190686	-0.595878	3.30964	2.41e-05	-0.439587	538	black	0.05	CCT3			SMC2	-0.287199	-0.135025	-0.124257	2.76382	2.77e-17	-0.18216	538	black	0.05	SMC2
ANKRD36C	-0.435283	-0.364758	-0.515433	3.30388	2.42e-05	-0.438492	539	black	0.05	ANKRD36C			SMAGP	-0.427865	0.021119	-0.141198	2.76097	3.68e-17	-0.182648	539	black	0.05	SMAGP
RAB11B	-0.412175	-0.382025	-0.520305	3.30137	2.45e-05	-0.438168	540	black	0.05	RAB11B			RAN	-0.491361	0.0458344	-0.103118	2.75851	4.39e-17	-0.182881	540	black	0.05	RAN
ZNF518A	-0.454586	-0.407609	-0.451982	3.30082	2.45e-05	-0.438059	541	black	0.05	ZNF518A			EPHA2	-0.326682	-0.0400085	-0.179329	2.75819	3.24e-17	-0.182006	541	black	0.05	EPHA2
TOMM7	-0.26845	-0.431155	-0.614206	3.29787	2.52e-05	-0.437937	542	black	0.05	TOMM7			TSPAN8	-0.168397	-0.206905	-0.169198	2.75487	3.05e-17	-0.1815	542	black	0.05	TSPAN8
CDK12	-0.558785	-0.315544	-0.439035	3.29773	2.5e-05	-0.437788	543	black	0.05	CDK12			NCAPG	-0.381715	-0.0685176	-0.0952127	2.75263	3.73e-17	-0.181815	543	black	0.05	NCAPG
ATP6V1F	-0.29349	-0.503742	-0.514799	3.29419	2.55e-05	-0.437344	544	black	0.05	ATP6V1F			PRDX6	-0.170932	-0.147129	-0.226057	2.75247	3.19e-17	-0.181372	544	black	0.05	PRDX6
PTRHD1	-0.252558	-0.466819	-0.592195	3.29203	2.59e-05	-0.437191	545	black	0.05	PTRHD1			TAX1BP1	-0.265761	-0.0698808	-0.208554	2.75076	3.44e-17	-0.181398	545	black	0.05	TAX1BP1
RBMS1	-0.383744	-0.204501	-0.723087	3.2887	2.69e-05	-0.437111	546	black	0.05	RBMS1			GLRX2	-0.270986	-0.112074	-0.160253	2.74678	3.59e-17	-0.181104	546	black	0.05	GLRX2
SYF2	-0.294272	-0.341928	-0.67394	3.28738	2.67e-05	-0.436713	547	black	0.05	SYF2			PARD6B	-0.190487	-0.247507	-0.105154	2.74625	3.59e-17	-0.18105	547	black	0.05	PARD6B
FAM89B	-0.446515	-0.402911	-0.458506	3.28444	2.64e-05	-0.435977	548	black	0.05	FAM89B			ITGB3BP	-0.182935	-0.225403	-0.134194	2.74362	3.68e-17	-0.180844	548	black	0.05	ITGB3BP
SPTBN1	-0.529269	0.00390212	-0.784626	3.27895	2.96e-05	-0.436664	549	black	0.05	SPTBN1			DSG2	-0.28429	-0.05876	-0.199717	2.74218	4e-17	-0.180922	549	black	0.05	DSG2
UBE2Q2	-0.455934	-0.366367	-0.483608	3.27894	2.71e-05	-0.435303	550	black	0.05	UBE2Q2			ZFP91	-0.362965	0.062852	-0.244015	2.74086	4.96e-17	-0.181376	550	black	0.05	ZFP91
NUSAP1	-0.448519	-0.26864	-0.589096	3.27835	2.75e-05	-0.435418	551	black	0.05	NUSAP1			ARPC2	-0.490937	0.118572	-0.173518	2.73943	6.46e-17	-0.181961	551	black	0.05	ARPC2
MRPS6	-0.305382	-0.288308	-0.713227	3.27792	2.81e-05	-0.435639	552	black	0.05	MRPS6			CCDC6	-0.0201399	-0.262712	-0.259269	2.73703	4.49e-17	-0.180707	552	black	0.05	CCDC6
TRMT112	-0.420359	-0.204748	-0.681459	3.27706	2.82e-05	-0.435522	553	black	0.05	TRMT112			LEMD3	-0.173126	-0.173765	-0.193868	2.73432	4.22e-17	-0.180253	553	black	0.05	LEMD3
SNAPC1	-0.451686	-0.243819	-0.609954	3.27573	2.8e-05	-0.435153	554	black	0.05	SNAPC1			YWHAH	-0.484286	0.0802771	-0.14009	2.73261	6.74e-17	-0.181366	554	black	0.05	YWHAH
FAM107B	-0.423979	-0.414228	-0.465827	3.27423	2.77e-05	-0.434678	555	black	0.05	FAM107B			RPS4Y1	-0.186617	-0.211032	-0.14256	2.73102	4.47e-17	-0.18007	555	black	0.05	RPS4Y1
PLEKHM1	-0.424687	-0.451436	-0.427721	3.27377	2.77e-05	-0.434615	556	black	0.05	PLEKHM1			AATF	-0.288113	-0.0055835	-0.246812	2.72717	5.37e-17	-0.18017	556	black	0.05	AATF
PAK2	-0.408824	-0.155571	-0.741454	3.27321	2.91e-05	-0.435283	557	black	0.05	PAK2			RNF181	-0.18634	-0.134747	-0.218202	2.7258	4.87e-17	-0.179763	557	black	0.05	RNF181
RPL10	-0.234629	-0.326222	-0.742902	3.26859	2.95e-05	-0.434584	558	black	0.05	RPL10			ADI1	-0.533598	0.129604	-0.140009	2.72466	8.99e-17	-0.181335	558	black	0.05	ADI1
ATOX1	-0.331414	-0.455458	-0.514262	3.26609	2.88e-05	-0.433711	559	black	0.05	ATOX1			PNPLA8	-0.22493	-0.181195	-0.132311	2.721	5.27e-17	-0.179478	559	black	0.05	PNPLA8
S100A13	-0.46172	-0.0468772	-0.794105	3.26136	3.16e-05	-0.434234	560	black	0.05	S100A13			EGR1	-0.104719	0.234899	-0.678024	2.72094	1.63e-16	-0.182615	560	black	0.05	EGR1
KPNA4	-0.435566	-0.175316	-0.689731	3.26086	3.05e-05	-0.433538	561	black	0.05	KPNA4			COTL1	-0.602764	0.237062	-0.178987	2.71262	1.53e-16	-0.181563	561	black	0.05	COTL1
ZNF562	-0.461501	-0.360364	-0.477068	3.26064	2.95e-05	-0.432977	562	black	0.05	ZNF562			PLCG2	-0.208042	-0.178956	-0.148887	2.70725	6.52e-17	-0.178628	562	black	0.05	PLCG2
PPP1R12A	-0.464198	-0.305898	-0.528412	3.25891	2.99e-05	-0.432836	563	black	0.05	PPP1R12A			POC1B	-0.1417	-0.214603	-0.179518	2.70678	6.58e-17	-0.178607	563	black	0.05	POC1B
PRRG1	-0.427533	-0.44327	-0.426569	3.25681	2.99e-05	-0.432457	564	black	0.05	PRRG1			WDR76	-0.222472	-0.206842	-0.10632	2.70509	6.86e-17	-0.178545	564	black	0.05	WDR76
WIZ	-0.345631	-0.426068	-0.523627	3.25092	3.09e-05	-0.431775	565	black	0.05	WIZ			TSPAN1	-0.273803	-0.104728	-0.156999	2.70365	7.16e-17	-0.17851	565	black	0.05	TSPAN1
CCDC59	-0.399553	-0.28159	-0.614173	3.24952	3.14e-05	-0.431772	566	black	0.05	CCDC59			KIF20A	-0.181365	-0.147773	-0.205581	2.70082	7.22e-17	-0.17824	566	black	0.05	KIF20A
MANSC1	-0.402967	-0.461518	-0.430019	3.24924	3.1e-05	-0.431501	567	black	0.05	MANSC1			DVL1	-0.18214	-0.0619588	-0.291126	2.70057	7.75e-17	-0.178408	567	black	0.05	DVL1
DIP2B	-0.394869	-0.347468	-0.551417	3.24657	3.16e-05	-0.431251	568	black	0.05	DIP2B			TRIM29	-0.186632	-0.207276	-0.14051	2.69908	7.44e-17	-0.178139	568	black	0.05	TRIM29
AC112220.4	-0.39749	-0.430083	-0.465801	3.24626	3.14e-05	-0.431125	569	black	0.05	AC112220.4			MACC1	-0.134763	-0.208143	-0.190818	2.69518	7.93e-17	-0.177908	569	black	0.05	MACC1
STAU1	-0.490332	-0.180923	-0.623039	3.2453	3.24e-05	-0.431432	570	black	0.05	STAU1			KIF2C	-0.186768	-0.145795	-0.201106	2.69503	7.92e-17	-0.17789	570	black	0.05	KIF2C
EPHX1	-0.380404	-0.684132	-0.229798	3.24527	3.25e-05	-0.431445	571	black	0.05	EPHX1			TMEM230	-0.113878	-0.206125	-0.213501	2.69356	8.21e-17	-0.177835	571	black	0.05	TMEM230
CTTN	-0.435143	-0.299274	-0.557493	3.24138	3.24e-05	-0.430637	572	black	0.05	CTTN			LIF	-0.152777	-0.11859	-0.261216	2.68788	9.11e-17	-0.177528	572	black	0.05	LIF
DALRD3	-0.407013	-0.399748	-0.484249	3.23999	3.24e-05	-0.430337	573	black	0.05	DALRD3			COBL	-0.143505	-0.202399	-0.185934	2.6849	9.32e-17	-0.177279	573	black	0.05	COBL
TAX1BP1	-0.431995	-0.113538	-0.746599	3.23639	3.47e-05	-0.430711	574	black	0.05	TAX1BP1			PSMB5	-0.410215	-0.102233	-0.0209122	2.6832	1.2e-16	-0.177787	574	black	0.05	PSMB5
TINAGL1	-0.411294	-0.427146	-0.448385	3.22915	3.4e-05	-0.428942	575	black	0.05	TINAGL1			AOC1	-0.15007	-0.186887	-0.194207	2.68127	9.85e-17	-0.177054	575	black	0.05	AOC1
KCTD5	-0.503979	-0.23033	-0.552191	3.22631	3.5e-05	-0.428833	576	black	0.05	KCTD5			SND1	-0.157439	-0.256078	-0.117658	2.68023	1.03e-16	-0.177059	576	black	0.05	SND1
RNF103	-0.428042	-0.28833	-0.569258	3.22473	3.5e-05	-0.428544	577	black	0.05	RNF103			SELENOT	-0.340129	-0.115346	-0.0760856	2.67863	1.14e-16	-0.177187	577	black	0.05	SELENOT
SELENOS	-0.44406	-0.342135	-0.499087	3.2247	3.48e-05	-0.428427	578	black	0.05	SELENOS			S100A10	-0.0326607	-0.311944	-0.186582	2.67675	1.17e-16	-0.177062	578	black	0.05	S100A10
PCDHGA10	-0.411458	-0.416783	-0.456755	3.22434	3.47e-05	-0.428332	579	black	0.05	PCDHGA10			SELENOK	-0.180545	-0.092724	-0.257314	2.67655	1.1e-16	-0.176861	579	black	0.05	SELENOK
BCL2L13	-0.352713	-0.444701	-0.487348	3.22345	3.49e-05	-0.428254	580	black	0.05	BCL2L13			PTTG1IP	-0.262616	-0.175274	-0.092544	2.67561	1.12e-16	-0.176811	580	black	0.05	PTTG1IP
SNIP1	-0.429768	-0.434529	-0.418656	3.21902	3.56e-05	-0.427651	581	black	0.05	SNIP1			CCDC88A	-0.299062	-0.0178001	-0.213114	2.66979	1.32e-16	-0.176659	581	black	0.05	CCDC88A
EIF3L	-0.303492	-0.350704	-0.627622	3.21401	3.7e-05	-0.427273	582	black	0.05	EIF3L			POLR2A	-0.179565	-0.0933885	-0.255624	2.66553	1.31e-16	-0.176192	582	black	0.05	POLR2A
ZNF503	-0.531756	-0.0769315	-0.674772	3.21389	3.83e-05	-0.42782	583	black	0.05	ZNF503			TMEM248	-0.164637	-0.135366	-0.227547	2.66093	1.38e-16	-0.17585	583	black	0.05	TMEM248
ARHGAP5	-0.444638	-0.277536	-0.559054	3.21317	3.69e-05	-0.427076	584	black	0.05	ARHGAP5			ANAPC7	-0.187318	-0.19744	-0.142574	2.66006	1.39e-16	-0.175777	584	black	0.05	ANAPC7
LUCAT1	-0.516297	-0.284758	-0.478606	3.20937	3.75e-05	-0.426554	585	black	0.05	LUCAT1			MELTF	-0.213039	-0.258919	-0.0552865	2.65702	1.54e-16	-0.175748	585	black	0.05	MELTF
PTS	-0.375767	-0.351671	-0.551825	3.20856	3.75e-05	-0.426421	586	black	0.05	PTS			BCL3	-0.13059	-0.157947	-0.238278	2.65665	1.48e-16	-0.175605	586	black	0.05	BCL3
TRIM28	-0.356442	-0.264192	-0.658595	3.20644	3.85e-05	-0.426409	587	black	0.05	TRIM28			SDHAF3	-0.202581	-0.204622	-0.119237	2.65477	1.52e-16	-0.17548	587	black	0.05	SDHAF3
CDC5L	-0.471957	-0.242326	-0.564531	3.20635	3.82e-05	-0.426271	588	black	0.05	CDC5L			NF1	-0.206658	-0.0592927	-0.260659	2.65365	1.62e-16	-0.175537	588	black	0.05	NF1
EIF3F	-0.354651	-0.322284	-0.601462	3.20554	3.83e-05	-0.426132	589	black	0.05	EIF3F			SSFA2	-0.177119	-0.0449504	-0.304801	2.65363	1.68e-16	-0.175623	589	black	0.05	SSFA2
ACO1	-0.529148	-0.350541	-0.397556	3.2035	3.83e-05	-0.425749	590	black	0.05	ACO1			PIM3	-0.102955	-0.159829	-0.263565	2.65324	1.6e-16	-0.17545	590	black	0.05	PIM3
HSDL2	-0.565356	-0.289012	-0.42311	3.20341	3.86e-05	-0.425826	591	black	0.05	HSDL2			SFT2D1	-0.299364	-0.021386	-0.206145	2.653	1.72e-16	-0.175632	591	black	0.05	SFT2D1
PSMD2	-0.446776	-0.13019	-0.700312	3.19876	4.07e-05	-0.425759	592	black	0.05	PSMD2			CRYZ	-0.150276	-0.230487	-0.144843	2.65018	1.64e-16	-0.175202	592	black	0.05	CRYZ
ATP6V1E1	-0.440957	-0.348218	-0.486005	3.19832	3.92e-05	-0.42506	593	black	0.05	ATP6V1E1			KLF3	-0.254802	-0.146747	-0.123657	2.64735	1.74e-16	-0.175068	593	black	0.05	KLF3
DHRS7	-0.499917	-0.451348	-0.320212	3.18837	4.11e-05	-0.423826	594	black	0.05	DHRS7			EEF1B2	-0.179169	-0.122282	-0.221793	2.63711	2.03e-16	-0.174415	594	black	0.05	EEF1B2
POLR1D	-0.43938	-0.241864	-0.589583	3.18524	4.21e-05	-0.423609	595	black	0.05	POLR1D			NAA20	-0.261804	-0.0882223	-0.172721	2.63316	2.22e-16	-0.174249	595	black	0.05	NAA20
PSMC2	-0.468152	-0.29073	-0.510168	3.18169	4.24e-05	-0.423017	596	black	0.05	PSMC2			UBAC2	-0.0939041	-0.179016	-0.249339	2.63082	2.29e-16	-0.174086	596	black	0.05	UBAC2
ATXN1	-0.565653	-0.321156	-0.381922	3.18068	4.27e-05	-0.422911	597	black	0.05	ATXN1			MZT2A	-0.204533	-0.164763	-0.152605	2.63013	2.25e-16	-0.173967	597	black	0.05	MZT2A
BTG1	-0.41245	-0.16042	-0.69685	3.17961	4.42e-05	-0.42324	598	black	0.05	BTG1			RRP15	-0.257787	-0.0942046	-0.169808	2.62813	2.4e-16	-0.173933	598	black	0.05	RRP15
PLXNB2	-0.373424	-0.400745	-0.493647	3.17909	4.27e-05	-0.422606	599	black	0.05	PLXNB2			EPN2	-0.191325	-0.158053	-0.17135	2.62377	2.49e-16	-0.173576	599	black	0.05	EPN2
TIMMDC1	-0.526776	-0.243681	-0.497536	3.17822	4.34e-05	-0.422664	600	black	0.05	TIMMDC1			PSMC3	-0.368166	0.0493351	-0.203799	2.62373	3.15e-16	-0.17421	600	black	0.05	PSMC3
HLA-C	-0.375363	-0.242514	-0.648137	3.17182	4.51e-05	-0.422005	601	black	0.05	HLA-C			SUMO2	-0.16278	-0.0736977	-0.282303	2.61048	3.27e-16	-0.172927	601	black	0.05	SUMO2
SNRPD1	-0.391541	-0.149646	-0.725469	3.17083	4.63e-05	-0.422219	602	black	0.05	SNRPD1			BAX	-0.233282	-0.11807	-0.166881	2.60927	3.2e-16	-0.172744	602	black	0.05	BAX
TAF10	-0.347336	-0.203129	-0.715613	3.17022	4.6e-05	-0.422026	603	black	0.05	TAF10			ACTR2	-0.382299	0.0955403	-0.233425	2.60661	4.51e-16	-0.173395	603	black	0.05	ACTR2
SF3A2	-0.395017	-0.348059	-0.520936	3.16885	4.49e-05	-0.421338	604	black	0.05	SF3A2			SPINT2	-0.197987	-0.163198	-0.156323	2.60595	3.33e-16	-0.172503	604	black	0.05	SPINT2
DNM2	-0.387964	-0.304674	-0.571375	3.16816	4.52e-05	-0.421337	605	black	0.05	DNM2			NDUFB1	-0.206117	-0.196899	-0.114167	2.60366	3.49e-16	-0.172394	605	black	0.05	NDUFB1
PAIP1	-0.270438	-0.364929	-0.627613	3.16443	4.64e-05	-0.420993	606	black	0.05	PAIP1			CFL1	-0.506286	0.128995	-0.144099	2.6034	5.9e-16	-0.173797	606	black	0.05	CFL1
KRR1	-0.357677	-0.288116	-0.616479	3.16286	4.66e-05	-0.420758	607	black	0.05	KRR1			FAM107B	-0.29986	-0.0266824	-0.190125	2.59694	4.25e-16	-0.172223	607	black	0.05	FAM107B
SAFB	-0.519656	-0.284181	-0.457801	3.16218	4.64e-05	-0.420546	608	black	0.05	SAFB			NAB1	-0.179678	-0.0733661	-0.263162	2.59674	4.04e-16	-0.172069	608	black	0.05	NAB1
MXI1	-0.271074	-0.508017	-0.481347	3.15891	4.71e-05	-0.420146	609	black	0.05	MXI1			FAM168B	-0.251932	-0.0811929	-0.182865	2.59594	4.06e-16	-0.171997	609	black	0.05	FAM168B
SLC25A25	-0.469297	-0.351437	-0.438527	3.15668	4.73e-05	-0.419754	610	black	0.05	SLC25A25			ARL5B	-0.0975926	-0.242375	-0.175583	2.59402	4.14e-16	-0.17185	610	black	0.05	ARL5B
ANKS6	-0.40449	-0.422341	-0.430752	3.15251	4.81e-05	-0.419195	611	black	0.05	ANKS6			DGUOK	-0.22133	-0.119685	-0.174362	2.59369	4.11e-16	-0.171792	611	black	0.05	DGUOK
EEF1A1	-0.229876	-0.163938	-0.866569	3.15008	5.26e-05	-0.420128	612	black	0.05	EEF1A1			SERTAD2	-0.176536	-0.138477	-0.200102	2.59263	4.14e-16	-0.171705	612	black	0.05	SERTAD2
ZNRD1	-0.548862	-0.395004	-0.31259	3.14863	4.93e-05	-0.418818	613	black	0.05	ZNRD1			XAF1	-0.124259	0.142871	-0.538704	2.59249	7.66e-16	-0.173364	613	black	0.05	XAF1
SLC25A11	-0.446506	-0.361257	-0.448163	3.14802	4.92e-05	-0.418642	614	black	0.05	SLC25A11			KIF13B	-0.181706	-0.11042	-0.223005	2.59218	4.22e-16	-0.17171	614	black	0.05	KIF13B
HELLS	-0.416859	-0.323249	-0.514902	3.14518	5e-05	-0.418337	615	black	0.05	HELLS			TRIM44	-0.311094	0.00881558	-0.213665	2.59106	4.87e-16	-0.171981	615	black	0.05	TRIM44
HTATSF1	-0.453871	-0.256985	-0.544123	3.1443	5.05e-05	-0.418326	616	black	0.05	HTATSF1			KCNK6	-0.163559	-0.211785	-0.138968	2.58811	4.47e-16	-0.171437	616	black	0.05	KCNK6
SNHG9	-0.569945	-0.316108	-0.368347	3.14301	5.07e-05	-0.418133	617	black	0.05	SNHG9			CAPRIN2	-0.19755	-0.0850712	-0.231697	2.58707	4.65e-16	-0.171439	617	black	0.05	CAPRIN2
KCNMA1	-0.317678	-0.190621	-0.74674	3.14035	5.31e-05	-0.418346	618	black	0.05	KCNMA1			LAMB1	-0.171406	-0.259775	-0.0830847	2.58633	4.76e-16	-0.171422	618	black	0.05	LAMB1
RAD17	-0.387942	-0.387491	-0.477183	3.13933	5.11e-05	-0.417539	619	black	0.05	RAD17			KIDINS220	-0.245873	-0.0558721	-0.21072	2.57583	5.72e-16	-0.170822	619	black	0.05	KIDINS220
RPL32	-0.218122	-0.207274	-0.8274	3.13184	5.64e-05	-0.417599	620	black	0.05	RPL32			FOPNL	-0.223934	-0.120846	-0.166903	2.5733	5.73e-16	-0.170561	620	black	0.05	FOPNL
CRK	-0.448003	-0.24157	-0.557579	3.12352	5.56e-05	-0.415718	621	black	0.05	CRK			PODXL	-0.0426525	-0.0310142	-0.440125	2.57282	7.57e-16	-0.171264	621	black	0.05	PODXL
TMEM14A	-0.474108	-0.302001	-0.47049	3.12311	5.52e-05	-0.415533	622	black	0.05	TMEM14A			WDR73	-0.159247	-0.227749	-0.124534	2.57243	5.82e-16	-0.17051	622	black	0.05	WDR73
HABP4	-0.338282	-0.365442	-0.542602	3.12222	5.55e-05	-0.415442	623	black	0.05	HABP4			DSN1	-0.15612	-0.202532	-0.152638	2.57158	5.84e-16	-0.17043	623	black	0.05	DSN1
OXSR1	-0.390668	-0.351541	-0.50388	3.12199	5.54e-05	-0.415363	624	black	0.05	OXSR1			MCM4	-0.246979	-0.208712	-0.0559078	2.57106	6.19e-16	-0.170533	624	black	0.05	MCM4
COMMD1	-0.388973	-0.33144	-0.52527	3.12069	5.58e-05	-0.415228	625	black	0.05	COMMD1			TMEM181	-0.251612	-0.0300321	-0.229665	2.56836	6.63e-16	-0.170436	625	black	0.05	TMEM181
EIF3H	-0.386228	-0.2284	-0.63079	3.11799	5.74e-05	-0.415139	626	black	0.05	EIF3H			TBC1D9B	-0.208408	-0.124003	-0.178189	2.56753	6.27e-16	-0.1702	626	black	0.05	TBC1D9B
PFKL	-0.407216	-0.25933	-0.576942	3.11395	5.8e-05	-0.414496	627	black	0.05	PFKL			CD55	0.147915	-0.112175	-0.551224	2.56575	1.22e-15	-0.171828	627	black	0.05	CD55
TMEM127	-0.404691	-0.338523	-0.499564	3.11329	5.76e-05	-0.414259	628	black	0.05	TMEM127			ARHGAP11A	-0.25212	-0.118469	-0.139663	2.56482	6.67e-16	-0.170084	628	black	0.05	ARHGAP11A
ZBTB20	-0.165859	-0.303774	-0.775098	3.11228	6.08e-05	-0.414911	629	black	0.05	ZBTB20			LMNB2	-0.257532	-0.0412361	-0.211817	2.56482	6.95e-16	-0.170195	629	black	0.05	LMNB2
DPH3	-0.383106	-0.271312	-0.588293	3.11188	5.86e-05	-0.414237	630	black	0.05	DPH3			CLDN4	0.0114448	-0.343186	-0.179593	2.56462	7.69e-16	-0.170445	630	black	0.05	CLDN4
MRPS10	-0.716913	-0.0637851	-0.463394	3.1102	6.16e-05	-0.414698	631	black	0.05	MRPS10			LEPROT	-0.174172	-0.155719	-0.179177	2.55946	7.1e-16	-0.169689	631	black	0.05	LEPROT
ZNF33A	-0.414075	-0.405705	-0.421206	3.10902	5.86e-05	-0.413662	632	black	0.05	ZNF33A			NUDCD2	-0.294375	-0.0011674	-0.213547	2.55426	8.71e-16	-0.169696	632	black	0.05	NUDCD2
EHD1	-0.387334	-0.159968	-0.695368	3.1088	6.08e-05	-0.414223	633	black	0.05	EHD1			ARF3	-0.284976	-0.0380359	-0.18555	2.5531	8.53e-16	-0.16952	633	black	0.05	ARF3
DDB2	-0.450123	-0.323074	-0.467722	3.10844	5.89e-05	-0.41364	634	black	0.05	DDB2			FLNA	-0.447952	0.207222	-0.271863	2.55224	1.45e-15	-0.170864	634	black	0.05	FLNA
UBR2	-0.442636	-0.364635	-0.432731	3.10632	5.93e-05	-0.413334	635	black	0.05	UBR2			MAPKAPK2	-0.236022	-0.0213953	-0.250681	2.5503	8.98e-16	-0.169366	635	black	0.05	MAPKAPK2
TBCD	-0.438979	-0.295662	-0.503979	3.10209	6.08e-05	-0.412874	636	black	0.05	TBCD			ECM1	-0.362535	0.0462425	-0.192766	2.54963	1.04e-15	-0.169686	636	black	0.05	ECM1
SLC20A1	-0.329486	0.0396256	-0.954121	3.10075	6.91e-05	-0.414661	637	black	0.05	SLC20A1			CAMK2D	-0.138198	-0.131745	-0.236951	2.54669	8.91e-16	-0.168964	637	black	0.05	CAMK2D
EVPL	-0.480557	-0.366446	-0.39044	3.0995	6.12e-05	-0.412481	638	black	0.05	EVPL			BHLHE40	-0.1601	-0.0810573	-0.265779	2.54573	9.29e-16	-0.168979	638	black	0.05	BHLHE40
UACA	-0.439246	-0.291067	-0.507145	3.09899	6.17e-05	-0.412486	639	black	0.05	UACA			GPA33	-0.168229	-0.176621	-0.161702	2.5456	8.9e-16	-0.168851	639	black	0.05	GPA33
KDM5A	-0.359438	-0.383652	-0.494067	3.09865	6.15e-05	-0.412386	640	black	0.05	KDM5A			PMEPA1	-0.202137	-0.115205	-0.18902	2.54406	9.24e-16	-0.168788	640	black	0.05	PMEPA1
RPL23	-0.30363	-0.048835	-0.888703	3.09765	6.77e-05	-0.413723	641	black	0.05	RPL23			MRPL3	-0.345336	-0.073841	-0.0880061	2.54367	1.04e-15	-0.169061	641	black	0.05	MRPL3
CCT2	-0.59441	0.0332132	-0.678318	3.09551	6.72e-05	-0.413172	642	black	0.05	CCT2			RAB10	-0.317177	-0.123137	-0.0665757	2.54346	1.01e-15	-0.168963	642	black	0.05	RAB10
C16ORF87	-0.496209	-0.294884	-0.442908	3.09001	6.42e-05	-0.411334	643	black	0.05	C16ORF87			RBM8A	-0.457909	0.130322	-0.182209	2.54344	1.45e-15	-0.169932	643	black	0.05	RBM8A
PROC	-0.3359	-0.483347	-0.4116	3.08209	6.63e-05	-0.410282	644	black	0.05	PROC			RELT	-0.216659	-0.0980582	-0.191221	2.54133	9.75e-16	-0.168646	644	black	0.05	RELT
RPS11	-0.164084	-0.301243	-0.767313	3.08079	7e-05	-0.41088	645	black	0.05	RPS11			BACH1	-0.234313	-0.0238088	-0.247574	2.53723	1.11e-15	-0.168565	645	black	0.05	BACH1
SEMA3C	-0.233546	-0.235846	-0.762677	3.07974	7e-05	-0.410689	646	black	0.05	SEMA3C			PALLD	-0.271006	-0.103395	-0.13064	2.53541	1.1e-15	-0.168347	646	black	0.05	PALLD
POM121	-0.431505	-0.284901	-0.513613	3.07942	6.74e-05	-0.410006	647	black	0.05	POM121			PSMD2	-0.44392	0.145055	-0.208723	2.53105	1.78e-15	-0.169196	647	black	0.05	PSMD2
PSMC5	-0.560859	-0.0931606	-0.576893	3.07782	7e-05	-0.410304	648	black	0.05	PSMC5			SDE2	-0.198229	-0.167862	-0.137485	2.52899	1.18e-15	-0.167859	648	black	0.05	SDE2
RNF128	-0.413827	-0.394727	-0.420003	3.07643	6.78e-05	-0.409519	649	black	0.05	RNF128			GPX3	-0.366339	-0.0490625	-0.0892641	2.52832	1.38e-15	-0.168222	649	black	0.05	GPX3
GOLGA3	-0.458495	-0.257338	-0.512732	3.07531	6.88e-05	-0.409522	650	black	0.05	GOLGA3			EHD4	-0.345102	0.0972577	-0.257634	2.52704	1.61e-15	-0.168493	650	black	0.05	EHD4
SLC2A3	-0.205106	-0.497051	-0.526569	3.07488	6.94e-05	-0.409575	651	black	0.05	SLC2A3			ZNF664	-0.213257	-0.134867	-0.154726	2.52481	1.26e-15	-0.167617	651	black	0.05	ZNF664
ECHS1	-0.419196	-0.194567	-0.614974	3.0741	7.01e-05	-0.409579	652	black	0.05	ECHS1			CD9	-0.231421	-0.231497	-0.0401593	2.52363	1.36e-15	-0.167692	652	black	0.05	CD9
NHLRC2	-0.384011	-0.375936	-0.467774	3.07408	6.86e-05	-0.40924	653	black	0.05	NHLRC2			FAM13B	-0.196194	-0.146334	-0.159596	2.52103	1.34e-15	-0.167375	653	black	0.05	FAM13B
BSG	-0.454506	-0.110069	-0.664514	3.07286	7.17e-05	-0.409696	654	black	0.05	BSG			COA4	-0.174379	-0.118044	-0.209744	2.52093	1.35e-15	-0.167389	654	black	0.05	COA4
RPS5	-0.316943	-0.064784	-0.84756	3.06825	7.62e-05	-0.409762	655	black	0.05	RPS5			THOC2	-0.220957	-0.0819925	-0.198889	2.51833	1.44e-15	-0.16728	655	black	0.05	THOC2
NAPG	-0.462971	-0.194029	-0.568838	3.06695	7.21e-05	-0.408613	656	black	0.05	NAPG			NRP2	-0.190051	-0.0833194	-0.228404	2.51795	1.45e-15	-0.167258	656	black	0.05	NRP2
RASA3	-0.415774	-0.408839	-0.399608	3.06507	7.14e-05	-0.408074	657	black	0.05	RASA3			MGST1	0.0336585	-0.268713	-0.26761	2.51718	1.66e-15	-0.167555	657	black	0.05	MGST1
SMC6	-0.426511	-0.342832	-0.454693	3.06437	7.17e-05	-0.408012	658	black	0.05	SMC6			TMEM14A	-0.1737	-0.189769	-0.137299	2.51354	1.52e-15	-0.166923	658	black	0.05	TMEM14A
ZDHHC4	-0.428395	-0.376149	-0.419211	3.0638	7.18e-05	-0.407918	659	black	0.05	ZDHHC4			RASSF6	-0.180528	-0.180055	-0.140088	2.51304	1.53e-15	-0.16689	659	black	0.05	RASSF6
F3	-0.100038	-0.323501	-0.80132	3.05865	7.83e-05	-0.408286	660	black	0.05	F3			CES2	-0.155251	-0.195153	-0.150028	2.51171	1.56e-15	-0.166811	660	black	0.05	CES2
HDHD5	-0.437847	-0.368292	-0.415656	3.05863	7.35e-05	-0.407265	661	black	0.05	HDHD5			FKBP1A	-0.118482	-0.130512	-0.251483	2.51085	1.62e-15	-0.166825	661	black	0.05	FKBP1A
KCNQ1	-0.405081	-0.415057	-0.40142	3.05809	7.37e-05	-0.407186	662	black	0.05	KCNQ1			OAT	-0.166351	-0.142332	-0.19154	2.51056	1.59e-15	-0.166741	662	black	0.05	OAT
ACTG1	-0.0459079	-0.370378	-0.808719	3.05788	7.93e-05	-0.408335	663	black	0.05	ACTG1			TOMM34	-0.233994	-0.0565147	-0.209716	2.50858	1.72e-15	-0.166742	663	black	0.05	TOMM34
RPL6	-0.439236	-0.104359	-0.67903	3.05564	7.77e-05	-0.407542	664	black	0.05	RPL6			GTF2H5	-0.262506	-0.0950702	-0.142409	2.50768	1.73e-15	-0.166662	664	black	0.05	GTF2H5
CTGF	-0.454195	-0.0937347	-0.674225	3.05424	7.82e-05	-0.407385	665	black	0.05	CTGF			RFX1	-0.262288	-0.117733	-0.119249	2.50386	1.84e-15	-0.166423	665	black	0.05	RFX1
ARRDC1	-0.405868	-0.317492	-0.495508	3.05054	7.65e-05	-0.406289	666	black	0.05	ARRDC1			PNO1	-0.335588	0.0149265	-0.179199	2.50165	2.16e-15	-0.16662	666	black	0.05	PNO1
FKBP3	-0.469582	-0.327467	-0.419738	3.04526	7.83e-05	-0.405596	667	black	0.05	FKBP3			ANKRD11	-0.345472	0.0964119	-0.251607	2.50077	2.47e-15	-0.166889	667	black	0.05	ANKRD11
NAA20	-0.418937	-0.194075	-0.603479	3.04217	8.08e-05	-0.405497	668	black	0.05	NAA20			CFL2	-0.241414	-0.0657881	-0.191157	2.49855	2.02e-15	-0.16612	668	black	0.05	CFL2
RPS14	-0.240848	-0.207836	-0.769024	3.04178	8.33e-05	-0.405903	669	black	0.05	RPS14			MCM5	-0.207816	-0.206108	-0.084081	2.49731	2.03e-15	-0.166002	669	black	0.05	MCM5
CADPS	-0.396525	-0.417005	-0.400597	3.0386	8.04e-05	-0.404709	670	black	0.05	CADPS			ETV6	-0.149421	-0.0981751	-0.250248	2.49621	2.08e-15	-0.165948	670	black	0.05	ETV6
FLNB	-0.422339	-0.185573	-0.605253	3.03332	8.42e-05	-0.404388	671	black	0.05	FLNB			EIF2S1	-0.335732	-0.0484928	-0.114101	2.49507	2.31e-15	-0.166109	671	black	0.05	EIF2S1
WDR13	-0.37339	-0.313015	-0.525739	3.03266	8.31e-05	-0.404048	672	black	0.05	WDR13			KIF20B	-0.270432	-0.0521696	-0.174755	2.49216	2.29e-15	-0.165786	672	black	0.05	KIF20B
LAMTOR1	-0.359596	-0.273435	-0.578753	3.03092	8.43e-05	-0.403928	673	black	0.05	LAMTOR1			UBE2J1	-0.149253	-0.181637	-0.165762	2.49093	2.2e-15	-0.16555	673	black	0.05	UBE2J1
CTSB	-0.296675	-0.0677075	-0.850169	3.02962	9.07e-05	-0.40485	674	black	0.05	CTSB			RIF1	-0.268295	-0.149836	-0.0786867	2.48982	2.35e-15	-0.165606	674	black	0.05	RIF1
RUVBL1	-0.520632	-0.22681	-0.463005	3.02745	8.56e-05	-0.403482	675	black	0.05	RUVBL1			TPD52L2	-0.276851	-0.0310634	-0.188759	2.48759	2.52e-15	-0.165558	675	black	0.05	TPD52L2
BTG2	-0.359222	-0.175845	-0.67541	3.02506	8.82e-05	-0.403492	676	black	0.05	BTG2			FBXW11	-0.168741	-0.096064	-0.231307	2.48697	2.4e-15	-0.165371	676	black	0.05	FBXW11
JDP2	-0.460987	-0.28457	-0.463178	3.02383	8.64e-05	-0.402912	677	black	0.05	JDP2			RPL7L1	-0.170875	-0.0984949	-0.226603	2.48631	2.42e-15	-0.165324	677	black	0.05	RPL7L1
TAF7	-0.393717	-0.164972	-0.650795	3.02276	8.89e-05	-0.403161	678	black	0.05	TAF7			BTG1	-0.066904	-0.0713769	-0.358511	2.48542	2.78e-15	-0.165597	678	black	0.05	BTG1
PRR14L	-0.408116	-0.386158	-0.413231	3.02125	8.69e-05	-0.402502	679	black	0.05	PRR14L			MEA1	-0.256579	-0.100489	-0.138266	2.48222	2.63e-15	-0.165111	679	black	0.05	MEA1
RPL30	-0.214506	-0.175965	-0.819338	3.01919	9.35e-05	-0.40327	680	black	0.05	RPL30			UQCC2	-0.252551	-0.0976636	-0.144907	2.48112	2.67e-15	-0.165041	680	black	0.05	UQCC2
SPOCK1	-0.257364	-0.400067	-0.548055	3.01465	9.05e-05	-0.401829	681	black	0.05	SPOCK1			ETS2	-0.340332	0.0619701	-0.218126	2.48045	3.25e-15	-0.165496	681	black	0.05	ETS2
PHB	-0.422123	-0.174492	-0.608075	3.01094	9.32e-05	-0.401563	682	black	0.05	PHB			WRNIP1	-0.185141	-0.0775859	-0.231367	2.47547	2.93e-15	-0.164698	682	black	0.05	WRNIP1
TTC14	-0.432358	-0.458736	-0.310557	3.00553	9.36e-05	-0.40055	683	black	0.05	TTC14			CHORDC1	-0.188723	-0.0825927	-0.221861	2.47062	3.16e-15	-0.164392	683	black	0.05	CHORDC1
CFTR	-0.405027	-0.412016	-0.383998	3.0043	9.38e-05	-0.400347	684	black	0.05	CFTR			HMGN1	-0.245164	-0.0177681	-0.230355	2.46877	3.45e-15	-0.164429	684	black	0.05	HMGN1
APBB2	-0.351054	-0.394907	-0.45419	3.00181	9.5e-05	-0.40005	685	black	0.05	APBB2			RAP2B	-0.200769	0.027276	-0.319644	2.4646	3.99e-15	-0.164379	685	black	0.05	RAP2B
NPDC1	-0.383723	-0.369702	-0.446662	3.00171	9.5e-05	-0.400029	686	black	0.05	NPDC1			PDCD2	-0.159715	-0.114432	-0.217426	2.46237	3.58e-15	-0.163858	686	black	0.05	PDCD2
SMAD3	-0.377773	-0.236866	-0.586065	3.00152	9.64e-05	-0.400235	687	black	0.05	SMAD3			ARHGAP5	-0.17219	-0.0429148	-0.276835	2.4619	3.82e-15	-0.16398	687	black	0.05	ARHGAP5
DNAJC8	-0.341783	-0.289328	-0.569205	3.00104	9.62e-05	-0.400105	688	black	0.05	DNAJC8			TIMM8A	-0.27435	-0.106738	-0.110649	2.46182	3.74e-15	-0.163912	688	black	0.05	TIMM8A
YWHAG	-0.479384	-0.168975	-0.551486	2.99862	9.82e-05	-0.399948	689	black	0.05	YWHAG			MYCBP2	-0.216145	-0.0933787	-0.181621	2.45971	3.77e-15	-0.163715	689	black	0.05	MYCBP2
TSR1	-0.447795	-0.305515	-0.445671	2.9985	9.66e-05	-0.39966	690	black	0.05	TSR1			C16ORF74	-0.288599	-0.0744963	-0.12822	2.45876	4e-15	-0.163772	690	black	0.05	C16ORF74
COMMD6	0.0318695	-0.529758	-0.703167	2.99523	0.0001049	-0.400352	691	black	0.05	COMMD6			IMPA1	-0.214799	-0.0640481	-0.212042	2.45752	3.98e-15	-0.16363	691	black	0.05	IMPA1
PSMB3	-0.513918	-0.0417835	-0.6438	2.99408	0.00010307	-0.399834	692	black	0.05	PSMB3			NF2	-0.437481	0.00526253	-0.060183	2.45475	5.36e-15	-0.164134	692	black	0.05	NF2
ECI1	-0.451793	-0.176097	-0.569862	2.99317	0.00010055	-0.399251	693	black	0.05	ECI1			ILDR2	-0.163615	-0.164489	-0.160599	2.44714	4.56e-15	-0.162901	693	black	0.05	ILDR2
PFN1	-0.272622	-0.192591	-0.731522	2.98781	0.00010518	-0.398912	694	black	0.05	PFN1			DCTN4	-0.160354	-0.165521	-0.162548	2.44559	4.68e-15	-0.162808	694	black	0.05	DCTN4
TMC5	-0.445381	-0.373777	-0.374371	2.98452	0.00010255	-0.397843	695	black	0.05	TMC5			BBC3	-0.180683	-0.0759288	-0.231845	2.44437	4.93e-15	-0.162819	695	black	0.05	BBC3
ZNF593	-0.376847	-0.284796	-0.53161	2.98294	0.00010397	-0.397751	696	black	0.05	ZNF593			KYNU	-0.115402	-0.358824	-0.0150788	2.44348	5.68e-15	-0.163102	696	black	0.05	KYNU
FAM89A	-0.424916	-0.384223	-0.383024	2.98101	0.00010411	-0.397388	697	black	0.05	FAM89A			TMX1	-0.230702	-0.108244	-0.149245	2.44344	4.95e-15	-0.16273	697	black	0.05	TMX1
BST2	-0.297072	-0.0178726	-0.881618	2.98064	0.00011443	-0.398854	698	black	0.05	BST2			KDM5A	-0.176289	-0.169157	-0.142427	2.44249	4.93e-15	-0.162624	698	black	0.05	KDM5A
DAZAP2	-0.324988	-0.247599	-0.620155	2.98018	0.00010644	-0.397581	699	black	0.05	DAZAP2			TNFAIP6	-0.0043948	-0.132444	-0.352178	2.44197	5.81e-15	-0.163006	699	black	0.05	TNFAIP6
SF3A3	-0.419593	-0.210154	-0.562551	2.97946	0.00010641	-0.397433	700	black	0.05	SF3A3			SCG2	-0.116309	-0.186042	-0.185164	2.44022	5.16e-15	-0.162505	700	black	0.05	SCG2
NFYC	-0.500876	-0.294085	-0.395783	2.97667	0.00010667	-0.396915	701	black	0.05	NFYC			HSDL2	-0.284138	-0.101398	-0.1018	2.43711	5.7e-15	-0.162445	701	black	0.05	HSDL2
COPB2	-0.394432	-0.27662	-0.518647	2.97368	0.00010831	-0.396566	702	black	0.05	COPB2			AL118516.1	-0.189973	-0.102824	-0.194043	2.43627	5.54e-15	-0.16228	702	black	0.05	AL118516.1
INO80C	-0.413942	-0.277412	-0.498059	2.97307	0.00010848	-0.396471	703	black	0.05	INO80C			AKAP11	-0.157779	-0.165324	-0.163199	2.43389	5.69e-15	-0.162101	703	black	0.05	AKAP11
BCL2L1	-0.412727	-0.292432	-0.483673	2.97174	0.00010897	-0.396277	704	black	0.05	BCL2L1			TUBG1	-0.280161	-0.0608071	-0.145718	2.43329	6.11e-15	-0.162229	704	black	0.05	TUBG1
CPEB2	-0.248311	-0.339138	-0.601174	2.9697	0.00011125	-0.396208	705	black	0.05	CPEB2			TRIM56	-0.209798	-0.125556	-0.150907	2.43325	5.81e-15	-0.162087	705	black	0.05	TRIM56
TMEM219	-0.378159	-0.266107	-0.54308	2.96723	0.00011173	-0.395782	706	black	0.05	TMEM219			DCTN1	-0.179651	-0.0852073	-0.221466	2.43293	5.93e-15	-0.162108	706	black	0.05	DCTN1
SART1	-0.377249	-0.405149	-0.403296	2.96407	0.00011227	-0.395231	707	black	0.05	SART1			2025-09-02	-0.283132	-0.131716	-0.0715627	2.43185	6.25e-15	-0.162137	707	black	0.05	2025-09-02
LGALS1	-0.195439	-0.16055	-0.832499	2.96267	0.00012093	-0.396163	708	black	0.05	LGALS1			GBP3	-0.200213	-0.0492706	-0.236807	2.43163	6.21e-15	-0.162097	708	black	0.05	GBP3
DENR	-0.47508	-0.253888	-0.456375	2.96225	0.00011399	-0.395114	709	black	0.05	DENR			SMOX	-0.16046	-0.13699	-0.188456	2.43156	5.94e-15	-0.161969	709	black	0.05	SMOX
HNRNPA1P48	-0.365843	-0.395798	-0.420876	2.95571	0.00011656	-0.394173	710	black	0.05	HNRNPA1P48			JADE2	-0.163087	-0.129845	-0.192972	2.43148	5.95e-15	-0.161968	710	black	0.05	JADE2
PIM3	-0.330359	-0.296705	-0.554718	2.95263	0.00011924	-0.393927	711	black	0.05	PIM3			ASB1	-0.203873	-0.0488936	-0.233461	2.43129	6.25e-15	-0.162076	711	black	0.05	ASB1
ICA1	-0.429853	-0.342876	-0.408481	2.95221	0.00011847	-0.393737	712	black	0.05	ICA1			SH2D3A	-0.195396	-0.156195	-0.133452	2.42672	6.45e-15	-0.161681	712	black	0.05	SH2D3A
RAD23B	-0.516031	-0.104286	-0.559406	2.9446	0.00012615	-0.393241	713	black	0.05	RAD23B			CTNNA1	-0.319861	0.0211928	-0.187132	2.42457	7.72e-15	-0.161933	713	black	0.05	CTNNA1
GPRC5A	-0.483706	-0.213699	-0.479265	2.93898	0.00012696	-0.392223	714	black	0.05	GPRC5A			TUSC2	-0.158403	-0.196492	-0.129411	2.42263	6.91e-15	-0.161436	714	black	0.05	TUSC2
NME7	-0.32846	-0.386217	-0.461332	2.93843	0.00012611	-0.392003	715	black	0.05	NME7			UBE2E3	-0.413022	0.0283971	-0.101571	2.42192	9e-15	-0.162065	715	black	0.05	UBE2E3
NSUN2	-0.444469	-0.301835	-0.429738	2.93841	0.00012622	-0.392014	716	black	0.05	NSUN2			KIAA0232	-0.202079	-0.132656	-0.149333	2.42127	7.08e-15	-0.161356	716	black	0.05	KIAA0232
HERPUD2	-0.356574	-0.362462	-0.456508	2.93729	0.00012667	-0.391848	717	black	0.05	HERPUD2			GNG5	-0.230309	-0.0351341	-0.218943	2.42066	7.54e-15	-0.161462	717	black	0.05	GNG5
DSG2	-0.383378	-0.0550405	-0.739005	2.93532	0.00013481	-0.392475	718	black	0.05	DSG2			WASL	-0.170519	-0.0994476	-0.213946	2.41997	7.31e-15	-0.161304	718	black	0.05	WASL
IKBKG	-0.491908	-0.25789	-0.425243	2.93528	0.0001285	-0.39168	719	black	0.05	IKBKG			SMIM12	-0.329493	-0.024411	-0.130623	2.41879	8.27e-15	-0.161509	719	black	0.05	SMIM12
ANGPTL4	-0.659587	-0.0814554	-0.434621	2.93265	0.00013438	-0.391888	720	black	0.05	ANGPTL4			SLC7A1	-0.249109	-0.0711443	-0.163468	2.4179	7.74e-15	-0.16124	720	black	0.05	SLC7A1
TMSB4X	-0.0280215	-0.493316	-0.654115	2.93085	0.00013678	-0.391818	721	black	0.05	TMSB4X			OSBPL3	-0.164529	-0.0839903	-0.234868	2.41655	7.83e-15	-0.161129	721	black	0.05	OSBPL3
SESN3	-0.447042	-0.311713	-0.413803	2.92935	0.00013133	-0.390852	722	black	0.05	SESN3			GSPT1	-0.277893	0.0294088	-0.235152	2.41307	9.27e-15	-0.161212	722	black	0.05	GSPT1
BISPR	-0.385113	-0.39206	-0.394876	2.92832	0.00013163	-0.390683	723	black	0.05	BISPR			H3F3B	-0.311994	0.186879	-0.360996	2.41263	1.28e-14	-0.162037	723	black	0.05	H3F3B
MAPK14	-0.426262	-0.257022	-0.487572	2.92433	0.00013488	-0.390285	724	black	0.05	MAPK14			PTPN12	-0.309048	0.0405994	-0.215114	2.41156	9.75e-15	-0.161188	724	black	0.05	PTPN12
MTHFD2	-0.607624	-0.0124113	-0.552964	2.92428	0.00014098	-0.391	725	black	0.05	MTHFD2			KTN1	-0.159928	-0.128197	-0.193605	2.40843	8.77e-15	-0.160577	725	black	0.05	KTN1
NCBP2	-0.394335	-0.284559	-0.491629	2.92367	0.00013505	-0.390175	726	black	0.05	NCBP2			AK6	-0.213021	-0.0672838	-0.201503	2.40765	9.13e-15	-0.160603	726	black	0.05	AK6
ZMYND8	-0.526961	-0.177032	-0.466679	2.9226	0.00013725	-0.390224	727	black	0.05	ZMYND8			COL3A1	-0.218982	-0.116134	-0.146355	2.40662	9.12e-15	-0.16049	727	black	0.05	COL3A1
OPA3	-0.493544	-0.263434	-0.413076	2.92227	0.00013609	-0.390018	728	black	0.05	OPA3			KIF11	-0.20065	-0.200854	-0.0787638	2.39951	1.04e-14	-0.160089	728	black	0.05	KIF11
SMC3	-0.322932	-0.237357	-0.60976	2.92078	0.00013856	-0.390016	729	black	0.05	SMC3			AHNAK2	0.173559	-0.408973	-0.248106	2.39876	1.61e-14	-0.161173	729	black	0.05	AHNAK2
EPS8L1	-0.414249	-0.389952	-0.364681	2.91998	0.00013663	-0.389628	730	black	0.05	EPS8L1			PUF60	-0.339251	-0.0740545	-0.067415	2.39782	1.18e-14	-0.16024	730	black	0.05	PUF60
RHOA	-0.446978	-0.197666	-0.524889	2.91996	0.00013849	-0.389844	731	black	0.05	RHOA			ACTR3	-0.504758	0.224175	-0.204291	2.39676	2.05e-14	-0.161625	731	black	0.05	ACTR3
PSMF1	-0.315555	-0.239477	-0.614615	2.91965	0.00013934	-0.389882	732	black	0.05	PSMF1			OVOL1	-0.125203	-0.196063	-0.158142	2.39558	1.09e-14	-0.159803	732	black	0.05	OVOL1
ETV6	-0.304457	-0.43671	-0.427569	2.91931	0.00013736	-0.389579	733	black	0.05	ETV6			MMD	-0.295212	-0.0970584	-0.0875716	2.39524	1.17e-14	-0.159947	733	black	0.05	MMD
AKR1C1	-0.08986	-0.876731	-0.205196	2.91678	0.00015069	-0.390596	734	black	0.05	AKR1C1			PAFAH1B3	-0.184816	-0.17542	-0.118508	2.39191	1.16e-14	-0.159581	734	black	0.05	PAFAH1B3
TUFT1	-0.317285	-0.330911	-0.519671	2.91658	0.0001395	-0.389289	735	black	0.05	TUFT1			VASP	-0.320392	0.0200682	-0.179468	2.39158	1.34e-14	-0.159931	735	black	0.05	VASP
RPAIN	-0.335251	-0.320133	-0.511991	2.91538	0.00014016	-0.389125	736	black	0.05	RPAIN			NT5C3A	-0.215781	-0.0846278	-0.177648	2.38741	1.27e-14	-0.159352	736	black	0.05	NT5C3A
ISCU	-0.495198	-0.150951	-0.520328	2.91116	0.0001449	-0.388826	737	black	0.05	ISCU			STN1	-0.244497	-0.141587	-0.0917472	2.38583	1.32e-14	-0.159277	737	black	0.05	STN1
ARHGAP26	-0.486576	-0.0955361	-0.584607	2.91033	0.00014709	-0.388906	738	black	0.05	ARHGAP26			EPB41L2	-0.206905	-0.154018	-0.116741	2.38578	1.29e-14	-0.159221	738	black	0.05	EPB41L2
LINC00513	-0.329135	-0.464843	-0.370381	2.90787	0.00014446	-0.38812	739	black	0.05	LINC00513			C4ORF3	-0.166971	-0.10401	-0.206371	2.38392	1.34e-14	-0.159117	739	black	0.05	C4ORF3
ZNF736	-0.416044	-0.404448	-0.343685	2.9076	0.00014441	-0.388059	740	black	0.05	ZNF736			SOAT1	-0.301714	-0.0285795	-0.147521	2.38297	1.47e-14	-0.159272	740	black	0.05	SOAT1
B3GAT3	-0.404357	-0.356549	-0.402862	2.90657	0.00014502	-0.387923	741	black	0.05	B3GAT3			CCNB1IP1	-0.176531	-0.104967	-0.1956	2.38261	1.36e-14	-0.159033	741	black	0.05	CCNB1IP1
RPL29	-0.0739251	-0.334655	-0.757875	2.90651	0.00015325	-0.388818	742	black	0.05	RPL29			DR1	-0.173395	-0.0805224	-0.222976	2.38084	1.42e-14	-0.158965	742	black	0.05	DR1
HNRNPA0	-0.370484	-0.23106	-0.561447	2.90293	0.00014923	-0.387664	743	black	0.05	HNRNPA0			GARS	-0.325735	-0.0295013	-0.122324	2.38066	1.56e-14	-0.159187	743	black	0.05	GARS
SSSCA1	-0.258746	-0.268418	-0.635598	2.90121	0.00015167	-0.387587	744	black	0.05	SSSCA1			EIF2B4	-0.217173	-0.0941142	-0.165289	2.37939	1.45e-14	-0.158859	744	black	0.05	EIF2B4
RMDN1	-0.428798	-0.344013	-0.388874	2.90105	0.00014869	-0.387228	745	black	0.05	RMDN1			NRP1	-0.122697	-0.0985675	-0.255313	2.37869	1.49e-14	-0.158859	745	black	0.05	NRP1
ETS1	-0.222613	-0.366162	-0.573223	2.90011	0.00015135	-0.387333	746	black	0.05	ETS1			MVP	-0.1675	0.00464498	-0.313912	2.37576	1.72e-14	-0.158922	746	black	0.05	MVP
ARHGEF12	-0.345914	-0.240236	-0.575272	2.89871	0.00015217	-0.387141	747	black	0.05	ARHGEF12			HSD17B12	-0.217076	-0.108133	-0.150303	2.3737	1.59e-14	-0.158504	747	black	0.05	HSD17B12
CCDC34	-0.19554	-0.356016	-0.60979	2.89765	0.0001539	-0.387115	748	black	0.05	CCDC34			SYCE1L	-0.0534261	-0.368427	-0.0542636	2.37055	1.94e-14	-0.158705	748	black	0.05	SYCE1L
ASB1	-0.484264	-0.129139	-0.548027	2.89744	0.00015456	-0.387143	749	black	0.05	ASB1			RAP1A	-0.224862	-0.0782042	-0.171944	2.37039	1.7e-14	-0.158337	749	black	0.05	RAP1A
NAMPT	-0.342356	-0.156756	-0.662055	2.89589	0.00015666	-0.387056	750	black	0.05	NAMPT			THOC1	-0.136461	-0.155739	-0.182499	2.36975	1.68e-14	-0.158233	750	black	0.05	THOC1
ZNF431	-0.545565	-0.253194	-0.360542	2.8936	0.00015511	-0.386434	751	black	0.05	ZNF431			HMGN3	-0.12241	-0.105034	-0.247123	2.36784	1.78e-14	-0.158189	751	black	0.05	HMGN3
FAM117B	-0.366944	-0.397008	-0.394726	2.89325	0.0001538	-0.386226	752	black	0.05	FAM117B			LSM5	-0.272767	-0.0931856	-0.10838	2.3657	1.88e-14	-0.158111	752	black	0.05	LSM5
PLK2	-0.26303	-0.282783	-0.613068	2.89149	0.00015778	-0.386294	753	black	0.05	PLK2			PARK7	-0.317713	-0.0459104	-0.111	2.3651	2e-14	-0.158208	753	black	0.05	PARK7
NRBP1	-0.313771	-0.364722	-0.479398	2.89078	0.000156	-0.385964	754	black	0.05	NRBP1			BIRC2	-0.163903	-0.153241	-0.156532	2.36422	1.84e-14	-0.157892	754	black	0.05	BIRC2
PHF21A	-0.404744	-0.367	-0.385532	2.88957	0.00015633	-0.385759	755	black	0.05	PHF21A			ZNF432	-0.157762	-0.14087	-0.174491	2.36112	1.94e-14	-0.157708	755	black	0.05	ZNF432
RPL41	-0.19436	-0.263789	-0.699942	2.88726	0.00016347	-0.38603	756	black	0.05	RPL41			PPAT	-0.175437	-0.1408	-0.156711	2.36014	1.97e-14	-0.157649	756	black	0.05	PPAT
ZFP36L1	-0.106185	-0.0641829	-0.992168	2.88705	0.00017918	-0.387512	757	black	0.05	ZFP36L1			ATP1A1	-0.276943	0.0368565	-0.233835	2.35934	2.3e-14	-0.157974	757	black	0.05	ATP1A1
NEDD4L	-0.246708	-0.30415	-0.605716	2.88554	0.00016187	-0.385525	758	black	0.05	NEDD4L			ZNF562	-0.196947	-0.0242412	-0.251852	2.35768	2.2e-14	-0.15768	758	black	0.05	ZNF562
HAX1	-0.419881	-0.174295	-0.562339	2.88531	0.00016214	-0.385505	759	black	0.05	HAX1			SPRR2D	-0.137651	-0.182598	-0.152001	2.35624	2.11e-14	-0.157416	759	black	0.05	SPRR2D
SNF8	-0.321761	-0.279063	-0.55524	2.8851	0.00016107	-0.385355	760	black	0.05	SNF8			PRKDC	-0.245572	-0.198753	-0.0281716	2.3549	2.3e-14	-0.157499	760	black	0.05	PRKDC
MAN1A2	-0.367362	-0.204305	-0.582384	2.879	0.00016652	-0.384683	761	black	0.05	MAN1A2			CAVIN1	-0.515256	0.162575	-0.123751	2.35462	3.79e-14	-0.158811	761	black	0.05	CAVIN1
RERE	-0.376079	-0.409581	-0.367459	2.87867	0.00016407	-0.384373	762	black	0.05	RERE			KCNQ1	-0.156294	-0.152114	-0.163243	2.35305	2.22e-14	-0.157217	762	black	0.05	KCNQ1
BRMS1	-0.39417	-0.279001	-0.479256	2.87629	0.00016654	-0.384142	763	black	0.05	BRMS1			SH3PXD2A	-0.148905	0.0256117	-0.349293	2.35065	2.75e-14	-0.157528	763	black	0.05	SH3PXD2A
DNTTIP1	-0.43516	-0.270186	-0.44651	2.87481	0.0001676	-0.383952	764	black	0.05	DNTTIP1			MCM2	-0.253911	-0.126886	-0.0905337	2.3497	2.44e-14	-0.15711	764	black	0.05	MCM2
ITSN2	-0.429767	-0.348327	-0.373463	2.8745	0.00016722	-0.383852	765	black	0.05	ITSN2			MYL6B	-0.107234	-0.220109	-0.14365	2.34871	2.43e-14	-0.156998	765	black	0.05	MYL6B
COL6A2	-0.378438	-0.441144	-0.331803	2.87398	0.0001677	-0.383795	766	black	0.05	COL6A2			RANBP1	-0.279752	-0.0674099	-0.124116	2.3484	2.55e-14	-0.157092	766	black	0.05	RANBP1
IMPDH2	-0.566448	-0.0135201	-0.573588	2.87372	0.00017575	-0.384518	767	black	0.05	IMPDH2			MAP1B	-0.478409	0.139258	-0.135283	2.34792	3.86e-14	-0.158144	767	black	0.05	MAP1B
AC022613.1	-0.512254	-0.136516	-0.503216	2.873	0.00017177	-0.383995	768	black	0.05	AC022613.1			SELENOW	-0.223075	-0.102259	-0.145516	2.34783	2.47e-14	-0.15695	768	black	0.05	SELENOW
GMFB	-0.42896	-0.268984	-0.451592	2.86872	0.00017219	-0.383178	769	black	0.05	GMFB			METAP2	-0.236588	-0.0541528	-0.180086	2.34663	2.58e-14	-0.156942	769	black	0.05	METAP2
ATM	-0.402481	-0.335119	-0.411249	2.8674	0.00017254	-0.38295	770	black	0.05	ATM			GALNT3	-0.328108	-0.0806009	-0.0624451	2.34559	2.81e-14	-0.157051	770	black	0.05	GALNT3
PRELID3B	-0.401531	-0.223903	-0.523389	2.8661	0.00017521	-0.382941	771	black	0.05	PRELID3B			EIPR1	-0.233993	-0.122697	-0.113335	2.34312	2.69e-14	-0.156675	771	black	0.05	EIPR1
RPE65	-0.391681	-0.373965	-0.381996	2.86434	0.00017476	-0.382547	772	black	0.05	RPE65			PTBP3	-0.401964	-0.0214776	-0.0475924	2.33999	3.45e-14	-0.157011	772	black	0.05	PTBP3
EIF4A1	-0.414812	-0.133929	-0.599067	2.86154	0.0001814	-0.382603	773	black	0.05	EIF4A1			TBC1D20	-0.127619	-0.166529	-0.175159	2.33998	2.78e-14	-0.156435	773	black	0.05	TBC1D20
MEST	-0.428988	-0.330195	-0.387318	2.86121	0.00017739	-0.382167	774	black	0.05	MEST			SNRPG	-0.466259	0.0538666	-0.0592796	2.33722	4.18e-14	-0.157224	774	black	0.05	SNRPG
AC245595.1	-0.395101	-0.340422	-0.410951	2.8612	0.0001773	-0.382158	775	black	0.05	AC245595.1			PRRC2A	-0.186336	-0.0466019	-0.23577	2.33476	3.18e-14	-0.156236	775	black	0.05	PRRC2A
RRP7A	-0.458259	-0.282878	-0.404375	2.85829	0.00018015	-0.381838	776	black	0.05	RRP7A			PRR34-AS1	-0.143729	-0.252609	-0.0722969	2.33465	3.16e-14	-0.156212	776	black	0.05	PRR34-AS1
UQCC2	-0.44458	-0.160265	-0.541278	2.85805	0.00018291	-0.382041	777	black	0.05	UQCC2			GCLC	-0.0597583	-0.180061	-0.228332	2.33214	3.29e-14	-0.156051	777	black	0.05	GCLC
CDV3	-0.420083	-0.0366561	-0.690803	2.85771	0.00018896	-0.382514	778	black	0.05	CDV3			TXNIP	0.431083	-0.902554	-0.0137787	2.3317	2.65e-13	-0.16175	778	black	0.05	TXNIP
RORA	-0.438163	-0.456163	-0.250693	2.8567	0.00018181	-0.381673	779	black	0.05	RORA			DDRGK1	-0.235766	-0.0446802	-0.187664	2.33141	3.37e-14	-0.156037	779	black	0.05	DDRGK1
RIC8A	-0.415622	-0.275346	-0.453492	2.85548	0.00018245	-0.381487	780	black	0.05	RIC8A			AP2S1	-0.239923	-0.10872	-0.118946	2.32951	3.4e-14	-0.155863	780	black	0.05	AP2S1
ACTR3	-0.432877	-0.105827	-0.606507	2.85416	0.00018821	-0.381737	781	black	0.05	ACTR3			SSRP1	-0.320756	0.0178855	-0.165372	2.32813	3.9e-14	-0.156081	781	black	0.05	SSRP1
SMUG1	-0.49737	-0.280776	-0.365489	2.85314	0.0001846	-0.381212	782	black	0.05	SMUG1			TUBB6	-0.334811	0.0381974	-0.171783	2.32766	4.05e-14	-0.156132	782	black	0.05	TUBB6
TMEM9	-0.304349	-0.311613	-0.527353	2.85205	0.00018583	-0.381105	783	black	0.05	TMEM9			ADNP2	-0.17136	-0.166511	-0.129149	2.32739	3.44e-14	-0.155673	783	black	0.05	ADNP2
TMED10	-0.405986	-0.136161	-0.601126	2.84968	0.00019108	-0.381091	784	black	0.05	TMED10			RGS4	-0.0089347	-0.0131546	-0.447174	2.32642	4.74e-14	-0.156421	784	black	0.05	RGS4
MICU2	-0.454633	-0.297818	-0.389406	2.84881	0.00018767	-0.380619	785	black	0.05	MICU2			KPNA4	-0.343672	0.0355759	-0.160055	2.3261	4.18e-14	-0.156051	785	black	0.05	KPNA4
SMAGP	-0.541266	-0.207806	-0.393259	2.84878	0.00018955	-0.380777	786	black	0.05	SMAGP			ABCC3	-0.0551188	-0.276002	-0.136117	2.32605	3.73e-14	-0.155746	786	black	0.05	ABCC3
TOGARAM1	-0.432128	-0.300257	-0.409294	2.84842	0.00018789	-0.38056	787	black	0.05	TOGARAM1			CYB5D2	-0.160237	-0.197873	-0.108635	2.32556	3.58e-14	-0.155582	787	black	0.05	CYB5D2
IQGAP1	-0.475003	-0.0459781	-0.622412	2.84794	0.00019562	-0.381131	788	black	0.05	IQGAP1			RCCD1	-0.168525	-0.144518	-0.153483	2.32475	3.59e-14	-0.155509	788	black	0.05	RCCD1
DUSP4	-0.30304	-0.431231	-0.406737	2.84668	0.0001893	-0.380336	789	black	0.05	DUSP4			CAMK2N1	-0.39883	-0.0581624	-0.0110433	2.3236	4.55e-14	-0.156012	789	black	0.05	CAMK2N1
SKAP1	-0.370639	-0.39172	-0.378142	2.84562	0.0001898	-0.380167	790	black	0.05	SKAP1			CREB3L1	-0.133382	-0.0640147	-0.269125	2.32244	3.94e-14	-0.155507	790	black	0.05	CREB3L1
CORO1C	-0.339738	-0.321336	-0.479147	2.84445	0.00019141	-0.380074	791	black	0.05	CORO1C			ORAI1	-0.228589	-0.0958119	-0.141571	2.32075	3.93e-14	-0.155324	791	black	0.05	ORAI1
PHTF2	-0.350265	-0.313318	-0.4765	2.8441	0.0001917	-0.380028	792	black	0.05	PHTF2			ACP1	-0.247118	-0.065064	-0.153726	2.31961	4.08e-14	-0.155303	792	black	0.05	ACP1
TSPAN8	-0.387667	-0.377284	-0.373551	2.84038	0.00019423	-0.379501	793	black	0.05	TSPAN8			SAC3D1	-0.254058	-0.0859863	-0.12576	2.31916	4.1e-14	-0.155268	793	black	0.05	SAC3D1
RAB6A	-0.443294	-0.257584	-0.437616	2.83971	0.00019578	-0.379498	794	black	0.05	RAB6A			EIF1AX	-0.290349	0.031725	-0.20771	2.31779	4.63e-14	-0.155445	794	black	0.05	EIF1AX
NABP1	-0.406975	-0.207472	-0.524322	2.83958	0.00019717	-0.37959	795	black	0.05	NABP1			CHEK1	-0.240107	-0.161547	-0.0637001	2.31666	4.28e-14	-0.155118	795	black	0.05	CHEK1
PSME2	-0.463967	-0.0608445	-0.614698	2.83822	0.00020343	-0.379837	796	black	0.05	PSME2			CDCA5	-0.240386	-0.131224	-0.0933722	2.31502	4.36e-14	-0.154994	796	black	0.05	CDCA5
TSG101	-0.406503	-0.164747	-0.566576	2.83622	0.00020148	-0.379275	797	black	0.05	TSG101			AGO2	-0.28206	0.0606009	-0.24407	2.31182	5.31e-14	-0.155176	797	black	0.05	AGO2
CTSL	-0.336325	-0.289821	-0.510686	2.83521	0.0001999	-0.378944	798	black	0.05	CTSL			NANS	-0.187745	-0.0684177	-0.207157	2.3059	5.09e-14	-0.15444	798	black	0.05	NANS
CLOCK	-0.373176	-0.296046	-0.464845	2.82834	0.00020544	-0.378022	799	black	0.05	CLOCK			ETFDH	-0.175133	-0.0981509	-0.189834	2.30547	5.05e-14	-0.154373	799	black	0.05	ETFDH
MGME1	-0.280506	-0.224802	-0.629418	2.82768	0.00020985	-0.378242	800	black	0.05	MGME1			BRK1	-0.201254	-0.0872669	-0.174217	2.30313	5.28e-14	-0.154246	800	black	0.05	BRK1
TMEM59	-0.227272	-0.149231	-0.759327	2.82695	0.00021642	-0.37861	801	black	0.05	TMEM59			RAB5IF	-0.240465	-0.0601291	-0.162185	2.30238	5.47e-14	-0.154259	801	black	0.05	RAB5IF
TMEM182	-0.3924	-0.384525	-0.356114	2.82605	0.0002069	-0.37768	802	black	0.05	TMEM182			HACD3	-0.265475	-0.157971	-0.0392887	2.30116	5.71e-14	-0.154245	802	black	0.05	HACD3
CCDC122	-0.365524	-0.381049	-0.385647	2.82391	0.00020882	-0.377407	803	black	0.05	CCDC122			CDC27	-0.228136	-0.105354	-0.128855	2.30082	5.51e-14	-0.154115	803	black	0.05	CDC27
LINC00973	-0.429518	-0.385885	-0.31669	2.8234	0.00020959	-0.377364	804	black	0.05	LINC00973			UNC13B	-0.171887	-0.154794	-0.135478	2.30062	5.42e-14	-0.154053	804	black	0.05	UNC13B
JMJD1C	-0.308773	-0.232415	-0.591117	2.82206	0.0002139	-0.377435	805	black	0.05	JMJD1C			HNRNPL	-0.249551	-0.0983953	-0.113961	2.29784	5.87e-14	-0.153969	805	black	0.05	HNRNPL
ZNF121	-0.352339	-0.285854	-0.493382	2.82158	0.00021203	-0.377192	806	black	0.05	ZNF121			CDA	-0.464528	0.0164353	-0.0160991	2.29676	8.17e-14	-0.154731	806	black	0.05	CDA
KLK10	-0.408356	-0.364669	-0.357976	2.82068	0.00021187	-0.377	807	black	0.05	KLK10			TSEN15	-0.211917	-0.0594507	-0.190238	2.2962	6.03e-14	-0.153869	807	black	0.05	TSEN15
TLN1	-0.346149	-0.175811	-0.60974	2.81977	0.00021722	-0.377233	808	black	0.05	TLN1			RECQL	-0.284594	-0.170314	-0.0070996	2.29576	6.46e-14	-0.154003	808	black	0.05	RECQL
ASAH1	-0.397896	-0.286668	-0.444502	2.81527	0.00021753	-0.376355	809	black	0.05	ASAH1			SRP9	-0.174103	-0.0731927	-0.213912	2.29432	6.18e-14	-0.153736	809	black	0.05	SRP9
RPS8	-0.282344	-0.0381141	-0.811627	2.81449	0.00023321	-0.377362	810	black	0.05	RPS8			ITM2B	-0.0563663	-0.18613	-0.218504	2.29274	6.42e-14	-0.153667	810	black	0.05	ITM2B
DNAJB14	-0.485722	-0.260852	-0.380914	2.81078	0.00022245	-0.375829	811	black	0.05	DNAJB14			STIL	-0.259246	-0.0517231	-0.149645	2.2899	6.85e-14	-0.153538	811	black	0.05	STIL
FURIN	-0.356083	-0.262236	-0.509219	2.81074	0.00022277	-0.375846	812	black	0.05	FURIN			TCIM	-0.0697031	-0.0912601	-0.299674	2.28891	7.15e-14	-0.153546	812	black	0.05	TCIM
MYOM3	-0.362785	-0.377032	-0.385112	2.8048	0.0002271	-0.374976	813	black	0.05	MYOM3			CENPE	-0.21617	-0.103254	-0.140661	2.28855	6.76e-14	-0.153362	813	black	0.05	CENPE
LYRM1	-0.355745	-0.424342	-0.34473	2.8044	0.00022767	-0.374939	814	black	0.05	LYRM1			RGS3	-0.0528276	-0.106268	-0.301506	2.2885	7.23e-14	-0.153534	814	black	0.05	RGS3
SKA2	-0.369532	-0.167503	-0.58808	2.80274	0.00023367	-0.375038	815	black	0.05	SKA2			ORMDL1	-0.205277	-0.0573976	-0.197409	2.28778	6.97e-14	-0.153361	815	black	0.05	ORMDL1
RPL14	-0.256921	-0.104217	-0.765535	2.80245	0.00024187	-0.375557	816	black	0.05	RPL14			AC016831.1	-0.106508	-0.16842	-0.184646	2.28606	7e-14	-0.153191	816	black	0.05	AC016831.1
RPL38	-0.311873	-0.209386	-0.602822	2.80018	0.00023603	-0.374694	817	black	0.05	RPL38			ADAM9	-0.269414	-0.0831431	-0.107029	2.28434	7.51e-14	-0.153195	817	black	0.05	ADAM9
ASXL2	-0.32115	-0.286194	-0.515821	2.7993	0.0002342	-0.374388	818	black	0.05	ASXL2			TMEM30A	-0.0647082	-0.129763	-0.26474	2.28225	7.79e-14	-0.153071	818	black	0.05	TMEM30A
FOXQ1	-0.584772	-0.0742797	-0.465108	2.79867	0.0002407	-0.37472	819	black	0.05	FOXQ1			CENPA	-0.213574	-0.0537294	-0.191602	2.28117	7.83e-14	-0.152969	819	black	0.05	CENPA
MVB12A	-0.382179	-0.347381	-0.392863	2.79821	0.0002338	-0.374141	820	black	0.05	MVB12A			MESD	-0.31824	-0.0486539	-0.0922829	2.27986	8.53e-14	-0.153059	820	black	0.05	MESD
PPP4R1	-0.35693	-0.198407	-0.565955	2.79331	0.0002424	-0.373764	821	black	0.05	PPP4R1			GEMIN6	-0.183712	-0.124704	-0.149766	2.27856	7.93e-14	-0.152728	821	black	0.05	GEMIN6
ITGA1	-0.304197	-0.429135	-0.38715	2.79292	0.00023965	-0.373494	822	black	0.05	ITGA1			ACO1	-0.255803	-0.199771	-0.0026868	2.2755	9.05e-14	-0.152754	822	black	0.05	ACO1
BCL10	-0.412737	-0.270064	-0.437071	2.79108	0.00024201	-0.373291	823	black	0.05	BCL10			ANXA3	-0.467885	0.0187589	-0.0112415	2.27536	1.19e-13	-0.153456	823	black	0.05	ANXA3
UBE2D2	-0.439821	-0.204285	-0.47599	2.79088	0.00024368	-0.373365	824	black	0.05	UBE2D2			MUC5AC	-0.180038	-0.137747	-0.139606	2.27425	8.52e-14	-0.152464	824	black	0.05	MUC5AC
CSNK2A2	-0.430655	-0.245203	-0.443466	2.78941	0.00024424	-0.373108	825	black	0.05	CSNK2A2			SLC12A2	-0.123863	-0.170503	-0.163022	2.27423	8.53e-14	-0.152463	825	black	0.05	SLC12A2
PON2	-0.23274	-0.410142	-0.476488	2.78932	0.00024471	-0.373123	826	black	0.05	PON2			RHOD	-0.376502	-0.0600403	-0.0222477	2.27423	1.02e-13	-0.15293	826	black	0.05	RHOD
SCP2	-0.283008	-0.257226	-0.579448	2.78921	0.00024658	-0.373227	827	black	0.05	SCP2			PRPF3	-0.198996	-0.081528	-0.176964	2.2741	8.68e-14	-0.152496	827	black	0.05	PRPF3
NUP58	-0.355392	-0.306803	-0.454657	2.78331	0.00025011	-0.372284	828	black	0.05	NUP58			IFI27L1	-0.175234	-0.138327	-0.143508	2.27252	8.77e-14	-0.152356	828	black	0.05	IFI27L1
FAM234A	-0.307102	-0.349852	-0.458844	2.78052	0.00025323	-0.371932	829	black	0.05	FAM234A			PABPC1	0.0234126	-0.133115	-0.348531	2.27179	1.05e-13	-0.152745	829	black	0.05	PABPC1
CKLF	-0.411047	-0.329321	-0.375103	2.77992	0.0002534	-0.371823	830	black	0.05	CKLF			MAFG	-0.341865	0.125015	-0.241828	2.26896	1.24e-13	-0.152893	830	black	0.05	MAFG
COA4	-0.352409	-0.149749	-0.613136	2.77646	0.00026318	-0.371765	831	black	0.05	COA4			SKP1	-0.208632	-0.098667	-0.149079	2.26816	9.57e-14	-0.152126	831	black	0.05	SKP1
C9ORF72	-0.344709	-0.35886	-0.410479	2.77622	0.00025748	-0.371349	832	black	0.05	C9ORF72			CHD2	-0.0941106	-0.17915	-0.182725	2.2661	9.89e-14	-0.151995	832	black	0.05	CHD2
TBCA	-0.282897	-0.173725	-0.658682	2.77587	0.0002651	-0.371768	833	black	0.05	TBCA			MTRNR2L12	-0.0079399	-0.368595	-0.0803617	2.26412	1.2e-13	-0.152299	833	black	0.05	MTRNR2L12
HMGA2	-0.288172	-0.135438	-0.692043	2.77575	0.0002673	-0.371884	834	black	0.05	HMGA2			CBWD1	-0.151795	-0.22179	-0.0817514	2.26203	1.07e-13	-0.151779	834	black	0.05	CBWD1
CLIP1	-0.572263	-0.121055	-0.421198	2.77449	0.00026531	-0.371506	835	black	0.05	CLIP1			LSM7	-0.250696	-0.0810932	-0.123385	2.26053	1.12e-13	-0.151725	835	black	0.05	LSM7
RPS3A	-0.302314	-0.108309	-0.704335	2.77338	0.00027121	-0.371653	836	black	0.05	RPS3A			SF3B2	-0.22162	-0.105393	-0.127956	2.26023	1.1e-13	-0.151656	836	black	0.05	SF3B2
CHTOP	-0.319678	-0.336247	-0.456722	2.77229	0.00026243	-0.370883	837	black	0.05	CHTOP			SREK1	-0.298379	-0.0467472	-0.109765	2.25704	1.24e-13	-0.15163	837	black	0.05	SREK1
DEDD	-0.327406	-0.363658	-0.421352	2.77188	0.00026252	-0.370806	838	black	0.05	DEDD			QSER1	-0.260793	-0.0635561	-0.130211	2.25668	1.2e-13	-0.15152	838	black	0.05	QSER1
USP18	-0.31522	-0.297919	-0.499199	2.77109	0.0002646	-0.370779	839	black	0.05	USP18			SDR16C5	-0.161295	-0.13593	-0.156882	2.25622	1.16e-13	-0.151369	839	black	0.05	SDR16C5
RASA1	-0.402047	-0.187235	-0.523034	2.77009	0.00026767	-0.370772	840	black	0.05	RASA1			CFDP1	-0.202028	-0.113588	-0.138454	2.25562	1.18e-13	-0.151357	840	black	0.05	CFDP1
GOLM1	-0.330656	-0.211425	-0.569917	2.76901	0.00026945	-0.370666	841	black	0.05	GOLM1			MRPL18	-0.228666	-0.0565093	-0.168976	2.25492	1.23e-13	-0.151384	841	black	0.05	MRPL18
TCIM	-0.32129	-0.305748	-0.483824	2.76738	0.0002686	-0.370288	842	black	0.05	TCIM			PPP2R5C	-0.137683	-0.0977386	-0.218457	2.25422	1.22e-13	-0.151293	842	black	0.05	PPP2R5C
UFC1	-0.322956	-0.288801	-0.499129	2.76727	0.00026908	-0.370295	843	black	0.05	UFC1			MRPL43	-0.132343	-0.110395	-0.21101	2.2537	1.22e-13	-0.15125	843	black	0.05	MRPL43
IFIT3	-0.252963	-0.0403238	-0.8201	2.76529	0.00028949	-0.371129	844	black	0.05	IFIT3			NDUFS8	-0.277319	0.0593097	-0.236648	2.25234	1.45e-13	-0.151552	844	black	0.05	NDUFS8
CSKMT	-0.58123	-0.273413	-0.255579	2.76434	0.000275	-0.370074	845	black	0.05	CSKMT			GLRX3	-0.295278	0.046144	-0.205209	2.25112	1.46e-13	-0.151448	845	black	0.05	GLRX3
IPO7	-0.457719	-0.108991	-0.543598	2.76346	0.00027839	-0.370103	846	black	0.05	IPO7			HINT1	-0.239764	-0.0201368	-0.193622	2.25028	1.36e-13	-0.151174	846	black	0.05	HINT1
SORBS3	-0.436598	-0.246896	-0.425403	2.76214	0.00027501	-0.369632	847	black	0.05	SORBS3			AL450992.1	-0.147909	-0.196858	-0.108312	2.25018	1.3e-13	-0.151026	847	black	0.05	AL450992.1
ZNF561	-0.399589	-0.329203	-0.379071	2.76	0.00027638	-0.369288	848	black	0.05	ZNF561			IFNAR1	-0.186879	-0.0379079	-0.228277	2.24844	1.39e-13	-0.151021	848	black	0.05	IFNAR1
ATP6V1G1	-0.253881	-0.344494	-0.50822	2.75581	0.00028334	-0.368865	849	black	0.05	ATP6V1G1			TIAL1	-0.239076	-0.0408265	-0.173107	2.2481	1.4e-13	-0.151003	849	black	0.05	TIAL1
ACO2	-0.434241	-0.285383	-0.386518	2.75523	0.00028273	-0.368714	850	black	0.05	ACO2			YRDC	-0.247939	-0.0494741	-0.155073	2.24529	1.46e-13	-0.150829	850	black	0.05	YRDC
VTI1B	-0.267349	-0.401878	-0.436272	2.75343	0.00028523	-0.3685	851	black	0.05	VTI1B			GNAS	-0.0470973	-0.0891115	-0.316254	2.24288	1.61e-13	-0.150821	851	black	0.05	GNAS
ROMO1	-0.345657	-0.231855	-0.527394	2.75106	0.00028995	-0.368302	852	black	0.05	ROMO1			NDUFA12	-0.147044	-0.257503	-0.0465799	2.23754	1.68e-13	-0.150376	852	black	0.05	NDUFA12
DENND3	-0.34637	-0.372773	-0.384031	2.74776	0.0002914	-0.367725	853	black	0.05	DENND3			MCF2L	-0.180583	-0.138138	-0.131653	2.23552	1.66e-13	-0.150125	853	black	0.05	MCF2L
MYO1E	-0.481702	-0.179742	-0.440771	2.74375	0.00029991	-0.367405	854	black	0.05	MYO1E			TMSB4X	0.12448	-0.30381	-0.273116	2.23544	2.16e-13	-0.150815	854	black	0.05	TMSB4X
RPS20	-0.271252	-0.0678048	-0.765049	2.74295	0.00031427	-0.368036	855	black	0.05	RPS20			CCT5	-0.423397	0.0733664	-0.1026	2.23517	2.23e-13	-0.150877	855	black	0.05	CCT5
AKR1B10	-0.0450508	-1.06693	0.00345716	2.74119	0.00034975	-0.369507	856	black	0.05	AKR1B10			BOD1L1	-0.221938	-0.109734	-0.118752	2.23514	1.69e-13	-0.150141	856	black	0.05	BOD1L1
NOL7	-0.38838	-0.177069	-0.535674	2.74057	0.00030482	-0.367041	857	black	0.05	NOL7			DUSP1	0.183634	-0.1847	-0.452846	2.23439	2.7e-13	-0.151304	857	black	0.05	DUSP1
TNFRSF10A	-0.386027	-0.328328	-0.384999	2.73771	0.00030452	-0.366451	858	black	0.05	TNFRSF10A			TMEM203	-0.10014	-0.118765	-0.231063	2.23239	1.78e-13	-0.149989	858	black	0.05	TMEM203
ARPC2	-0.455698	-0.0793242	-0.565643	2.73753	0.00031317	-0.366889	859	black	0.05	ARPC2			TMEM154	-0.266959	-0.0636284	-0.119598	2.23236	1.83e-13	-0.150062	859	black	0.05	TMEM154
MAP3K11	-0.404887	-0.264766	-0.428633	2.73453	0.00030965	-0.366095	860	black	0.05	MAP3K11			SCFD1	-0.22726	-0.169404	-0.0532088	2.23129	1.84e-13	-0.149957	860	black	0.05	SCFD1
TMEM14B	-0.39919	-0.0327509	-0.668227	2.73416	0.00032276	-0.366722	861	black	0.05	TMEM14B			ASNSD1	-0.24642	-0.0435807	-0.159922	2.23105	1.87e-13	-0.149974	861	black	0.05	ASNSD1
P4HA1	-0.452924	-0.42665	-0.218582	2.7337	0.00031191	-0.366052	862	black	0.05	P4HA1			GUF1	-0.175769	-0.117967	-0.155814	2.23094	1.79e-13	-0.14985	862	black	0.05	GUF1
ZBTB38	-0.164845	-0.294729	-0.639449	2.73351	0.00031802	-0.366341	863	black	0.05	ZBTB38			CMC2	-0.206886	-0.17572	-0.0670539	2.23062	1.84e-13	-0.149887	863	black	0.05	CMC2
SPDL1	-0.205953	-0.541125	-0.350806	2.73232	0.00031536	-0.365961	864	black	0.05	SPDL1			CNOT2	-0.21247	-0.0428589	-0.194405	2.23036	1.88e-13	-0.149911	864	black	0.05	CNOT2
RPL13	-0.195829	-0.102357	-0.801712	2.73108	0.00033299	-0.366633	865	black	0.05	RPL13			KRT19	-0.336886	-0.122078	0.00880051	2.22829	2.15e-13	-0.150055	865	black	0.05	KRT19
PPP2CB	-0.553555	-0.0357133	-0.509106	2.73056	0.00032515	-0.366125	866	black	0.05	PPP2CB			PKIB	-0.217249	-0.102853	-0.129057	2.22822	1.9e-13	-0.149719	866	black	0.05	PKIB
KRT19	-0.157341	-0.473183	-0.466118	2.72883	0.00032075	-0.365548	867	black	0.05	KRT19			KCNK1	-0.192946	-0.174336	-0.0812005	2.22449	2.03e-13	-0.149494	867	black	0.05	KCNK1
NOB1	-0.391272	-0.251403	-0.453482	2.72879	0.00031786	-0.365386	868	black	0.05	NOB1			ESF1	-0.149242	-0.12381	-0.174689	2.221	2.12e-13	-0.149247	868	black	0.05	ESF1
SOD2	-0.584217	0.15365	-0.668961	2.72672	0.00034801	-0.366509	869	black	0.05	SOD2			HNRNPA1P48	-0.117882	-0.137559	-0.19151	2.21648	2.31e-13	-0.148984	869	black	0.05	HNRNPA1P48
GPATCH2L	-0.405567	-0.289419	-0.400092	2.72632	0.0003204	-0.365026	870	black	0.05	GPATCH2L			TNFRSF10B	-0.108747	-0.164328	-0.173725	2.21569	2.33e-13	-0.148933	870	black	0.05	TNFRSF10B
SAR1B	-0.544571	-0.170398	-0.380452	2.72548	0.00032581	-0.36514	871	black	0.05	SAR1B			CAV2	-0.335247	-0.0783201	-0.0340324	2.215	2.66e-13	-0.1492	871	black	0.05	CAV2
NR1D2	-0.31797	-0.204687	-0.572762	2.72546	0.00032589	-0.36514	872	black	0.05	NR1D2			IFNGR1	-0.133608	-0.103313	-0.209258	2.21191	2.51e-13	-0.148726	872	black	0.05	IFNGR1
MCTS1	-0.461505	-0.263705	-0.369193	2.72424	0.00032407	-0.364801	873	black	0.05	MCTS1			SVIL	-0.138233	-0.189837	-0.117688	2.20991	2.58e-13	-0.148586	873	black	0.05	SVIL
CTNNA1	-0.5361	-0.10476	-0.451382	2.7162	0.00034162	-0.36408	874	black	0.05	CTNNA1			ANKH	-0.194085	-0.0734579	-0.178226	2.20938	2.64e-13	-0.14859	874	black	0.05	ANKH
TRIM56	-0.329248	-0.404501	-0.356622	2.71414	0.00033738	-0.363457	875	black	0.05	TRIM56			KRT14	-0.221216	-0.0276352	-0.196824	2.20749	2.81e-13	-0.148558	875	black	0.05	KRT14
HLA-B	-0.438091	-0.0486677	-0.605275	2.71401	0.00034913	-0.364011	876	black	0.05	HLA-B			CALCOCO2	-0.133263	-0.0556341	-0.256628	2.20683	2.84e-13	-0.148508	876	black	0.05	CALCOCO2
METTL15	-0.392947	-0.301823	-0.39551	2.71382	0.00033804	-0.363427	877	black	0.05	METTL15			MID1	-0.0336533	-0.373263	-0.0394824	2.20611	3.26e-13	-0.1488	877	black	0.05	MID1
WWTR1	-0.51295	-0.154907	-0.422628	2.71258	0.00034445	-0.363495	878	black	0.05	WWTR1			GPATCH2	-0.0914507	-0.127854	-0.22568	2.20496	2.86e-13	-0.148329	878	black	0.05	GPATCH2
ZEB1	-0.204829	-0.236458	-0.649066	2.71074	0.00035112	-0.363451	879	black	0.05	ZEB1			ATP5S	-0.137302	-0.109957	-0.197582	2.20472	2.83e-13	-0.14828	879	black	0.05	ATP5S
BFAR	-0.150467	-0.381045	-0.558214	2.71019	0.00034907	-0.363242	880	black	0.05	BFAR			C12ORF75	-0.0222119	-0.243225	-0.179295	2.20192	3.12e-13	-0.148244	880	black	0.05	C12ORF75
NR4A2	-0.0217526	0.0453122	-1.1211	2.70912	0.00041143	-0.365847	881	black	0.05	NR4A2			WDR45B	-0.250195	-0.0067093	-0.187817	2.20125	3.2e-13	-0.14824	881	black	0.05	WDR45B
CHMP1B	-0.202118	-0.357811	-0.528852	2.70856	0.00034932	-0.362927	882	black	0.05	CHMP1B			GRWD1	-0.168775	-0.124424	-0.150342	2.19786	3.16e-13	-0.147847	882	black	0.05	GRWD1
KLHL3	-0.347284	-0.349706	-0.39094	2.70779	0.00034667	-0.362643	883	black	0.05	KLHL3			FAT1	-0.0842747	-0.184443	-0.174873	2.19762	3.21e-13	-0.147864	883	black	0.05	FAT1
POLR2J	-0.312592	-0.252933	-0.522441	2.7068	0.00035101	-0.362656	884	black	0.05	POLR2J			SELENOP	-0.106532	-0.166952	-0.169844	2.19652	3.25e-13	-0.147776	884	black	0.05	SELENOP
USP53	-0.379908	-0.238581	-0.46849	2.70458	0.00035341	-0.362326	885	black	0.05	USP53			SMIM30	-0.14842	-0.105022	-0.18972	2.19551	3.31e-13	-0.147721	885	black	0.05	SMIM30
CNBP	-0.329755	-0.119257	-0.638098	2.70188	0.00036583	-0.36237	886	black	0.05	CNBP			PBX3	-0.154338	-0.106737	-0.18176	2.19377	3.41e-13	-0.147611	886	black	0.05	PBX3
NACA	-0.182545	-0.0875727	-0.818757	2.70149	0.00038038	-0.362958	887	black	0.05	NACA			CYB561A3	-0.15523	-0.174636	-0.112584	2.19174	3.52e-13	-0.147484	887	black	0.05	CYB561A3
TOLLIP	-0.35138	-0.236557	-0.497461	2.70023	0.00036067	-0.361799	888	black	0.05	TOLLIP			S100P	-0.199282	-0.0715001	-0.171389	2.18949	3.72e-13	-0.14739	888	black	0.05	S100P
KLF16	-0.339074	-0.370337	-0.374632	2.69761	0.00036224	-0.361347	889	black	0.05	KLF16			SPCS2	-0.262325	-0.0942768	-0.0852286	2.18653	4.02e-13	-0.147277	889	black	0.05	SPCS2
GJB4	-0.35996	-0.36957	-0.353935	2.69612	0.00036455	-0.361155	890	black	0.05	GJB4			SAV1	-0.143373	-0.0829287	-0.215231	2.186	3.95e-13	-0.147178	890	black	0.05	SAV1
VMP1	-0.0912283	-0.383882	-0.609696	2.69588	0.00037533	-0.361602	891	black	0.05	VMP1			EPRS	-0.237778	-0.113568	-0.0898051	2.18351	4.16e-13	-0.147051	891	black	0.05	EPRS
SFSWAP	-0.314894	-0.316993	-0.451388	2.69528	0.00036679	-0.361092	892	black	0.05	SFSWAP			EIF2AK4	-0.228574	0.00616755	-0.219139	2.18342	4.39e-13	-0.147182	892	black	0.05	EIF2AK4
NCK2	-0.292575	-0.304361	-0.486368	2.69504	0.00036805	-0.361101	893	black	0.05	NCK2			NEDD9	-0.276469	0.00833644	-0.173468	2.1831	4.48e-13	-0.1472	893	black	0.05	NEDD9
UPF3A	-0.343727	-0.279784	-0.459691	2.69497	0.00036763	-0.361067	894	black	0.05	UPF3A			TSR1	-0.20701	-0.0836453	-0.150151	2.18211	4.21e-13	-0.146935	894	black	0.05	TSR1
ITPR3	-0.36905	-0.061703	-0.65412	2.69493	0.00038004	-0.361624	895	black	0.05	ITPR3			HINT3	-0.0722221	-0.155552	-0.212657	2.17981	4.41e-13	-0.146811	895	black	0.05	HINT3
BIRC5	-0.37806	-0.0863758	-0.619487	2.69336	0.00038	-0.361308	896	black	0.05	BIRC5			MRPS6	-0.185062	-0.0026322	-0.253045	2.17916	4.7e-13	-0.146913	896	black	0.05	MRPS6
COLGALT1	-0.289691	-0.213357	-0.579551	2.69178	0.00037725	-0.360866	897	black	0.05	COLGALT1			CORO1C	-0.270619	0.00712251	-0.176631	2.17516	5.11e-13	-0.146709	897	black	0.05	CORO1C
PLEKHG1	-0.359722	-0.365687	-0.355957	2.69062	0.00037331	-0.360455	898	black	0.05	PLEKHG1			TRAK1	-0.150974	-0.0824567	-0.206104	2.17509	4.76e-13	-0.146511	898	black	0.05	TRAK1
LETMD1	-0.246933	-0.402152	-0.432119	2.68965	0.00037642	-0.360401	899	black	0.05	LETMD1			TRAPPC4	-0.139994	-0.163286	-0.136031	2.17457	4.72e-13	-0.146437	899	black	0.05	TRAPPC4
NDUFA12	-0.375396	-0.339348	-0.366021	2.68902	0.00037594	-0.360255	900	black	0.05	NDUFA12			RBM12B	-0.15004	-0.199388	-0.0899753	2.17453	4.78e-13	-0.146468	900	black	0.05	RBM12B
DUS1L	-0.524742	-0.128565	-0.428301	2.68888	0.00038284	-0.360536	901	black	0.05	DUS1L			LINC01184	-0.172098	-0.0915554	-0.175296	2.17218	4.97e-13	-0.146317	901	black	0.05	LINC01184
TLCD2	-0.526322	-0.194666	-0.360297	2.68888	0.00038044	-0.360428	902	black	0.05	TLCD2			CRIM1	-0.229037	-0.0678308	-0.142144	2.17167	5.11e-13	-0.146337	902	black	0.05	CRIM1
RHOT2	-0.35528	-0.394668	-0.330249	2.6875	0.00037854	-0.360066	903	black	0.05	RHOT2			PCDH9	-0.0657691	-0.290227	-0.0831625	2.17068	5.42e-13	-0.146386	903	black	0.05	PCDH9
RPL4	-0.309984	0.0324441	-0.806092	2.68671	0.00040854	-0.361211	904	black	0.05	RPL4			SRGAP1	-0.441372	0.0601767	-0.0595495	2.16896	7.09e-13	-0.146915	904	black	0.05	SRGAP1
CCDC137	-0.37813	-0.300454	-0.399308	2.68136	0.00038896	-0.359297	905	black	0.05	CCDC137			DNTTIP2	-0.296223	-0.0447163	-0.0977027	2.16744	5.78e-13	-0.146214	905	black	0.05	DNTTIP2
STX3	-0.412233	-0.330628	-0.334975	2.68125	0.00038906	-0.359279	906	black	0.05	STX3			SERPINE1	-0.356171	-0.0359081	-0.0468712	2.16608	6.35e-13	-0.146317	906	black	0.05	SERPINE1
TMEM179B	-0.441846	-0.20512	-0.431138	2.68108	0.0003919	-0.359368	907	black	0.05	TMEM179B			COG6	-0.170874	-0.114469	-0.152064	2.16395	5.69e-13	-0.145802	907	black	0.05	COG6
MED12	-0.38146	-0.362648	-0.332246	2.67744	0.00039525	-0.358784	908	black	0.05	MED12			MORF4L2	-0.205948	-0.060318	-0.170934	2.16183	6.03e-13	-0.145733	908	black	0.05	MORF4L2
BCL2L2	-0.443527	-0.233995	-0.398809	2.67675	0.00039834	-0.358777	909	black	0.05	BCL2L2			CBX5	-0.165416	-0.0449218	-0.226431	2.15891	6.43e-13	-0.145589	909	black	0.05	CBX5
ORMDL1	-0.489807	-0.148276	-0.438652	2.6766	0.00040218	-0.358911	910	black	0.05	ORMDL1			ZNF655	-0.201075	-0.106125	-0.129224	2.1582	6.33e-13	-0.145475	910	black	0.05	ZNF655
BBC3	-0.304988	-0.362681	-0.407851	2.67515	0.00039952	-0.358507	911	black	0.05	BBC3			DTWD1	-0.108655	-0.145087	-0.182519	2.15752	6.37e-13	-0.145421	911	black	0.05	DTWD1
PPP1R2	-0.381566	-0.248853	-0.443655	2.67096	0.00040802	-0.358025	912	black	0.05	PPP1R2			TMCO1	-0.239433	-0.107177	-0.0898114	2.15735	6.55e-13	-0.145474	912	black	0.05	TMCO1
H2AFJ	-0.184456	-0.317754	-0.571642	2.66879	0.00041674	-0.357951	913	black	0.05	H2AFJ			BCL10	-0.299142	-0.0479043	-0.0897253	2.15703	6.93e-13	-0.145591	913	black	0.05	BCL10
BIN1	-0.313693	-0.170948	-0.588834	2.66745	0.00042026	-0.357825	914	black	0.05	BIN1			DNAJC1	-0.176903	-0.0482468	-0.211185	2.15674	6.64e-13	-0.145445	914	black	0.05	DNAJC1
SAMM50	-0.372689	-0.322216	-0.377389	2.66679	0.00041388	-0.357431	915	black	0.05	SAMM50			HNRNPLL	-0.191123	-0.0555677	-0.189477	2.15608	6.67e-13	-0.145389	915	black	0.05	HNRNPLL
VPS37A	-0.38318	-0.251611	-0.437488	2.6663	0.00041616	-0.357427	916	black	0.05	VPS37A			ERLIN1	-0.152642	-0.0727502	-0.210515	2.1549	6.77e-13	-0.145302	916	black	0.05	ERLIN1
AC004951.1	-0.408048	-0.317216	-0.346735	2.66595	0.00041559	-0.357333	917	black	0.05	AC004951.1			STK17B	-0.228524	0.0170861	-0.224838	2.15397	7.36e-13	-0.145425	917	black	0.05	STK17B
SMCHD1	-0.36414	-0.120035	-0.588601	2.66508	0.00042626	-0.357592	918	black	0.05	SMCHD1			AEN	-0.172447	-0.109498	-0.153574	2.15349	6.82e-13	-0.145173	918	black	0.05	AEN
AK2	-0.47309	-0.15367	-0.444639	2.66278	0.00042636	-0.357133	919	black	0.05	AK2			SKA1	-0.138934	-0.120645	-0.175824	2.1529	6.88e-13	-0.145134	919	black	0.05	SKA1
DEPDC1	-0.429555	-0.195892	-0.445139	2.66129	0.00042703	-0.356862	920	black	0.05	DEPDC1			ERGIC2	-0.152426	-0.167039	-0.115933	2.1529	6.88e-13	-0.145133	920	black	0.05	ERGIC2
UBE2M	-0.39027	-0.205109	-0.474756	2.66013	0.00042907	-0.356712	921	black	0.05	UBE2M			ZNF90	-0.0944873	-0.0622475	-0.278067	2.14708	8.06e-13	-0.144934	921	black	0.05	ZNF90
PCMTD1	-0.31952	-0.291238	-0.458749	2.65909	0.00042907	-0.356502	922	black	0.05	PCMTD1			VGF	-0.126525	-0.167899	-0.139817	2.14656	7.67e-13	-0.144747	922	black	0.05	VGF
BNIP2	-0.290864	-0.252477	-0.525576	2.65679	0.0004358	-0.356305	923	black	0.05	BNIP2			FADS1	-0.183378	-0.245576	-0.0056562	2.14564	8.34e-13	-0.14487	923	black	0.05	FADS1
TMED3	-0.466827	-0.282099	-0.319408	2.65594	0.0004352	-0.356111	924	black	0.05	TMED3			DNM1	-0.114077	-0.178714	-0.141303	2.14563	7.82e-13	-0.144698	924	black	0.05	DNM1
MAP1S	-0.36252	-0.30064	-0.40491	2.65562	0.00043459	-0.356023	925	black	0.05	MAP1S			FBXW2	-0.184912	-0.080399	-0.168573	2.14405	8.11e-13	-0.144628	925	black	0.05	FBXW2
LGALS3BP	-0.433124	-0.13798	-0.49712	2.65416	0.00044341	-0.356075	926	black	0.05	LGALS3BP			CKAP2L	-0.173786	-0.0985661	-0.160609	2.13926	8.75e-13	-0.14432	926	black	0.05	CKAP2L
TYMS	-0.285364	-0.119603	-0.663821	2.65339	0.00045237	-0.356263	927	black	0.05	TYMS			PRKACB	-0.114015	-0.155209	-0.163128	2.13609	9.21e-13	-0.144117	927	black	0.05	PRKACB
TTC39B	-0.366858	-0.363592	-0.33646	2.65271	0.00043961	-0.355637	928	black	0.05	TTC39B			GINS2	-0.220255	-0.189635	-0.0227454	2.13558	9.74e-13	-0.144212	928	black	0.05	GINS2
ZFAS1	0.0502239	-0.381697	-0.73733	2.64919	0.00047523	-0.356268	929	black	0.05	ZFAS1			PGD	-0.287628	-0.132661	-0.0124262	2.13451	1.03e-12	-0.144238	929	black	0.05	PGD
C11ORF54	-0.292289	-0.326971	-0.446046	2.64817	0.00044941	-0.355102	930	black	0.05	C11ORF54			DCTPP1	-0.20496	-0.124784	-0.102246	2.13366	9.7e-13	-0.143997	930	black	0.05	DCTPP1
NCOR2	-0.411037	-0.276793	-0.376246	2.64503	0.00045519	-0.354692	931	black	0.05	NCOR2			DYNLT3	-0.319766	-0.0247214	-0.0880977	2.13281	1.08e-12	-0.144195	931	black	0.05	DYNLT3
RPL3	-0.589859	0.164097	-0.639636	2.63774	0.00050847	-0.355132	932	black	0.05	RPL3			HBEGF	-0.297134	0.327081	-0.467351	2.13026	2.18e-12	-0.145801	932	black	0.05	HBEGF
FAM207A	-0.462904	-0.217462	-0.38088	2.63703	0.00047315	-0.353749	933	black	0.05	FAM207A			FAM241A	-0.339744	0.0275567	-0.120169	2.1296	1.2e-12	-0.144119	933	black	0.05	FAM241A
AC016831.1	-0.209629	-0.40452	-0.44686	2.63639	0.00047453	-0.35367	934	black	0.05	AC016831.1			SCAF11	-0.170472	-0.148372	-0.112076	2.12815	1.06e-12	-0.14364	934	black	0.05	SCAF11
JMY	-0.294354	-0.308032	-0.457864	2.63482	0.00047622	-0.353417	935	black	0.05	JMY			ZPR1	-0.200443	0.00519714	-0.235579	2.12451	1.21e-12	-0.143608	935	black	0.05	ZPR1
ADAP1	-0.378397	-0.363213	-0.318146	2.63392	0.00047667	-0.353252	936	black	0.05	ADAP1			NAP1L4	-0.268931	-0.089736	-0.0715611	2.1222	1.23e-12	-0.143409	936	black	0.05	NAP1L4
ADRM1	-0.272727	-0.125056	-0.663162	2.63289	0.0004937	-0.353648	937	black	0.05	ADRM1			YARS2	-0.206849	-0.142329	-0.0806867	2.12173	1.2e-12	-0.143289	937	black	0.05	YARS2
NRG1	-0.178678	-0.653847	-0.228143	2.63266	0.0004924	-0.353556	938	black	0.05	NRG1			BUB1	-0.140764	-0.0939839	-0.19491	2.12086	1.21e-12	-0.143219	938	black	0.05	BUB1
TCF12	-0.374892	-0.241684	-0.442606	2.6319	0.00048265	-0.353061	939	black	0.05	TCF12			CCDC82	-0.235324	-0.0958303	-0.0983601	2.11933	1.26e-12	-0.143172	939	black	0.05	CCDC82
NRDC	-0.294105	-0.272629	-0.492037	2.6306	0.00048617	-0.352924	940	black	0.05	NRDC			ENOPH1	-0.255826	-0.0737134	-0.100037	2.11903	1.29e-12	-0.143192	940	black	0.05	ENOPH1
MAD2L1	-0.378824	-0.234338	-0.445175	2.62962	0.00048762	-0.352779	941	black	0.05	MAD2L1			C1ORF116	-0.0476566	-0.205504	-0.176204	2.11837	1.29e-12	-0.143121	941	black	0.05	C1ORF116
RNPS1	-0.378173	-0.226999	-0.452798	2.62858	0.00049012	-0.352657	942	black	0.05	RNPS1			STEAP1	-0.383176	0.00656073	-0.0534254	2.11496	1.61e-12	-0.143347	942	black	0.05	STEAP1
ZBTB21	-0.297967	-0.344719	-0.414702	2.62758	0.00049029	-0.352463	943	black	0.05	ZBTB21			DNM1L	-0.271779	-0.0748367	-0.0820512	2.11348	1.44e-12	-0.142889	943	black	0.05	DNM1L
HSH2D	-0.367902	-0.346118	-0.343002	2.6268	0.00049129	-0.35234	944	black	0.05	HSH2D			YME1L1	-0.236253	-0.0866019	-0.105462	2.11268	1.42e-12	-0.142772	944	black	0.05	YME1L1
AL365181.2	-0.357799	-0.369005	-0.329863	2.62586	0.00049332	-0.352222	945	black	0.05	AL365181.2			TMED3	-0.176073	-0.12686	-0.124868	2.11095	1.42e-12	-0.1426	945	black	0.05	TMED3
RPL7	-0.288081	-0.0581057	-0.712688	2.62569	0.00051583	-0.352958	946	black	0.05	RPL7			SFXN3	-0.140662	-0.118543	-0.168279	2.10925	1.47e-12	-0.142495	946	black	0.05	SFXN3
RGS4	-0.0148444	-0.0075193	-1.0393	2.61997	0.00058126	-0.353887	947	black	0.05	RGS4			MYBL1	-0.290823	-0.165908	0.0288258	2.10669	1.71e-12	-0.142635	947	black	0.05	MYBL1
CAPG	-0.475481	0.0179936	-0.598696	2.61886	0.00053026	-0.352061	948	black	0.05	CAPG			CRIP2	-0.0211824	-0.230821	-0.174989	2.10438	1.68e-12	-0.142331	948	black	0.05	CRIP2
NIFK	-0.418352	-0.252154	-0.383573	2.61868	0.00051019	-0.351359	949	black	0.05	NIFK			RBX1	-0.249565	-0.0403104	-0.136938	2.10355	1.69e-12	-0.142271	949	black	0.05	RBX1
RAB10	-0.352347	-0.164223	-0.538017	2.61854	0.00051608	-0.351529	950	black	0.05	RAB10			PDHA1	-0.242202	-0.0003207	-0.184203	2.10212	1.77e-12	-0.142242	950	black	0.05	PDHA1
ZNF706	-0.516401	-0.124807	-0.413316	2.61804	0.00051848	-0.351508	951	black	0.05	ZNF706			LRRC59	-0.386154	0.0676029	-0.109124	2.10039	2.14e-12	-0.142558	951	black	0.05	LRRC59
U2SURP	-0.489322	-0.03267	-0.532954	2.61722	0.00052771	-0.351648	952	black	0.05	U2SURP			IL23A	-0.169086	-0.137308	-0.119312	2.09943	1.74e-12	-0.141902	952	black	0.05	IL23A
SETD9	-0.378668	-0.316119	-0.358014	2.61569	0.00051538	-0.350933	953	black	0.05	SETD9			PROX1	-0.136881	-0.152366	-0.136392	2.09917	1.74e-12	-0.14188	953	black	0.05	PROX1
NFE2L2	-0.191601	-0.422144	-0.438494	2.61324	0.00052455	-0.350747	954	black	0.05	NFE2L2			SEC61G	-0.214102	-0.268888	0.0565391	2.09784	2.04e-12	-0.14215	954	black	0.05	SEC61G
ZNF44	-0.331784	-0.291287	-0.428153	2.61134	0.00052586	-0.350408	955	black	0.05	ZNF44			RFC4	-0.211272	-0.0672592	-0.146691	2.09588	1.89e-12	-0.14174	955	black	0.05	RFC4
ERGIC1	-0.366256	-0.260937	-0.423876	2.61084	0.00052739	-0.350357	956	black	0.05	ERGIC1			AL121761.2	-0.127868	-0.15632	-0.140832	2.09573	1.85e-12	-0.141673	956	black	0.05	AL121761.2
EXTL2	-0.23989	-0.330651	-0.48061	2.61062	0.00052955	-0.350384	957	black	0.05	EXTL2			LINC02253	-0.137712	-0.146959	-0.140331	2.09567	1.85e-12	-0.141667	957	black	0.05	LINC02253
SELENOT	-0.470451	-0.220315	-0.359872	2.60923	0.00053291	-0.350213	958	black	0.05	SELENOT			CTPS1	-0.243403	-0.0306325	-0.151338	2.09554	1.95e-12	-0.141791	958	black	0.05	CTPS1
HES4	-0.350893	-0.344693	-0.353882	2.60701	0.00053464	-0.349823	959	black	0.05	HES4			SETX	-0.169871	-0.136096	-0.118923	2.09492	1.88e-12	-0.141629	959	black	0.05	SETX
VAMP3	-0.233973	-0.246988	-0.568319	2.60459	0.00054792	-0.34976	960	black	0.05	VAMP3			BZW1	-0.358828	0.0472783	-0.114289	2.0923	2.36e-12	-0.141946	960	black	0.05	BZW1
C19ORF24	-0.340973	-0.134848	-0.572947	2.60259	0.00055526	-0.349589	961	black	0.05	C19ORF24			CSNK1A1	-0.286066	0.0728883	-0.211659	2.08791	2.48e-12	-0.141612	961	black	0.05	CSNK1A1
CHST3	-0.464578	-0.272311	-0.31091	2.60208	0.00054825	-0.349266	962	black	0.05	CHST3			MYADM	-0.04385	0.117778	-0.500826	2.08657	3.39e-12	-0.142299	962	black	0.05	MYADM
ATIC	-0.499112	-0.129914	-0.41927	2.60191	0.00055461	-0.349432	963	black	0.05	ATIC			MSH2	-0.203757	-0.144069	-0.0755733	2.08604	2.23e-12	-0.141133	963	black	0.05	MSH2
RNF167	-0.358018	-0.328223	-0.360959	2.60105	0.00054849	-0.349067	964	black	0.05	RNF167			CCNA2	-0.235316	-0.00388	-0.184511	2.08571	2.35e-12	-0.141236	964	black	0.05	CCNA2
FADS1	-0.397146	-0.32012	-0.329364	2.59947	0.00055249	-0.348877	965	black	0.05	FADS1			GPATCH4	-0.208323	-0.0689983	-0.146015	2.08555	2.25e-12	-0.141112	965	black	0.05	GPATCH4
HLA-E	-0.344017	-0.0098238	-0.694912	2.59884	0.00057977	-0.349584	966	black	0.05	HLA-E			SSX2IP	-0.156073	-0.147601	-0.118997	2.08274	2.32e-12	-0.140891	966	black	0.05	SSX2IP
CLNS1A	-0.428739	-0.18969	-0.425714	2.59204	0.00057411	-0.348048	967	black	0.05	CLNS1A			RANBP9	-0.107482	-0.0735522	-0.24165	2.08138	2.45e-12	-0.140895	967	black	0.05	RANBP9
EGFR	-0.500674	0.106192	-0.65131	2.58879	0.00061528	-0.348597	968	black	0.05	EGFR			TRAPPC1	-0.117375	-0.196634	-0.10847	2.0813	2.4e-12	-0.140826	968	black	0.05	TRAPPC1
CEP295	-0.325902	-0.365719	-0.350451	2.5876	0.00058085	-0.347357	969	black	0.05	CEP295			AP2A2	-0.184273	-0.0713237	-0.166437	2.07859	2.53e-12	-0.140678	969	black	0.05	AP2A2
RPL19	-0.169024	-0.120908	-0.75465	2.58756	0.00060983	-0.348194	970	black	0.05	RPL19			MYO10	-0.394881	0.143471	-0.172589	2.07628	3.56e-12	-0.141333	970	black	0.05	MYO10
MTPN	-0.234258	-0.206441	-0.6021	2.58692	0.00059368	-0.3476	971	black	0.05	MTPN			SLC9A3R2	-0.148876	0.0318251	-0.304968	2.07383	3.06e-12	-0.140673	971	black	0.05	SLC9A3R2
EID3	-0.297071	-0.539511	-0.205712	2.58661	0.00059005	-0.347431	972	black	0.05	EID3			WDR37	-0.164831	-0.135052	-0.120981	2.07274	2.76e-12	-0.140288	972	black	0.05	WDR37
GALK2	-0.377511	-0.262468	-0.40176	2.58645	0.00058488	-0.347246	973	black	0.05	GALK2			ECI1	-0.137323	-0.128871	-0.154334	2.07095	2.84e-12	-0.140176	973	black	0.05	ECI1
CARD8	-0.324035	-0.376464	-0.339846	2.58306	0.00059227	-0.346782	974	black	0.05	CARD8			AZIN1	-0.207012	-0.10686	-0.10671	2.07065	2.9e-12	-0.140194	974	black	0.05	AZIN1
C19ORF48	-0.270894	-0.271573	-0.497821	2.58203	0.00059868	-0.346763	975	black	0.05	C19ORF48			DNAJB12	-0.232181	-0.0399462	-0.148647	2.07058	2.98e-12	-0.140258	975	black	0.05	DNAJB12
TUBGCP2	-0.275837	-0.300514	-0.463556	2.58139	0.00059875	-0.346635	976	black	0.05	TUBGCP2			LINC00342	-0.154763	-0.148658	-0.11673	2.06882	2.96e-12	-0.14005	976	black	0.05	LINC00342
SND1	-0.31588	-0.339716	-0.383924	2.58087	0.00059792	-0.346506	977	black	0.05	SND1			SUMO3	-0.312557	-0.0295556	-0.0785529	2.06742	3.34e-12	-0.140222	977	black	0.05	SUMO3
POLR3GL	-0.275314	-0.380545	-0.383436	2.58014	0.00060039	-0.346431	978	black	0.05	POLR3GL			MFSD10	-0.15824	-0.0922497	-0.169113	2.06555	3.15e-12	-0.139868	978	black	0.05	MFSD10
LINC00476	-0.319051	-0.364286	-0.355833	2.57998	0.00060003	-0.34639	979	black	0.05	LINC00476			ATP6V0E1	-0.0557375	-0.134646	-0.228439	2.06017	3.54e-12	-0.139607	979	black	0.05	ATP6V0E1
KTN1	-0.167833	-0.235071	-0.637345	2.57941	0.00061666	-0.34675	980	black	0.05	KTN1			GMEB1	-0.13844	-0.0935237	-0.186656	2.06005	3.47e-12	-0.13954	980	black	0.05	GMEB1
ELOVL1	-0.384345	-0.0922247	-0.562683	2.57723	0.00062044	-0.346418	981	black	0.05	ELOVL1			AAMDC	-0.0881877	-0.114943	-0.215529	2.05982	3.52e-12	-0.139553	981	black	0.05	AAMDC
SULF1	-0.326375	-0.339018	-0.372494	2.57662	0.00060867	-0.345962	982	black	0.05	SULF1			XRCC5	-0.390295	-0.0117177	-0.0180777	2.05973	4.23e-12	-0.14003	982	black	0.05	XRCC5
IL6ST	-0.247158	-0.240412	-0.549664	2.57328	0.00062477	-0.345745	983	black	0.05	IL6ST			PFN1	-0.434435	0.202009	-0.189566	2.05973	5.37e-12	-0.140664	983	black	0.05	PFN1
RPS6	-0.3225	0.0740629	-0.791901	2.57311	0.00066422	-0.34678	984	black	0.05	RPS6			HEBP2	-0.170164	-0.0232503	-0.225369	2.0593	3.65e-12	-0.139595	984	black	0.05	HEBP2
ZCCHC9	-0.281747	-0.192892	-0.562549	2.57284	0.0006274	-0.345729	985	black	0.05	ZCCHC9			HTATIP2	-0.192069	-0.111921	-0.114247	2.05795	3.6e-12	-0.139412	985	black	0.05	HTATIP2
UBE2Z	-0.366016	-0.112978	-0.55808	2.57187	0.00063307	-0.345691	986	black	0.05	UBE2Z			PLAC8	-0.102178	-0.224381	-0.0916442	2.05714	3.7e-12	-0.139401	986	black	0.05	PLAC8
CLTB	-0.563669	-0.0937595	-0.379441	2.57101	0.00063692	-0.345623	987	black	0.05	CLTB			IFT88	-0.139533	-0.14126	-0.13716	2.05678	3.64e-12	-0.139318	987	black	0.05	IFT88
WBP11	-0.181907	-0.195209	-0.659987	2.57067	0.00064233	-0.345701	988	black	0.05	WBP11			SUN1	-0.124713	-0.0580576	-0.235361	2.05625	3.8e-12	-0.139377	988	black	0.05	SUN1
DUSP5	-0.303757	-0.182914	-0.549199	2.56952	0.00063571	-0.34529	989	black	0.05	DUSP5			DDX60	-0.0860733	-0.0977278	-0.23365	2.05274	4.02e-12	-0.13915	989	black	0.05	DDX60
PSMD13	-0.481729	-0.0446316	-0.508302	2.56461	0.00065738	-0.344887	990	black	0.05	PSMD13			LAMC1	-0.115925	-0.0346454	-0.266397	2.04875	4.44e-12	-0.138989	990	black	0.05	LAMC1
SYTL5	-0.324979	-0.336066	-0.372189	2.56442	0.00064104	-0.344411	991	black	0.05	SYTL5			RFC1	-0.138344	-0.072332	-0.205551	2.04642	4.44e-12	-0.138742	991	black	0.05	RFC1
SCNM1	-0.332465	-0.353146	-0.346869	2.56247	0.00064623	-0.34416	992	black	0.05	SCNM1			MRPL35	-0.295456	-0.0426667	-0.0783517	2.04512	4.83e-12	-0.138825	992	black	0.05	MRPL35
AL121761.2	-0.349902	-0.360006	-0.321317	2.55917	0.00065543	-0.343742	993	black	0.05	AL121761.2			COPS5	-0.240595	-0.0960539	-0.0788381	2.0417	4.89e-12	-0.138496	993	black	0.05	COPS5
MRPL57	-0.511953	-0.153973	-0.365865	2.55896	0.00066415	-0.34393	994	black	0.05	MRPL57			PDE4D	-0.0653247	-0.25287	-0.0968232	2.0387	5.2e-12	-0.138339	994	black	0.05	PDE4D
OASL	-0.2296	-0.0443902	-0.759785	2.5586	0.00069264	-0.344591	995	black	0.05	OASL			RCAN1	-0.0269534	-0.0277702	-0.360989	2.03751	5.96e-12	-0.138571	995	black	0.05	RCAN1
TRIM25	-0.312415	-0.131828	-0.58624	2.55448	0.00068206	-0.343494	996	black	0.05	TRIM25			AC015912.3	-0.152242	-0.165891	-0.0961466	2.03625	5.23e-12	-0.138093	996	black	0.05	AC015912.3
PTEN	-0.289113	-0.197383	-0.543242	2.5536	0.00067932	-0.343246	997	black	0.05	PTEN			FGD6	-0.188602	-0.150408	-0.0749844	2.03432	5.46e-12	-0.137998	997	black	0.05	FGD6
STK17A	-0.478548	-0.127672	-0.422474	2.55068	0.00068864	-0.342898	998	black	0.05	STK17A			PRDX3	-0.325461	-0.0599611	-0.0291712	2.03331	6.13e-12	-0.138198	998	black	0.05	PRDX3
PPIL4	-0.391057	-0.197436	-0.439486	2.54982	0.00068611	-0.34266	999	black	0.05	PPIL4			SMIM15	-0.227436	-0.0924555	-0.0940076	2.03329	5.62e-12	-0.137966	999	black	0.05	SMIM15
DPP4	-0.321402	-0.253566	-0.452315	2.54832	0.00068883	-0.342427	1000	black	0.05	DPP4			RFX2	-0.108731	-0.195285	-0.109229	2.03034	5.83e-12	-0.137748	1000	black	0.05	RFX2
MAD2L1BP	-0.378355	-0.352928	-0.295691	2.54795	0.00068768	-0.342325	1001	black	0.05	MAD2L1BP			OFD1	-0.207014	-0.0842585	-0.121774	2.02897	6e-12	-0.137682	1001	black	0.05	OFD1
ZNF160	-0.398531	-0.310891	-0.317251	2.54713	0.00069023	-0.342224	1002	black	0.05	ZNF160			COL6A1	-0.303011	0.0282084	-0.138959	2.02856	6.68e-12	-0.13792	1002	black	0.05	COL6A1
TUT7	-0.350996	-0.283307	-0.391415	2.5446	0.00069783	-0.341906	1003	black	0.05	TUT7			ZNF92	-0.172692	-0.105779	-0.134292	2.02793	6.04e-12	-0.137587	1003	black	0.05	ZNF92
TXN	-0.261553	-0.262565	-0.501548	2.54361	0.00070507	-0.341889	1004	black	0.05	TXN			DBI	-0.214828	-0.141535	-0.0564886	2.02747	6.22e-12	-0.137617	1004	black	0.05	DBI
TALDO1	-0.495205	-0.0284943	-0.502495	2.54213	0.00072443	-0.342065	1005	black	0.05	TALDO1			BRCA1	-0.189366	-0.0672804	-0.155932	2.02638	6.28e-12	-0.137526	1005	black	0.05	BRCA1
CYB5D1	-0.336766	-0.277469	-0.41055	2.54208	0.00070569	-0.341595	1006	black	0.05	CYB5D1			WEE1	-0.0324081	-0.177623	-0.202397	2.02473	6.59e-12	-0.137476	1006	black	0.05	WEE1
TOMM22	-0.470469	-0.0639725	-0.490344	2.53928	0.00072879	-0.341595	1007	black	0.05	TOMM22			MRPS5	-0.288516	-0.0215812	-0.102469	2.02359	7.02e-12	-0.137522	1007	black	0.05	MRPS5
QKI	-0.274536	-0.219864	-0.529742	2.53919	0.00072063	-0.34138	1008	black	0.05	QKI			PSMD11	-0.360967	0.0605739	-0.112739	2.02189	8.08e-12	-0.137711	1008	black	0.05	PSMD11
ARC	-0.403954	-0.216629	-0.401673	2.53507	0.00072885	-0.340752	1009	black	0.05	ARC			PPARG	-0.180405	-0.0851044	-0.14616	2.02168	6.77e-12	-0.137223	1009	black	0.05	PPARG
GPA33	-0.329744	-0.356982	-0.334229	2.53226	0.0007344	-0.340318	1010	black	0.05	GPA33			MAST4	-0.142259	-0.0733937	-0.195761	2.02	7.01e-12	-0.137138	1010	black	0.05	MAST4
C9ORF16	-0.234606	-0.245006	-0.540977	2.52973	0.00075078	-0.340196	1011	black	0.05	C9ORF16			ARHGAP26	-0.272908	0.106518	-0.246253	2.0192	8.46e-12	-0.137547	1011	black	0.05	ARHGAP26
MTHFD2L	-0.368371	-0.382371	-0.268624	2.5279	0.00074904	-0.339789	1012	black	0.05	MTHFD2L			PURPL	-0.144338	-0.116019	-0.150412	2.01708	7.27e-12	-0.136923	1012	black	0.05	PURPL
ORMDL2	-0.445138	-0.238283	-0.335731	2.52699	0.0007539	-0.339718	1013	black	0.05	ORMDL2			DCTD	-0.276353	-0.0068224	-0.127472	2.01311	8.41e-12	-0.136882	1013	black	0.05	DCTD
RBM14	-0.375316	-0.251529	-0.39157	2.5253	0.00075787	-0.339471	1014	black	0.05	RBM14			CHD9	-0.176768	-0.140502	-0.0924042	2.01078	8.17e-12	-0.136558	1014	black	0.05	CHD9
C1ORF210	-0.37171	-0.325947	-0.320352	2.52451	0.00075897	-0.339336	1015	black	0.05	C1ORF210			TSPAN3	-0.134541	-0.0194098	-0.255801	2.00896	8.88e-12	-0.136584	1015	black	0.05	TSPAN3
NDST1	-0.291571	-0.2587	-0.467919	2.52436	0.00076285	-0.339396	1016	black	0.05	NDST1			NR2C2AP	-0.159523	-0.133203	-0.116353	2.00773	8.57e-12	-0.13636	1016	black	0.05	NR2C2AP
DHX15	-0.291758	-0.21625	-0.510388	2.52435	0.00076598	-0.339465	1017	black	0.05	DHX15			FHL1	-0.147865	-0.0045278	-0.257202	2.00771	9.15e-12	-0.136532	1017	black	0.05	FHL1
MCF2L	-0.406305	-0.304928	-0.30637	2.52331	0.00076356	-0.339201	1018	black	0.05	MCF2L			PSMB6	-0.220892	0.0199196	-0.208673	2.00756	9.27e-12	-0.136548	1018	black	0.05	PSMB6
SYNJ2BP	-0.355629	-0.21832	-0.443479	2.52236	0.00076939	-0.339143	1019	black	0.05	SYNJ2BP			FEN1	-0.235087	-0.127294	-0.0469186	2.0074	8.93e-12	-0.136433	1019	black	0.05	FEN1
SERINC1	-0.357793	-0.10491	-0.554289	2.51924	0.00079073	-0.338997	1020	black	0.05	SERINC1			BRIX1	-0.29672	-0.0678308	-0.0449622	2.00666	9.45e-12	-0.136505	1020	black	0.05	BRIX1
CCT6A	-0.447501	0.0758213	-0.647001	2.51907	0.000818	-0.33956	1021	black	0.05	CCT6A			ZNF789	-0.130122	-0.16008	-0.118344	2.00479	9.02e-12	-0.136182	1021	black	0.05	ZNF789
MRPL52	-0.328502	-0.198867	-0.488245	2.51718	0.00078876	-0.338538	1022	black	0.05	MRPL52			MRPL15	-0.270124	0.00084158	-0.139836	2.00467	9.74e-12	-0.136373	1022	black	0.05	MRPL15
TMEM33	-0.474571	-0.188297	-0.352547	2.51668	0.00079031	-0.338472	1023	black	0.05	TMEM33			PLA2G12A	-0.109773	-0.146414	-0.152285	2.00437	9.09e-12	-0.136157	1023	black	0.05	PLA2G12A
RPL34	-0.203305	-0.254134	-0.557916	2.51568	0.00079845	-0.338452	1024	black	0.05	RPL34			DUSP8	-0.171003	-0.0605333	-0.176704	2.00241	9.55e-12	-0.13608	1024	black	0.05	DUSP8
MAP1B	-0.453112	0.121228	-0.68551	2.514	0.00084585	-0.339131	1025	black	0.05	MAP1B			GGCX	-0.122644	-0.150571	-0.134523	2.00038	9.73e-12	-0.135913	1025	black	0.05	GGCX
YIPF4	-0.328085	-0.16265	-0.523471	2.51289	0.00080662	-0.338069	1026	black	0.05	YIPF4			STK4	-0.193526	-0.125981	-0.0883105	2.00034	9.84e-12	-0.135939	1026	black	0.05	STK4
M6PR	-0.264723	-0.142704	-0.607223	2.51273	0.00081484	-0.338216	1027	black	0.05	M6PR			FBXL5	-0.177364	-0.121292	-0.108864	1.99897	1e-11	-0.13584	1027	black	0.05	FBXL5
TCF3	-0.342014	-0.21698	-0.454157	2.51108	0.00080712	-0.337717	1028	black	0.05	TCF3			SNAPC1	-0.236577	-0.104707	-0.0656237	1.99437	1.12e-11	-0.135636	1028	black	0.05	SNAPC1
DDX27	-0.233254	-0.210106	-0.569148	2.50803	0.00082561	-0.337502	1029	black	0.05	DDX27			PDCD5	-0.352656	0.162808	-0.218757	1.99221	1.51e-11	-0.136202	1029	black	0.05	PDCD5
C1ORF116	-0.326478	-0.359654	-0.325386	2.50751	0.00081513	-0.337172	1030	black	0.05	C1ORF116			SNHG19	0.0172653	-0.432381	0.00678442	1.99173	1.49e-11	-0.136111	1030	black	0.05	SNHG19
BTBD10	-0.438117	-0.193133	-0.37958	2.50488	0.00082913	-0.336943	1031	black	0.05	BTBD10			AP1G2	-0.192928	-0.138538	-0.0746105	1.99061	1.17e-11	-0.135359	1031	black	0.05	AP1G2
MSN	-0.39888	0.0108798	-0.624241	2.50407	0.00085943	-0.337414	1032	black	0.05	MSN			PKMYT1	-0.235089	-0.132522	-0.0384121	1.98919	1.23e-11	-0.135341	1032	black	0.05	PKMYT1
PLEKHA5	-0.381433	-0.106687	-0.522908	2.50393	0.00084132	-0.337009	1033	black	0.05	PLEKHA5			ABRAXAS1	-0.152568	-0.155667	-0.0969077	1.9859	1.26e-11	-0.135047	1033	black	0.05	ABRAXAS1
DYNLL1	-0.35888	-0.12121	-0.530387	2.50263	0.00084513	-0.336826	1034	black	0.05	DYNLL1			SLC25A25	-0.160923	-0.125055	-0.119026	1.98524	1.27e-11	-0.135001	1034	black	0.05	SLC25A25
PES1	-0.341416	-0.331898	-0.33549	2.50042	0.00083968	-0.336268	1035	black	0.05	PES1			GPRC5C	-0.0956383	-0.167223	-0.141734	1.98284	1.33e-11	-0.134865	1035	black	0.05	GPRC5C
UROD	-0.336633	-0.365824	-0.305813	2.49898	0.00084506	-0.33609	1036	black	0.05	UROD			MRPS9	-0.124275	-0.136993	-0.143215	1.98244	1.33e-11	-0.134828	1036	black	0.05	MRPS9
ABTB1	-0.305858	-0.295391	-0.406633	2.49781	0.00085012	-0.335961	1037	black	0.05	ABTB1			PDK4	-0.110326	-0.177609	-0.116358	1.98116	1.37e-11	-0.134764	1037	black	0.05	PDK4
ENOPH1	-0.450993	-0.138376	-0.418438	2.49628	0.00086381	-0.335935	1038	black	0.05	ENOPH1			HAT1	-0.18975	-0.106174	-0.108378	1.98104	1.37e-11	-0.134767	1038	black	0.05	HAT1
CSE1L	-0.449739	-0.144244	-0.41322	2.49479	0.00086868	-0.335734	1039	black	0.05	CSE1L			TMEM38B	-0.215551	-0.0463676	-0.142407	1.98029	1.42e-11	-0.134775	1039	black	0.05	TMEM38B
ARMC1	-0.394758	-0.211283	-0.400742	2.49452	0.00086442	-0.335594	1040	black	0.05	ARMC1			KCTD20	-0.0542207	-0.134422	-0.215315	1.97838	1.47e-11	-0.134652	1040	black	0.05	KCTD20
RPP14	-0.384505	-0.290636	-0.331437	2.49447	0.00086161	-0.335526	1041	black	0.05	RPP14			CDC37	-0.165594	-0.173535	-0.064574	1.97748	1.47e-11	-0.134568	1041	black	0.05	CDC37
IREB2	-0.373135	-0.29859	-0.33385	2.49188	0.00087073	-0.335192	1042	black	0.05	IREB2			SRSF4	-0.230263	-0.0162892	-0.157351	1.97712	1.53e-11	-0.134634	1042	black	0.05	SRSF4
POM121C	-0.434427	-0.218216	-0.353127	2.49185	0.00087426	-0.335257	1043	black	0.05	POM121C			TRAM1	-0.207974	-0.126493	-0.0691952	1.97705	1.49e-11	-0.134554	1043	black	0.05	TRAM1
PTPN1	-0.305908	-0.193471	-0.506379	2.49114	0.00088116	-0.335253	1044	black	0.05	PTPN1			NSRP1	-0.0990115	-0.122384	-0.181633	1.97411	1.55e-11	-0.134343	1044	black	0.05	NSRP1
PHAX	-0.319602	-0.277426	-0.407941	2.49014	0.00087812	-0.334989	1045	black	0.05	PHAX			PITPNB	-0.169713	-0.0627623	-0.170593	1.97395	1.57e-11	-0.134356	1045	black	0.05	PITPNB
RHEB	-0.299517	-0.0011147	-0.706242	2.48893	0.00092278	-0.335625	1046	black	0.05	RHEB			GM2A	-0.107075	-0.157947	-0.137873	1.97358	1.56e-11	-0.134299	1046	black	0.05	GM2A
PACS1	-0.361307	-0.228587	-0.414659	2.48881	0.00088459	-0.334851	1047	black	0.05	PACS1			ARL6IP4	-0.111763	-0.0488941	-0.242468	1.97321	1.63e-11	-0.134375	1047	black	0.05	ARL6IP4
ATP6V1D	-0.307452	-0.198041	-0.499334	2.4888	0.00088923	-0.334942	1048	black	0.05	ATP6V1D			ATIC	-0.339941	-0.0534764	-0.0104203	1.97311	1.79e-11	-0.134612	1048	black	0.05	ATIC
TMEM43	-0.219236	-0.331971	-0.452689	2.48685	0.00089332	-0.334632	1049	black	0.05	TMEM43			MYO1C	-0.235844	-0.0130426	-0.154272	1.97286	1.66e-11	-0.134386	1049	black	0.05	MYO1C
ZW10	-0.309271	-0.310807	-0.383574	2.48682	0.00088953	-0.334551	1050	black	0.05	ZW10			TBC1D19	-0.0257538	-0.311771	-0.0658893	1.97224	1.75e-11	-0.134471	1050	black	0.05	TBC1D19
EEF1E1	-0.416314	-0.119387	-0.467009	2.48264	0.0009165	-0.334236	1051	black	0.05	EEF1E1			CMBL	-0.22653	-0.151535	-0.0247725	1.9715	1.68e-11	-0.134279	1051	black	0.05	CMBL
DIS3	-0.421394	-0.254832	-0.325414	2.48128	0.00091215	-0.33388	1052	black	0.05	DIS3			DLD	-0.215571	-0.0887307	-0.0982414	1.97086	1.66e-11	-0.134181	1052	black	0.05	DLD
HERC1	-0.377822	-0.240278	-0.382391	2.4783	0.00092346	-0.333497	1053	black	0.05	HERC1			TMEM9	-0.0760614	-0.0804578	-0.246159	1.97081	1.69e-11	-0.134226	1053	black	0.05	TMEM9
SLC52A2	-0.482408	-0.226223	-0.29196	2.47799	0.00092847	-0.33353	1054	black	0.05	SLC52A2			PTPN2	-0.203404	-0.062247	-0.136819	1.97045	1.67e-11	-0.134157	1054	black	0.05	PTPN2
TANK	-0.3167	-0.191648	-0.491891	2.47681	0.00093479	-0.333413	1055	black	0.05	TANK			UTRN	-0.161565	-0.169062	-0.0715814	1.96937	1.69e-11	-0.134069	1055	black	0.05	UTRN
NAP1L1	-0.401291	0.00710792	-0.60723	2.47605	0.00096383	-0.333805	1056	black	0.05	NAP1L1			HSBP1	-0.196925	-0.0773078	-0.127976	1.96926	1.7e-11	-0.13407	1056	black	0.05	HSBP1
ILDR2	-0.333426	-0.338932	-0.327097	2.47591	0.0009305	-0.333152	1057	black	0.05	ILDR2			SRI	-0.180548	-0.110751	-0.110772	1.96886	1.7e-11	-0.134024	1057	black	0.05	SRI
ANXA4	-0.337442	-0.131367	-0.52917	2.47003	0.00096755	-0.33266	1058	black	0.05	ANXA4			TBC1D5	-0.11065	-0.0814973	-0.209435	1.96565	1.81e-11	-0.133861	1058	black	0.05	TBC1D5
SNAPC2	-0.365255	-0.227735	-0.403211	2.46695	0.000969	-0.332067	1059	black	0.05	SNAPC2			METTL4	-0.108428	-0.136678	-0.156242	1.96506	1.8e-11	-0.133783	1059	black	0.05	METTL4
CDC42SE1	-0.285176	-0.3572	-0.35343	2.46627	0.00096933	-0.331935	1060	black	0.05	CDC42SE1			ERH	-0.226494	-0.007244	-0.167662	1.96313	1.96e-11	-0.1338	1060	black	0.05	ERH
PAM	-0.356422	-0.106335	-0.533821	2.46603	0.00098617	-0.332193	1061	black	0.05	PAM			SGO1	-0.186672	-0.0779656	-0.136348	1.96263	1.9e-11	-0.133662	1061	black	0.05	SGO1
TAF2	-0.418096	-0.171382	-0.406469	2.46573	0.00097782	-0.331982	1062	black	0.05	TAF2			B3GNTL1	-0.235374	-0.0465341	-0.119225	1.96234	1.96e-11	-0.133711	1062	black	0.05	B3GNTL1
PSMB4	-0.28598	-0.0062288	-0.704206	2.46168	0.00103266	-0.332138	1063	black	0.05	PSMB4			CDK5RAP2	0.0180232	-0.300594	-0.118906	1.96129	2.13e-11	-0.133826	1063	black	0.05	CDK5RAP2
MFAP1	-0.371731	-0.267992	-0.354326	2.46159	0.00098897	-0.33135	1064	black	0.05	MFAP1			USP1	-0.262073	-0.0834865	-0.0554586	1.96109	2.03e-11	-0.133673	1064	black	0.05	USP1
RPL39	-0.149081	-0.250532	-0.59502	2.4605	0.00101225	-0.331544	1065	black	0.05	RPL39			SMAD3	-0.142555	-0.0446638	-0.213457	1.96016	2.02e-11	-0.133558	1065	black	0.05	SMAD3
MPRIP-AS1	-0.322423	-0.366781	-0.304192	2.45998	0.00099487	-0.331132	1066	black	0.05	MPRIP-AS1			RPL15	0.00397816	-0.119988	-0.285031	1.9597	2.15e-11	-0.13368	1066	black	0.05	RPL15
TNIP1	-0.363637	-0.225335	-0.404559	2.45994	0.00099786	-0.331177	1067	black	0.05	TNIP1			POLE3	-0.348193	-0.0234028	-0.0296612	1.95849	2.32e-11	-0.133752	1067	black	0.05	POLE3
PSMB5	-0.462279	-0.176053	-0.355372	2.45977	0.00100295	-0.331234	1068	black	0.05	PSMB5			POLR2G	-0.162108	-0.207898	-0.0303712	1.95829	2.1e-11	-0.133459	1068	black	0.05	POLR2G
TEX30	-0.356958	-0.22305	-0.413073	2.45872	0.00100321	-0.331027	1069	black	0.05	TEX30			HIST2H2AC	-0.244085	-0.133817	-0.0223115	1.9567	2.19e-11	-0.133404	1069	black	0.05	HIST2H2AC
TOP2A	-0.082147	-0.376539	-0.535079	2.45832	0.00102079	-0.331255	1070	black	0.05	TOP2A			AP3B1	-0.208663	-0.0709859	-0.1202	1.95601	2.15e-11	-0.133283	1070	black	0.05	AP3B1
NCAPD3	-0.233326	-0.35687	-0.402224	2.45708	0.00100937	-0.330807	1071	black	0.05	NCAPD3			PXN	-0.303652	-0.0010481	-0.0957354	1.95585	2.33e-11	-0.133479	1071	black	0.05	PXN
HMOX1	-0.153319	-0.217482	-0.622408	2.45626	0.00103397	-0.33107	1072	black	0.05	HMOX1			SEC63	-0.115882	-0.160524	-0.123223	1.95558	2.13e-11	-0.13321	1072	black	0.05	SEC63
PCNX2	-0.330898	-0.321873	-0.339038	2.45587	0.00101171	-0.330603	1073	black	0.05	PCNX2			SS18	-0.160709	-0.0625213	-0.176076	1.95322	2.25e-11	-0.133102	1073	black	0.05	SS18
PRPF3	-0.263886	-0.323356	-0.404378	2.45513	0.00101666	-0.33054	1074	black	0.05	PRPF3			RBM39	-0.307419	0.0205366	-0.113095	1.95275	2.49e-11	-0.133326	1074	black	0.05	RBM39
OGFR	-0.312159	-0.282772	-0.396048	2.45352	0.0010229	-0.330327	1075	black	0.05	OGFR			MAPK14	-0.12322	-0.166356	-0.109418	1.95202	2.27e-11	-0.132998	1075	black	0.05	MAPK14
EIF4ENIF1	-0.29927	-0.372145	-0.318147	2.44991	0.00103765	-0.329854	1076	black	0.05	EIF4ENIF1			ERF	-0.223547	-0.0800688	-0.0953346	1.95083	2.37e-11	-0.132984	1076	black	0.05	ERF
SERPINH1	-0.264946	-0.109391	-0.615263	2.44669	0.00107681	-0.329867	1077	black	0.05	SERPINH1			RNASEH1	-0.227085	-0.052252	-0.119651	1.95075	2.39e-11	-0.132996	1077	black	0.05	RNASEH1
PTPN2	-0.368259	-0.189886	-0.430287	2.44623	0.00105904	-0.329477	1078	black	0.05	PTPN2			SPRY4	-0.0445552	-0.0116709	-0.342253	1.94345	3e-11	-0.132826	1078	black	0.05	SPRY4
PRCC	-0.38129	-0.145849	-0.461149	2.44529	0.00106755	-0.329429	1079	black	0.05	PRCC			EIF2S3	-0.12556	-0.115543	-0.155852	1.94084	2.75e-11	-0.132318	1079	black	0.05	EIF2S3
FKBP9	-0.313571	-0.273403	-0.400613	2.44459	0.00106194	-0.329195	1080	black	0.05	FKBP9			CENPN	-0.0816225	-0.249745	-0.0657568	1.94001	2.91e-11	-0.132375	1080	black	0.05	CENPN
EPAS1	-0.300134	-0.357057	-0.330028	2.4438	0.00106413	-0.329073	1081	black	0.05	EPAS1			ATL3	-0.223604	-0.082668	-0.0903173	1.93779	2.97e-11	-0.132196	1081	black	0.05	ATL3
RPS24	-0.228739	-0.117958	-0.641428	2.44238	0.00109975	-0.329375	1082	black	0.05	RPS24			POR	-0.196774	-0.0434971	-0.156213	1.93721	3e-11	-0.132161	1082	black	0.05	POR
TSPAN5	-0.340139	-0.200704	-0.445725	2.44137	0.00108047	-0.328856	1083	black	0.05	TSPAN5			STK32C	-0.0909207	-0.264187	-0.0414042	1.93606	3.16e-11	-0.132171	1083	black	0.05	STK32C
KRI1	-0.289397	-0.262144	-0.434586	2.44055	0.00108164	-0.328709	1084	black	0.05	KRI1			CCNT1	-0.166021	-0.0805646	-0.149516	1.93585	3.02e-11	-0.132034	1084	black	0.05	CCNT1
RPSA	-0.292421	0.0611596	-0.757813	2.44021	0.00114685	-0.329691	1085	black	0.05	RPSA			ID3	-0.0310863	-0.184911	-0.180175	1.93526	3.12e-11	-0.132058	1085	black	0.05	ID3
TAGLN	0.0300273	-1.0565	0.0338312	2.43824	0.00125172	-0.330879	1086	black	0.05	TAGLN			MAP2K4	-0.207846	-0.0268847	-0.16147	1.9352	3.14e-11	-0.132067	1086	black	0.05	MAP2K4
HNMT	-0.275276	-0.192192	-0.517431	2.43632	0.00110869	-0.328299	1087	black	0.05	HNMT			TCEAL4	-0.229519	-0.10442	-0.0622003	1.93508	3.13e-11	-0.132046	1087	black	0.05	TCEAL4
TTC37	-0.311188	-0.18439	-0.489217	2.43631	0.00110672	-0.328265	1088	black	0.05	TTC37			GALE	-0.206484	-0.01238	-0.17712	1.93363	3.26e-11	-0.131995	1088	black	0.05	GALE
CEP55	-0.472977	-0.0201073	-0.491797	2.43413	0.00113601	-0.328294	1089	black	0.05	CEP55			H3F3A	-0.0952625	-0.064555	-0.235969	1.933	3.26e-11	-0.131929	1089	black	0.05	H3F3A
EIF2S3	-0.366699	-0.218639	-0.397219	2.43116	0.00112481	-0.327519	1090	black	0.05	EIF2S3			GDE1	-0.0982061	-0.132413	-0.16478	1.93214	3.21e-11	-0.1318	1090	black	0.05	GDE1
GPSM1	-0.369081	-0.309145	-0.303159	2.42848	0.00113423	-0.327128	1091	black	0.05	GPSM1			HNRNPH1	-0.197329	-0.0341841	-0.163946	1.93136	3.34e-11	-0.13182	1091	black	0.05	HNRNPH1
PABPC1	-0.105369	-0.0030128	-0.877027	2.42767	0.00123308	-0.32847	1092	black	0.05	PABPC1			NBN	-0.276386	-0.0655936	-0.0536791	1.931	3.48e-11	-0.131886	1092	black	0.05	NBN
NDUFV2	-0.239188	-0.143102	-0.599464	2.42662	0.00116626	-0.327251	1093	black	0.05	NDUFV2			ADAP1	-0.18447	-0.102238	-0.108342	1.93004	3.35e-11	-0.131683	1093	black	0.05	ADAP1
CTSA	-0.269834	-0.427499	-0.283064	2.42558	0.00115057	-0.326799	1094	black	0.05	CTSA			WASF2	-0.113494	-0.0730459	-0.208551	1.92978	3.4e-11	-0.131697	1094	black	0.05	WASF2
C8ORF59	-0.257726	-0.286071	-0.436581	2.42545	0.00115184	-0.326793	1095	black	0.05	C8ORF59			UBXN2A	-0.17864	-0.116539	-0.099075	1.92571	3.6e-11	-0.131418	1095	black	0.05	UBXN2A
EIF4G2	-0.444759	0.0823616	-0.619889	2.42423	0.00120975	-0.327429	1096	black	0.05	EIF4G2			ATP2C1	-0.247115	-0.0576808	-0.0894952	1.92442	3.81e-11	-0.131431	1096	black	0.05	ATP2C1
RAC1	-0.229141	0.0421798	-0.795605	2.42252	0.00123947	-0.327522	1097	black	0.05	RAC1			CREBZF	-0.102875	-0.115121	-0.176014	1.92441	3.68e-11	-0.131337	1097	black	0.05	CREBZF
TSPAN3	-0.264528	-0.184878	-0.530037	2.42182	0.00117901	-0.326481	1098	black	0.05	TSPAN3			PYURF	-0.201939	-0.028132	-0.164136	1.92429	3.79e-11	-0.131402	1098	black	0.05	PYURF
TMED4	-0.310418	-0.100201	-0.569056	2.42131	0.00119096	-0.326558	1099	black	0.05	TMED4			MOCS2	-0.225817	-0.0565759	-0.111693	1.92378	3.81e-11	-0.131362	1099	black	0.05	MOCS2
ORC4	-0.408959	-0.131608	-0.438256	2.4204	0.00118428	-0.326274	1100	black	0.05	ORC4			ARL13B	-0.229057	-0.1159	-0.0489561	1.92268	3.9e-11	-0.131304	1100	black	0.05	ARL13B
SORD	-0.488989	-0.207921	-0.278073	2.4107	0.00122956	-0.324994	1101	black	0.05	SORD			UFM1	-0.223899	-0.0876769	-0.082271	1.92264	3.87e-11	-0.131282	1101	black	0.05	UFM1
MLPH	-0.295483	-0.213802	-0.465494	2.41041	0.0012289	-0.324926	1102	black	0.05	MLPH			RND1	-0.0974184	-0.142697	-0.153143	1.92037	3.94e-11	-0.131086	1102	black	0.05	RND1
NOP58	-0.491495	-0.0226248	-0.461092	2.40894	0.00125932	-0.325071	1103	black	0.05	NOP58			RPF1	-0.192482	-0.0455672	-0.155334	1.92019	4.03e-11	-0.131128	1103	black	0.05	RPF1
DHCR7	-0.322739	-0.314132	-0.336879	2.40853	0.00123137	-0.324584	1104	black	0.05	DHCR7			MTFR1L	-0.104722	-0.0951108	-0.193422	1.91999	4e-11	-0.131085	1104	black	0.05	MTFR1L
PYCR1	-0.499084	-0.0994824	-0.375693	2.40779	0.00125341	-0.324753	1105	black	0.05	PYCR1			DIDO1	-0.136332	-0.153649	-0.10316	1.91976	3.98e-11	-0.131047	1105	black	0.05	DIDO1
ZNF506	-0.279423	-0.33145	-0.362156	2.40656	0.00124216	-0.324343	1106	black	0.05	ZNF506			CRK	-0.109783	-0.0637747	-0.219372	1.91759	4.23e-11	-0.130976	1106	black	0.05	CRK
FBXL17	-0.287036	-0.342735	-0.342937	2.40575	0.00124598	-0.324236	1107	black	0.05	FBXL17			THRAP3	-0.288731	-0.0247169	-0.079843	1.9173	4.48e-11	-0.131097	1107	black	0.05	THRAP3
DCTD	-0.447059	-0.110075	-0.415717	2.40446	0.00126753	-0.324284	1108	black	0.05	DCTD			UBL3	-0.0928921	-0.144158	-0.15554	1.91665	4.21e-11	-0.130863	1108	black	0.05	UBL3
CD2BP2	-0.285813	-0.178704	-0.508096	2.40415	0.00126626	-0.324205	1109	black	0.05	CD2BP2			2025-09-10	-0.224828	-0.124845	-0.043124	1.91653	4.34e-11	-0.130933	1109	black	0.05	2025-09-10
SNX24	-0.302495	-0.295374	-0.373689	2.4027	0.00126216	-0.323853	1110	black	0.05	SNX24			NUDT14	-0.131731	-0.17325	-0.0875943	1.91643	4.24e-11	-0.130858	1110	black	0.05	NUDT14
AC073111.5	-0.32037	-0.314398	-0.336694	2.40253	0.00126226	-0.323821	1111	black	0.05	AC073111.5			MNAT1	-0.189192	-0.0446936	-0.15868	1.91568	4.36e-11	-0.130855	1111	black	0.05	MNAT1
NF2	-0.47583	-0.20599	-0.288479	2.39854	0.00129176	-0.323433	1112	black	0.05	NF2			CKAP5	-0.140307	-0.0317738	-0.220358	1.91443	4.51e-11	-0.130813	1112	black	0.05	CKAP5
RXRB	-0.225975	-0.339198	-0.404573	2.39764	0.00129164	-0.323249	1113	black	0.05	RXRB			LYAR	-0.283648	0.0287412	-0.137966	1.91413	4.83e-11	-0.130958	1113	black	0.05	LYAR
TNFAIP1	-0.383758	-0.223559	-0.362132	2.39689	0.00129536	-0.32315	1114	black	0.05	TNFAIP1			CCT8	-0.313389	-0.0460551	-0.033425	1.914	4.85e-11	-0.130956	1114	black	0.05	CCT8
HSCB	-0.290432	-0.303047	-0.375327	2.39547	0.00130047	-0.322935	1115	black	0.05	HSCB			HIBCH	-0.183278	-0.122115	-0.086719	1.91379	4.45e-11	-0.130704	1115	black	0.05	HIBCH
PTPRR	-0.345832	-0.278117	-0.344487	2.39453	0.00130523	-0.322812	1116	black	0.05	PTPRR			MLF2	-0.153209	-0.0591781	-0.179634	1.913	4.54e-11	-0.130674	1116	black	0.05	MLF2
AC020916.1	-0.341959	-0.197019	-0.429619	2.39435	0.00131186	-0.322866	1117	black	0.05	AC020916.1			SNF8	-0.21671	-0.11577	-0.0596039	1.91294	4.59e-11	-0.130695	1117	black	0.05	SNF8
RAD18	-0.276229	-0.315932	-0.376133	2.39411	0.00130798	-0.322765	1118	black	0.05	RAD18			ADGRG6	-0.157589	-0.139411	-0.0946381	1.9114	4.61e-11	-0.130546	1118	black	0.05	ADGRG6
WFDC3	-0.397398	-0.386264	-0.183818	2.39139	0.00132824	-0.322493	1119	black	0.05	WFDC3			G3BP1	-0.241579	0.00548751	-0.155793	1.9102	4.99e-11	-0.130628	1119	black	0.05	G3BP1
DEAF1	-0.248567	-0.292026	-0.426081	2.38957	0.00133549	-0.322225	1120	black	0.05	DEAF1			YWHAB	-0.365187	0.103207	-0.130861	1.90867	5.99e-11	-0.130947	1120	black	0.05	YWHAB
PKP2	-0.300194	-0.224029	-0.442501	2.38951	0.00133752	-0.322241	1121	black	0.05	PKP2			SUZ12	-0.202267	-0.114836	-0.0740845	1.90835	4.93e-11	-0.130396	1121	black	0.05	SUZ12
TK1	-0.349861	-0.172554	-0.444202	2.3889	0.00134404	-0.322206	1122	black	0.05	TK1			SMPD4	-0.164149	-0.12696	-0.0999633	1.90829	4.87e-11	-0.130357	1122	black	0.05	SMPD4
ALDH7A1	-0.299968	-0.274786	-0.390786	2.38683	0.00134834	-0.321846	1123	black	0.05	ALDH7A1			CIP2A	-0.269991	0.00715738	-0.128678	1.90754	5.3e-11	-0.130504	1123	black	0.05	CIP2A
IRAK4	-0.325653	-0.283523	-0.355169	2.38382	0.00136399	-0.321449	1124	black	0.05	IRAK4			AGPS	-0.188697	-0.150885	-0.0514283	1.90724	5.04e-11	-0.130337	1124	black	0.05	AGPS
IL17RE	-0.304767	-0.30886	-0.350632	2.38363	0.00136477	-0.32142	1125	black	0.05	IL17RE			SLC25A39	-0.149198	-0.0705888	-0.171064	1.90676	5.04e-11	-0.130284	1125	black	0.05	SLC25A39
PTMS	-0.238159	-0.226479	-0.50004	2.38358	0.00137611	-0.321559	1126	black	0.05	PTMS			ESCO2	-0.167416	-0.158896	-0.0644768	1.90633	5.08e-11	-0.130263	1126	black	0.05	ESCO2
CDC42EP5	-0.315644	-0.324188	-0.324046	2.38266	0.00136994	-0.321292	1127	black	0.05	CDC42EP5			AKR7A2	-0.158748	-0.116223	-0.115553	1.90534	5.12e-11	-0.130175	1127	black	0.05	AKR7A2
HNRNPF	-0.460564	0.00860262	-0.513379	2.38243	0.00141086	-0.32178	1128	black	0.05	HNRNPF			KIF14	-0.187503	-0.0220615	-0.1807	1.90248	5.56e-11	-0.130088	1128	black	0.05	KIF14
GCNT2	-0.366824	-0.205955	-0.391189	2.3824	0.00137621	-0.321323	1129	black	0.05	GCNT2			PBDC1	-0.22443	-0.0727173	-0.0929574	1.90195	5.56e-11	-0.130035	1129	black	0.05	PBDC1
TNS1	-0.314008	-0.334435	-0.314406	2.37995	0.00138531	-0.320949	1130	black	0.05	TNS1			RPL39L	-0.204872	-0.139618	-0.0455807	1.90182	5.57e-11	-0.130023	1130	black	0.05	RPL39L
SLC10A3	-0.364748	-0.229159	-0.369001	2.37981	0.00138911	-0.320969	1131	black	0.05	SLC10A3			CCT3	-0.292687	-0.0519197	-0.0457195	1.9009	5.97e-11	-0.130109	1131	black	0.05	CCT3
MNAT1	-0.295902	-0.0657726	-0.601723	2.37785	0.0014325	-0.321132	1132	black	0.05	MNAT1			TLCD2	-0.180176	-0.179323	-0.0303002	1.90015	5.76e-11	-0.129933	1132	black	0.05	TLCD2
KMT2A	-0.28961	-0.203698	-0.468929	2.37746	0.00140837	-0.320746	1133	black	0.05	KMT2A			PPP3R1	-0.201389	-0.046112	-0.142232	1.90001	5.74e-11	-0.129911	1133	black	0.05	PPP3R1
GPAT3	-0.618842	-0.203545	-0.140246	2.37608	0.0014406	-0.320877	1134	black	0.05	GPAT3			SP140L	-0.128051	-0.10419	-0.157184	1.89925	5.69e-11	-0.129808	1134	black	0.05	SP140L
CCT4	-0.361598	0.0186918	-0.620223	2.37563	0.00146099	-0.321043	1135	black	0.05	CCT4			N4BP2	-0.219264	-0.0893067	-0.0808662	1.89839	5.9e-11	-0.129812	1135	black	0.05	N4BP2
UTP14A	-0.314406	-0.251155	-0.3955	2.37502	0.00141617	-0.320354	1136	black	0.05	UTP14A			SEL1L	-0.173733	-0.0957646	-0.119703	1.89786	5.85e-11	-0.129734	1136	black	0.05	SEL1L
B3GALT6	-0.310443	-0.268107	-0.382346	2.37468	0.00141722	-0.320299	1137	black	0.05	B3GALT6			ODF2L	-0.143948	-0.15725	-0.087867	1.89716	5.92e-11	-0.129689	1137	black	0.05	ODF2L
AOC1	-0.320399	-0.323643	-0.314172	2.36781	0.00145606	-0.319405	1138	black	0.05	AOC1			SOCS7	-0.135139	-0.132923	-0.120837	1.89646	5.96e-11	-0.129633	1138	black	0.05	SOCS7
PUM1	-0.363812	-0.172442	-0.42065	2.36355	0.00149028	-0.318968	1139	black	0.05	PUM1			CARD6	-0.128405	-0.141832	-0.118533	1.89574	6.04e-11	-0.12959	1139	black	0.05	CARD6
THOC6	-0.275834	-0.267195	-0.413625	2.3634	0.00148608	-0.318885	1140	black	0.05	THOC6			PSMC4	-0.230075	-0.0018088	-0.157217	1.89523	6.43e-11	-0.1297	1140	black	0.05	PSMC4
CLDND1	-0.297044	-0.283233	-0.376268	2.36331	0.00148442	-0.318848	1141	black	0.05	CLDND1			GNG12	-0.182701	-0.0941216	-0.111452	1.89265	6.43e-11	-0.129425	1141	black	0.05	GNG12
SPIRE2	-0.280439	-0.343759	-0.331627	2.36149	0.00149482	-0.318608	1142	black	0.05	SPIRE2			HMGCS2	-0.129528	-0.133799	-0.124765	1.89202	6.44e-11	-0.129364	1142	black	0.05	HMGCS2
ARPC5L	-0.313808	-0.118561	-0.523939	2.36081	0.00151958	-0.318769	1143	black	0.05	ARPC5L			VTI1B	-0.228188	-0.140502	-0.0193877	1.89004	6.96e-11	-0.129359	1143	black	0.05	VTI1B
LEPROT	-0.18763	-0.329487	-0.438069	2.35911	0.00151706	-0.318396	1144	black	0.05	LEPROT			DIO3OS	-0.0445347	-0.287222	-0.0562151	1.88812	7.42e-11	-0.129324	1144	black	0.05	DIO3OS
PDLIM1	-0.222029	-0.213092	-0.519914	2.35799	0.00153165	-0.318345	1145	black	0.05	PDLIM1			RPRD1A	-0.144011	-0.102488	-0.14081	1.88761	6.97e-11	-0.129103	1145	black	0.05	RPRD1A
NUDT14	-0.431396	-0.230984	-0.291811	2.35675	0.00152903	-0.318064	1146	black	0.05	NUDT14			H1F0	-0.211976	0.00462792	-0.180363	1.88756	7.35e-11	-0.129237	1146	black	0.05	H1F0
RPL7A	-0.219467	-0.0157961	-0.720397	2.35473	0.00160613	-0.318553	1147	black	0.05	RPL7A			SMAD1	-0.142682	-0.0949405	-0.149499	1.88652	7.12e-11	-0.129041	1147	black	0.05	SMAD1
STK40	-0.37214	-0.323276	-0.257833	2.35464	0.00153851	-0.317749	1148	black	0.05	STK40			NDC80	-0.0910223	-0.0967112	-0.199147	1.8847	7.43e-11	-0.12896	1148	black	0.05	NDC80
ETF1	-0.394066	-0.058177	-0.501524	2.35356	0.00157188	-0.317922	1149	black	0.05	ETF1			EXT1	-0.21524	0.00613758	-0.177648	1.88221	8.08e-11	-0.128917	1149	black	0.05	EXT1
PIK3C2B	-0.280832	-0.368397	-0.303541	2.35344	0.0015454	-0.31759	1150	black	0.05	PIK3C2B			SMS	-0.571725	0.332252	-0.15297	1.88112	1.7e-10	-0.130814	1150	black	0.05	SMS
EHD4	-0.236366	-0.108784	-0.607667	2.3504	0.00159959	-0.317605	1151	black	0.05	EHD4			FBP1	-0.555908	0.0885173	0.0771158	1.8808	1.32e-10	-0.130092	1151	black	0.05	FBP1
RFX2	-0.402093	-0.260786	-0.288529	2.3497	0.00157113	-0.317136	1152	black	0.05	RFX2			EIF3D	-0.239545	-0.0691643	-0.0775182	1.88015	8.22e-11	-0.128743	1152	black	0.05	EIF3D
VGLL4	-0.308698	-0.332473	-0.309696	2.34854	0.00157565	-0.316956	1153	black	0.05	VGLL4			E2F8	-0.182018	-0.0972589	-0.106572	1.87928	8.11e-11	-0.128616	1153	black	0.05	E2F8
EIF5B	-0.308841	-0.185327	-0.456687	2.34763	0.00159138	-0.316952	1154	black	0.05	EIF5B			ECPAS	-0.2091	-0.0212988	-0.155361	1.87755	8.6e-11	-0.128586	1154	black	0.05	ECPAS
MOB4	-0.340547	-0.185768	-0.424359	2.34734	0.0015912	-0.316891	1155	black	0.05	MOB4			RAD21	-0.332921	0.0517261	-0.105312	1.87686	9.71e-11	-0.128836	1155	black	0.05	RAD21
EMC7	-0.455261	-0.137371	-0.358235	2.34727	0.00159808	-0.316956	1156	black	0.05	EMC7			WDR33	-0.13512	-0.146776	-0.10341	1.87657	8.45e-11	-0.128436	1156	black	0.05	WDR33
ZBTB6	-0.310055	-0.339514	-0.300566	2.34662	0.00158823	-0.316712	1157	black	0.05	ZBTB6			AURKA	-0.159214	0.0259241	-0.25253	1.87604	9.21e-11	-0.128607	1157	black	0.05	AURKA
JUP	-0.146022	-0.445793	-0.358374	2.34563	0.00160731	-0.31673	1158	black	0.05	JUP			HOXB6	-0.111196	-0.126061	-0.147468	1.87339	8.93e-11	-0.128242	1158	black	0.05	HOXB6
KIAA0355	-0.272966	-0.280371	-0.396339	2.3452	0.00159981	-0.316559	1159	black	0.05	KIAA0355			TMEM123	-0.17394	-0.113137	-0.0975137	1.87242	9.13e-11	-0.128197	1159	black	0.05	TMEM123
PODXL	-0.0776663	-0.0062501	-0.869598	2.3444	0.00173054	-0.317838	1160	black	0.05	PODXL			REL	-0.0068103	-0.183953	-0.193991	1.87171	9.59e-11	-0.128251	1160	black	0.05	REL
TCEAL9	-0.132479	-0.294711	-0.522529	2.34369	0.00162807	-0.316573	1161	black	0.05	TCEAL9			ERAP2	-0.155922	0.0265655	-0.255406	1.87016	1.02e-10	-0.128254	1161	black	0.05	ERAP2
MBOAT2	-0.330749	-0.040894	-0.578397	2.34289	0.00165218	-0.31668	1162	black	0.05	MBOAT2			ZMIZ2	-0.216285	-0.0525201	-0.115139	1.86797	1.01e-10	-0.127981	1162	black	0.05	ZMIZ2
SPPL3	-0.375628	-0.218487	-0.35403	2.34107	0.00162837	-0.316049	1163	black	0.05	SPPL3			AMN	-0.1219	-0.140859	-0.120881	1.86744	9.9e-11	-0.12788	1163	black	0.05	AMN
EDF1	-0.317792	0.0222843	-0.654268	2.34017	0.00169419	-0.316592	1164	black	0.05	EDF1			OLA1	-0.245026	0.0305124	-0.169491	1.86602	1.1e-10	-0.128002	1164	black	0.05	OLA1
NR2C2	-0.316663	-0.215329	-0.4155	2.33922	0.00164221	-0.31583	1165	black	0.05	NR2C2			RPL18	0.12512	-0.131025	-0.378968	1.86346	1.35e-10	-0.128291	1165	black	0.05	RPL18
PSME3	-0.443532	-0.0862163	-0.417644	2.33753	0.00167014	-0.315798	1166	black	0.05	PSME3			RRS1	-0.165357	-0.101636	-0.115921	1.86326	1.07e-10	-0.127638	1166	black	0.05	RRS1
KLF10	-0.225615	-0.408726	-0.312128	2.33662	0.0016588	-0.31549	1167	black	0.05	KLF10			COMMD3	-0.105707	-0.123574	-0.15335	1.86179	1.09e-10	-0.127544	1167	black	0.05	COMMD3
THY1	0.00458364	-0.004762	-0.951504	2.33618	0.00183182	-0.317228	1168	black	0.05	THY1			ATP5MC1	-0.143523	-0.192165	-0.0467891	1.86011	1.15e-10	-0.127492	1168	black	0.05	ATP5MC1
DTX2	-0.242528	-0.320505	-0.382562	2.3345	0.00167125	-0.315199	1169	black	0.05	DTX2			TCF7L2	-0.0924401	-0.108079	-0.181699	1.85923	1.15e-10	-0.127406	1169	black	0.05	TCF7L2
ADGRF1	-0.467102	-0.220648	-0.258008	2.33431	0.00167969	-0.315253	1170	black	0.05	ADGRF1			DNAJC3	-0.234461	-0.0674756	-0.0802451	1.85795	1.21e-10	-0.127394	1170	black	0.05	DNAJC3
EMD	-0.401083	-0.158355	-0.386132	2.33378	0.00168383	-0.31519	1171	black	0.05	EMD			PAICS	-0.238585	-0.104292	-0.0393401	1.85785	1.22e-10	-0.127406	1171	black	0.05	PAICS
PRDX6	-0.169147	-0.144252	-0.63292	2.33299	0.00172191	-0.31544	1172	black	0.05	PRDX6			PPFIA1	-0.331294	0.0364575	-0.0879286	1.8567	1.37e-10	-0.127588	1172	black	0.05	PPFIA1
C1ORF226	-0.303269	-0.331327	-0.310188	2.3326	0.0016816	-0.314928	1173	black	0.05	C1ORF226			BCL2L1	-0.260888	-0.0976903	-0.0233503	1.85551	1.29e-10	-0.12731	1173	black	0.05	BCL2L1
SERF2	-0.389184	-0.172433	-0.382939	2.33128	0.00169916	-0.314852	1174	black	0.05	SERF2			DNAJC21	-0.229613	-0.0138759	-0.138326	1.8554	1.28e-10	-0.127272	1174	black	0.05	DNAJC21
GNAS	-0.167867	-0.110265	-0.667438	2.33016	0.00175233	-0.31519	1175	black	0.05	GNAS			NELFCD	-0.178532	-0.0172359	-0.185875	1.85489	1.28e-10	-0.127214	1175	black	0.05	NELFCD
VPS4B	-0.347564	-0.127628	-0.469075	2.32981	0.00171779	-0.314755	1176	black	0.05	VPS4B			SEC14L1	-0.259144	-0.0542858	-0.0682391	1.85436	1.31e-10	-0.127223	1176	black	0.05	SEC14L1
HIST2H2AC	-0.340289	-0.178196	-0.425356	2.32938	0.00171267	-0.314614	1177	black	0.05	HIST2H2AC			ERICH1	-0.0681453	-0.134003	-0.178986	1.85311	1.29e-10	-0.127045	1177	black	0.05	ERICH1
RBM17	-0.353717	-0.087989	-0.502638	2.32933	0.00172928	-0.314781	1178	black	0.05	RBM17			DLGAP5	-0.0394952	-0.204325	-0.137423	1.85307	1.31e-10	-0.127081	1178	black	0.05	DLGAP5
UBE2F	-0.399414	-0.190123	-0.353739	2.32807	0.00171968	-0.314425	1179	black	0.05	UBE2F			ZFAND1	-0.124622	-0.066587	-0.189908	1.85289	1.29e-10	-0.127039	1179	black	0.05	ZFAND1
BAX	-0.349032	-0.254039	-0.339181	2.32584	0.00172994	-0.314084	1180	black	0.05	BAX			TLNRD1	-0.169549	-0.0068262	-0.204609	1.85092	1.38e-10	-0.126995	1180	black	0.05	TLNRD1
RER1	-0.364183	-0.0932864	-0.485161	2.32503	0.0017575	-0.31421	1181	black	0.05	RER1			PSMA3	-0.244441	-0.121591	-0.0148983	1.85028	1.4e-10	-0.126977	1181	black	0.05	PSMA3
SIKE1	-0.346731	-0.217295	-0.377266	2.32311	0.00175188	-0.313764	1182	black	0.05	SIKE1			ASNS	-0.19096	-0.0278464	-0.16178	1.84933	1.4e-10	-0.126862	1182	black	0.05	ASNS
SSBP3	-0.251835	-0.271877	-0.417518	2.3229	0.00175392	-0.313744	1183	black	0.05	SSBP3			TRAPPC6A	0.0267086	-0.277125	-0.130253	1.84717	1.54e-10	-0.12689	1183	black	0.05	TRAPPC6A
AC002467.1	-0.323464	-0.287047	-0.330161	2.32181	0.00175727	-0.313558	1184	black	0.05	AC002467.1			ANAPC5	-0.0924052	-0.155211	-0.132132	1.84581	1.45e-10	-0.126583	1184	black	0.05	ANAPC5
FAM201A	-0.300398	-0.321161	-0.318733	2.32083	0.00176402	-0.313431	1185	black	0.05	FAM201A			PSMG2	-0.141067	-0.105064	-0.133559	1.84561	1.45e-10	-0.126564	1185	black	0.05	PSMG2
SMIM37	-0.492552	-0.0677523	-0.380736	2.32047	0.00179519	-0.31368	1186	black	0.05	SMIM37			NOC4L	-0.207428	-0.0437665	-0.128668	1.84549	1.49e-10	-0.126621	1186	black	0.05	NOC4L
MPP5	-0.320436	-0.141583	-0.478303	2.31956	0.0017899	-0.313441	1187	black	0.05	MPP5			RNF40	-0.159199	-0.0832265	-0.137217	1.84514	1.47e-10	-0.126548	1187	black	0.05	RNF40
TMCC1	-0.244794	-0.390791	-0.304294	2.31949	0.00177674	-0.313293	1188	black	0.05	TMCC1			RDX	-0.237128	-0.0612813	-0.0814342	1.84495	1.52e-10	-0.126615	1188	black	0.05	RDX
PAIP2	-0.434679	-0.12089	-0.384675	2.31935	0.00179145	-0.313415	1189	black	0.05	PAIP2			CLTC	-0.161943	-0.120639	-0.0967883	1.84372	1.5e-10	-0.126457	1189	black	0.05	CLTC
AC027020.2	-0.293134	-0.332693	-0.313565	2.31846	0.00178126	-0.313131	1190	black	0.05	AC027020.2			CPSF3	-0.155886	-0.125338	-0.0981277	1.84365	1.5e-10	-0.12645	1190	black	0.05	CPSF3
SPATA20	-0.232974	-0.46418	-0.242453	2.31822	0.00179294	-0.313202	1191	black	0.05	SPATA20			CCL5	-0.0150534	0.0219314	-0.387747	1.84353	1.83e-10	-0.126956	1191	black	0.05	CCL5
SELENOH	-0.264998	-0.109541	-0.565227	2.31689	0.00182457	-0.313255	1192	black	0.05	SELENOH			FLNB	-0.199448	0.0663833	-0.247055	1.84323	1.68e-10	-0.126706	1192	black	0.05	FLNB
HIGD2A	-0.201773	-0.295772	-0.440515	2.31429	0.00182013	-0.312686	1193	black	0.05	HIGD2A			MRPL1	-0.201107	-0.0746066	-0.103619	1.84295	1.54e-10	-0.126444	1193	black	0.05	MRPL1
SYS1	-0.305306	-0.181483	-0.450531	2.31218	0.00183799	-0.31244	1194	black	0.05	SYS1			PTRH2	-0.238833	-0.0726932	-0.0679172	1.84271	1.58e-10	-0.126481	1194	black	0.05	PTRH2
PDK1	-0.40051	-0.262676	-0.273432	2.31093	0.00183991	-0.312206	1195	black	0.05	PDK1			DPY30	-0.0895391	-0.130735	-0.15746	1.83468	1.76e-10	-0.125912	1195	black	0.05	DPY30
CDC37L1	-0.353356	-0.21621	-0.366628	2.30976	0.00184925	-0.312065	1196	black	0.05	CDC37L1			KNL1	-0.161185	-0.13012	-0.0863949	1.83444	1.77e-10	-0.1259	1196	black	0.05	KNL1
MPZL3	-0.289301	-0.298013	-0.34801	2.30776	0.00186065	-0.311775	1197	black	0.05	MPZL3			UBE2T	-0.237717	-0.0826325	-0.0575419	1.83414	1.83e-10	-0.125964	1197	black	0.05	UBE2T
DESI2	-0.307728	-0.146933	-0.481061	2.30753	0.00187904	-0.311908	1198	black	0.05	DESI2			TRIML2	-0.0207494	-0.25097	-0.106203	1.83364	1.88e-10	-0.125974	1198	black	0.05	TRIML2
IMMP2L	-0.278365	-0.347066	-0.309066	2.30559	0.00187722	-0.311499	1199	black	0.05	IMMP2L			SLC38A1	-0.333483	0.0834401	-0.128669	1.83299	2.13e-10	-0.126237	1199	black	0.05	SLC38A1
ANXA1	-0.637495	0.193938	-0.492955	2.30157	0.00203407	-0.312171	1200	black	0.05	ANXA1			ZFYVE19	-0.0408773	-0.260672	-0.0760358	1.83172	1.94e-10	-0.125862	1200	black	0.05	ZFYVE19
PCNP	-0.220842	-0.291403	-0.420853	2.30149	0.00191437	-0.311033	1201	black	0.05	PCNP			BTBD3	-0.107518	-0.0689865	-0.200772	1.83158	1.88e-10	-0.125759	1201	black	0.05	BTBD3
SAFB2	-0.4682	-0.0716016	-0.392344	2.29738	0.00196825	-0.310715	1202	black	0.05	SAFB2			TCEAL9	-0.197088	-0.144959	-0.035151	1.83077	1.92e-10	-0.125733	1202	black	0.05	TCEAL9
HSBP1	-0.288263	-0.245178	-0.397427	2.29584	0.00195596	-0.310289	1203	black	0.05	HSBP1			NRARP	-0.125593	-0.074111	-0.177134	1.82948	1.94e-10	-0.125613	1203	black	0.05	NRARP
BAZ2B	-0.294843	-0.226386	-0.409463	2.29527	0.00196206	-0.310231	1204	black	0.05	BAZ2B			LMBR1	-0.101934	-0.066947	-0.207228	1.82501	2.12e-10	-0.125369	1204	black	0.05	LMBR1
TMTC4	-0.234184	-0.364888	-0.330488	2.29249	0.00198164	-0.309854	1205	black	0.05	TMTC4			SPC25	-0.0448984	-0.217234	-0.113869	1.82406	2.17e-10	-0.125334	1205	black	0.05	SPC25
TBC1D22A	-0.348382	-0.14346	-0.43782	2.29189	0.00199822	-0.309887	1206	black	0.05	TBC1D22A			FDX1	-0.157959	-0.123923	-0.0936638	1.82263	2.17e-10	-0.125182	1206	black	0.05	FDX1
F2RL1	-0.398839	-0.260112	-0.27031	2.29164	0.00198935	-0.309754	1207	black	0.05	F2RL1			ZMYM2	-0.0718536	-0.217929	-0.0857405	1.82159	2.25e-10	-0.125174	1207	black	0.05	ZMYM2
ULK1	-0.270375	-0.240176	-0.418748	2.29159	0.00199179	-0.309767	1208	black	0.05	ULK1			MAD1L1	-0.160641	-0.0872094	-0.127364	1.82074	2.24e-10	-0.125071	1208	black	0.05	MAD1L1
NDUFS8	-0.304128	-0.0183884	-0.607946	2.29096	0.002048	-0.310154	1209	black	0.05	NDUFS8			GTF3C6	-0.362334	0.0810968	-0.0950684	1.81871	2.79e-10	-0.125435	1209	black	0.05	GTF3C6
EXOSC3	-0.467757	-0.242072	-0.218038	2.28737	0.00203253	-0.309289	1210	black	0.05	EXOSC3			ACYP1	-0.121791	-0.153129	-0.0998304	1.81829	2.34e-10	-0.124917	1210	black	0.05	ACYP1
MAX	-0.375065	-0.0556786	-0.496977	2.28543	0.00207045	-0.30924	1211	black	0.05	MAX			FKBP2	-0.164676	-0.108555	-0.101519	1.81821	2.34e-10	-0.124917	1211	black	0.05	FKBP2
NFIA	-0.154382	-0.344622	-0.427941	2.28492	0.00205314	-0.308982	1212	black	0.05	NFIA			INTS7	-0.137788	-0.143137	-0.0933527	1.81568	2.45e-10	-0.124759	1212	black	0.05	INTS7
PARP4	-0.300742	-0.252407	-0.373236	2.28421	0.00204842	-0.308795	1213	black	0.05	PARP4			RREB1	-0.134405	-0.0380319	-0.201871	1.81484	2.54e-10	-0.124769	1213	black	0.05	RREB1
EVA1B	-0.17965	-0.211888	-0.53547	2.28419	0.00207199	-0.309002	1214	black	0.05	EVA1B			PDXK	-0.275181	-0.109522	0.0100501	1.81447	2.69e-10	-0.124884	1214	black	0.05	PDXK
TEP1	-0.342442	-0.325985	-0.257399	2.28282	0.00205879	-0.308609	1215	black	0.05	TEP1			CLDN1	-0.0377582	-0.242882	-0.0936703	1.81412	2.61e-10	-0.12477	1215	black	0.05	CLDN1
BTBD3	-0.280682	-0.289965	-0.354745	2.2817	0.00206782	-0.308464	1216	black	0.05	BTBD3			LTN1	-0.0891369	-0.108245	-0.176646	1.81407	2.53e-10	-0.124676	1216	black	0.05	LTN1
GTPBP2	-0.275965	-0.27497	-0.374243	2.28106	0.00207424	-0.308393	1217	black	0.05	GTPBP2			ERBIN	-0.126338	-0.118264	-0.129332	1.81389	2.52e-10	-0.124644	1217	black	0.05	ERBIN
MRPL44	-0.318601	-0.264349	-0.342065	2.28072	0.00207602	-0.308339	1218	black	0.05	MRPL44			SYAP1	-0.192137	0.0195609	-0.201803	1.81377	2.67e-10	-0.124793	1218	black	0.05	SYAP1
CDCA8	-0.426898	-0.111919	-0.386052	2.27903	0.00210905	-0.30829	1219	black	0.05	CDCA8			DSEL	-0.187446	-0.0341542	-0.152447	1.81346	2.6e-10	-0.124682	1219	black	0.05	DSEL
RRP15	-0.315914	-0.187224	-0.42134	2.27874	0.0021009	-0.30816	1220	black	0.05	RRP15			ANKRD40	-0.154022	-0.0588409	-0.160984	1.81288	2.59e-10	-0.124615	1220	black	0.05	ANKRD40
DYNC1LI1	-0.274316	-0.14993	-0.500516	2.27864	0.00211387	-0.308254	1221	black	0.05	DYNC1LI1			SAR1A	-0.204645	-0.0787169	-0.0903908	1.8121	2.64e-10	-0.124584	1221	black	0.05	SAR1A
NECTIN1	-0.285814	-0.240556	-0.397528	2.27756	0.00210601	-0.307966	1222	black	0.05	NECTIN1			RNASEH2C	-0.248683	0.0379526	-0.163484	1.81187	2.83e-10	-0.124738	1222	black	0.05	RNASEH2C
VPS29	-0.424211	-0.0062078	-0.493603	2.27492	0.00217202	-0.308007	1223	black	0.05	VPS29			PEX7	-0.139122	-0.0908258	-0.143582	1.81153	2.63e-10	-0.12451	1223	black	0.05	PEX7
RPS16	-0.190656	-0.1136	-0.619165	2.27313	0.00219099	-0.307807	1224	black	0.05	RPS16			PIEZO1	-0.219328	0.0336441	-0.188189	1.81042	2.87e-10	-0.124624	1224	black	0.05	PIEZO1
HINT1	-0.279706	0.0626427	-0.706257	2.2694	0.00227719	-0.307773	1225	black	0.05	HINT1			CHMP1B	-0.0832226	-0.24646	-0.043636	1.8086	2.88e-10	-0.12444	1225	black	0.05	CHMP1B
ATP5MG	-0.249479	-0.193045	-0.477975	2.26789	0.002201	-0.306833	1226	black	0.05	ATP5MG			FLCN	-0.111503	-0.103388	-0.158059	1.80833	2.78e-10	-0.124317	1226	black	0.05	FLCN
NEMP1	-0.340218	-0.260188	-0.319547	2.26744	0.0021901	-0.306651	1227	black	0.05	NEMP1			NUP62	-0.160931	-0.0073274	-0.204777	1.80717	2.94e-10	-0.124345	1227	black	0.05	NUP62
PBDC1	-0.469192	-0.165626	-0.284709	2.26531	0.00222432	-0.306509	1228	black	0.05	PBDC1			RPL17	-0.0748116	-0.14656	-0.151356	1.80694	2.86e-10	-0.124242	1228	black	0.05	RPL17
AGO2	-0.278869	-0.136068	-0.504551	2.26469	0.0022378	-0.306496	1229	black	0.05	AGO2			OTUD3	-0.10496	-0.132539	-0.135139	1.80671	2.85e-10	-0.124213	1229	black	0.05	OTUD3
RWDD1	-0.38003	-0.147285	-0.391776	2.26437	0.00222958	-0.306364	1230	black	0.05	RWDD1			PFDN4	-0.0815025	-0.109543	-0.181561	1.80614	2.91e-10	-0.124202	1230	black	0.05	PFDN4
SMU1	-0.243625	-0.323321	-0.349951	2.25937	0.00226325	-0.305632	1231	black	0.05	SMU1			CDCA8	-0.251097	-0.0217333	-0.0999859	1.8055	3.06e-10	-0.124272	1231	black	0.05	CDCA8
DLG3	-0.318081	-0.274689	-0.324015	2.25918	0.00226323	-0.305595	1232	black	0.05	DLG3			APEX2	-0.120909	-0.121981	-0.129219	1.80384	3e-10	-0.124037	1232	black	0.05	APEX2
ARL4C	0.336187	-0.0764942	-1.18738	2.25902	0.00274694	-0.30923	1233	black	0.05	ARL4C			TMEM192	-0.0544884	-0.114395	-0.203306	1.80335	3.09e-10	-0.124063	1233	black	0.05	TMEM192
CST3	-0.428684	0.0315208	-0.520304	2.25693	0.00234756	-0.305823	1234	black	0.05	CST3			HPS4	-0.0810338	-0.116796	-0.174013	1.802	3.12e-10	-0.123948	1234	black	0.05	HPS4
PDCD10	-0.296501	-0.230484	-0.389042	2.25693	0.00228787	-0.305342	1235	black	0.05	PDCD10			ARSA	-0.0810333	-0.194612	-0.0961787	1.80164	3.16e-10	-0.123941	1235	black	0.05	ARSA
C5ORF15	-0.170571	-0.229627	-0.515139	2.25384	0.00233679	-0.305113	1236	black	0.05	C5ORF15			PDAP1	-0.221092	0.0471725	-0.198267	1.80062	3.44e-10	-0.124062	1236	black	0.05	PDAP1
PIP4K2A	-0.471146	-0.152258	-0.291319	2.25263	0.00234197	-0.304908	1237	black	0.05	PIP4K2A			DDX56	-0.194181	-0.0633861	-0.113984	1.80004	3.25e-10	-0.12385	1237	black	0.05	DDX56
PRR34-AS1	-0.343339	-0.223475	-0.347477	2.25245	0.00232833	-0.304764	1238	black	0.05	PRR34-AS1			GRK2	-0.151224	-0.0609187	-0.159288	1.7996	3.26e-10	-0.12381	1238	black	0.05	GRK2
CCS	-0.259227	-0.331482	-0.3232	2.25161	0.00233369	-0.304636	1239	black	0.05	CCS			MRPS14	-0.125354	-0.120834	-0.125009	1.7988	3.27e-10	-0.123732	1239	black	0.05	MRPS14
HARS2	-0.312008	-0.321171	-0.28062	2.25137	0.00233511	-0.304599	1240	black	0.05	HARS2			DDX27	-0.106766	-0.0688864	-0.195603	1.79843	3.35e-10	-0.123752	1240	black	0.05	DDX27
NUMB	-0.352791	-0.16883	-0.391479	2.2489	0.00236855	-0.304367	1241	black	0.05	NUMB			ANAPC16	-0.177427	-0.125291	-0.0679697	1.79551	3.5e-10	-0.123563	1241	black	0.05	ANAPC16
PSMB1	-0.327384	0.00872603	-0.595556	2.24823	0.00243377	-0.304738	1242	black	0.05	PSMB1			COA1	-0.135144	-0.130677	-0.104207	1.79231	3.67e-10	-0.123343	1242	black	0.05	COA1
BHLHE40	-0.0783094	-0.317069	-0.517449	2.2466	0.0024164	-0.304275	1243	black	0.05	BHLHE40			BAZ2A	-0.150599	-0.0720847	-0.147391	1.79229	3.69e-10	-0.123358	1243	black	0.05	BAZ2A
DUOX2	-0.32102	-0.298677	-0.29176	2.24524	0.00239294	-0.303819	1244	black	0.05	DUOX2			QSOX1	-0.276084	0.0490478	-0.143699	1.79188	4.07e-10	-0.123578	1244	black	0.05	QSOX1
SNRNP27	-0.363122	-0.225879	-0.322341	2.24472	0.00240153	-0.303781	1245	black	0.05	SNRNP27			POFUT2	-0.0106872	-0.111445	-0.248143	1.79139	3.92e-10	-0.123425	1245	black	0.05	POFUT2
TFPI2	-0.0291595	-0.489113	-0.393894	2.24438	0.00244604	-0.304056	1246	black	0.05	TFPI2			IER5L	-0.111353	-0.071944	-0.18655	1.7908	3.81e-10	-0.123283	1246	black	0.05	IER5L
PRDX3	-0.451217	0.0404629	-0.501824	2.24403	0.00247325	-0.304193	1247	black	0.05	PRDX3			MYBL2	-0.208052	-0.160534	-0.00116	1.78888	4.06e-10	-0.123249	1247	black	0.05	MYBL2
ECE1	-0.413526	0.17101	-0.671638	2.2437	0.00255246	-0.304718	1248	black	0.05	ECE1			AC022613.1	-0.271818	0.0186992	-0.116902	1.78886	4.21e-10	-0.12334	1248	black	0.05	AC022613.1
CD68	-0.281669	-0.180924	-0.448127	2.24248	0.00243329	-0.303574	1249	black	0.05	CD68			PTPRR	-0.133509	-0.08843	-0.147384	1.78831	3.94e-10	-0.123108	1249	black	0.05	PTPRR
SARS	-0.350637	-0.120907	-0.439178	2.24208	0.00244396	-0.303574	1250	black	0.05	SARS			PSMD1	-0.343857	0.0232049	-0.0497161	1.78807	4.53e-10	-0.123456	1250	black	0.05	PSMD1
PSMA1	-0.389564	0.0359908	-0.55801	2.24125	0.00250394	-0.303861	1251	black	0.05	PSMA1			CCNJL	-0.158127	-0.0963327	-0.114655	1.78715	4.02e-10	-0.123038	1251	black	0.05	CCNJL
NAB1	-0.329383	-0.266967	-0.313465	2.2409	0.00243548	-0.303272	1252	black	0.05	NAB1			ELOVL5	-0.143028	-0.115397	-0.110482	1.78612	4.08e-10	-0.122969	1252	black	0.05	ELOVL5
TGFBR3	-0.246874	-0.257186	-0.405747	2.24056	0.00244404	-0.303269	1253	black	0.05	TGFBR3			TSPAN15	-0.0430534	-0.172323	-0.153661	1.78609	4.16e-10	-0.123012	1253	black	0.05	TSPAN15
IGFBP6	-0.460427	-0.246493	-0.202914	2.24012	0.00245697	-0.303278	1254	black	0.05	IGFBP6			UCP2	-0.151674	-0.0489448	-0.168254	1.7853	4.2e-10	-0.122958	1254	black	0.05	UCP2
CRISPLD2	-0.407694	-0.202749	-0.299126	2.23982	0.00245335	-0.30319	1255	black	0.05	CRISPLD2			BROX	-0.136441	-0.117307	-0.114917	1.78481	4.18e-10	-0.122888	1255	black	0.05	BROX
BCLAF3	-0.375985	-0.200032	-0.333244	2.23911	0.00245872	-0.303087	1256	black	0.05	BCLAF3			ATXN1	-0.210813	0.00041569	-0.158116	1.78203	4.58e-10	-0.122838	1256	black	0.05	ATXN1
SNRPF	-0.397452	0.0236121	-0.536321	2.23793	0.00253033	-0.303387	1257	black	0.05	SNRPF			KPNA2	-0.2845	0.129383	-0.21443	1.78172	5.27e-10	-0.123183	1257	black	0.05	KPNA2
RRM2	-0.119357	-0.347255	-0.442385	2.23753	0.00248914	-0.302999	1258	black	0.05	RRM2			NTN4	-0.012474	-0.275533	-0.0806173	1.78158	4.73e-10	-0.122875	1258	black	0.05	NTN4
PRMT2	-0.262443	-0.301381	-0.342765	2.23242	0.00251986	-0.302196	1259	black	0.05	PRMT2			WDR66	-0.285407	-0.0268413	-0.0563757	1.78135	4.77e-10	-0.122875	1259	black	0.05	WDR66
DNAJC5	-0.391196	-0.152505	-0.362058	2.22954	0.00256127	-0.30192	1260	black	0.05	DNAJC5			CREB3L2	-0.100837	-0.153278	-0.113916	1.78122	4.45e-10	-0.122677	1260	black	0.05	CREB3L2
GNL2	-0.455034	-0.0791193	-0.371722	2.22883	0.00258623	-0.301958	1261	black	0.05	GNL2			SS18L1	-0.106837	-0.167259	-0.0934816	1.77858	4.68e-10	-0.122526	1261	black	0.05	SS18L1
EIF3A	-0.312841	-0.0417776	-0.551604	2.22854	0.0026103	-0.302074	1262	black	0.05	EIF3A			CYFIP1	-0.259155	0.0305385	-0.139183	1.77662	5.2e-10	-0.1226	1262	black	0.05	CYFIP1
TM4SF20	-0.29965	-0.314262	-0.290433	2.2266	0.0025778	-0.301448	1263	black	0.05	TM4SF20			KNSTRN	-0.201969	-0.0547839	-0.110399	1.77559	5e-10	-0.122384	1263	black	0.05	KNSTRN
UBE2R2	-0.130103	-0.235292	-0.539534	2.22607	0.00261985	-0.301643	1264	black	0.05	UBE2R2			KLF5	-0.18444	-0.150224	-0.0323724	1.77481	5.08e-10	-0.122345	1264	black	0.05	KLF5
PSMG2	-0.206456	-0.077495	-0.62101	2.22452	0.00266513	-0.301654	1265	black	0.05	PSMG2			FAM114A2	-0.111361	-0.155522	-0.0997174	1.7733	5.11e-10	-0.1222	1265	black	0.05	FAM114A2
TIMM9	-0.263709	-0.24292	-0.397002	2.22442	0.00260591	-0.30121	1266	black	0.05	TIMM9			PAPSS1	-0.182918	-0.0933083	-0.0903747	1.773	5.18e-10	-0.1222	1266	black	0.05	PAPSS1
PGAM5	-0.367425	-0.23698	-0.299178	2.22442	0.00260369	-0.301194	1267	black	0.05	PGAM5			DLG5	-0.156255	-0.0551203	-0.155178	1.77264	5.22e-10	-0.122185	1267	black	0.05	DLG5
GRIPAP1	-0.221013	-0.296903	-0.385279	2.22328	0.00261751	-0.301065	1268	black	0.05	GRIPAP1			H2AFV	-0.367756	0.0664754	-0.0664489	1.77167	6.28e-10	-0.122577	1268	black	0.05	H2AFV
RSBN1	-0.401535	-0.245013	-0.256441	2.22271	0.00262423	-0.300996	1269	black	0.05	RSBN1			UFL1	-0.182041	-0.0895363	-0.0946047	1.7707	5.39e-10	-0.122061	1269	black	0.05	UFL1
IFIT1	-0.209073	-0.0664952	-0.628385	2.22167	0.00269931	-0.301318	1270	black	0.05	IFIT1			SECISBP2	-0.134327	-0.161007	-0.0708123	1.77059	5.39e-10	-0.122049	1270	black	0.05	SECISBP2
PHF6	-0.261207	-0.233658	-0.407203	2.22024	0.00265102	-0.300689	1271	black	0.05	PHF6			CHRAC1	-0.23995	-0.0537997	-0.0726326	1.77054	5.56e-10	-0.122127	1271	black	0.05	CHRAC1
HSPA1B	-0.490011	0.383644	-0.801898	2.21964	0.00297475	-0.302755	1272	black	0.05	HSPA1B			MAN1A1	-0.0839113	-0.182511	-0.0996497	1.77008	5.45e-10	-0.122024	1272	black	0.05	MAN1A1
SNX25	-0.217655	-0.374251	-0.309257	2.21799	0.00267281	-0.300388	1273	black	0.05	SNX25			MCM6	-0.204094	-0.164402	0.00224248	1.76959	5.68e-10	-0.122084	1273	black	0.05	MCM6
NRP2	-0.0821161	-0.0878047	-0.733267	2.21717	0.00279453	-0.301063	1274	black	0.05	NRP2			SMC6	-0.179676	-0.103457	-0.0826382	1.76844	5.6e-10	-0.121924	1274	black	0.05	SMC6
NCOA2	-0.214318	-0.272178	-0.414139	2.2164	0.00269335	-0.300212	1275	black	0.05	NCOA2			MAPK6	-0.183849	-0.0311673	-0.150126	1.76436	6.1e-10	-0.121714	1275	black	0.05	MAPK6
EIF2AK4	-0.304443	-0.0930328	-0.503594	2.2161	0.0027231	-0.300357	1276	black	0.05	EIF2AK4			ANXA11	-0.0983391	-0.0703708	-0.196317	1.76406	6.08e-10	-0.121676	1276	black	0.05	ANXA11
EMB	-0.142322	-0.157361	-0.6016	2.21547	0.0027518	-0.300428	1277	black	0.05	EMB			LSM1	-0.190394	-0.0814438	-0.0931366	1.7639	6.08e-10	-0.121658	1277	black	0.05	LSM1
2025-03-03	-0.408251	-0.180544	-0.311393	2.21512	0.00270925	-0.300063	1278	black	0.05	2025-03-03			KIAA1191	-0.13974	-0.124912	-0.100073	1.76303	6.1e-10	-0.121575	1278	black	0.05	KIAA1191
PGRMC1	-0.261368	-0.151507	-0.487488	2.21483	0.00272602	-0.300121	1279	black	0.05	PGRMC1			ANO1	-0.273196	-0.0430369	-0.0487069	1.76151	6.66e-10	-0.121647	1279	black	0.05	ANO1
SPATS2	-0.106294	-0.217094	-0.577067	2.21365	0.00276536	-0.300152	1280	black	0.05	SPATS2			EBNA1BP2	-0.310123	-0.0207817	-0.034248	1.76116	6.93e-10	-0.121717	1280	black	0.05	EBNA1BP2
TUBG1	-0.299857	-0.162302	-0.437165	2.21259	0.00274154	-0.299775	1281	black	0.05	TUBG1			LAPTM4A	0.0694828	-0.341464	-0.093067	1.758	7.76e-10	-0.121683	1281	black	0.05	LAPTM4A
GCLM	-0.326598	-0.250305	-0.321519	2.211	0.00274434	-0.299474	1282	black	0.05	GCLM			NFE2L2	-0.154216	-0.119335	-0.0887396	1.7495	7.74e-10	-0.120764	1282	black	0.05	NFE2L2
NME4	-0.135658	-0.624661	-0.139241	2.21046	0.00281649	-0.299853	1283	black	0.05	NME4			COPS8	-0.212981	-0.0797337	-0.0697108	1.74938	7.9e-10	-0.120808	1283	black	0.05	COPS8
ZKSCAN8	-0.29842	-0.302787	-0.295053	2.20542	0.0028043	-0.298754	1284	black	0.05	ZKSCAN8			NDUFV3	-0.196717	-0.0957711	-0.0698802	1.74937	7.85e-10	-0.120789	1284	black	0.05	NDUFV3
ARL6IP5	-0.298914	-0.156922	-0.440314	2.20422	0.00283512	-0.298717	1285	black	0.05	ARL6IP5			GAB2	-0.124012	-0.117007	-0.121194	1.74923	7.74e-10	-0.120737	1285	black	0.05	GAB2
DUSP16	-0.348225	-0.262271	-0.285281	2.20406	0.00282113	-0.298592	1286	black	0.05	DUSP16			AC097478.1	-0.118347	-0.121577	-0.122105	1.74823	7.88e-10	-0.120677	1286	black	0.05	AC097478.1
ZBTB11	-0.270906	-0.291336	-0.333198	2.20323	0.00282967	-0.29848	1287	black	0.05	ZBTB11			MRPL55	-0.0980755	-0.156959	-0.106688	1.74637	8.17e-10	-0.120574	1287	black	0.05	MRPL55
CCDC80	-0.223899	-0.155051	-0.517058	2.20307	0.00286274	-0.298669	1288	black	0.05	CCDC80			RBFOX2	-0.176451	-0.0776178	-0.107613	1.7459	8.28e-10	-0.120561	1288	black	0.05	RBFOX2
RNF8	-0.254067	-0.215462	-0.425474	2.20155	0.00285854	-0.298334	1289	black	0.05	RNF8			SPRR1B	-0.113268	-0.126557	-0.121716	1.74552	8.26e-10	-0.120514	1289	black	0.05	SPRR1B
BMI1	-0.225643	-0.345637	-0.323442	2.2012	0.00285516	-0.298241	1290	black	0.05	BMI1			RCC2	-0.219571	0.00278697	-0.14466	1.74295	9.04e-10	-0.120481	1290	black	0.05	RCC2
NUDT22	-0.349591	-0.175601	-0.369215	2.20004	0.00287467	-0.298136	1291	black	0.05	NUDT22			PGP	-0.388358	0.0255793	0.00040721	1.74155	1.07e-09	-0.120791	1291	black	0.05	PGP
RIOK3	-0.370603	-0.116213	-0.407508	2.1992	0.00289653	-0.298108	1292	black	0.05	RIOK3			POF1B	-0.115174	-0.129445	-0.115336	1.73677	9.61e-10	-0.119985	1292	black	0.05	POF1B
DHTKD1	-0.282846	-0.313201	-0.297817	2.19913	0.00287533	-0.297955	1293	black	0.05	DHTKD1			SPAG9	-0.180645	0.0991656	-0.279371	1.73561	1.12e-09	-0.120284	1293	black	0.05	SPAG9
ANP32B	-0.22991	0.0235484	-0.689718	2.19901	0.00299327	-0.298693	1294	black	0.05	ANP32B			TFPI2	-0.122758	0.0239691	-0.261254	1.73404	1.08e-09	-0.120014	1294	black	0.05	TFPI2
TMX4	-0.27797	-0.147728	-0.468118	2.19784	0.00291289	-0.297939	1295	black	0.05	TMX4			AHCYL1	-0.149795	-0.0814445	-0.128073	1.73304	1.03e-09	-0.119771	1295	black	0.05	AHCYL1
RAP2B	-0.375298	0.0854791	-0.6054	2.19708	0.00300976	-0.298406	1296	black	0.05	RAP2B			RNH1	-0.210165	-0.0322409	-0.116487	1.72966	1.12e-09	-0.119631	1296	black	0.05	RNH1
TMEM30B	-0.296011	-0.308248	-0.28854	2.19634	0.00290711	-0.2976	1297	black	0.05	TMEM30B			SDF2L1	-0.171498	-0.101709	-0.0854305	1.72917	1.1e-09	-0.119546	1297	black	0.05	SDF2L1
CDC25B	-0.111178	-0.168915	-0.613696	2.19551	0.0029845	-0.29793	1298	black	0.05	CDC25B			AC020656.1	-0.125786	-0.116999	-0.115604	1.72814	1.12e-09	-0.119463	1298	black	0.05	AC020656.1
PTK6	-0.323647	-0.266213	-0.302246	2.19449	0.00292914	-0.297369	1299	black	0.05	PTK6			NRDC	-0.211103	-0.0593932	-0.0879208	1.72727	1.16e-09	-0.119472	1299	black	0.05	NRDC
GLRX3	-0.403569	-0.107471	-0.381252	2.19378	0.00296103	-0.297431	1300	black	0.05	GLRX3			RAB11A	-0.154475	-0.153463	-0.050195	1.72616	1.17e-09	-0.119378	1300	black	0.05	RAB11A
GTF3C6	-0.473256	0.0438371	-0.463506	2.19272	0.00302845	-0.297642	1301	black	0.05	GTF3C6			NELFE	-0.154748	-0.0397554	-0.163621	1.72592	1.18e-09	-0.119375	1301	black	0.05	NELFE
DIP2C	-0.335235	-0.19778	-0.358293	2.1921	0.00296309	-0.297102	1302	black	0.05	DIP2C			MDH1	-0.304795	0.0039473	-0.0578402	1.72558	1.28e-09	-0.119563	1302	black	0.05	MDH1
POR	-0.265866	-0.205886	-0.419461	2.19164	0.00297262	-0.297071	1303	black	0.05	POR			NFAT5	-0.212154	-0.0038761	-0.141425	1.72122	1.31e-09	-0.119152	1303	black	0.05	NFAT5
EGLN3	0.0770596	-0.558579	-0.410184	2.18848	0.00310088	-0.297235	1304	black	0.05	EGLN3			FAM216A	-0.152673	-0.0727745	-0.131734	1.7212	1.27e-09	-0.11906	1304	black	0.05	FAM216A
TMEM259	-0.232918	-0.303221	-0.353566	2.18807	0.00300709	-0.296568	1305	black	0.05	TMEM259			EIF3J	-0.363808	0.111532	-0.106444	1.72107	1.54e-09	-0.119573	1305	black	0.05	EIF3J
GAMT	-0.472703	-0.164684	-0.252462	2.18748	0.00303388	-0.296617	1306	black	0.05	GAMT			MYOF	-0.125273	-0.134561	-0.0972059	1.72063	1.27e-09	-0.119013	1306	black	0.05	MYOF
AC093673.1	-0.234733	-0.324797	-0.32964	2.1867	0.00302262	-0.29639	1307	black	0.05	AC093673.1			NR2F1	-0.140855	0.0107608	-0.227277	1.72024	1.35e-09	-0.119124	1307	black	0.05	NR2F1
AC005921.2	-0.349752	-0.228939	-0.310277	2.18613	0.0030303	-0.296323	1308	black	0.05	AC005921.2			LRRC49	-0.0799752	-0.118594	-0.158379	1.71995	1.29e-09	-0.118983	1308	black	0.05	LRRC49
SPRYD3	-0.266893	-0.259095	-0.362288	2.18434	0.00305138	-0.296092	1309	black	0.05	SPRYD3			ADGRA3	-0.111721	-0.1395	-0.105653	1.71973	1.29e-09	-0.118958	1309	black	0.05	ADGRA3
DDX60	-0.173542	-0.196663	-0.517665	2.18176	0.00311417	-0.295957	1310	black	0.05	DDX60			QARS	-0.10144	-0.0771679	-0.178281	1.71942	1.31e-09	-0.118963	1310	black	0.05	QARS
SIRT7	-0.362889	-0.241397	-0.282112	2.1794	0.00311199	-0.295466	1311	black	0.05	SIRT7			FAM160B1	-0.123385	-0.115931	-0.117332	1.71852	1.32e-09	-0.118882	1311	black	0.05	FAM160B1
FSTL1	-0.0473285	-0.360839	-0.478998	2.17934	0.00315607	-0.295722	1312	black	0.05	FSTL1			SRPX	-0.0283327	0.0277434	-0.357176	1.71791	1.55e-09	-0.119255	1312	black	0.05	SRPX
CREBZF	-0.335743	-0.360896	-0.188757	2.17655	0.00315169	-0.295132	1313	black	0.05	CREBZF			GNLY	-0.347204	-0.0037263	-0.006488	1.71667	1.56e-09	-0.11914	1313	black	0.05	GNLY
ITGA5	-0.181101	-0.293938	-0.41004	2.17552	0.00316876	-0.295026	1314	black	0.05	ITGA5			MAP3K5	-0.146395	-0.0641938	-0.145647	1.71591	1.39e-09	-0.118745	1314	black	0.05	MAP3K5
CETN2	-0.16855	-0.3337	-0.382792	2.17544	0.00316922	-0.295014	1315	black	0.05	CETN2			CNOT1	-0.13985	-0.0750634	-0.141236	1.71555	1.4e-09	-0.118716	1315	black	0.05	CNOT1
PLOD2	-0.154232	-0.440074	-0.290103	2.17344	0.00320192	-0.294803	1316	black	0.05	PLOD2			DIO2	0.0226079	-0.419397	0.0389695	1.71442	1.79e-09	-0.119273	1316	black	0.05	DIO2
ZBTB45	-0.261945	-0.316794	-0.304701	2.17178	0.00320398	-0.29448	1317	black	0.05	ZBTB45			HDGFL2	-0.135339	-0.157576	-0.0629137	1.71362	1.45e-09	-0.118609	1317	black	0.05	HDGFL2
EEF2	-0.316837	0.186288	-0.756552	2.17145	0.00342688	-0.2957	1318	black	0.05	EEF2			PPIP5K2	-0.112389	-0.116705	-0.126644	1.7135	1.44e-09	-0.118579	1318	black	0.05	PPIP5K2
DPP7	-0.3393	-0.277147	-0.266707	2.17099	0.00321457	-0.294384	1319	black	0.05	DPP7			PELI2	-0.10775	-0.126072	-0.121681	1.7122	1.47e-09	-0.118501	1319	black	0.05	PELI2
APOL6	-0.302582	-0.182322	-0.398297	2.17066	0.00322858	-0.2944	1320	black	0.05	APOL6			ARF4	-0.118188	-0.10697	-0.130236	1.71159	1.49e-09	-0.118465	1320	black	0.05	ARF4
MAT2A	-0.325823	0.0831545	-0.642252	2.16978	0.00335842	-0.294974	1321	black	0.05	MAT2A			YES1	-0.230862	0.0590809	-0.184109	1.71056	1.65e-09	-0.11863	1321	black	0.05	YES1
CYB5RL	-0.303189	-0.280162	-0.297939	2.16617	0.00327475	-0.293764	1322	black	0.05	CYB5RL			TTC39C	-0.0920461	-0.0373471	-0.225991	1.71008	1.58e-09	-0.118461	1322	black	0.05	TTC39C
METTL23	-0.314471	-0.238963	-0.326031	2.1613	0.00334021	-0.293155	1323	black	0.05	METTL23			WNK1	-0.190326	0.0281576	-0.19339	1.71	1.62e-09	-0.118519	1323	black	0.05	WNK1
C11ORF1	-0.147275	-0.244629	-0.488016	2.16122	0.00336982	-0.293307	1324	black	0.05	C11ORF1			MAP2K6	-0.104876	-0.124199	-0.125956	1.70959	1.54e-09	-0.118344	1324	black	0.05	MAP2K6
RPL26	-0.239437	-0.0754387	-0.565395	2.16073	0.00340782	-0.293424	1325	black	0.05	RPL26			DNAJB9	-0.117515	-0.173817	-0.0635382	1.70825	1.59e-09	-0.11829	1325	black	0.05	DNAJB9
DDX3X	-0.403216	-0.113728	-0.361696	2.15814	0.00340431	-0.29288	1326	black	0.05	DDX3X			NSD3	-0.160876	0.00686712	-0.201044	1.70783	1.66e-09	-0.118351	1326	black	0.05	NSD3
POLDIP3	-0.293842	-0.240636	-0.343732	2.15799	0.00338435	-0.292737	1327	black	0.05	POLDIP3			CETN3	-0.187282	-0.0568228	-0.110511	1.70665	1.64e-09	-0.118205	1327	black	0.05	CETN3
TMPRSS4	-0.295773	-0.298344	-0.283946	2.15772	0.00338533	-0.292687	1328	black	0.05	TMPRSS4			DERL2	-0.157032	-0.133378	-0.0641001	1.70637	1.64e-09	-0.11817	1328	black	0.05	DERL2
NR6A1	-0.323836	-0.272113	-0.282093	2.15763	0.00338715	-0.292681	1329	black	0.05	NR6A1			ITPKC	-0.0596734	-0.166565	-0.128258	1.7062	1.65e-09	-0.118166	1329	black	0.05	ITPKC
SLC25A14	-0.271842	-0.261856	-0.344058	2.15683	0.00339913	-0.292586	1330	black	0.05	SLC25A14			IER2	0.136078	-0.0098837	-0.483562	1.7062	2.34e-09	-0.119123	1330	black	0.05	IER2
SNRK	-0.302863	-0.295627	-0.279025	2.15628	0.00340461	-0.292505	1331	black	0.05	SNRK			SLC39A3	-0.160342	-0.0659246	-0.127793	1.70389	1.71e-09	-0.11802	1331	black	0.05	SLC39A3
KCNAB2	-0.249693	-0.347789	-0.279958	2.15597	0.00341107	-0.29248	1332	black	0.05	KCNAB2			2025-09-11	-0.302903	0.113015	-0.165313	1.70356	2e-09	-0.1184	1332	black	0.05	2025-09-11
EIF3E	-0.0120161	-0.146865	-0.720556	2.15503	0.00356703	-0.293146	1333	black	0.05	EIF3E			HADHB	-0.0618149	-0.0636516	-0.228461	1.7021	1.81e-09	-0.117976	1333	black	0.05	HADHB
PPARD	-0.230294	-0.223161	-0.423734	2.15485	0.0034367	-0.292396	1334	black	0.05	PPARD			PDE4DIP	-0.108446	-0.0680908	-0.177105	1.70147	1.79e-09	-0.117881	1334	black	0.05	PDE4DIP
SEC61A1	-0.440071	-0.0874685	-0.349693	2.15405	0.00346858	-0.292411	1335	black	0.05	SEC61A1			RPS26	-0.343429	-0.0059349	-0.005018	1.70011	2.07e-09	-0.118127	1335	black	0.05	RPS26
DCAF7	-0.348596	-0.142121	-0.385713	2.15267	0.00347054	-0.292144	1336	black	0.05	DCAF7			PRPSAP2	-0.129773	-0.105411	-0.117886	1.69877	1.86e-09	-0.11769	1336	black	0.05	PRPSAP2
MSANTD2	-0.296882	-0.222621	-0.356579	2.15232	0.00346227	-0.292027	1337	black	0.05	MSANTD2			RBPJ	-0.243221	0.0137396	-0.123939	1.69816	1.99e-09	-0.117807	1337	black	0.05	RBPJ
QTRT2	-0.351573	-0.163881	-0.36037	2.15131	0.00348415	-0.291942	1338	black	0.05	QTRT2			ACTR10	-0.161379	-0.101455	-0.0901216	1.69793	1.89e-09	-0.117652	1338	black	0.05	ACTR10
IST1	-0.280221	-0.282792	-0.31228	2.15044	0.00348355	-0.291764	1339	black	0.05	IST1			VPS26A	-0.130278	-0.0694388	-0.153154	1.6974	1.91e-09	-0.117623	1339	black	0.05	VPS26A
RPTOR	-0.30709	-0.250794	-0.316559	2.14818	0.00351564	-0.291481	1340	black	0.05	RPTOR			NMD3	-0.16081	-0.107146	-0.0845983	1.69571	1.97e-09	-0.117518	1340	black	0.05	NMD3
PLRG1	-0.348352	-0.190245	-0.335888	2.148	0.00352483	-0.291495	1341	black	0.05	PLRG1			UHRF2	-0.227932	-0.0023733	-0.1224	1.6948	2.08e-09	-0.117569	1341	black	0.05	UHRF2
UBE2Q1	-0.267618	-0.194663	-0.411989	2.14724	0.00354004	-0.291423	1342	black	0.05	UBE2Q1			PIAS1	-0.121494	-0.0910215	-0.139784	1.69444	2e-09	-0.117433	1342	black	0.05	PIAS1
MLXIP	-0.23547	-0.236887	-0.401756	2.14696	0.00354059	-0.291371	1343	black	0.05	MLXIP			BTBD10	-0.245236	0.0175152	-0.124477	1.6913	2.24e-09	-0.117399	1343	black	0.05	BTBD10
COMT	-0.138683	-0.265493	-0.470127	2.14662	0.003565	-0.291434	1344	black	0.05	COMT			HMMR	-0.0868022	-0.0658167	-0.199162	1.69088	2.16e-09	-0.11726	1344	black	0.05	HMMR
NEK7	-0.169578	-0.171924	-0.532849	2.14605	0.00358956	-0.29145	1345	black	0.05	NEK7			ATP8B1	-0.0671555	-0.0996816	-0.184896	1.69084	2.16e-09	-0.117244	1345	black	0.05	ATP8B1
APCDD1L	-0.183219	0.0161319	-0.708545	2.14515	0.00370526	-0.291877	1346	black	0.05	APCDD1L			TXN2	-0.0862063	-0.157076	-0.108315	1.69046	2.15e-09	-0.117199	1346	black	0.05	TXN2
RSPO3	0.0334651	-0.931953	0.0201583	2.14488	0.00389173	-0.292776	1347	black	0.05	RSPO3			HIST1H1D	-0.1923	-0.0744658	-0.0848555	1.69014	2.19e-09	-0.117207	1347	black	0.05	HIST1H1D
USB1	-0.392026	-0.234546	-0.246608	2.14458	0.00357225	-0.29106	1348	black	0.05	USB1			SVIP	-0.169149	0.107078	-0.290463	1.68943	2.51e-09	-0.117511	1348	black	0.05	SVIP
SLK	-0.251176	-0.19529	-0.426541	2.14382	0.00359009	-0.291002	1349	black	0.05	SLK			CDC123	-0.222902	-0.0137731	-0.114889	1.68879	2.29e-09	-0.117188	1349	black	0.05	CDC123
PARD6G-AS1	-0.32256	-0.34212	-0.208089	2.14361	0.00358321	-0.290923	1350	black	0.05	PARD6G-AS1			ANKRD13C	-0.0956987	-0.138974	-0.116115	1.68612	2.31e-09	-0.116929	1350	black	0.05	ANKRD13C
MCFD2	-0.0708227	-0.175154	-0.628113	2.14342	0.00367363	-0.291363	1351	black	0.05	MCFD2			FOXN3	-0.101663	-0.0555519	-0.193683	1.68604	2.35e-09	-0.116966	1351	black	0.05	FOXN3
RPS15A	-0.158766	-0.025181	-0.689312	2.13968	0.0037664	-0.291086	1352	black	0.05	RPS15A			CEP57	-0.0568944	-0.122028	-0.171247	1.68228	2.49e-09	-0.116723	1352	black	0.05	CEP57
FAM193A	-0.268269	-0.283669	-0.31859	2.13794	0.00365862	-0.290176	1353	black	0.05	FAM193A			FAM71A	-0.115811	-0.121973	-0.112149	1.68149	2.5e-09	-0.116645	1353	black	0.05	FAM71A
XAB2	-0.294485	-0.264344	-0.311582	2.13764	0.00366289	-0.290137	1354	black	0.05	XAB2			NABP2	-0.14474	-0.0399935	-0.165241	1.68102	2.56e-09	-0.116658	1354	black	0.05	NABP2
TAPBPL	-0.232358	-0.242349	-0.395373	2.13643	0.00368864	-0.290027	1355	black	0.05	TAPBPL			SUMO1	-0.158058	-0.0962445	-0.0952832	1.67937	2.61e-09	-0.116529	1355	black	0.05	SUMO1
PPT1	-0.23658	-0.274309	-0.35846	2.13471	0.0037086	-0.289783	1356	black	0.05	PPT1			NAXD	-0.128011	-0.0962111	-0.125314	1.67924	2.6e-09	-0.116512	1356	black	0.05	NAXD
EAPP	-0.315442	-0.295273	-0.258152	2.13358	0.00372172	-0.289622	1357	black	0.05	EAPP			AC021218.1	-0.114978	-0.117647	-0.116877	1.6791	2.61e-09	-0.116501	1357	black	0.05	AC021218.1
RAD1	-0.373169	-0.207607	-0.287488	2.13173	0.00375517	-0.289421	1358	black	0.05	RAD1			AC012485.3	-0.0927327	-0.142127	-0.114659	1.6791	2.61e-09	-0.116506	1358	black	0.05	AC012485.3
STIP1	-0.394253	-0.075816	-0.398623	2.13165	0.00378654	-0.289564	1359	black	0.05	STIP1			RPA3	-0.189401	-0.111387	-0.0485618	1.6775	2.72e-09	-0.11645	1359	black	0.05	RPA3
DESI1	-0.468073	-0.071486	-0.328533	2.12981	0.00382066	-0.289364	1360	black	0.05	DESI1			CARHSP1	-0.125606	-0.0746647	-0.148834	1.67669	2.73e-09	-0.116368	1360	black	0.05	CARHSP1
VDAC2	-0.42551	-0.116791	-0.324755	2.12778	0.00383344	-0.289019	1361	black	0.05	VDAC2			CDKN2C	-0.106514	-0.121621	-0.120901	1.67652	2.72e-09	-0.116345	1361	black	0.05	CDKN2C
CSNK1D	-0.330203	-0.17339	-0.362973	2.12713	0.00382691	-0.288855	1362	black	0.05	CSNK1D			PRIM1	-0.108207	-0.0988679	-0.141921	1.67623	2.74e-09	-0.116332	1362	black	0.05	PRIM1
RAB5C	-0.322639	-0.13578	-0.40781	2.12585	0.00385626	-0.288743	1363	black	0.05	RAB5C			TLN2	-0.115997	-0.0722428	-0.160738	1.67591	2.77e-09	-0.116326	1363	black	0.05	TLN2
AC058791.1	-0.181728	-0.331693	-0.352369	2.12517	0.00385455	-0.288596	1364	black	0.05	AC058791.1			PACS1	-0.222802	0.0619628	-0.188704	1.67563	3e-09	-0.116515	1364	black	0.05	PACS1
C6ORF120	-0.226435	-0.320322	-0.318331	2.12358	0.00387189	-0.288363	1365	black	0.05	C6ORF120			MUC12	-0.112106	-0.16612	-0.070692	1.67553	2.79e-09	-0.116306	1365	black	0.05	MUC12
EPPK1	-0.269352	-0.238031	-0.357628	2.12334	0.00387665	-0.288337	1366	black	0.05	EPPK1			APIP	-0.230802	-0.0255949	-0.0927375	1.6754	2.88e-09	-0.116378	1366	black	0.05	APIP
FAM49B	-0.445755	-0.142548	-0.276907	2.12302	0.00390321	-0.288403	1367	black	0.05	FAM49B			PCNP	-0.112883	-0.0577462	-0.178109	1.67433	2.86e-09	-0.116246	1367	black	0.05	PCNP
RBM4B	-0.250708	-0.315538	-0.298085	2.12168	0.00389878	-0.28811	1368	black	0.05	RBM4B			TAF6	-0.180433	-0.090362	-0.0779005	1.67417	2.87e-09	-0.116232	1368	black	0.05	TAF6
SDCBP2	-0.285041	-0.283492	-0.295544	2.12106	0.00390692	-0.288026	1369	black	0.05	SDCBP2			FARSA	-0.138431	-0.130171	-0.0798812	1.67332	2.89e-09	-0.116161	1369	black	0.05	FARSA
RPF1	-0.314548	-0.183461	-0.365393	2.11891	0.00394977	-0.287801	1370	black	0.05	RPF1			CLTB	-0.320484	0.106603	-0.135641	1.67221	3.43e-09	-0.116507	1370	black	0.05	CLTB
CXORF56	-0.288075	-0.266539	-0.308451	2.11839	0.00394822	-0.287688	1371	black	0.05	CXORF56			GEM	-0.196622	0.221855	-0.375997	1.67173	4.06e-09	-0.116921	1371	black	0.05	GEM
AC144450.1	-0.233068	-0.343138	-0.286564	2.1175	0.00396482	-0.28759	1372	black	0.05	AC144450.1			QDPR	-0.189209	-0.0408057	-0.117983	1.66996	3.11e-09	-0.115999	1372	black	0.05	QDPR
NSMCE1	-0.225536	-0.186944	-0.450418	2.11708	0.00399102	-0.287633	1373	black	0.05	NSMCE1			CDCA7	-0.174029	-0.126121	-0.0477589	1.66969	3.11e-09	-0.11597	1373	black	0.05	CDCA7
MEGF6	-0.298244	-0.292143	-0.271663	2.11574	0.00398882	-0.28735	1374	black	0.05	MEGF6			LINC00685	-0.0796821	-0.206847	-0.0612908	1.66887	3.18e-09	-0.11594	1374	black	0.05	LINC00685
SUPT5H	-0.250312	-0.207774	-0.402514	2.11149	0.00406725	-0.286867	1375	black	0.05	SUPT5H			RPP30	-0.10876	-0.132074	-0.106586	1.66759	3.18e-09	-0.115807	1375	black	0.05	RPP30
COPS2	-0.186176	-0.265002	-0.409199	2.1108	0.00408074	-0.286793	1376	black	0.05	COPS2			TAOK3	-0.282403	0.0566047	-0.122287	1.6669	3.54e-09	-0.116028	1376	black	0.05	TAOK3
ZNF823	-0.292363	-0.295479	-0.272211	2.11051	0.00407069	-0.286685	1377	black	0.05	ZNF823			LXN	-0.0942427	-0.21881	-0.0344559	1.66676	3.32e-09	-0.115836	1377	black	0.05	LXN
ATP1B3	-0.43709	0.0737102	-0.497969	2.10962	0.00420126	-0.287116	1378	black	0.05	ATP1B3			SOD1	-0.11947	-0.0566604	-0.171137	1.66627	3.29e-09	-0.115756	1378	black	0.05	SOD1
MAPK9	-0.284335	-0.195152	-0.380035	2.10874	0.00410848	-0.286507	1379	black	0.05	MAPK9			GPX8	-0.11284	-0.161054	-0.0732857	1.666	3.29e-09	-0.115727	1379	black	0.05	GPX8
ZNF26	-0.331259	-0.27341	-0.253579	2.10571	0.00414895	-0.286082	1380	black	0.05	ZNF26			NUP153	-0.187832	-0.0620008	-0.0973814	1.66584	3.32e-09	-0.115738	1380	black	0.05	NUP153
USP24	-0.257255	-0.214149	-0.386905	2.10559	0.00415851	-0.286103	1381	black	0.05	USP24			NSDHL	-0.232455	-0.07405	-0.0406855	1.66475	3.46e-09	-0.11573	1381	black	0.05	NSDHL
FTX	-0.230946	-0.345653	-0.281624	2.10557	0.00415315	-0.286074	1382	black	0.05	FTX			YWHAZ	-0.352549	0.170114	-0.166374	1.66463	4.23e-09	-0.11627	1382	black	0.05	YWHAZ
GCNT3	-0.256541	-0.361704	-0.238883	2.10265	0.00420169	-0.285709	1383	black	0.05	GCNT3			RBM15B	-0.0787802	-0.111001	-0.157115	1.66449	3.37e-09	-0.115632	1383	black	0.05	RBM15B
LTA4H	-0.278886	-0.192265	-0.38541	2.10095	0.00423542	-0.285521	1384	black	0.05	LTA4H			KIF16B	-0.15324	-0.139908	-0.0533798	1.66224	3.52e-09	-0.115509	1384	black	0.05	KIF16B
MRPS33	-0.196589	-0.161105	-0.499282	2.10095	0.00426595	-0.285659	1385	black	0.05	MRPS33			AURKB	-0.143889	-0.129903	-0.0723779	1.6605	3.61e-09	-0.11539	1385	black	0.05	AURKB
RPL37A	-0.275248	0.0570835	-0.640186	2.10078	0.00437542	-0.286117	1386	black	0.05	RPL37A			CDHR5	-0.111375	-0.120276	-0.114427	1.66021	3.61e-09	-0.115359	1386	black	0.05	CDHR5
ZFAND3	-0.165636	-0.211425	-0.479418	2.0999	0.00427622	-0.285493	1387	black	0.05	ZFAND3			DIAPH1	-0.253164	-0.01828	-0.0750329	1.66013	3.8e-09	-0.115492	1387	black	0.05	DIAPH1
MPLKIP	-0.361785	-0.177715	-0.316405	2.09924	0.00426343	-0.285302	1388	black	0.05	MPLKIP			DST	-0.166431	-0.199901	0.0199576	1.65972	3.81e-09	-0.115458	1388	black	0.05	DST
NBDY	-0.136391	-0.259819	-0.459928	2.0991	0.00428701	-0.28538	1389	black	0.05	NBDY			SLC39A10	-0.0627849	-0.139731	-0.143397	1.65899	3.71e-09	-0.115304	1389	black	0.05	SLC39A10
KIAA1522	-0.260889	-0.309852	-0.284951	2.09905	0.00425609	-0.28523	1390	black	0.05	KIAA1522			TMEM164	-0.12685	-0.1121	-0.106808	1.65843	3.72e-09	-0.115252	1390	black	0.05	TMEM164
ARPC5	-0.212815	-0.154342	-0.488978	2.09886	0.0042974	-0.285378	1391	black	0.05	ARPC5			ARHGEF12	-0.117379	-0.0626666	-0.165687	1.6579	3.79e-09	-0.115244	1391	black	0.05	ARHGEF12
RPS29	-0.217762	-0.0676994	-0.570788	2.09765	0.00436022	-0.285416	1392	black	0.05	RPS29			UCHL3	-0.327199	-0.0270451	0.00783016	1.65693	4.28e-09	-0.115471	1392	black	0.05	UCHL3
EEPD1	-0.282988	-0.288534	-0.28358	2.09753	0.00428049	-0.285034	1393	black	0.05	EEPD1			LAMB3	-0.368667	0.199451	-0.178548	1.65688	5.05e-09	-0.115921	1393	black	0.05	LAMB3
TMEM165	-0.25726	-0.148556	-0.449617	2.09739	0.00431112	-0.285144	1394	black	0.05	TMEM165			CLDN12	-0.0941527	-0.159964	-0.0913811	1.65678	3.85e-09	-0.115166	1394	black	0.05	CLDN12
PSAT1	-0.494636	-0.0316991	-0.329462	2.09697	0.00435725	-0.285266	1395	black	0.05	PSAT1			PXMP2	-0.129567	-0.100231	-0.115554	1.65617	3.87e-09	-0.115117	1395	black	0.05	PXMP2
HSPA8	-0.530718	0.331441	-0.660369	2.0969	0.00465596	-0.286549	1396	black	0.05	HSPA8			TYW1	-0.0991052	-0.135379	-0.110167	1.65229	4.14e-09	-0.114884	1396	black	0.05	TYW1
CYFIP2	-0.323689	-0.203532	-0.327527	2.09639	0.00430548	-0.284916	1397	black	0.05	CYFIP2			LRRC40	-0.145543	-0.0728393	-0.125981	1.65054	4.28e-09	-0.114788	1397	black	0.05	LRRC40
DHRS7B	-0.302312	-0.239483	-0.312057	2.09419	0.00433814	-0.284617	1398	black	0.05	DHRS7B			PAXBP1	-0.120066	-0.0640817	-0.160101	1.64977	4.35e-09	-0.114749	1398	black	0.05	PAXBP1
UBL3	-0.190041	-0.316817	-0.346922	2.09377	0.0043518	-0.284593	1399	black	0.05	UBL3			VBP1	-0.267505	0.0119201	-0.0888559	1.64816	4.75e-09	-0.114814	1399	black	0.05	VBP1
RAD51C	-0.421857	-0.147427	-0.283607	2.09092	0.00441472	-0.284297	1400	black	0.05	RAD51C			AL450998.2	-0.140128	-0.137492	-0.0661436	1.64718	4.54e-09	-0.114588	1400	black	0.05	AL450998.2
CDA	-0.301589	-0.169134	-0.381829	2.09035	0.00441538	-0.284184	1401	black	0.05	CDA			DTL	-0.140448	-0.124914	-0.0783654	1.64708	4.54e-09	-0.114576	1401	black	0.05	DTL
SACM1L	-0.391592	-0.22955	-0.230793	2.08886	0.00443739	-0.283978	1402	black	0.05	SACM1L			RORC	-0.0666646	-0.137943	-0.139109	1.64692	4.56e-09	-0.114572	1402	black	0.05	RORC
TWISTNB	-0.271077	-0.113756	-0.466346	2.08591	0.00451672	-0.283726	1403	black	0.05	TWISTNB			TSPO	-0.0746632	-0.195205	-0.0739121	1.6468	4.62e-09	-0.114593	1403	black	0.05	TSPO
SMURF1	-0.239896	-0.257354	-0.353354	2.08558	0.00448755	-0.283535	1404	black	0.05	SMURF1			UBR1	-0.0672653	-0.107497	-0.168799	1.64593	4.65e-09	-0.11452	1404	black	0.05	UBR1
IL4R	-0.34897	-0.182473	-0.318948	2.08485	0.00450556	-0.283464	1405	black	0.05	IL4R			ATF6B	-0.111208	-0.126864	-0.105387	1.64575	4.63e-09	-0.114487	1405	black	0.05	ATF6B
C12ORF43	-0.283811	-0.227608	-0.338817	2.08465	0.00450298	-0.283412	1406	black	0.05	C12ORF43			HUS1	-0.118979	-0.105975	-0.118412	1.64524	4.67e-09	-0.114455	1406	black	0.05	HUS1
SZT2	-0.296341	-0.30742	-0.246188	2.08398	0.00451191	-0.283317	1407	black	0.05	SZT2			DCBLD1	-0.0762767	-0.146215	-0.120884	1.64511	4.7e-09	-0.114459	1407	black	0.05	DCBLD1
KLHL15	-0.368311	-0.138229	-0.343652	2.08398	0.00453098	-0.283397	1408	black	0.05	KLHL15			CNOT7	-0.172591	-0.0821109	-0.0886278	1.64467	4.75e-09	-0.114443	1408	black	0.05	CNOT7
SECISBP2	-0.330495	-0.082443	-0.436955	2.08246	0.00457957	-0.283298	1409	black	0.05	SECISBP2			ZC3H6	-0.0927978	-0.134322	-0.115965	1.64363	4.8e-09	-0.114361	1409	black	0.05	ZC3H6
GNE	-0.307354	-0.284904	-0.255896	2.07929	0.00459374	-0.282718	1410	black	0.05	GNE			PTK7	-0.0374907	-0.181009	-0.124483	1.64235	4.99e-09	-0.114328	1410	black	0.05	PTK7
SLC35B2	-0.237105	-0.192704	-0.418204	2.07834	0.00462827	-0.282671	1411	black	0.05	SLC35B2			PSMB3	-0.19495	-0.0235583	-0.12445	1.64188	5.07e-09	-0.114319	1411	black	0.05	PSMB3
NSMF	-0.339402	-0.252453	-0.255938	2.07827	0.00461412	-0.282598	1412	black	0.05	NSMF			DDX3Y	-0.106353	-0.121278	-0.114963	1.64098	5.02e-09	-0.114198	1412	black	0.05	DDX3Y
CTSS	-0.372923	-0.13699	-0.338085	2.07822	0.004633	-0.282666	1413	black	0.05	CTSS			FAM207A	-0.323736	0.0190493	-0.0387423	1.64055	5.66e-09	-0.114476	1413	black	0.05	FAM207A
UBFD1	-0.292623	-0.26239	-0.291852	2.07593	0.00465315	-0.282288	1414	black	0.05	UBFD1			DAZAP1	-0.216757	-0.0476838	-0.0782835	1.64049	5.2e-09	-0.114241	1414	black	0.05	DAZAP1
SP110	-0.31335	-0.0022741	-0.532283	2.07563	0.00475115	-0.282636	1415	black	0.05	SP110			GOSR2	-0.124117	-0.0753525	-0.142937	1.63977	5.15e-09	-0.114136	1415	black	0.05	GOSR2
SLU7	-0.283965	-0.122895	-0.440215	2.07541	0.00469494	-0.282358	1416	black	0.05	SLU7			SEMA7A	-0.119629	-0.0110289	-0.2119	1.63928	5.35e-09	-0.114186	1416	black	0.05	SEMA7A
METTL27	-0.263914	-0.274121	-0.307227	2.07172	0.00472948	-0.281754	1417	black	0.05	METTL27			CTBS	-0.139893	0.059681	-0.262749	1.63904	5.67e-09	-0.11432	1417	black	0.05	CTBS
POFUT1	-0.221663	-0.117692	-0.506384	2.07126	0.00479086	-0.281913	1418	black	0.05	POFUT1			UXS1	-0.117956	-0.015145	-0.20924	1.63818	5.44e-09	-0.114114	1418	black	0.05	UXS1
EIF4E3	-0.27193	-0.284814	-0.288186	2.07087	0.0047444	-0.281643	1419	black	0.05	EIF4E3			CSNK1G1	-0.142399	-0.115607	-0.0838726	1.63691	5.4e-09	-0.113959	1419	black	0.05	CSNK1G1
MIER3	-0.216716	-0.366897	-0.260779	2.06921	0.00478266	-0.281464	1420	black	0.05	MIER3			MRGBP	-0.136187	-0.079029	-0.12656	1.63634	5.45e-09	-0.113925	1420	black	0.05	MRGBP
MTFR1	-0.309494	-0.275645	-0.259045	2.06888	0.00478151	-0.281394	1421	black	0.05	MTFR1			ETFA	-0.166661	-0.0570866	-0.11799	1.63582	5.54e-09	-0.113913	1421	black	0.05	ETFA
HNRNPUL1	-0.272479	-0.106917	-0.464902	2.06784	0.00484281	-0.281432	1422	black	0.05	HNRNPUL1			STIP1	-0.271542	0.100353	-0.170967	1.63305	6.5e-09	-0.114052	1422	black	0.05	STIP1
STN1	-0.3076	-0.223751	-0.31244	2.06778	0.00480431	-0.281264	1423	black	0.05	STN1			TPR	-0.156044	-0.0632997	-0.121796	1.63264	5.84e-09	-0.113713	1423	black	0.05	TPR
CUL2	-0.214245	-0.269701	-0.359862	2.0677	0.00480968	-0.281269	1424	black	0.05	CUL2			GTF3C2	-0.152702	-0.0656044	-0.122816	1.63258	5.84e-09	-0.113708	1424	black	0.05	GTF3C2
ZNF652	-0.324248	-0.281605	-0.23786	2.0676	0.00480681	-0.281237	1425	black	0.05	ZNF652			MFSD11	-0.098138	-0.0844423	-0.158315	1.63139	5.95e-09	-0.113632	1425	black	0.05	MFSD11
PPME1	-0.338218	-0.260831	-0.244426	2.06695	0.00481966	-0.281158	1426	black	0.05	PPME1			NAA10	-0.346512	0.0296334	-0.0250584	1.63121	6.8e-09	-0.113979	1426	black	0.05	NAA10
BCAM	-0.290341	-0.252648	-0.300317	2.06659	0.00482386	-0.281102	1427	black	0.05	BCAM			EREG	-0.194844	-0.0231331	-0.122954	1.6307	6.14e-09	-0.113644	1427	black	0.05	EREG
MRPL18	-0.357685	-0.0786904	-0.407327	2.06631	0.00487031	-0.281234	1428	black	0.05	MRPL18			OSBPL9	-0.132258	-0.071003	-0.137391	1.63007	6.08e-09	-0.113551	1428	black	0.05	OSBPL9
SRSF5	-0.254841	-0.0862454	-0.502754	2.06614	0.0048904	-0.28128	1429	black	0.05	SRSF5			DHX32	-0.178147	-0.0884157	-0.0741138	1.62994	6.13e-09	-0.113559	1429	black	0.05	DHX32
TNKS1BP1	-0.229392	-0.159816	-0.454129	2.06569	0.00487161	-0.281112	1430	black	0.05	TNKS1BP1			FBXL3	-0.125294	-0.121628	-0.0936577	1.62983	6.09e-09	-0.113527	1430	black	0.05	FBXL3
ARL15	-0.278993	-0.277136	-0.286289	2.06429	0.00486585	-0.280806	1431	black	0.05	ARL15			RPL7	0.0736963	-0.193676	-0.221036	1.62833	6.81e-09	-0.113672	1431	black	0.05	RPL7
SIAH1	-0.292399	-0.24148	-0.308161	2.06324	0.00488697	-0.28068	1432	black	0.05	SIAH1			RPA1	-0.122497	-0.0761328	-0.141185	1.62549	6.57e-09	-0.113272	1432	black	0.05	RPA1
DAP3	-0.346672	-0.114492	-0.380644	2.0618	0.00494117	-0.280603	1433	black	0.05	DAP3			DYNC1LI1	-0.163455	-0.0156812	-0.160826	1.62541	6.72e-09	-0.113321	1433	black	0.05	DYNC1LI1
TRMT13	-0.193129	-0.294263	-0.354184	2.06179	0.0049216	-0.280525	1434	black	0.05	TRMT13			P3H4	-0.13168	-0.108535	-0.0995513	1.62535	6.57e-09	-0.113256	1434	black	0.05	P3H4
GJC2	-0.270834	-0.279917	-0.290531	2.06131	0.00492195	-0.280427	1435	black	0.05	GJC2			FUCA2	-0.20687	0.0733089	-0.206858	1.6251	7.18e-09	-0.113473	1435	black	0.05	FUCA2
DEDD2	-0.271691	-0.267633	-0.301532	2.06018	0.00494362	-0.280285	1436	black	0.05	DEDD2			FAM111B	-0.146323	-0.142839	-0.0498801	1.62095	7.15e-09	-0.113014	1436	black	0.05	FAM111B
HDGFL3	-0.34685	-0.0719359	-0.422452	2.05974	0.00499809	-0.280413	1437	black	0.05	HDGFL3			RPP40	-0.101741	-0.135311	-0.10171	1.61979	7.23e-09	-0.112921	1437	black	0.05	RPP40
NKIRAS2	-0.222343	-0.249304	-0.368901	2.05913	0.00497147	-0.280183	1438	black	0.05	NKIRAS2			CPT1A	-0.181718	-0.0029699	-0.154308	1.61976	7.45e-09	-0.112999	1438	black	0.05	CPT1A
SLC35F5	-0.321317	-0.288467	-0.230482	2.05855	0.00497694	-0.280089	1439	black	0.05	SLC35F5			RCHY1	-0.129674	-0.142764	-0.066088	1.61829	7.45e-09	-0.112842	1439	black	0.05	RCHY1
ZCRB1	-0.0820411	-0.264415	-0.494201	2.05786	0.0050463	-0.280219	1440	black	0.05	ZCRB1			VPS52	-0.136897	-0.0937406	-0.107515	1.61641	7.66e-09	-0.112718	1440	black	0.05	VPS52
IGFBP2	-0.326558	-0.288883	-0.223564	2.05523	0.00504164	-0.279669	1441	black	0.05	IGFBP2			NECTIN1	-0.132632	-0.0234684	-0.181782	1.61402	8.14e-09	-0.112627	1441	black	0.05	NECTIN1
FTH1	-0.0279868	-0.0902303	-0.722198	2.05279	0.00529423	-0.280139	1442	black	0.05	FTH1			KLK6	-0.116794	-0.110392	-0.109686	1.60941	8.63e-09	-0.11229	1442	black	0.05	KLK6
GLUD1	-0.374968	0.0179571	-0.481701	2.05164	0.0052053	-0.279571	1443	black	0.05	GLUD1			PPA1	-0.263037	0.0412803	-0.115598	1.60868	9.41e-09	-0.112452	1443	black	0.05	PPA1
TRAF3IP2	-0.324862	-0.188988	-0.323817	2.05157	0.0051174	-0.279222	1444	black	0.05	TRAF3IP2			PRAG1	-0.153358	-0.159175	-0.0243176	1.60845	8.94e-09	-0.112283	1444	black	0.05	PRAG1
ZNHIT6	-0.366249	-0.192817	-0.278298	2.05072	0.00513616	-0.279121	1445	black	0.05	ZNHIT6			RNF115	-0.21703	-0.0241088	-0.0957683	1.60821	9.08e-09	-0.112302	1445	black	0.05	RNF115
P3H2	-0.283803	-0.248797	-0.304418	2.0501	0.00513892	-0.279006	1446	black	0.05	P3H2			FAM133A	-0.0215513	-0.27821	-0.0373485	1.60769	9.5e-09	-0.11237	1446	black	0.05	FAM133A
FBXO30	-0.300893	-0.256651	-0.279198	2.04938	0.0051525	-0.278914	1447	black	0.05	FBXO30			DOCK6	-0.0996156	-0.10739	-0.129549	1.60763	8.9e-09	-0.112185	1447	black	0.05	DOCK6
ESYT2	-0.180181	-0.230706	-0.425266	2.04716	0.00521974	-0.278718	1448	black	0.05	ESYT2			FAM114A1	-0.0402266	-0.219677	-0.0768616	1.60751	9.17e-09	-0.112255	1448	black	0.05	FAM114A1
EBAG9	-0.355373	-0.223617	-0.256333	2.04549	0.00523582	-0.278441	1449	black	0.05	EBAG9			EPAS1	-0.083227	-0.0143796	-0.239183	1.60702	9.38e-09	-0.112263	1449	black	0.05	EPAS1
DGKE	-0.348917	-0.168196	-0.318029	2.04482	0.00525589	-0.278381	1450	black	0.05	DGKE			KCTD3	-0.18494	-0.0202548	-0.131385	1.60677	9.23e-09	-0.112193	1450	black	0.05	KCTD3
SELENOW	-0.227998	-0.208693	-0.398439	2.04472	0.00526014	-0.278376	1451	black	0.05	SELENOW			BLACAT1	-0.113129	-0.114042	-0.1092	1.60665	9.04e-09	-0.112124	1451	black	0.05	BLACAT1
RPL36A	-0.225173	-0.0618437	-0.548875	2.04459	0.00533577	-0.278631	1452	black	0.05	RPL36A			JAK2	-0.10453	-0.119469	-0.111914	1.60412	9.44e-09	-0.111971	1452	black	0.05	JAK2
EIF2B3	-0.335251	-0.188091	-0.311624	2.04449	0.0052581	-0.278322	1453	black	0.05	EIF2B3			E2F7	-0.129416	-0.0847245	-0.121538	1.60275	9.68e-09	-0.111893	1453	black	0.05	E2F7
THAP9-AS1	-0.246485	-0.249092	-0.339287	2.04437	0.00525557	-0.278288	1454	black	0.05	THAP9-AS1			FGFR1OP	-0.151288	-0.0357036	-0.148419	1.60072	1.01e-08	-0.111803	1454	black	0.05	FGFR1OP
LITAF	-0.225315	-0.102681	-0.506988	2.04299	0.00534149	-0.278328	1455	black	0.05	LITAF			ZNF544	-0.104802	-0.10264	-0.127638	1.5995	1.02e-08	-0.111693	1455	black	0.05	ZNF544
TADA2A	-0.27405	-0.285303	-0.274869	2.0428	0.00528318	-0.278074	1456	black	0.05	TADA2A			SBDS	-0.311017	0.0227237	-0.0474835	1.59885	1.14e-08	-0.111926	1456	black	0.05	SBDS
SSH2	-0.263248	-0.215817	-0.355092	2.04242	0.005298	-0.278052	1457	black	0.05	SSH2			HIST1H2BC	-0.100754	-0.115782	-0.118411	1.59879	1.03e-08	-0.111649	1457	black	0.05	HIST1H2BC
ARAP2	-0.296359	-0.240051	-0.297496	2.04193	0.00530229	-0.277969	1458	black	0.05	ARAP2			CHST11	-0.187996	0.0820621	-0.229715	1.59849	1.14e-08	-0.111883	1458	black	0.05	CHST11
RABIF	-0.356774	-0.132232	-0.344705	2.04079	0.00534692	-0.277904	1459	black	0.05	RABIF			EIF3A	-0.248138	0.0819318	-0.169344	1.59779	1.16e-08	-0.11185	1459	black	0.05	EIF3A
FAF2	-0.325842	-0.131842	-0.375724	2.03997	0.00536468	-0.277803	1460	black	0.05	FAF2			PDK1	-0.104428	-0.0875591	-0.142698	1.59724	1.06e-08	-0.111562	1460	black	0.05	PDK1
TAF13	-0.185011	-0.349755	-0.297529	2.03745	0.00540243	-0.277432	1461	black	0.05	TAF13			SPAG5	-0.125703	-0.0854289	-0.123275	1.59575	1.09e-08	-0.111469	1461	black	0.05	SPAG5
SRFBP1	-0.321453	-0.174588	-0.335551	2.03558	0.00544249	-0.277197	1462	black	0.05	SRFBP1			BOLA3	-0.341567	0.0574245	-0.0512858	1.59525	1.26e-08	-0.111809	1462	black	0.05	BOLA3
IWS1	-0.29432	-0.119711	-0.416838	2.03308	0.00551591	-0.276956	1463	black	0.05	IWS1			STX1A	-0.111876	-0.128487	-0.0939017	1.59499	1.1e-08	-0.111421	1463	black	0.05	STX1A
TMEM116	-0.222077	-0.299762	-0.308502	2.03253	0.00549745	-0.27678	1464	black	0.05	TMEM116			TIMMDC1	-0.179774	-0.0905319	-0.0640383	1.59493	1.12e-08	-0.111448	1464	black	0.05	TIMMDC1
RACGAP1	-0.211273	-0.19142	-0.424652	2.02408	0.00569926	-0.275782	1465	black	0.05	RACGAP1			ITFG1	-0.123437	-0.0924828	-0.118327	1.59489	1.11e-08	-0.111416	1465	black	0.05	ITFG1
UBA2	-0.152355	-0.138771	-0.536434	2.02321	0.00577077	-0.275853	1466	black	0.05	UBA2			SYT1	-0.0804823	-0.146808	-0.106955	1.59477	1.11e-08	-0.111415	1466	black	0.05	SYT1
METAP1	-0.294702	-0.188647	-0.343253	2.02257	0.00571599	-0.275534	1467	black	0.05	METAP1			DOCK4	-0.0715474	-0.1031	-0.159357	1.59331	1.14e-08	-0.111335	1467	black	0.05	DOCK4
MAP3K13	-0.16694	-0.308935	-0.350774	2.02256	0.00572077	-0.275549	1468	black	0.05	MAP3K13			NFXL1	-0.190956	-0.0913367	-0.0516196	1.59234	1.17e-08	-0.111304	1468	black	0.05	NFXL1
ITFG2	-0.326339	-0.249341	-0.250337	2.02121	0.00573886	-0.275339	1469	black	0.05	ITFG2			PER2	0.00656379	-0.0898155	-0.250828	1.59155	1.24e-08	-0.11136	1469	black	0.05	PER2
SLC25A6	-0.401805	0.10606	-0.531796	2.02055	0.00592724	-0.275847	1470	black	0.05	SLC25A6			YARS	-0.175423	-0.0392509	-0.119039	1.59131	1.19e-08	-0.111238	1470	black	0.05	YARS
RAB30-AS1	-0.196244	-0.346463	-0.282916	2.02003	0.00577055	-0.275208	1471	black	0.05	RAB30-AS1			HSPB11	-0.190195	0.00898344	-0.152632	1.59108	1.22e-08	-0.111281	1471	black	0.05	HSPB11
SIAH2	-0.275301	-0.189903	-0.360352	2.01978	0.00577827	-0.275185	1472	black	0.05	SIAH2			CFTR	-0.10968	-0.113198	-0.110633	1.59088	1.18e-08	-0.111171	1472	black	0.05	CFTR
TRAK1	-0.197725	-0.259623	-0.368058	2.01938	0.00578734	-0.275135	1473	black	0.05	TRAK1			TROVE2	-0.154325	-0.0922616	-0.0868885	1.59047	1.2e-08	-0.111158	1473	black	0.05	TROVE2
TESK1	-0.281629	-0.209266	-0.33421	2.01874	0.00579602	-0.275035	1474	black	0.05	TESK1			SEMA5A	-0.0840612	-0.111669	-0.13713	1.58718	1.26e-08	-0.110953	1474	black	0.05	SEMA5A
CLDN12	-0.208587	-0.250932	-0.365292	2.01786	0.00581956	-0.274937	1475	black	0.05	CLDN12			JUP	-0.141419	-0.11046	-0.0808969	1.58668	1.28e-08	-0.110925	1475	black	0.05	JUP
[truncated: 15,267 more rows]
