# Supplementary material for: The GENEVA platform models tumor mosaicism to reveal variations of responses to KRAS inhibitors and identify improved drug combinations
Source: Nat Cancer. 2026 Feb 24;7(3):522–37. doi: 10.1038/s43018-026-01130-5 (PMC13035475; doi:10.1038/s43018-026-01130-5)
Supplement: Supplementary file 8 — Statistical source data, with tabs for items. [file 43018_2026_1130_MOESM8_ESM.xlsx]

## Sheet: Ext. Fig. 1b,c
index	UMAP1	UMAP2	cell_type	treatment	sample	phase
AAACCTGAGAAAGTGG-1	-9.72273	0.90143	H1975	ARS1620	ARS1620_2	G1
AAACCTGCACGCTTTC-1	7.8544	2.58075	A375	DMSO	DMSO_2	G1
AAACCTGCAGTAAGAT-1	-5.05322	7.63447	H1299	VEM	VEM_2	G2M
AAACCTGGTAGAGGAA-1	-11.3511	1.33431	H1975	VEM	VEM_2	G1
AAACCTGGTAGGAGTC-1	-2.67943	-4.34905	H1299	ARS1620	ARS1620_2	G2M
AAACCTGGTTAGATGA-1	-12.4951	0.561759	H1975	VEM	VEM_2	G1
AAACCTGGTTCCACAA-1	-4.35272	-8.99648	MiaPaca2	DMSO	DMSO_1	G1
AAACCTGGTTGTACAC-1	-9.02153	-2.37588	H1975	VEM	VEM_2	G2M
AAACCTGGTTGTGGCC-1	6.63924	2.44264	A375	DMSO	DMSO_1	G1
AAACCTGTCGTCTGCT-1	9.45921	4.78227	A375	ARS1620	ARS1620_1	G1
AAACCTGTCTTAACCT-1	-12.2592	0.475911	H1975	ARS1620	ARS1620_1	G1
AAACCTGTCTTGTATC-1	9.30287	1.85499	A375	DMSO	DMSO_1	G1
AAACGGGAGAAACGCC-1	7.84072	3.02174	A375	DMSO	DMSO_1	G1
AAACGGGAGATGCCTT-1	-4.91609	-9.33573	MiaPaca2	ARS1620	ARS1620_2	G1
AAACGGGAGGTGCTAG-1	-8.38225	0.441901	H1975	ARS1620	ARS1620_1	G1
AAACGGGAGTGAAGAG-1	1.25434	-1.3806	MeWo	ARS1620	ARS1620_2	G1
AAACGGGAGTTAAGTG-1	-0.975297	13.467	H1299	DMSO	DMSO_1	G2M
AAACGGGCAAGCGATG-1	-1.11092	11.2915	H1299	ARS1620	ARS1620_1	G1
AAACGGGCAAGTCTAC-1	-3.96489	-11.5264	MiaPaca2	DMSO	DMSO_2	S
AAACGGGCACCACCAG-1	-10.4249	-2.13403	H1975	VEM	VEM_2	G2M
AAACGGGCACGGCGTT-1	-4.50154	-11.9688	MiaPaca2	DMSO	DMSO_2	S
AAACGGGCAGATGAGC-1	-4.10618	7.26886	H1299	ARS1620	ARS1620_1	G1
AAACGGGCAGCCTTGG-1	-10.0592	-2.45305	H1975	ARS1620	ARS1620_1	G2M
AAACGGGCATCGATGT-1	2.37871	-0.607875	MeWo	DMSO	DMSO_2	G1
AAACGGGCATTTGCCC-1	-3.13823	8.67436	H1299	DMSO	DMSO_2	G1
AAACGGGGTCATGCCG-1	9.5686	3.96187	A375	ARS1620	ARS1620_2	G1
AAACGGGGTCCTCCAT-1	-6.43346	-10.7262	MiaPaca2	ARS1620	ARS1620_2	G1
AAACGGGTCCAGGGCT-1	-5.80736	-8.72262	MiaPaca2	ARS1620	ARS1620_1	G1
AAACGGGTCCTTGGTC-1	-5.70127	-10.3102	MiaPaca2	VEM	VEM_2	G1
AAACGGGTCGATAGAA-1	-12.142	1.10602	H1975	VEM	VEM_2	G1
AAACGGGTCGGCTTGG-1	7.2017	4.08197	A375	DMSO	DMSO_1	S
AAACGGGTCGGTCCGA-1	9.84005	2.52723	A375	ARS1620	ARS1620_2	G1
AAACGGGTCTAGAGTC-1	6.94727	2.40132	A375	ARS1620	ARS1620_2	G1
AAACGGGTCTGACCTC-1	-0.597975	1.85102	SKMEL2	VEM	VEM_2	S
AAAGATGAGACTACAA-1	7.60859	5.39672	A375	DMSO	DMSO_1	G1
AAAGATGCAACGCACC-1	5.97781	0.329799	HTT144	ARS1620	ARS1620_1	G1
AAAGATGCAAGAGTCG-1	-11.6814	-0.676659	H1975	VEM	VEM_1	S
AAAGATGCACCAGCAC-1	-10.5642	-0.434796	H1975	VEM	VEM_2	G1
AAAGATGCACTTACGA-1	-0.794896	11.1329	H1299	ARS1620	ARS1620_1	G1
AAAGATGCACTTGGAT-1	8.49362	6.01094	A375	ARS1620	ARS1620_1	S
AAAGATGCAGCTGCAC-1	-11.529	0.147282	H1975	VEM	VEM_1	G1
AAAGATGCATTAGGCT-1	6.48708	5.05015	A375	ARS1620	ARS1620_1	G1
AAAGATGGTCAAGCGA-1	-10.6038	9.12427	H358	DMSO	DMSO_2	G1
AAAGATGGTCACTTCC-1	-4.96325	8.99572	H1299	ARS1620	ARS1620_2	G1
AAAGATGGTCTAGGTT-1	8.7357	2.20173	A375	DMSO	DMSO_2	G1
AAAGATGGTCTTCAAG-1	-12.2337	13.8537	H23	DMSO	DMSO_1	G1
AAAGATGGTGAAGGCT-1	3.92555	-9.75057	A549	ARS1620	ARS1620_2	G1
AAAGATGGTTCATGGT-1	-9.93803	-0.500839	H1975	VEM	VEM_1	G2M
AAAGATGGTTCCATGA-1	-3.78285	9.27704	H1299	VEM	VEM_2	G1
AAAGATGTCATAGCAC-1	-8.19257	0.185828	H1975	ARS1620	ARS1620_2	G1
AAAGATGTCATTATCC-1	7.04147	1.93354	A375	DMSO	DMSO_2	G1
AAAGATGTCTCTTGAT-1	9.45971	3.07035	A375	DMSO	DMSO_1	G1
AAAGCAAAGACTGGGT-1	-5.02095	12.4642	A375	DMSO	DMSO_2	G1
AAAGCAAAGATATGCA-1	-4.1741	-10.8832	MiaPaca2	DMSO	DMSO_2	S
AAAGCAAAGTCGTTTG-1	7.69208	1.16395	A375	DMSO	DMSO_1	S
AAAGCAACAAGGTTTC-1	-0.451529	8.36048	H1299	DMSO	DMSO_2	G1
AAAGCAACAAGTTGTC-1	-10.8328	1.87002	H1975	ARS1620	ARS1620_1	G1
AAAGCAACACCATGTA-1	-4.55988	7.19739	H1299	ARS1620	ARS1620_1	S
AAAGCAACACCGGAAA-1	-6.21985	-11.3225	MiaPaca2	VEM	VEM_1	G1
AAAGCAACACGGTGTC-1	3.79181	-9.3009	A549	DMSO	DMSO_2	G1
AAAGCAACAGACTCGC-1	10.4485	0.900641	A375	DMSO	DMSO_1	G1
AAAGCAAGTCGACTGC-1	9.52316	1.81535	A375	DMSO	DMSO_2	G1
AAAGCAAGTGCGCTTG-1	4.8022	4.00597	A375	DMSO	DMSO_1	G2M
AAAGCAAGTTCCACTC-1	9.68725	4.55607	A375	ARS1620	ARS1620_1	G1
AAAGCAATCCCACTTG-1	10.5001	4.13892	A375	ARS1620	ARS1620_1	G1
AAAGCAATCTCTTGAT-1	6.21359	4.06348	A375	DMSO	DMSO_1	G1
AAAGCAATCTTGTACT-1	7.40535	5.49525	A375	ARS1620	ARS1620_2	G1
AAAGCAATCTTGTCAT-1	9.7711	1.16349	A375	DMSO	DMSO_1	G1
AAAGTAGAGAGGTTAT-1	8.20508	5.90062	A375	DMSO	DMSO_2	G1
AAAGTAGAGCGCTTAT-1	9.32121	2.89311	A375	ARS1620	ARS1620_1	G1
AAAGTAGAGGCATTGG-1	-7.6788	2.12165	H1975	ARS1620	ARS1620_2	G1
AAAGTAGAGGTTACCT-1	-11.0408	-0.197602	H1975	DMSO	DMSO_2	G1
AAAGTAGCAAGCCGTC-1	-5.34174	7.64701	H1299	VEM	VEM_1	G1
AAAGTAGCAATAGCGG-1	9.95628	2.58977	A375	DMSO	DMSO_1	G1
AAAGTAGCACGTCAGC-1	-8.81181	-0.862426	H1975	ARS1620	ARS1620_2	G1
AAAGTAGGTACCGTAT-1	1.30887	-1.22034	MeWo	VEM	VEM_1	G1
AAAGTAGGTAGCGTAG-1	8.4989	6.14226	A375	DMSO	DMSO_1	G1
AAAGTAGGTATAGTAG-1	7.49876	4.91694	A375	DMSO	DMSO_2	G1
AAAGTAGGTATGAATG-1	-11.9474	-0.0227929	H1975	VEM	VEM_2	G1
AAAGTAGTCAGGATCT-1	7.46293	4.82502	A375	ARS1620	ARS1620_2	G1
AAAGTAGTCCTAGGGC-1	-9.83	2.3182	H1975	DMSO	DMSO_2	G1
AAAGTAGTCGAATGGG-1	-11.7641	-0.920991	H1975	ARS1620	ARS1620_1	G1
AAAGTAGTCGCACTCT-1	-10.4888	-1.96557	H1975	VEM	VEM_2	G2M
AAAGTAGTCGCTGATA-1	5.3059	2.64652	A375	ARS1620	ARS1620_1	S
AAAGTAGTCGTGGACC-1	-4.16353	-11.5145	MiaPaca2	VEM	VEM_2	G1
AAAGTAGTCTGCAGTA-1	8.23402	3.24791	A375	DMSO	DMSO_1	G1
AAATGCCAGAAACCAT-1	-1.5429	10.7105	H1299	ARS1620	ARS1620_2	G1
AAATGCCAGAATGTGT-1	-7.18051	-11.1313	MiaPaca2	ARS1620	ARS1620_2	G1
AAATGCCAGATATGGT-1	-6.67145	-10.1404	MiaPaca2	DMSO	DMSO_2	S
AAATGCCAGCTAACTC-1	-11.5141	12.986	H23	ARS1620	ARS1620_1	G1
AAATGCCAGCTAAGAT-1	-1.17678	11.2625	H1299	VEM	VEM_2	S
AAATGCCCAACTGCTA-1	-0.292834	11.2291	H1299	DMSO	DMSO_1	S
AAATGCCCAGTCAGCC-1	-5.14312	7.67417	H1299	ARS1620	ARS1620_2	G2M
AAATGCCGTACTTAGC-1	6.27622	5.12316	A375	DMSO	DMSO_2	G1
AAATGCCGTAGCGATG-1	6.35873	2.80992	A375	DMSO	DMSO_2	G1
AAATGCCGTAGCTAAA-1	0.91947	-1.88203	MeWo	VEM	VEM_2	G1
AAATGCCGTCTAAACC-1	4.72136	-9.09545	A549	ARS1620	ARS1620_1	G1
AAATGCCGTGATGTGG-1	9.91574	2.12499	A375	ARS1620	ARS1620_1	G1
AAATGCCGTGGTCCGT-1	7.98868	5.15032	A375	DMSO	DMSO_2	G1
AAATGCCGTTCTGGTA-1	-9.98062	-0.213827	H1975	ARS1620	ARS1620_1	G1
AAATGCCGTTGGAGGT-1	-10.921	2.03726	H1975	DMSO	DMSO_2	G1
AAATGCCTCAAGAAGT-1	-4.01263	8.62456	H1299	ARS1620	ARS1620_2	S
AAATGCCTCACCACCT-1	10.0225	1.77492	A375	ARS1620	ARS1620_1	G1
AAATGCCTCCGCTGTT-1	0.915699	-1.81637	MeWo	ARS1620	ARS1620_1	G1
AAATGCCTCCGGGTGT-1	9.15731	2.54689	A375	ARS1620	ARS1620_2	G1
AAATGCCTCGCGATCG-1	-10.8527	8.3775	H358	ARS1620	ARS1620_1	S
AAATGCCTCGGCTTGG-1	-4.67203	8.82901	H1299	VEM	VEM_1	G1
AACACGTAGACCTAGG-1	-10.1021	0.363378	H1975	ARS1620	ARS1620_1	G1
AACACGTAGAGATGAG-1	-5.97778	-12.4533	MiaPaca2	DMSO	DMSO_1	G2M
AACACGTAGCGGCTTC-1	-10.3101	1.97481	H1975	VEM	VEM_1	G1
AACACGTAGGCCCGTT-1	-0.457649	-5.03483	A375	DMSO	DMSO_2	G1
AACACGTAGTCATCCA-1	8.17759	2.25486	A375	ARS1620	ARS1620_2	G1
AACACGTAGTGACTCT-1	5.54603	5.95912	A375	ARS1620	ARS1620_1	G1
AACACGTCAAGGACAC-1	-5.78978	-10.819	MiaPaca2	DMSO	DMSO_1	G1
AACACGTCACACCGCA-1	-3.90377	-11.0123	MiaPaca2	DMSO	DMSO_1	G1
AACACGTCACCGGAAA-1	1.02039	-1.74716	MeWo	ARS1620	ARS1620_2	G1
AACACGTCAGTCGATT-1	8.38569	5.30298	A375	ARS1620	ARS1620_1	G1
AACACGTCATCTCCCA-1	-3.6401	-10.9039	MiaPaca2	VEM	VEM_1	G1
AACACGTCATTCTTAC-1	7.4133	2.45284	A375	ARS1620	ARS1620_1	G1
AACACGTGTAGCTTGT-1	8.66043	4.61444	A375	ARS1620	ARS1620_1	G1
AACACGTGTATATGAG-1	-8.72598	1.78582	H1975	VEM	VEM_1	G1
AACACGTGTATCGCAT-1	-5.01241	-9.07288	MiaPaca2	DMSO	DMSO_2	G1
AACACGTGTCATGCCG-1	-5.26995	-9.58513	MiaPaca2	ARS1620	ARS1620_1	G1
AACACGTGTTACGACT-1	4.99317	3.97771	A375	ARS1620	ARS1620_2	G2M
AACACGTGTTGGACCC-1	7.90669	5.81492	A375	ARS1620	ARS1620_1	G1
AACACGTTCAAACCGT-1	-6.06932	-11.9768	MiaPaca2	VEM	VEM_2	G1
AACACGTTCCTTGCCA-1	3.2722	-9.90748	A549	ARS1620	ARS1620_2	G1
AACACGTTCCTTTCGG-1	-9.84728	1.14076	H1975	DMSO	DMSO_1	S
AACCATGAGAAGGGTA-1	-0.137554	8.79731	H1299	ARS1620	ARS1620_2	G1
AACCATGAGACCTAGG-1	-10.2198	1.1859	H1975	VEM	VEM_1	G1
AACCATGAGATATACG-1	-11.0851	1.74607	H1975	VEM	VEM_2	G1
AACCATGAGATGCGAC-1	-2.81514	-3.74069	H1299	VEM	VEM_1	S
AACCATGAGATGGGTC-1	-5.88539	-11.793	MiaPaca2	DMSO	DMSO_1	G1
AACCATGAGCCTTGAT-1	-12.1634	14.5244	H23	VEM	VEM_1	G2M
AACCATGAGCGACGTA-1	9.15845	3.81031	A375	ARS1620	ARS1620_1	G1
AACCATGAGCGATAGC-1	5.68034	0.251863	HTT144	ARS1620	ARS1620_1	G1
AACCATGAGGCGCTCT-1	9.34839	4.31595	A375	DMSO	DMSO_1	G1
AACCATGAGTATGACA-1	-0.380903	12.1491	H1299	DMSO	DMSO_2	G1
AACCATGAGTCCATAC-1	-6.87419	0.386744	H1975	ARS1620	ARS1620_1	G1
AACCATGCACAAGTAA-1	8.94963	2.33668	A375	ARS1620	ARS1620_1	G1
AACCATGCAGATGGCA-1	-3.5623	-11.6044	MiaPaca2	VEM	VEM_1	G1
AACCATGGTAAGTAGT-1	-5.27246	-8.87908	MiaPaca2	ARS1620	ARS1620_1	G1
AACCATGGTAGGCTGA-1	-6.86973	-11.5304	MiaPaca2	VEM	VEM_2	G2M
AACCATGGTCGGCACT-1	-11.4943	1.27105	H1975	ARS1620	ARS1620_2	G1
AACCATGGTCTTGATG-1	-3.68886	-11.1454	MiaPaca2	VEM	VEM_2	G1
AACCATGGTGCACTTA-1	3.53592	-4.7151	SKMEL28	DMSO	DMSO_2	G1
AACCATGGTTCCCGAG-1	-5.16729	-11.4261	MiaPaca2	DMSO	DMSO_2	G1
AACCATGTCGTGACAT-1	3.84632	-12.052	A549	ARS1620	ARS1620_1	G2M
AACCATGTCTAACGGT-1	-12.0859	2.03524	H1975	ARS1620	ARS1620_2	G1
AACCGCGAGCGTTTAC-1	-4.8374	9.13956	H1299	ARS1620	ARS1620_2	G1
AACCGCGAGCTCTCGG-1	4.69057	4.30505	A375	ARS1620	ARS1620_1	G2M
AACCGCGAGGAGTAGA-1	-8.54264	-2.03609	H1975	VEM	VEM_2	S
AACCGCGAGTACGATA-1	6.86398	2.74561	A375	DMSO	DMSO_1	G1
AACCGCGAGTAGGCCA-1	5.79607	6.124	A375	ARS1620	ARS1620_1	G1
AACCGCGAGTTGAGTA-1	4.43739	-10.2816	A549	ARS1620	ARS1620_2	G1
AACCGCGCACCAGGTC-1	-5.79148	-9.67001	MiaPaca2	DMSO	DMSO_1	G1
AACCGCGCACGAGGTA-1	4.05426	-9.01238	A549	ARS1620	ARS1620_1	G1
AACCGCGCAGCTTAAC-1	-5.32824	-10.7778	MiaPaca2	VEM	VEM_2	G1
AACCGCGGTACAGTTC-1	-10.6141	0.729567	H1975	ARS1620	ARS1620_1	G1
AACCGCGGTATAAACG-1	-6.3161	-10.5249	MiaPaca2	VEM	VEM_2	G1
AACCGCGGTCTCTCTG-1	-1.32946	11.908	H1299	VEM	VEM_2	S
AACCGCGGTCTCTTTA-1	9.27301	4.68953	A375	DMSO	DMSO_1	G1
AACCGCGGTGCTCTTC-1	-11.6321	-0.568554	H1975	DMSO	DMSO_2	G1
AACCGCGGTTAAAGAC-1	1.48897	-1.84459	MeWo	VEM	VEM_1	G1
AACCGCGGTTGGGACA-1	-0.681296	12.2655	H1299	ARS1620	ARS1620_2	G1
AACCGCGTCAACACAC-1	-10.5805	1.61639	H1975	VEM	VEM_2	G1
AACCGCGTCCCTGACT-1	4.68182	-9.762	A549	ARS1620	ARS1620_1	G1
AACCGCGTCCTGCTTG-1	-11.1878	0.723434	H1975	DMSO	DMSO_2	G1
AACCGCGTCTGCTGTC-1	5.22278	-9.94134	A549	DMSO	DMSO_1	G1
AACGTTGAGAGTACAT-1	12.0156	-3.39404	A375	VEM	VEM_2	G1
AACGTTGAGGAGCGTT-1	-9.03156	0.686072	H1975	VEM	VEM_2	G1
AACGTTGAGTACGACG-1	7.92135	2.3475	A375	ARS1620	ARS1620_2	G1
AACGTTGAGTGTGAAT-1	-6.99662	-11.2284	MiaPaca2	DMSO	DMSO_1	G1
AACGTTGAGTTTCCTT-1	3.36599	-4.44384	SKMEL28	ARS1620	ARS1620_2	G1
AACGTTGCACTAAGTC-1	-4.75739	-10.9995	MiaPaca2	DMSO	DMSO_1	G1
AACGTTGCAGACAAGC-1	10.5485	3.0522	A375	DMSO	DMSO_2	G1
AACGTTGCAGACGCAA-1	-8.86884	0.148119	H1975	ARS1620	ARS1620_1	G1
AACGTTGCAGAGTGTG-1	8.71271	5.8577	A375	DMSO	DMSO_2	S
AACGTTGCAGTCCTTC-1	1.32836	-1.72143	MeWo	ARS1620	ARS1620_1	G1
AACGTTGGTAAGTGTA-1	8.74086	2.56378	A375	DMSO	DMSO_1	G1
AACGTTGGTACATCCA-1	8.81726	3.32735	A375	ARS1620	ARS1620_1	G1
AACGTTGGTCTCCACT-1	7.40674	5.69724	A375	ARS1620	ARS1620_1	G1
AACGTTGGTGTGCGTC-1	-11.7787	13.4121	H23	DMSO	DMSO_1	G1
AACGTTGTCTTGAGGT-1	8.94287	5.32845	A375	DMSO	DMSO_2	G1
AACTCAGAGACACTAA-1	-9.9864	0.908242	H1975	ARS1620	ARS1620_2	G1
AACTCAGAGCCCAACC-1	8.25315	2.93118	A375	DMSO	DMSO_2	G1
AACTCAGAGGACCACA-1	10.6363	4.59635	A375	VEM	VEM_2	G1
AACTCAGAGTAATCCC-1	8.31868	3.77037	A375	DMSO	DMSO_1	G1
AACTCAGAGTGCAAGC-1	8.68204	2.79179	A375	ARS1620	ARS1620_2	G1
AACTCAGCAAGCCGTC-1	9.72926	1.89174	A375	DMSO	DMSO_1	G1
AACTCAGCAAGTTAAG-1	8.10988	3.04878	A375	ARS1620	ARS1620_2	G1
AACTCAGCACAGTCGC-1	-1.5276	11.2075	H1299	VEM	VEM_1	G1
AACTCAGCACCTATCC-1	8.8743	2.71141	A375	ARS1620	ARS1620_1	G1
AACTCAGCACTTCGAA-1	5.38733	5.15804	A375	DMSO	DMSO_1	G1
AACTCAGCAGGAATCG-1	7.722	3.60736	A375	ARS1620	ARS1620_1	G1
AACTCAGCAGGCTCAC-1	-7.81452	1.34247	H1975	VEM	VEM_2	G1
AACTCAGCATGCTAGT-1	9.18906	2.5105	A375	ARS1620	ARS1620_1	G1
AACTCAGGTAAACGCG-1	-1.65166	11.8795	H1299	VEM	VEM_2	G1
AACTCAGGTACCGGCT-1	-1.22227	1.46459	SKMEL2	VEM	VEM_1	G1
AACTCAGGTAGCCTAT-1	-10.3142	0.10797	H1975	DMSO	DMSO_1	G1
AACTCAGGTAGCGTCC-1	-11.816	0.716322	H1975	VEM	VEM_2	G1
AACTCAGGTCTGATTG-1	8.76409	1.98473	A375	DMSO	DMSO_1	S
AACTCAGGTGAGTGAC-1	6.82296	2.27008	A375	DMSO	DMSO_1	S
AACTCAGGTGCTAGCC-1	10.0914	3.48563	A375	ARS1620	ARS1620_2	G1
AACTCAGGTGGCGAAT-1	-10.7293	8.20004	H358	DMSO	DMSO_1	G1
AACTCAGTCCACTCCA-1	-6.56466	-11.1865	MiaPaca2	VEM	VEM_2	G1
AACTCAGTCCCACTTG-1	-2.69033	-3.97863	H1299	DMSO	DMSO_2	S
AACTCAGTCCCATTTA-1	-4.01839	-11.2339	MiaPaca2	DMSO	DMSO_2	S
AACTCAGTCGTATCAG-1	10.2473	3.7767	A375	ARS1620	ARS1620_1	G1
AACTCCCAGCTAGTGG-1	2.18528	-1.39268	MeWo	ARS1620	ARS1620_1	G1
AACTCCCAGCTGAAAT-1	-0.146696	10.6397	H1299	ARS1620	ARS1620_2	S
AACTCCCAGCTTCGCG-1	6.55837	6.34793	A375	ARS1620	ARS1620_2	G1
AACTCCCCAATGGAGC-1	-10.6992	1.46908	H1975	DMSO	DMSO_1	G1
AACTCCCCACGGCCAT-1	-11.7821	-0.979197	H1975	ARS1620	ARS1620_1	G1
AACTCCCCAGTCAGCC-1	-3.3626	9.27609	H1299	VEM	VEM_2	G1
AACTCCCCATGTCCTC-1	-12.6048	8.33674	H358	ARS1620	ARS1620_2	G2M
AACTCCCGTAATCACC-1	-10.5122	8.12293	H358	DMSO	DMSO_2	G1
AACTCCCGTCTCTCTG-1	-3.8381	7.566	H1299	DMSO	DMSO_1	G1
AACTCCCTCCGGCACA-1	-1.31917	10.8215	H1299	VEM	VEM_1	G1
AACTCCCTCTAACGGT-1	3.59568	-9.78823	A549	ARS1620	ARS1620_1	G2M
AACTCCCTCTGCTGCT-1	10.0071	5.23859	A375	ARS1620	ARS1620_1	G1
AACTCTTAGAAGGACA-1	-0.424557	-4.87448	A375	ARS1620	ARS1620_2	S
AACTCTTAGAATCTCC-1	5.78796	-11.3272	A549	ARS1620	ARS1620_2	G1
AACTCTTAGGATTCGG-1	-0.563244	11.0997	H1299	VEM	VEM_2	G1
AACTCTTAGTACGTTC-1	6.1968	5.63128	A375	ARS1620	ARS1620_1	G1
AACTCTTAGTAGCCGA-1	6.9147	2.52159	A375	ARS1620	ARS1620_2	G1
AACTCTTAGTATTGGA-1	9.65473	4.84242	A375	ARS1620	ARS1620_1	G1
AACTCTTAGTGGTAAT-1	9.80139	3.90481	A375	DMSO	DMSO_2	G1
AACTCTTAGTTCGCGC-1	-9.88882	0.8001	H1975	DMSO	DMSO_1	G1
AACTCTTCACGAGAGT-1	8.66766	1.67625	A375	ARS1620	ARS1620_1	G1
AACTCTTCATTATCTC-1	-9.07034	-0.0329162	H1975	VEM	VEM_2	G1
AACTCTTGTAAACCTC-1	-11.3893	9.17819	H358	DMSO	DMSO_2	G1
AACTCTTGTCAAGCGA-1	-1.49224	11.3521	H1299	VEM	VEM_2	S
AACTCTTGTTGTCGCG-1	8.15282	5.22172	A375	ARS1620	ARS1620_1	G1
AACTCTTTCCTCAACC-1	-11.2562	8.30734	H358	VEM	VEM_1	S
AACTCTTTCCTTGACC-1	-1.02258	11.3959	H1299	ARS1620	ARS1620_2	S
AACTCTTTCTATCCTA-1	8.13101	6.40778	A375	DMSO	DMSO_2	G1
AACTGGTAGAGCTATA-1	10.7774	4.77148	A375	ARS1620	ARS1620_1	G1
AACTGGTAGCACAGGT-1	-5.327	-10.6155	MiaPaca2	VEM	VEM_2	G1
AACTGGTAGCGATAGC-1	6.97703	2.16873	A375	ARS1620	ARS1620_2	G1
AACTGGTAGGCCGAAT-1	8.11956	3.0851	A375	DMSO	DMSO_2	G1
AACTGGTAGGCTCAGA-1	9.84001	1.74296	A375	DMSO	DMSO_1	G1
AACTGGTAGGGAACGG-1	-0.854274	10.5882	H1299	ARS1620	ARS1620_2	G1
AACTGGTAGGGTTCCC-1	-10.469	2.03813	H1975	DMSO	DMSO_1	G1
AACTGGTCACCTATCC-1	-0.918469	11.4844	H1299	ARS1620	ARS1620_1	G1
AACTGGTCACTCGACG-1	5.25026	3.61589	A375	DMSO	DMSO_2	G1
AACTGGTGTCCAGTGC-1	-11.2894	9.24407	H358	VEM	VEM_2	G1
AACTGGTGTTTGTTTC-1	-10.195	-0.612256	H1975	DMSO	DMSO_1	G1
AACTGGTTCAACGGCC-1	6.59184	0.466026	HTT144	DMSO	DMSO_1	G1
AACTGGTTCCTTCAAT-1	5.04345	-11.5967	A549	ARS1620	ARS1620_1	G1
AACTGGTTCTCGTATT-1	5.04591	5.15444	A375	DMSO	DMSO_1	G2M
AACTGGTTCTGCGACG-1	8.46136	5.6467	A375	DMSO	DMSO_1	G1
AACTGGTTCTGCGTAA-1	-1.35706	10.7889	H1299	VEM	VEM_2	G1
AACTGGTTCTTTAGTC-1	-11.6672	-0.325418	H1975	VEM	VEM_1	G1
AACTTTCAGATTACCC-1	9.08231	2.7051	A375	ARS1620	ARS1620_2	G1
AACTTTCAGCTAGTGG-1	-9.88631	1.0637	H1975	DMSO	DMSO_2	G1
AACTTTCAGGGTTTCT-1	-10.6447	0.934803	H1975	VEM	VEM_2	G1
AACTTTCAGGTGATAT-1	-11.7117	-0.940638	H1975	VEM	VEM_1	G1
AACTTTCAGTCTCCTC-1	8.99593	3.99753	A375	ARS1620	ARS1620_2	G1
AACTTTCAGTGCGTGA-1	8.31106	5.0203	A375	DMSO	DMSO_2	G1
AACTTTCAGTGGCACA-1	-8.28289	0.942952	H1975	VEM	VEM_2	G1
AACTTTCCAACTGCTA-1	-6.3198	-11.8762	MiaPaca2	VEM	VEM_2	G1
AACTTTCCACCAGATT-1	0.179742	11.0662	H1299	ARS1620	ARS1620_1	G1
AACTTTCCACCTCGGA-1	-11.7517	1.1002	H1975	DMSO	DMSO_1	G1
AACTTTCCACGGTTTA-1	-10.3158	-1.15517	H1975	DMSO	DMSO_1	G2M
AACTTTCCATCAGTAC-1	6.19771	0.351853	HTT144	DMSO	DMSO_1	G1
AACTTTCCATCAGTCA-1	-10.1094	-0.444256	H1975	ARS1620	ARS1620_1	G1
AACTTTCCATGCCTTC-1	-1.74079	-4.79236	A375	VEM	VEM_1	S
AACTTTCGTAAGTGTA-1	-0.378108	11.7098	H1299	ARS1620	ARS1620_1	G1
AACTTTCGTACCGCTG-1	-6.20075	9.1694	H1299	VEM	VEM_2	G1
AACTTTCGTACGCTGC-1	6.02016	2.69778	A375	DMSO	DMSO_2	S
AACTTTCGTATTCGTG-1	-11.6437	0.597797	H1975	ARS1620	ARS1620_2	G1
AACTTTCGTCATGCAT-1	2.17251	-1.01768	MeWo	VEM	VEM_2	G1
AACTTTCGTGACAAAT-1	10.4086	3.04179	A375	DMSO	DMSO_1	G1
AACTTTCGTGAGGGTT-1	6.70326	4.39458	A375	ARS1620	ARS1620_1	G1
AACTTTCGTGCACGAA-1	-11.741	1.71567	H1975	VEM	VEM_2	G1
AACTTTCTCAAGGTAA-1	-7.46513	-9.81511	MiaPaca2	DMSO	DMSO_1	G1
AACTTTCTCGGTCCGA-1	3.40509	-10.7254	A549	VEM	VEM_2	G2M
AACTTTCTCGTAGGAG-1	-9.07374	-2.3832	H1975	VEM	VEM_1	G1
AACTTTCTCTAACTGG-1	1.42838	-1.26939	MeWo	VEM	VEM_2	G1
AACTTTCTCTGGTGTA-1	4.84176	-9.55631	A549	ARS1620	ARS1620_2	G1
AAGACCTAGCACAGGT-1	-7.17871	1.51543	H1975	DMSO	DMSO_2	G1
AAGACCTAGCTAAGAT-1	1.24809	-1.10798	MeWo	VEM	VEM_1	S
AAGACCTAGGAGTACC-1	4.25102	-10.2379	A549	DMSO	DMSO_2	G1
AAGACCTAGTCAAGCG-1	-5.35303	9.73918	H1299	VEM	VEM_2	G1
AAGACCTAGTCCGGTC-1	4.91216	5.32047	A375	DMSO	DMSO_2	G2M
AAGACCTAGTTAAGTG-1	-0.31806	10.2846	H1299	DMSO	DMSO_1	G1
AAGACCTCAATAAGCA-1	4.3915	-9.59732	A549	ARS1620	ARS1620_1	G1
AAGACCTCACCGAAAG-1	-6.91377	-0.0532341	H1975	ARS1620	ARS1620_1	G1
AAGACCTCACCTTGTC-1	8.46654	6.08352	A375	DMSO	DMSO_1	G1
AAGACCTCATGACATC-1	-7.26831	0.313777	H1975	DMSO	DMSO_2	G1
AAGACCTGTAAACGCG-1	5.37174	-10.3002	A549	ARS1620	ARS1620_2	G1
AAGACCTGTATCGCAT-1	-1.68622	13.1263	H1299	DMSO	DMSO_2	G2M
AAGACCTGTGAGGCTA-1	-10.5425	-0.075178	H1975	VEM	VEM_2	G1
AAGACCTGTGAGGGAG-1	10.1481	4.81348	A375	ARS1620	ARS1620_1	G1
AAGACCTGTGTGCGTC-1	7.83077	3.9743	A375	ARS1620	ARS1620_2	G1
AAGACCTGTTTCGCTC-1	-11.3454	-1.03487	H1975	ARS1620	ARS1620_1	G1
AAGACCTTCAGTGCAT-1	7.61695	4.27428	A375	ARS1620	ARS1620_1	G1
AAGACCTTCCATGAGT-1	9.29921	1.89993	A375	DMSO	DMSO_1	G1
AAGACCTTCGGCCGAT-1	-2.58005	10.9495	H1299	DMSO	DMSO_1	G1
AAGACCTTCGTACGGC-1	-4.79385	-9.13413	MiaPaca2	VEM	VEM_1	G1
AAGACCTTCTGCGTAA-1	-11.068	-0.865293	H1975	VEM	VEM_1	G1
AAGCCGCAGACAGGCT-1	-5.04901	-11.0958	MiaPaca2	DMSO	DMSO_1	G1
AAGCCGCAGAGGTACC-1	9.54981	3.56566	A375	DMSO	DMSO_1	G1
AAGCCGCAGGGAAACA-1	7.01264	5.50803	A375	ARS1620	ARS1620_2	G1
AAGCCGCAGGGCTCTC-1	-5.58859	-11.0875	MiaPaca2	VEM	VEM_1	S
AAGCCGCAGTACCGGA-1	-3.94335	-11.8063	MiaPaca2	DMSO	DMSO_1	S
AAGCCGCAGTCGCCGT-1	3.75059	-10.9151	A549	ARS1620	ARS1620_2	G1
AAGCCGCAGTTTCCTT-1	-11.9289	13.803	H23	DMSO	DMSO_1	G2M
AAGCCGCCAATCGAAA-1	8.91828	0.881067	A375	DMSO	DMSO_2	G1
AAGCCGCCAATCTACG-1	3.96361	-11.634	A549	VEM	VEM_1	G1
AAGCCGCCAGGGTATG-1	-6.10364	-11.1191	MiaPaca2	DMSO	DMSO_2	G1
AAGCCGCCAGTAACGG-1	4.16104	5.09182	A375	ARS1620	ARS1620_2	G2M
AAGCCGCCATACAGCT-1	-5.70808	-10.4902	MiaPaca2	DMSO	DMSO_1	G1
AAGCCGCCATCCCATC-1	-0.408697	8.52043	H1299	VEM	VEM_2	G1
AAGCCGCCATGCAATC-1	-10.5077	8.28115	H358	VEM	VEM_2	G1
AAGCCGCGTAGGGTAC-1	-11.5444	1.11972	H1975	VEM	VEM_1	G1
AAGCCGCGTCCAAGTT-1	7.71251	0.847875	A375	DMSO	DMSO_1	G1
AAGCCGCTCCAAAGTC-1	8.72848	3.26304	A375	DMSO	DMSO_1	G1
AAGCCGCTCCAGTATG-1	8.34435	4.7446	A375	ARS1620	ARS1620_2	G1
AAGCCGCTCGTCGTTC-1	-0.801418	11.0119	H1299	VEM	VEM_1	G1
AAGGAGCAGCACCGCT-1	8.01559	4.92488	A375	ARS1620	ARS1620_1	G1
AAGGAGCCAAATCCGT-1	-4.37425	-11.6962	MiaPaca2	VEM	VEM_2	G1
AAGGAGCCAGTCAGAG-1	-12.0154	8.9397	H358	DMSO	DMSO_1	S
AAGGAGCGTCTTGCGG-1	-11.7444	13.4198	H23	DMSO	DMSO_2	G1
AAGGAGCGTGGTCTCG-1	-2.72917	-3.78272	H1299	ARS1620	ARS1620_1	S
AAGGAGCGTTGGGACA-1	-9.82149	1.66661	H1975	VEM	VEM_1	G1
AAGGAGCTCAAGGTAA-1	-7.76485	2.0327	H1975	ARS1620	ARS1620_2	G1
AAGGAGCTCACGATGT-1	-3.95074	-11.4479	MiaPaca2	DMSO	DMSO_2	G1
AAGGAGCTCAGGCCCA-1	-5.30392	-10.1587	MiaPaca2	ARS1620	ARS1620_2	G1
AAGGAGCTCGCCTGTT-1	6.69547	6.164	A375	VEM	VEM_2	G1
AAGGAGCTCGTTGACA-1	-10.6844	1.6273	H1975	DMSO	DMSO_2	G1
AAGGCAGAGGACATTA-1	9.55047	1.65676	A375	DMSO	DMSO_2	G1
AAGGCAGAGGTGATTA-1	-0.739415	10.388	H1299	ARS1620	ARS1620_2	G1
AAGGCAGAGTGAAGAG-1	-0.352447	-5.00498	A375	DMSO	DMSO_1	G1
AAGGCAGCAGTGGAGT-1	-10.8911	8.97139	H358	VEM	VEM_1	G1
AAGGCAGCATGTCGAT-1	-0.600532	1.80738	SKMEL2	ARS1620	ARS1620_2	S
AAGGCAGGTACCATCA-1	-8.92805	-0.64256	H1975	VEM	VEM_1	S
AAGGCAGGTCAGATAA-1	-5.13867	-10.0914	MiaPaca2	VEM	VEM_2	G1
AAGGCAGGTGTTAAGA-1	-4.25559	9.02101	H1299	ARS1620	ARS1620_1	G1
AAGGCAGGTTACTGAC-1	10.6849	3.47988	A375	ARS1620	ARS1620_2	G1
AAGGCAGTCAGTCCCT-1	-11.7521	9.07798	H358	VEM	VEM_2	S
AAGGCAGTCCGAACGC-1	-11.0364	8.89882	H358	DMSO	DMSO_2	G1
AAGGCAGTCCGTTGTC-1	10.3264	4.70382	A375	ARS1620	ARS1620_2	G1
AAGGCAGTCCTAGGGC-1	-10.1535	3.46008	H1975	ARS1620	ARS1620_2	G1
AAGGCAGTCTGAGTGT-1	-8.57242	-1.39638	H1975	DMSO	DMSO_2	G1
AAGGTTCAGAAGGGTA-1	6.39503	4.17762	A375	DMSO	DMSO_1	G1
AAGGTTCAGATCGATA-1	7.14417	5.99275	A375	ARS1620	ARS1620_2	G1
AAGGTTCAGTATGACA-1	11.9192	-2.98045	A375	VEM	VEM_1	G1
AAGGTTCAGTCTCCTC-1	7.74009	6.006	A375	ARS1620	ARS1620_2	G1
AAGGTTCAGTGCAAGC-1	12.2249	-3.25545	A375	VEM	VEM_2	G1
AAGGTTCAGTGTGAAT-1	5.98546	2.77931	A375	ARS1620	ARS1620_2	S
AAGGTTCAGTTAACGA-1	7.51828	4.5807	A375	DMSO	DMSO_2	G1
AAGGTTCAGTTGTCGT-1	-9.94537	0.157537	H1975	VEM	VEM_1	G1
AAGGTTCCAATAGCAA-1	-8.84455	2.46594	H1975	VEM	VEM_1	G1
AAGGTTCCACAGGAGT-1	-10.3208	1.61693	H1975	DMSO	DMSO_1	G1
AAGGTTCCACCCTATC-1	-1.45024	12.9823	H1299	VEM	VEM_2	G2M
AAGGTTCCAGCCTTTC-1	-1.98094	13.3036	H1299	ARS1620	ARS1620_2	G2M
AAGGTTCCAGTATCTG-1	-0.32077	8.42917	H1299	ARS1620	ARS1620_2	G1
AAGGTTCGTAAGAGAG-1	-6.87159	0.212632	H1975	DMSO	DMSO_1	G1
AAGGTTCGTAGCTTGT-1	-8.73713	2.01095	H1975	ARS1620	ARS1620_1	G1
AAGGTTCGTCAAACTC-1	1.7082	-1.3114	MeWo	VEM	VEM_1	G1
AAGGTTCGTCTAAACC-1	6.62976	4.4945	A375	ARS1620	ARS1620_2	G1
AAGGTTCGTGCTAGCC-1	6.45293	3.36241	A375	ARS1620	ARS1620_2	G1
AAGGTTCTCCAGATCA-1	-10.1501	2.0779	H1975	DMSO	DMSO_1	G1
AAGGTTCTCGCCTGTT-1	9.64812	1.10638	A375	DMSO	DMSO_2	G1
AAGGTTCTCGCTGATA-1	5.97822	-10.9789	A549	ARS1620	ARS1620_2	G1
AAGGTTCTCGGAAACG-1	-10.8587	0.925948	H1975	VEM	VEM_1	G1
AAGGTTCTCGGCATCG-1	-5.96948	-9.50042	MiaPaca2	DMSO	DMSO_1	G1
AAGGTTCTCTCCAACC-1	4.06804	-9.6875	A549	ARS1620	ARS1620_2	S
AAGGTTCTCTGAGGGA-1	6.90856	5.00722	A375	ARS1620	ARS1620_2	G1
AAGGTTCTCTTGGGTA-1	6.03558	5.12788	A375	DMSO	DMSO_2	G2M
AAGTCTGAGATCCCAT-1	-9.0574	2.214	H1975	ARS1620	ARS1620_2	G1
AAGTCTGAGCCACGTC-1	1.52605	-1.03341	MeWo	ARS1620	ARS1620_1	G1
AAGTCTGAGCGTCTAT-1	-0.102035	9.85651	H1299	DMSO	DMSO_1	G1
AAGTCTGCAAATCCGT-1	-11.1773	7.65743	H358	ARS1620	ARS1620_1	S
AAGTCTGCAAGCCGCT-1	-6.33081	-9.76289	MiaPaca2	DMSO	DMSO_1	G1
AAGTCTGCAAGTCTGT-1	-0.228432	12.0745	H1299	DMSO	DMSO_2	G1
AAGTCTGCAAGTTGTC-1	9.85986	1.82809	A375	DMSO	DMSO_1	G1
AAGTCTGCACAGACTT-1	-3.12504	-4.30505	H1299	VEM	VEM_1	G1
AAGTCTGCACCGTTGG-1	11.7427	-3.29623	A375	VEM	VEM_2	G1
AAGTCTGCAGACTCGC-1	-7.95818	-1.46216	H1975	VEM	VEM_2	G1
AAGTCTGCAGTCTTCC-1	2.02293	-2.2207	MeWo	VEM	VEM_1	G1
AAGTCTGGTAGAAAGG-1	0.0320844	10.7641	H1299	VEM	VEM_1	G1
AAGTCTGGTCGCATCG-1	9.83304	3.26485	A375	DMSO	DMSO_2	G1
AAGTCTGGTCTCGTTC-1	4.93839	4.99567	A375	DMSO	DMSO_2	G2M
AAGTCTGTCAATACCG-1	9.83341	0.155113	A375	ARS1620	ARS1620_1	G1
AAGTCTGTCAGAGACG-1	-2.23385	12.9395	H1299	DMSO	DMSO_2	G2M
AAGTCTGTCCTCTAGC-1	-11.4686	-1.28507	H1975	VEM	VEM_2	G1
AAGTCTGTCTGATACG-1	9.52704	0.204193	A375	ARS1620	ARS1620_1	G1
AATCCAGAGACCACGA-1	-11.4855	1.2803	H1975	VEM	VEM_1	G1
AATCCAGCACGTGAGA-1	-8.16807	2.06948	H1975	DMSO	DMSO_2	G1
AATCCAGCAGACGCTC-1	6.3693	3.82678	A375	ARS1620	ARS1620_1	G1
AATCCAGCAGGGTTAG-1	7.83505	4.03608	A375	ARS1620	ARS1620_1	G1
AATCCAGCAGTACACT-1	-11.8626	13.8021	H23	VEM	VEM_2	S
AATCCAGCATGTAGTC-1	4.71073	5.54641	A375	ARS1620	ARS1620_1	G2M
AATCCAGCATTTCACT-1	-11.3877	-0.959226	H1975	VEM	VEM_2	G1
AATCCAGGTATGAAAC-1	-5.62853	-11.6398	MiaPaca2	VEM	VEM_2	G1
AATCCAGGTATGAATG-1	10.2124	0.559478	A375	DMSO	DMSO_1	G1
AATCCAGGTGTGGTTT-1	7.38586	5.22971	A375	ARS1620	ARS1620_2	G1
AATCCAGGTTCAGGCC-1	7.87729	3.5895	A375	DMSO	DMSO_2	G1
AATCCAGGTTTAGGAA-1	5.57687	2.6337	A375	ARS1620	ARS1620_2	G1
AATCCAGTCACAGTAC-1	-8.22764	-1.37078	H1975	ARS1620	ARS1620_1	S
AATCCAGTCCGCAAGC-1	-0.70553	9.75217	H1299	DMSO	DMSO_1	G1
AATCCAGTCTTAGCCC-1	-4.91889	9.35083	H1299	ARS1620	ARS1620_2	G1
AATCCAGTCTTGTCAT-1	-9.67902	-1.10341	H1975	ARS1620	ARS1620_2	G1
AATCGGTAGACACTAA-1	8.42563	3.13638	A375	ARS1620	ARS1620_1	S
AATCGGTAGCCACCTG-1	-8.44224	0.655746	H1975	ARS1620	ARS1620_1	G1
AATCGGTAGCCAGGAT-1	4.09118	4.74676	A375	DMSO	DMSO_1	G2M
AATCGGTAGGCCATAG-1	-11.6905	-0.508919	H1975	VEM	VEM_1	G1
AATCGGTAGTACACCT-1	-0.89809	9.85885	H1299	VEM	VEM_2	G1
AATCGGTAGTCGTTTG-1	-8.8123	-2.0359	H1975	ARS1620	ARS1620_2	G1
AATCGGTAGTGGAGTC-1	10.8843	4.86687	A375	DMSO	DMSO_2	G1
AATCGGTCACGCGAAA-1	-7.84506	-0.311943	H1975	ARS1620	ARS1620_1	G1
AATCGGTCATCACAAC-1	-7.53357	1.56024	H1975	DMSO	DMSO_2	G1
AATCGGTCATGTAAGA-1	-11.0806	-0.131921	H1975	VEM	VEM_2	G1
AATCGGTCATTTCAGG-1	-9.58087	-2.29789	H1975	VEM	VEM_1	G2M
AATCGGTGTAACGACG-1	-11.2081	7.74106	H358	VEM	VEM_2	S
AATCGGTGTAGCTGCC-1	-11.8294	13.9367	H23	ARS1620	ARS1620_2	G1
AATCGGTGTCACTGGC-1	-0.127378	8.99621	H1299	ARS1620	ARS1620_2	G1
AATCGGTGTCAGTGGA-1	8.87042	4.25403	A375	ARS1620	ARS1620_1	G1
AATCGGTGTCCATCCT-1	6.87646	4.35055	A375	ARS1620	ARS1620_2	S
AATCGGTGTCCGTCAG-1	9.23709	3.35564	A375	DMSO	DMSO_1	G1
AATCGGTGTGTTCTTT-1	-1.00735	8.65459	H1299	ARS1620	ARS1620_2	G1
AATCGGTGTGTTGGGA-1	-10.2492	0.280748	H1975	ARS1620	ARS1620_2	G1
AATCGGTGTTGTCGCG-1	-10.9304	-0.809878	H1975	VEM	VEM_1	G1
AATCGGTTCATTCACT-1	-3.87938	-10.0449	MiaPaca2	DMSO	DMSO_2	G1
AATCGGTTCATTTGGG-1	-10.8237	2.04239	H1975	DMSO	DMSO_1	G1
AATCGGTTCCAAACAC-1	-0.575476	8.26884	H1299	VEM	VEM_2	G1
AATCGGTTCCACGACG-1	-0.753168	12.3823	H1299	ARS1620	ARS1620_2	G1
AATCGGTTCCCAGGTG-1	-11.5829	13.261	H23	VEM	VEM_2	G1
AATCGGTTCGACGGAA-1	4.90058	-9.77309	A549	DMSO	DMSO_1	G1
AATCGGTTCGGTGTCG-1	3.44395	-9.68083	A549	ARS1620	ARS1620_2	S
AATCGGTTCTGTCAAG-1	1.14799	-1.37922	MeWo	VEM	VEM_2	G1
ACACCAAAGATGGGTC-1	7.97736	3.7223	A375	ARS1620	ARS1620_1	G1
ACACCAAAGCTAGTCT-1	-0.0534498	10.7174	H1299	ARS1620	ARS1620_1	G1
ACACCAAAGTGTGGCA-1	-4.81174	7.74012	H1299	ARS1620	ARS1620_2	S
ACACCAAAGTGTTAGA-1	-4.0931	9.48506	H1299	DMSO	DMSO_2	G1
ACACCAAAGTTAAGTG-1	8.92165	5.16621	A375	ARS1620	ARS1620_1	G1
ACACCAACAAACTGTC-1	5.26177	4.27827	A375	DMSO	DMSO_1	G2M
ACACCAACACAAGTAA-1	5.39916	6.18669	A375	ARS1620	ARS1620_1	G2M
ACACCAACACCCATGG-1	-11.4919	1.98294	H1975	VEM	VEM_2	G1
ACACCAACAGGTCCAC-1	-0.204492	8.54536	H1299	ARS1620	ARS1620_1	G1
ACACCAAGTACTTAGC-1	-4.00935	8.43562	H1299	DMSO	DMSO_1	G1
ACACCAAGTCAAAGAT-1	4.59102	-9.59763	A549	DMSO	DMSO_2	G1
ACACCAAGTCCCTACT-1	7.02217	2.38768	A375	DMSO	DMSO_1	G1
ACACCAAGTCGCTTCT-1	-5.63309	9.20294	H1299	DMSO	DMSO_1	G1
ACACCAAGTCTTGATG-1	-9.25671	1.24537	H1975	ARS1620	ARS1620_1	G1
ACACCAAGTGAAATCA-1	-11.1517	1.38668	H1975	VEM	VEM_2	G1
ACACCAAGTGCCTGTG-1	-1.32352	10.0604	H1299	ARS1620	ARS1620_1	G1
ACACCAAGTGGCCCTA-1	6.47879	5.35904	A375	DMSO	DMSO_1	G1
ACACCAAGTTACGGAG-1	-0.586336	8.20406	H1299	ARS1620	ARS1620_1	G1
ACACCAAGTTCCGGCA-1	8.14934	4.68438	A375	DMSO	DMSO_1	G1
ACACCAATCAAGAAGT-1	9.84032	4.66719	A375	DMSO	DMSO_2	G1
ACACCAATCAGATAAG-1	7.1438	2.19245	A375	ARS1620	ARS1620_2	G1
ACACCAATCGGACAAG-1	-4.93208	7.45194	H1299	DMSO	DMSO_1	G2M
ACACCAATCGGAGCAA-1	-3.75051	7.45095	H1299	VEM	VEM_1	G1
ACACCCTAGAACTCGG-1	-6.06274	-9.86309	MiaPaca2	DMSO	DMSO_2	G1
ACACCCTAGCCATCGC-1	-11.5637	1.337	H1975	VEM	VEM_1	G1
ACACCCTAGTACGACG-1	3.62066	-8.85627	A549	DMSO	DMSO_1	G1
ACACCCTAGTCTTGCA-1	-5.83211	-9.47133	MiaPaca2	DMSO	DMSO_2	G1
ACACCCTCAATGAAAC-1	4.574	5.27096	A375	ARS1620	ARS1620_2	G2M
ACACCCTCACCGGAAA-1	-1.21751	10.9425	H1299	VEM	VEM_1	G1
ACACCCTCAGGTCTCG-1	-7.10815	1.73879	H1975	DMSO	DMSO_1	G1
ACACCCTCATGTAGTC-1	-0.419342	9.02977	H1299	DMSO	DMSO_2	G1
ACACCCTGTAAACCTC-1	3.69355	-11.4425	A549	VEM	VEM_2	G2M
ACACCCTGTACCATCA-1	7.36688	1.77429	A375	ARS1620	ARS1620_1	G1
ACACCCTGTTACGCGC-1	5.41884	4.03128	A375	DMSO	DMSO_1	G1
ACACCCTGTTATCCGA-1	-1.32396	1.56721	SKMEL2	VEM	VEM_2	G1
ACACCCTGTTGGACCC-1	6.86992	4.61718	A375	DMSO	DMSO_1	G1
ACACCCTTCACCTTAT-1	-10.0572	-2.10545	H1975	ARS1620	ARS1620_1	G1
ACACCCTTCTCGTATT-1	-0.89391	8.82668	H1299	ARS1620	ARS1620_2	G1
ACACCCTTCTGTTTGT-1	9.70829	1.16972	A375	DMSO	DMSO_1	G1
ACACCGGAGTGGGTTG-1	-10.3799	8.79234	H358	DMSO	DMSO_1	G1
ACACCGGAGTGTCCAT-1	-11.0263	7.88807	H358	VEM	VEM_1	G1
ACACCGGCAACTGGCC-1	8.76809	1.28399	A375	ARS1620	ARS1620_1	G1
ACACCGGCAATAGCGG-1	-6.50554	-12.3765	MiaPaca2	ARS1620	ARS1620_2	G2M
ACACCGGCACCGAATT-1	7.99063	4.00363	A375	ARS1620	ARS1620_1	G1
ACACCGGCACGCCAGT-1	-5.77491	-11.7109	MiaPaca2	DMSO	DMSO_2	G1
ACACCGGCAGATGGGT-1	-11.3288	1.67997	H1975	DMSO	DMSO_1	G1
ACACCGGGTAAGTAGT-1	7.25408	5.52515	A375	ARS1620	ARS1620_1	G1
ACACCGGGTACAGCAG-1	3.51464	-9.19796	A549	VEM	VEM_1	G1
ACACCGGGTGATGTCT-1	4.48176	-10.4862	A549	ARS1620	ARS1620_2	G1
ACACCGGTCCCGACTT-1	6.32148	0.544288	HTT144	ARS1620	ARS1620_2	S
ACACCGGTCGTTTATC-1	-0.85607	10.4391	H1299	DMSO	DMSO_1	G1
ACACCGGTCTCGCTTG-1	-10.0699	-2.39888	H1975	ARS1620	ARS1620_1	G2M
ACACCGGTCTGGAGCC-1	-10.1655	-2.29248	H1975	ARS1620	ARS1620_2	G2M
ACACCGGTCTTCGGTC-1	-7.37983	-10.2124	MiaPaca2	DMSO	DMSO_1	G2M
ACACTGAAGAGCTGCA-1	-1.593	11.1941	H1299	DMSO	DMSO_2	S
ACACTGAAGGTTACCT-1	3.59625	-10.4594	A549	DMSO	DMSO_1	G1
ACACTGAAGTAGCGGT-1	8.72381	4.88945	A375	ARS1620	ARS1620_1	G1
ACACTGAAGTGTACGG-1	-10.5075	1.29609	H1975	VEM	VEM_2	G1
ACACTGACACAGCCCA-1	-9.91087	1.19114	H1975	ARS1620	ARS1620_1	G1
ACACTGACACAGGTTT-1	-10.3691	2.23497	H1975	DMSO	DMSO_2	G1
ACACTGACACGGTTTA-1	-5.13353	12.5337	A375	ARS1620	ARS1620_2	G1
ACACTGACACGTGAGA-1	1.79728	-2.09905	MeWo	ARS1620	ARS1620_2	G1
ACACTGACACTGTTAG-1	2.3923	-1.32278	MeWo	ARS1620	ARS1620_2	S
ACACTGACATGACGGA-1	10.0075	3.57221	A375	ARS1620	ARS1620_2	G1
ACACTGAGTGGTCTCG-1	1.41473	-1.27674	MeWo	ARS1620	ARS1620_1	G1
ACACTGAGTGTAACGG-1	1.36406	-1.91025	MeWo	ARS1620	ARS1620_2	G1
ACACTGAGTGTTAAGA-1	-11.0033	8.60364	H358	ARS1620	ARS1620_1	G1
ACACTGATCAAACCGT-1	-11.3085	9.12695	H358	VEM	VEM_1	G1
ACACTGATCATCGCTC-1	7.62093	3.08876	A375	DMSO	DMSO_1	S
ACACTGATCATGTGGT-1	-11.3735	-1.09581	H1975	VEM	VEM_2	G1
ACACTGATCCTCATTA-1	-12.1075	13.4395	H23	DMSO	DMSO_2	S
ACACTGATCGGCCGAT-1	6.90885	6.42677	A375	ARS1620	ARS1620_2	G1
ACACTGATCTGGGCCA-1	-10.8242	0.710523	H1975	DMSO	DMSO_2	G1
ACAGCCGAGCACCGCT-1	9.36155	4.13775	A375	DMSO	DMSO_2	G1
ACAGCCGAGCGGCTTC-1	8.99329	2.57576	A375	ARS1620	ARS1620_2	G1
ACAGCCGAGCGTTTAC-1	4.86638	4.41702	A375	ARS1620	ARS1620_2	G2M
ACAGCCGAGTCGTACT-1	-0.74461	10.7776	H1299	DMSO	DMSO_2	G1
ACAGCCGAGTGACTCT-1	-3.92963	9.18371	H1299	DMSO	DMSO_2	G1
ACAGCCGCAACTTGAC-1	10.2836	4.74155	A375	DMSO	DMSO_2	G1
ACAGCCGCAAGTTGTC-1	-2.61755	-3.92113	H1299	DMSO	DMSO_2	G2M
ACAGCCGCAGTCCTTC-1	-4.83214	-9.98618	MiaPaca2	ARS1620	ARS1620_1	G1
ACAGCCGGTACGCTGC-1	-0.541837	8.37875	H1299	DMSO	DMSO_2	G1
ACAGCCGGTCCCGACA-1	3.55327	-11.0861	A549	ARS1620	ARS1620_2	G1
ACAGCCGGTTAAGAAC-1	-5.07109	-10.4662	MiaPaca2	VEM	VEM_1	G1
ACAGCCGGTTAAGTAG-1	7.4119	5.34004	A375	ARS1620	ARS1620_2	G1
ACAGCCGTCAAACCAC-1	-4.83593	9.60739	H1299	VEM	VEM_2	S
ACAGCCGTCAACGCTA-1	-6.60223	-10.1134	MiaPaca2	DMSO	DMSO_1	G1
ACAGCCGTCAAGCCTA-1	-5.59855	-9.09424	MiaPaca2	ARS1620	ARS1620_2	G1
ACAGCCGTCAGCTCGG-1	-11.6149	8.72441	H358	DMSO	DMSO_2	S
ACAGCCGTCCCTAACC-1	-4.71084	7.51598	H1299	ARS1620	ARS1620_2	S
ACAGCCGTCCTTTACA-1	-12.5569	8.2944	H358	VEM	VEM_2	G2M
ACAGCCGTCTCGTATT-1	-7.72987	-0.0624605	H1975	DMSO	DMSO_1	G1
ACAGCCGTCTGTTTGT-1	-5.22554	-8.92803	MiaPaca2	DMSO	DMSO_2	G1
ACAGCTAAGCCGATTT-1	-12.1626	1.01396	H1975	ARS1620	ARS1620_1	G1
ACAGCTAAGGAATGGA-1	8.37426	5.39848	A375	ARS1620	ARS1620_2	G1
ACAGCTAAGGCATGGT-1	-0.351455	10.7747	H1299	ARS1620	ARS1620_2	G1
ACAGCTAAGGGTTTCT-1	10.6924	3.58783	A375	DMSO	DMSO_1	G1
ACAGCTAAGTCCGTAT-1	3.4613	-4.39579	SKMEL28	ARS1620	ARS1620_2	G1
ACAGCTAAGTGCTGCC-1	3.83051	-11.3511	A549	ARS1620	ARS1620_1	G2M
ACAGCTACAACTGCTA-1	4.31544	3.868	A375	ARS1620	ARS1620_1	G2M
ACAGCTACAGCTGTAT-1	7.10211	4.27483	A375	DMSO	DMSO_2	S
ACAGCTACAGTCGATT-1	-6.32571	-11.0863	MiaPaca2	VEM	VEM_2	G1
ACAGCTACATGAACCT-1	5.8249	6.43867	A375	ARS1620	ARS1620_2	G2M
ACAGCTAGTAGAGTGC-1	-10.0556	0.573916	H1975	DMSO	DMSO_1	G1
ACAGCTAGTGCCTGTG-1	6.5458	2.45499	A375	DMSO	DMSO_1	S
ACAGCTAGTGGCCCTA-1	6.97397	2.13834	A375	DMSO	DMSO_1	G1
ACAGCTAGTTCCACAA-1	-9.08244	-2.57302	H1975	ARS1620	ARS1620_2	G1
ACAGCTAGTTGTGGCC-1	-4.97024	8.87194	H1299	VEM	VEM_2	G1
ACAGCTATCCGCGCAA-1	-4.78256	-12.7303	MiaPaca2	VEM	VEM_1	G1
ACAGCTATCTTAGCCC-1	-0.831659	10.7782	H1299	ARS1620	ARS1620_2	G1
ACATACGAGACCTAGG-1	10.5534	3.92106	A375	DMSO	DMSO_1	G1
ACATACGAGAGGGCTT-1	-5.18935	8.96922	H1299	DMSO	DMSO_2	S
ACATACGAGGACATTA-1	-10.0115	-0.964096	H1975	VEM	VEM_1	G1
ACATACGAGTATCTCG-1	8.52301	2.56425	A375	DMSO	DMSO_2	G1
ACATACGAGTTAGGTA-1	-4.94937	-8.77167	MiaPaca2	ARS1620	ARS1620_2	G1
ACATACGCACAGATTC-1	4.37798	-10.3245	A549	ARS1620	ARS1620_1	G1
ACATACGCAGATTGCT-1	-10.4856	2.68716	H1975	ARS1620	ARS1620_1	S
ACATACGCAGGTCGTC-1	-11.1008	0.0534057	H1975	ARS1620	ARS1620_1	G1
ACATACGGTGAGCGAT-1	7.28417	5.38839	A375	ARS1620	ARS1620_2	G1
ACATACGGTGCCTGTG-1	7.47872	4.46554	A375	ARS1620	ARS1620_1	G1
ACATACGGTGCGAAAC-1	-11.369	-0.457979	H1975	VEM	VEM_1	G1
ACATACGGTGCGGTAA-1	8.08209	2.70251	A375	DMSO	DMSO_1	S
ACATACGGTGGCAAAC-1	8.27816	5.75913	A375	ARS1620	ARS1620_2	G1
ACATACGTCAATCACG-1	-3.33688	10.7453	A375	VEM	VEM_1	G1
ACATACGTCATCTGCC-1	-6.45348	-10.2516	MiaPaca2	VEM	VEM_1	S
ACATACGTCCAAACAC-1	-2.59835	8.34185	H1299	ARS1620	ARS1620_1	G1
ACATACGTCCCAGGTG-1	4.66201	-10.6527	A549	ARS1620	ARS1620_2	G1
ACATACGTCCCTGACT-1	2.0947	-0.683134	MeWo	DMSO	DMSO_1	S
ACATACGTCCTATGTT-1	-10.0113	1.86961	H1975	ARS1620	ARS1620_1	G1
ACATACGTCGCAAGCC-1	7.05185	3.85069	A375	DMSO	DMSO_2	G1
ACATACGTCGTAGGTT-1	-10.1787	-0.141966	H1975	DMSO	DMSO_1	G1
ACATACGTCGTGGGAA-1	-9.76418	1.48504	H1975	VEM	VEM_2	G1
ACATACGTCTCTAAGG-1	9.44124	2.22709	A375	DMSO	DMSO_2	G1
ACATCAGAGAACTGTA-1	7.56618	2.98521	A375	ARS1620	ARS1620_2	G1
ACATCAGAGATGCCAG-1	9.71101	0.910613	A375	ARS1620	ARS1620_2	G1
ACATCAGAGCTGCAAG-1	-11.2679	8.42723	H358	VEM	VEM_2	G1
ACATCAGAGGACGAAA-1	9.50059	1.5707	A375	DMSO	DMSO_2	G1
ACATCAGAGGGCTTGA-1	7.59302	5.41284	A375	ARS1620	ARS1620_1	G1
ACATCAGAGGTGACCA-1	-10.482	2.20428	H1975	VEM	VEM_1	G1
ACATCAGCAAACCTAC-1	9.68307	4.56537	A375	DMSO	DMSO_1	G1
ACATCAGCACTCTGTC-1	7.12583	4.58675	A375	ARS1620	ARS1620_2	S
ACATCAGCATCACAAC-1	-4.96843	9.13901	H1299	DMSO	DMSO_2	S
ACATCAGCATGAGCGA-1	-7.90403	0.0657031	H1975	DMSO	DMSO_1	G1
ACATCAGGTAAATGTG-1	-11.8194	1.46922	H1975	ARS1620	ARS1620_1	G1
ACATCAGGTAGAGGAA-1	-1.01836	1.83224	SKMEL2	DMSO	DMSO_2	G1
ACATGGTAGAGTACAT-1	-0.747973	10.791	H1299	ARS1620	ARS1620_2	S
ACATGGTAGATCCTGT-1	-10.6145	-1.1879	H1975	ARS1620	ARS1620_1	G1
ACATGGTAGCTAACTC-1	-4.08874	11.3183	A375	VEM	VEM_1	G2M
ACATGGTAGTGAACAT-1	7.17458	2.00783	A375	DMSO	DMSO_2	G1
ACATGGTAGTGTACTC-1	9.22922	0.942889	A375	DMSO	DMSO_2	G1
ACATGGTCAAGTAGTA-1	-10.0156	-1.08402	H1975	VEM	VEM_2	G1
ACATGGTCAGCTGGCT-1	9.65231	1.60823	A375	DMSO	DMSO_1	G1
ACATGGTCAGGTGGAT-1	-5.94719	9.48746	H1299	VEM	VEM_2	G1
ACATGGTCATGCCTTC-1	-0.958026	13.2082	H1299	DMSO	DMSO_1	G2M
ACATGGTGTAAACCTC-1	-5.23655	-10.0135	MiaPaca2	DMSO	DMSO_1	G1
ACATGGTGTATTCTCT-1	4.96879	5.49332	A375	DMSO	DMSO_2	G2M
ACATGGTGTCATATGC-1	8.08568	5.91756	A375	DMSO	DMSO_1	G1
ACATGGTGTGACGGTA-1	7.33572	4.67889	A375	DMSO	DMSO_2	G1
ACATGGTGTGCAACTT-1	-0.45403	10.5769	H1299	ARS1620	ARS1620_1	S
ACATGGTGTGCAGGTA-1	1.41335	-2.42433	MeWo	DMSO	DMSO_2	G1
ACATGGTGTTAGATGA-1	-7.13559	-11.2134	MiaPaca2	ARS1620	ARS1620_2	G1
ACATGGTTCAGATAAG-1	-3.86486	-10.8303	MiaPaca2	DMSO	DMSO_1	G1
ACATGGTTCAGGCCCA-1	-0.27067	10.1664	H1299	DMSO	DMSO_1	G1
ACATGGTTCCACGCAG-1	-4.03008	-10.6114	MiaPaca2	DMSO	DMSO_1	G1
ACATGGTTCCCACTTG-1	-5.65848	-10.3985	MiaPaca2	DMSO	DMSO_1	G1
ACATGGTTCCGCAAGC-1	-11.8715	13.3033	H23	VEM	VEM_1	G1
ACATGGTTCCTCGCAT-1	5.757	6.21637	A375	DMSO	DMSO_1	G2M
ACATGGTTCTGGCGTG-1	-5.14184	12.741	A375	ARS1620	ARS1620_2	G1
ACATGGTTCTGTCCGT-1	9.36518	4.04513	A375	DMSO	DMSO_2	G1
ACCAGTAAGATCCTGT-1	4.79248	4.61641	A375	ARS1620	ARS1620_2	G2M
ACCAGTAAGGTAGCCA-1	-5.74498	9.24274	H1299	DMSO	DMSO_1	G1
ACCAGTAAGTACGTTC-1	-0.535064	8.46513	H1299	ARS1620	ARS1620_2	G1
ACCAGTAAGTCATCCA-1	-8.30747	-0.114907	H1975	DMSO	DMSO_1	G1
ACCAGTAAGTGGTAGC-1	6.83394	4.96588	A375	ARS1620	ARS1620_2	G1
ACCAGTACACAACTGT-1	8.20246	4.08165	A375	ARS1620	ARS1620_2	G1
ACCAGTACACTGTGTA-1	-11.6798	1.63987	H1975	DMSO	DMSO_2	G1
ACCAGTACAGATGAGC-1	6.24062	2.72907	A375	ARS1620	ARS1620_1	S
ACCAGTACATCCAACA-1	9.16073	3.78744	A375	ARS1620	ARS1620_2	G1
ACCAGTAGTACAAGTA-1	1.08058	-1.14885	MeWo	ARS1620	ARS1620_2	G1
ACCAGTAGTACCGCTG-1	-5.09585	9.11857	H1299	VEM	VEM_1	G1
ACCAGTAGTATCACCA-1	10.3471	3.12085	A375	ARS1620	ARS1620_2	G1
ACCAGTAGTTATCACG-1	-0.738845	8.01405	H1299	ARS1620	ARS1620_1	G1
ACCAGTATCCAGAAGG-1	9.87062	1.75196	A375	ARS1620	ARS1620_2	G1
ACCAGTATCCATTCTA-1	8.11055	3.95553	A375	DMSO	DMSO_1	G1
ACCAGTATCCGAACGC-1	-9.77579	0.954963	H1975	VEM	VEM_2	G1
ACCAGTATCCGAAGAG-1	-5.62933	9.72375	H1299	VEM	VEM_1	G1
ACCAGTATCGAATGGG-1	-11.071	1.55878	H1975	DMSO	DMSO_1	G1
ACCCACTAGACTAGAT-1	-7.291	-9.85399	MiaPaca2	DMSO	DMSO_2	G1
ACCCACTAGCTGGAAC-1	7.0429	5.84391	A375	DMSO	DMSO_2	S
ACCCACTAGGAGTCTG-1	3.47761	-10.9564	A549	ARS1620	ARS1620_2	G1
ACCCACTAGGCATTGG-1	7.8596	3.85025	A375	ARS1620	ARS1620_2	G1
ACCCACTAGTCCGTAT-1	12.1134	-3.20784	A375	VEM	VEM_1	G1
ACCCACTAGTGGTAGC-1	-9.0078	0.386616	H1975	VEM	VEM_2	G1
ACCCACTCACACCGCA-1	5.39159	-10.6331	A549	DMSO	DMSO_2	G1
ACCCACTCACAGCCCA-1	-11.3171	1.94706	H1975	VEM	VEM_1	G1
ACCCACTCACGCGAAA-1	-2.57277	10.9498	H1299	ARS1620	ARS1620_1	G1
ACCCACTCACTTACGA-1	8.1457	1.80919	A375	ARS1620	ARS1620_1	G1
ACCCACTCAGGGTACA-1	-11.0374	-0.729689	H1975	DMSO	DMSO_2	G1
ACCCACTGTCAAAGAT-1	-1.57882	12.2667	H1299	ARS1620	ARS1620_2	G2M
ACCCACTGTCCCGACA-1	9.26736	4.42402	A375	ARS1620	ARS1620_2	G1
ACCCACTGTCTAAAGA-1	-0.843893	12.7547	H1299	ARS1620	ARS1620_2	G2M
ACCCACTGTCTAGTCA-1	-1.08749	12.5857	H1299	VEM	VEM_1	G2M
ACCCACTGTGCAACTT-1	1.98185	-0.79139	MeWo	DMSO	DMSO_2	G1
ACCCACTTCCGAAGAG-1	-1.00746	1.44141	SKMEL2	DMSO	DMSO_1	G1
ACCCACTTCCTTCAAT-1	6.36676	2.90645	A375	DMSO	DMSO_1	G1
ACCCACTTCTTGCAAG-1	-0.796045	12.4701	H1299	ARS1620	ARS1620_2	G2M
ACCGTAAAGAAACCGC-1	-5.40207	13.2994	A375	DMSO	DMSO_2	G1
ACCGTAAAGAGTGACC-1	-8.61862	1.02139	H1975	DMSO	DMSO_2	G1
ACCGTAAAGAGTGAGA-1	3.96344	4.97013	A375	DMSO	DMSO_1	G2M
ACCGTAAAGCGCCTTG-1	-11.4985	-0.438825	H1975	ARS1620	ARS1620_1	G1
ACCGTAACACCATCCT-1	6.09312	2.647	A375	DMSO	DMSO_2	S
ACCGTAACAGCGTTCG-1	-10.6544	-0.749034	H1975	VEM	VEM_2	G1
ACCGTAACATAACCTG-1	-3.13953	-4.4951	H1299	DMSO	DMSO_2	G1
ACCGTAAGTAAACGCG-1	-4.60927	9.8574	H1299	ARS1620	ARS1620_2	G1
ACCGTAAGTCTTTCAT-1	-3.91912	-11.7533	MiaPaca2	VEM	VEM_2	G1
ACCGTAAGTGTTAAGA-1	-5.48242	13.2167	A375	DMSO	DMSO_2	G1
ACCGTAATCAACCAAC-1	-10.6715	-0.423345	H1975	ARS1620	ARS1620_1	S
ACCGTAATCACGCATA-1	-5.35488	-10.5187	MiaPaca2	DMSO	DMSO_1	G1
ACCGTAATCTGCTTGC-1	-10.8699	-1.47522	H1975	VEM	VEM_2	G2M
ACCGTAATCTTGTACT-1	5.00191	5.41455	A375	DMSO	DMSO_1	G2M
ACCTTTAAGATCTGAA-1	-9.51917	-0.327986	H1975	ARS1620	ARS1620_2	G1
ACCTTTAAGCGATATA-1	-10.9921	-0.701301	H1975	ARS1620	ARS1620_1	G1
ACCTTTAAGCGTGAGT-1	5.8851	0.272879	HTT144	DMSO	DMSO_1	G1
ACCTTTAAGGTTCCTA-1	-3.71247	8.86239	H1299	ARS1620	ARS1620_2	G1
ACCTTTACACACCGAC-1	5.77174	4.25453	A375	DMSO	DMSO_1	G1
ACCTTTACACCAACCG-1	-10.0027	-0.355285	H1975	VEM	VEM_2	G1
ACCTTTACACCAGTTA-1	-2.7506	11.874	H1299	VEM	VEM_1	G1
ACCTTTACATCGACGC-1	-6.47972	-12.4351	MiaPaca2	DMSO	DMSO_2	G2M
ACCTTTAGTCCTCTTG-1	3.66128	-9.2381	A549	DMSO	DMSO_1	S
ACCTTTAGTGTTCGAT-1	-6.81665	-11.3871	MiaPaca2	DMSO	DMSO_1	G1
ACCTTTATCAGCTTAG-1	4.72036	4.84904	A375	ARS1620	ARS1620_2	G1
ACCTTTATCGGTCCGA-1	-9.27329	-0.184337	H1975	DMSO	DMSO_2	G1
ACGAGCCAGAATAGGG-1	8.8402	5.86644	A375	DMSO	DMSO_2	G1
ACGAGCCAGAGGTACC-1	11.9627	-3.29127	A375	VEM	VEM_2	G1
ACGAGCCAGCTCCTCT-1	7.54891	1.73326	A375	ARS1620	ARS1620_1	G1
ACGAGCCAGCTCTCGG-1	6.51801	1.24074	HTT144	DMSO	DMSO_1	G1
ACGAGCCAGCTGCAAG-1	-6.27132	-10.241	MiaPaca2	ARS1620	ARS1620_2	G1
ACGAGCCAGGCGCTCT-1	8.4708	4.32135	A375	ARS1620	ARS1620_1	S
ACGAGCCAGTGTGGCA-1	-8.87418	1.72635	H1975	DMSO	DMSO_2	G1
ACGAGCCCAGATGAGC-1	-5.533	-8.98408	MiaPaca2	ARS1620	ARS1620_2	G1
ACGAGCCCAGGATCGA-1	-1.02322	10.6565	H1299	ARS1620	ARS1620_2	G1
ACGAGCCCAGGTCTCG-1	6.65672	5.1213	A375	ARS1620	ARS1620_1	G1
ACGAGCCCATAGAAAC-1	-6.92832	-11.1264	MiaPaca2	DMSO	DMSO_1	G1
ACGAGCCCATGAGCGA-1	-10.474	-0.577487	H1975	ARS1620	ARS1620_1	G1
ACGAGCCGTACAGTGG-1	-11.4095	0.786437	H1975	VEM	VEM_2	G1
ACGAGCCTCAGCGACC-1	-0.297472	-4.66113	A375	DMSO	DMSO_2	G2M
ACGAGCCTCAGGCAAG-1	-10.5443	8.15562	H358	DMSO	DMSO_1	G1
ACGAGCCTCCAAGTAC-1	-5.60932	-11.8546	MiaPaca2	DMSO	DMSO_1	G1
ACGAGCCTCCTTGGTC-1	7.48796	5.72572	A375	DMSO	DMSO_2	S
ACGAGCCTCTCGCATC-1	-1.20179	9.36251	H1299	DMSO	DMSO_1	G1
ACGAGCCTCTGTCCGT-1	8.15337	6.32436	A375	ARS1620	ARS1620_1	G2M
ACGAGGAAGATAGCAT-1	7.09371	4.57257	A375	DMSO	DMSO_1	G1
ACGAGGAAGATGGCGT-1	-12.3474	7.98373	H358	ARS1620	ARS1620_2	G2M
ACGAGGAAGCCACGTC-1	-11.365	13.3195	H23	DMSO	DMSO_2	G1
ACGAGGAAGGAGTAGA-1	1.28438	-0.95469	MeWo	DMSO	DMSO_2	G1
ACGAGGACAAGCCCAC-1	-5.00258	-9.66154	MiaPaca2	DMSO	DMSO_2	G1
ACGAGGACACGTCTCT-1	-5.01797	9.39753	H1299	VEM	VEM_2	S
ACGAGGACACTAAGTC-1	-5.95996	-9.09298	MiaPaca2	ARS1620	ARS1620_1	G1
ACGAGGACAGGAACGT-1	-11.8455	1.12327	H1975	VEM	VEM_1	S
ACGAGGAGTCATATCG-1	-5.71709	-9.35522	MiaPaca2	DMSO	DMSO_1	G1
ACGAGGAGTTCCACTC-1	9.16742	3.25874	A375	ARS1620	ARS1620_2	G1
ACGAGGATCATCGGAT-1	-9.96397	1.96407	H1975	VEM	VEM_2	G1
ACGAGGATCCAACCAA-1	-5.01025	-8.8659	MiaPaca2	ARS1620	ARS1620_2	G1
ACGAGGATCCTTTACA-1	-4.94656	8.6471	H1299	ARS1620	ARS1620_1	G1
ACGAGGATCTTGTTTG-1	8.63189	3.28024	A375	DMSO	DMSO_1	G1
ACGATACAGACCACGA-1	-8.64832	-1.88297	H1975	VEM	VEM_2	G1
ACGATACAGAGCTTCT-1	7.1473	4.39214	A375	DMSO	DMSO_2	G1
ACGATACAGCTGCGAA-1	-5.93055	-11.4837	MiaPaca2	DMSO	DMSO_1	G1
ACGATACAGTACGCCC-1	7.50072	4.72437	A375	ARS1620	ARS1620_1	G1
ACGATACAGTGGTCCC-1	5.71254	0.367357	HTT144	ARS1620	ARS1620_2	S
ACGATACAGTTTGCGT-1	7.33732	2.02909	A375	ARS1620	ARS1620_1	G1
ACGATACCAATGGAGC-1	3.59589	-4.89409	SKMEL28	VEM	VEM_2	G1
ACGATACCAATGGTCT-1	-8.93565	-2.17788	H1975	ARS1620	ARS1620_1	S
ACGATACCACGGTAAG-1	4.77414	-10.202	A549	ARS1620	ARS1620_1	G1
ACGATACCAGCTCGCA-1	5.00826	-10.484	A549	VEM	VEM_1	G1
ACGATACCAGGAATCG-1	3.39334	-11.0368	A549	ARS1620	ARS1620_1	G2M
ACGATACGTTAAAGAC-1	10.337	1.36987	A375	DMSO	DMSO_2	G1
ACGATACTCATGTCCC-1	-10.8547	2.6462	H1975	DMSO	DMSO_1	G1
ACGATACTCCCAGGTG-1	5.05032	3.96465	A375	DMSO	DMSO_2	G1
ACGATACTCCTGTACC-1	-2.64109	-4.29348	H1299	VEM	VEM_1	G2M
ACGATACTCCTTTACA-1	-6.74966	-11.742	MiaPaca2	DMSO	DMSO_1	G1
ACGATACTCGCAAACT-1	5.03225	-11.6587	A549	VEM	VEM_1	S
ACGATACTCGCGCCAA-1	7.78419	1.50925	A375	ARS1620	ARS1620_2	G1
ACGATACTCGGAAACG-1	7.45856	3.03306	A375	ARS1620	ARS1620_2	G1
ACGATACTCGGTGTTA-1	5.94523	3.02989	A375	DMSO	DMSO_1	G2M
ACGATACTCTCCGGTT-1	-11.0754	7.73891	H358	DMSO	DMSO_2	S
ACGATACTCTCTGAGA-1	-2.33268	11.5283	H1299	DMSO	DMSO_1	G1
ACGATACTCTGACCTC-1	7.21666	2.76774	A375	DMSO	DMSO_1	S
ACGATACTCTGAGGGA-1	4.52621	-10.3733	A549	VEM	VEM_1	G1
ACGATGTAGAATGTTG-1	-12.7064	8.42351	H358	VEM	VEM_2	G2M
ACGATGTAGAGCTGGT-1	7.99206	6.47775	A375	DMSO	DMSO_1	G1
ACGATGTAGCGGCTTC-1	-1.22957	10.275	H1299	VEM	VEM_1	G1
ACGATGTAGCGTTTAC-1	3.95023	-12.1454	A549	ARS1620	ARS1620_2	G2M
ACGATGTAGGTGTTAA-1	-10.2906	2.06407	H1975	ARS1620	ARS1620_1	G1
ACGATGTCAACTTGAC-1	-11.1357	2.07259	H1975	DMSO	DMSO_2	G1
ACGATGTCAATAACGA-1	-10.6785	-0.538119	H1975	ARS1620	ARS1620_2	G1
ACGATGTCAATAGCAA-1	9.96757	4.17393	A375	DMSO	DMSO_2	G1
ACGATGTCACAACTGT-1	4.62852	-9.6289	A549	VEM	VEM_1	G1
ACGATGTCACGAAACG-1	6.79323	4.64649	A375	DMSO	DMSO_1	G1
ACGATGTCACGGCTAC-1	-10.1211	-0.0236972	H1975	DMSO	DMSO_2	G1
ACGATGTCAGGGCATA-1	5.57273	6.39399	A375	DMSO	DMSO_2	G1
ACGATGTCATACCATG-1	-7.06119	-11.8601	MiaPaca2	DMSO	DMSO_1	G2M
ACGATGTCATTGGCGC-1	-11.4698	-0.0607084	H1975	DMSO	DMSO_1	G1
ACGATGTGTACCGAGA-1	-9.14109	0.952733	H1975	VEM	VEM_2	G1
ACGATGTGTCCGTGAC-1	-10.7403	8.13096	H358	DMSO	DMSO_2	G1
ACGATGTGTGCACGAA-1	5.83391	2.61538	A375	DMSO	DMSO_1	S
ACGATGTGTTCCTCCA-1	-0.422869	-4.80628	A375	DMSO	DMSO_2	G2M
ACGATGTGTTGGTGGA-1	-11.3384	13.8076	H23	VEM	VEM_1	G1
ACGATGTTCCATGAAC-1	-9.64232	0.188115	H1975	ARS1620	ARS1620_1	G1
ACGATGTTCCTACAGA-1	-11.6558	1.99101	H1975	VEM	VEM_2	G1
ACGATGTTCCTTGACC-1	9.18807	2.84489	A375	ARS1620	ARS1620_1	G1
ACGATGTTCGACGGAA-1	6.9166	3.48153	A375	ARS1620	ARS1620_2	G1
ACGATGTTCGGAAATA-1	11.8974	-3.55088	A375	VEM	VEM_1	G1
ACGATGTTCTCGATGA-1	-5.78069	-9.2742	MiaPaca2	ARS1620	ARS1620_2	G1
ACGATGTTCTTCCTTC-1	3.41695	-4.62529	SKMEL28	ARS1620	ARS1620_1	G1
ACGCAGCAGATAGCAT-1	-1.16092	11.6665	H1299	VEM	VEM_2	G1
ACGCAGCAGATATGCA-1	-10.748	8.60118	H358	DMSO	DMSO_2	G1
ACGCAGCAGCGATCCC-1	-2.9339	-3.89548	H1299	DMSO	DMSO_1	S
ACGCAGCAGCTGAAAT-1	6.40946	5.66822	A375	ARS1620	ARS1620_2	G1
ACGCAGCAGCTGCCCA-1	-10.776	2.65079	H1975	VEM	VEM_2	G1
ACGCAGCAGGCCCGTT-1	3.41744	-3.95582	SKMEL28	DMSO	DMSO_2	G2M
ACGCAGCAGGCTATCT-1	2.27126	-0.868955	MeWo	ARS1620	ARS1620_2	G1
ACGCAGCAGTCTCGGC-1	-4.3307	9.45491	H1299	ARS1620	ARS1620_2	G1
ACGCAGCCAAGTAATG-1	-1.14296	1.46978	SKMEL2	DMSO	DMSO_2	G1
ACGCAGCCACCAGTTA-1	-10.6163	8.91582	H358	DMSO	DMSO_1	G1
ACGCAGCCACCATGTA-1	-1.56039	11.497	H1299	VEM	VEM_2	G1
ACGCAGCCACTGTCGG-1	-11.1683	1.66632	H1975	DMSO	DMSO_1	G1
ACGCAGCCAGATTGCT-1	-8.93235	-1.94127	H1975	VEM	VEM_2	G1
ACGCAGCCAGCGTAAG-1	-10.4437	1.23241	H1975	DMSO	DMSO_1	G1
ACGCAGCCAGGGTTAG-1	-8.9107	0.779641	H1975	ARS1620	ARS1620_1	G1
ACGCAGCCAGTTTACG-1	5.88521	0.221027	HTT144	ARS1620	ARS1620_2	G1
ACGCAGCCATCTATGG-1	-7.08487	-11.5038	MiaPaca2	VEM	VEM_2	G2M
ACGCAGCCATTTCAGG-1	-9.70516	1.87229	H1975	DMSO	DMSO_1	G1
ACGCAGCGTACCAGTT-1	11.5634	-3.85544	A375	VEM	VEM_2	G1
ACGCAGCGTGCGAAAC-1	5.72892	4.94878	A375	DMSO	DMSO_2	G1
ACGCAGCTCAGTTGAC-1	-0.960489	10.164	H1299	VEM	VEM_1	G1
ACGCAGCTCTACTCAT-1	5.82821	-10.2318	A549	DMSO	DMSO_2	G1
ACGCAGCTCTGCTGCT-1	-11.2736	8.9521	H358	VEM	VEM_1	G1
ACGCCAGAGAGGGCTT-1	-0.143595	12.3347	H1299	ARS1620	ARS1620_1	S
ACGCCAGAGATGAGAG-1	-1.89114	10.3653	H1299	DMSO	DMSO_2	G1
ACGCCAGAGGTGTGGT-1	5.69145	6.1828	A375	ARS1620	ARS1620_1	G2M
ACGCCAGAGTATGACA-1	7.49304	4.07113	A375	ARS1620	ARS1620_1	G1
ACGCCAGCAAATCCGT-1	-1.4147	11.3916	H1299	VEM	VEM_2	G1
ACGCCAGCAAGGACAC-1	-11.3869	1.53054	H1975	DMSO	DMSO_1	G1
ACGCCAGCACAAGACG-1	12.0907	-2.66752	A375	VEM	VEM_2	G1
ACGCCAGCATGCCACG-1	4.52275	4.28002	A375	ARS1620	ARS1620_2	G2M
ACGCCAGGTACATCCA-1	10.0636	1.52283	A375	DMSO	DMSO_1	G1
ACGCCAGGTCCAGTAT-1	-5.83911	-9.66315	MiaPaca2	ARS1620	ARS1620_1	G1
ACGCCAGGTCCAGTTA-1	8.73912	1.35923	A375	DMSO	DMSO_1	G1
ACGCCAGGTTCCAACA-1	-11.8952	2.14926	H1975	ARS1620	ARS1620_2	G1
ACGCCAGTCAAACAAG-1	8.71925	2.80215	A375	ARS1620	ARS1620_2	G1
ACGCCAGTCCTTGACC-1	-8.17017	0.681793	H1975	DMSO	DMSO_2	G1
ACGCCAGTCGCCAGCA-1	-9.86502	0.456889	H1975	DMSO	DMSO_1	G1
ACGCCAGTCTATGTGG-1	3.95105	-10.3629	A549	ARS1620	ARS1620_2	G1
ACGCCGAAGATGCCTT-1	-10.4283	2.10171	H1975	DMSO	DMSO_1	G1
ACGCCGAAGCGCTTAT-1	7.49539	5.97045	A375	ARS1620	ARS1620_2	G1
ACGCCGAAGCGTAGTG-1	-5.1236	8.92892	H1299	DMSO	DMSO_2	G1
ACGCCGAAGGGAAACA-1	-8.86219	1.26773	H1975	ARS1620	ARS1620_1	G1
ACGCCGAAGTGAAGTT-1	5.0294	4.03892	A375	DMSO	DMSO_1	G2M
ACGCCGAAGTGACTCT-1	4.8481	5.69815	A375	DMSO	DMSO_2	G2M
ACGCCGACAATAACGA-1	-10.463	0.241939	H1975	DMSO	DMSO_1	G1
ACGCCGACAATAGCGG-1	9.6659	4.57439	A375	ARS1620	ARS1620_2	G1
ACGCCGACAGGTCGTC-1	2.55321	-0.770526	MeWo	VEM	VEM_2	G1
ACGCCGACATCGATGT-1	-1.35328	12.9288	H1299	VEM	VEM_2	G2M
ACGCCGACATTGGTAC-1	-7.04117	-0.0352902	H1975	ARS1620	ARS1620_2	G1
ACGCCGAGTAAACACA-1	-4.90275	7.40488	H1299	VEM	VEM_1	G1
ACGCCGAGTCAAAGCG-1	6.25047	2.83373	A375	ARS1620	ARS1620_1	S
ACGCCGAGTTAAGACA-1	-9.07231	2.22076	H1975	ARS1620	ARS1620_2	G1
ACGCCGATCCACTCCA-1	-8.73595	-0.0349406	H1975	VEM	VEM_2	G1
ACGCCGATCCATGCTC-1	-4.10556	-11.7981	MiaPaca2	DMSO	DMSO_1	S
ACGCCGATCCTCTAGC-1	7.65257	3.21045	A375	DMSO	DMSO_2	G1
ACGCCGATCTAACTGG-1	7.40716	3.66878	A375	DMSO	DMSO_1	G1
ACGCCGATCTGGTGTA-1	5.11233	-11.0247	A549	VEM	VEM_2	S
ACGGAGAAGAAAGTGG-1	-4.13941	-11.9907	MiaPaca2	DMSO	DMSO_1	G1
ACGGAGAAGCGGCTTC-1	9.49472	0.0485383	A375	DMSO	DMSO_1	G1
ACGGAGAAGCTTCGCG-1	-11.197	-1.24483	H1975	VEM	VEM_2	G1
ACGGAGAAGGGAAACA-1	3.93836	-10.842	A549	VEM	VEM_2	G1
ACGGAGAAGTGGTAAT-1	-3.24987	8.79084	H1299	VEM	VEM_2	G1
ACGGAGACACATCCGG-1	-11.8024	-0.317914	H1975	ARS1620	ARS1620_2	G1
ACGGAGACACCGAAAG-1	-11.9561	13.4878	H23	DMSO	DMSO_2	G1
ACGGAGACAGCATACT-1	6.76156	2.26559	A375	DMSO	DMSO_2	G1
ACGGAGACAGCGTAAG-1	9.49255	4.45879	A375	ARS1620	ARS1620_2	G1
ACGGAGAGTCGGCACT-1	-5.47424	8.46924	H1299	VEM	VEM_1	G1
ACGGAGAGTGTCGCTG-1	5.44544	4.99921	A375	DMSO	DMSO_1	G1
ACGGAGAGTGTCTGAT-1	-0.866778	8.11331	H1299	ARS1620	ARS1620_2	G1
ACGGAGATCATTCACT-1	-5.59126	-12.6396	MiaPaca2	VEM	VEM_1	G1
ACGGAGATCCCTCTTT-1	-0.546702	10.7247	H1299	VEM	VEM_2	S
ACGGAGATCCGATATG-1	5.92937	0.151195	HTT144	VEM	VEM_1	G1
ACGGCCAAGAGATGAG-1	-0.250819	8.84905	H1299	ARS1620	ARS1620_2	G1
ACGGCCAAGCCAACAG-1	8.84164	4.35929	A375	ARS1620	ARS1620_2	G1
ACGGCCAAGGGCACTA-1	-10.3285	-2.05253	H1975	ARS1620	ARS1620_1	G2M
ACGGCCACAAACGTGG-1	7.46773	4.02069	A375	ARS1620	ARS1620_1	G1
ACGGCCACAACACCTA-1	-6.78534	-11.7873	MiaPaca2	VEM	VEM_2	G2M
ACGGCCACACATGTGT-1	8.66158	2.33357	A375	DMSO	DMSO_1	G1
ACGGCCACACCATGTA-1	-4.40701	7.08502	H1299	ARS1620	ARS1620_2	S
ACGGCCACACGTCTCT-1	-4.8848	-10.4546	MiaPaca2	DMSO	DMSO_1	G1
ACGGCCACAGGATCGA-1	7.04911	3.52838	A375	DMSO	DMSO_2	S
ACGGCCACAGTCAGAG-1	-6.04824	-9.28726	MiaPaca2	ARS1620	ARS1620_1	G1
ACGGCCACATGGTTGT-1	-4.52919	8.63404	H1299	ARS1620	ARS1620_1	G1
ACGGCCACATTCTCAT-1	7.243	5.27198	A375	ARS1620	ARS1620_2	G1
ACGGCCAGTCCCTACT-1	-11.447	13.2366	H23	ARS1620	ARS1620_2	G1
ACGGCCAGTCCTGCTT-1	-6.20634	-12.4564	MiaPaca2	VEM	VEM_2	G1
ACGGCCAGTCGTCTTC-1	-11.6178	13.4222	H23	ARS1620	ARS1620_2	G1
ACGGCCAGTGTGACCC-1	-10.3277	-2.21397	H1975	ARS1620	ARS1620_2	G2M
ACGGCCAGTTAAGAAC-1	7.21385	2.42797	A375	DMSO	DMSO_1	G1
ACGGCCATCACTTACT-1	9.04644	3.46681	A375	DMSO	DMSO_1	G1
ACGGCCATCGGCGGTT-1	-1.47793	9.08678	H1299	ARS1620	ARS1620_1	G1
ACGGCCATCTCTGTCG-1	7.54309	5.14411	A375	DMSO	DMSO_2	G1
ACGGCCATCTGCTGCT-1	1.67934	-1.30269	MeWo	ARS1620	ARS1620_1	G1
ACGGGCTAGCGATTCT-1	2.41986	-0.954401	MeWo	VEM	VEM_1	G1
ACGGGCTAGCTGTTCA-1	-1.67744	9.84061	H1299	VEM	VEM_2	G1
ACGGGCTAGGCGATAC-1	-11.5267	0.00587377	H1975	VEM	VEM_2	G1
ACGGGCTAGGTAGCCA-1	-10.9835	0.735497	H1975	ARS1620	ARS1620_1	G1
ACGGGCTAGGTGCACA-1	-2.02416	13.1247	H1299	DMSO	DMSO_1	G2M
ACGGGCTCAAACGCGA-1	6.12147	5.21687	A375	DMSO	DMSO_2	G1
ACGGGCTCACCAGCAC-1	-4.27973	8.28702	H1299	DMSO	DMSO_2	G1
ACGGGCTCACGCATCG-1	-4.38828	7.15309	H1299	DMSO	DMSO_1	S
ACGGGCTCAGCTTCGG-1	-6.52087	-11.0306	MiaPaca2	VEM	VEM_2	G1
ACGGGCTCAGGGATTG-1	9.08976	0.429718	A375	DMSO	DMSO_1	G1
ACGGGCTCATTACGAC-1	-5.6054	-12.6116	MiaPaca2	DMSO	DMSO_2	G2M
ACGGGCTGTAAACACA-1	-4.9718	8.53234	H1299	ARS1620	ARS1620_1	G1
ACGGGCTGTGAACCTT-1	-1.42673	10.6775	H1299	VEM	VEM_2	S
ACGGGCTTCAAACGGG-1	5.82757	6.06208	A375	ARS1620	ARS1620_2	G1
ACGGGCTTCACGGTTA-1	-11.9056	0.918338	H1975	VEM	VEM_2	G1
ACGGGCTTCAGTTAGC-1	-7.82289	1.19956	H1975	DMSO	DMSO_2	G1
ACGGGCTTCCACTCCA-1	5.27083	5.94881	A375	DMSO	DMSO_1	G2M
ACGGGCTTCGCCGTGA-1	4.514	-9.67122	A549	ARS1620	ARS1620_2	G1
ACGGGCTTCTGTGCAA-1	-3.66835	-11.7853	MiaPaca2	VEM	VEM_2	G1
ACGGGTCAGAATTGTG-1	-9.79473	-0.0900618	H1975	VEM	VEM_2	G1
ACGGGTCAGACCTAGG-1	-0.317872	-4.9519	A375	DMSO	DMSO_2	G1
ACGGGTCAGCTCTCGG-1	6.65291	0.594876	HTT144	DMSO	DMSO_2	G1
ACGGGTCAGGCGATAC-1	1.07732	-1.55685	MeWo	ARS1620	ARS1620_2	G1
ACGGGTCAGGTGCACA-1	9.31196	3.38943	A375	DMSO	DMSO_1	G1
ACGGGTCAGTGTGGCA-1	-0.45624	12.8349	H1299	DMSO	DMSO_1	G2M
ACGGGTCAGTTAACGA-1	-4.05929	7.96283	H1299	DMSO	DMSO_1	G1
ACGGGTCCAACGATCT-1	9.12594	2.35127	A375	DMSO	DMSO_1	G1
ACGGGTCCAATGGATA-1	-4.38411	7.31512	H1299	VEM	VEM_1	G1
ACGGGTCCACACGCTG-1	7.02436	4.05276	A375	DMSO	DMSO_1	G1
ACGGGTCCACGCTTTC-1	-9.05073	1.10342	H1975	ARS1620	ARS1620_2	G1
ACGGGTCCATAGTAAG-1	-1.4658	11.9087	H1299	VEM	VEM_2	G1
ACGGGTCCATGCTGGC-1	-10.2981	0.396875	H1975	DMSO	DMSO_2	G1
ACGGGTCGTAAGTGTA-1	1.8521	-1.22907	MeWo	ARS1620	ARS1620_1	G1
ACGGGTCGTAGATTAG-1	-7.96562	0.267129	H1975	VEM	VEM_1	G1
ACGGGTCTCCCTTGTG-1	8.59391	4.66868	A375	ARS1620	ARS1620_1	S
ACGGGTCTCGAGAGCA-1	-1.32402	10.5972	H1299	VEM	VEM_2	S
ACGGGTCTCTCCCTGA-1	-4.34916	9.62181	H1299	DMSO	DMSO_2	G1
ACGGGTCTCTGTCCGT-1	-0.839294	12.3513	H1299	DMSO	DMSO_2	S
ACGGGTCTCTTGGGTA-1	0.346738	10.6099	H1299	DMSO	DMSO_1	G1
ACGTCAAAGACAAGCC-1	9.60001	5.05978	A375	ARS1620	ARS1620_1	G1
ACGTCAAAGATCGATA-1	-5.3575	-9.96293	MiaPaca2	ARS1620	ARS1620_2	G1
ACGTCAAAGATGGGTC-1	7.49314	5.77973	A375	ARS1620	ARS1620_2	G1
ACGTCAAAGCAGGTCA-1	7.52865	4.07633	A375	DMSO	DMSO_2	G1
ACGTCAAAGCGCCTCA-1	-4.37823	-12.3563	MiaPaca2	VEM	VEM_2	G1
ACGTCAAAGTAAGTAC-1	8.35084	4.08382	A375	DMSO	DMSO_2	G1
ACGTCAAAGTTGAGAT-1	-4.85057	9.13458	H1299	DMSO	DMSO_2	G1
ACGTCAACAAGCGCTC-1	8.2031	3.65382	A375	ARS1620	ARS1620_2	G1
ACGTCAACAATGCCAT-1	-9.48313	2.10286	H1975	VEM	VEM_2	G1
ACGTCAACACAGCCCA-1	9.8884	0.650204	A375	DMSO	DMSO_2	G1
ACGTCAACACGGACAA-1	8.1965	5.93219	A375	DMSO	DMSO_2	S
ACGTCAACACGGATAG-1	5.31863	4.97614	A375	ARS1620	ARS1620_1	G2M
ACGTCAACATGGGAAC-1	6.74189	1.98614	A375	DMSO	DMSO_1	S
ACGTCAACATGTAAGA-1	-5.59453	-11.3572	MiaPaca2	VEM	VEM_2	G1
ACGTCAAGTCATGCCG-1	4.80605	-10.6706	A549	ARS1620	ARS1620_2	G1
ACGTCAAGTCTGGTCG-1	5.22545	5.9033	A375	DMSO	DMSO_2	G1
ACGTCAATCATGTCTT-1	-6.61814	-11.3911	MiaPaca2	VEM	VEM_1	G1
ACGTCAATCCCTCAGT-1	4.21051	4.79978	A375	DMSO	DMSO_2	G2M
ACGTCAATCCGAGCCA-1	-10.9276	7.87534	H358	ARS1620	ARS1620_2	G1
ACGTCAATCCGCGTTT-1	-4.78654	-12.8833	MiaPaca2	VEM	VEM_1	G2M
ACGTCAATCGTCACGG-1	9.81889	4.39051	A375	ARS1620	ARS1620_1	G1
ACTATCTAGATGTGGC-1	-0.756342	1.97077	SKMEL2	ARS1620	ARS1620_1	G1
ACTATCTAGCACGCCT-1	-2.68949	-3.65474	H1299	ARS1620	ARS1620_2	S
ACTATCTAGCGTTTAC-1	-11.1099	-1.28771	H1975	ARS1620	ARS1620_2	G1
ACTATCTAGGCACATG-1	5.6241	2.33594	A375	ARS1620	ARS1620_1	S
ACTATCTAGGCAGGTT-1	-9.6661	-2.12349	H1975	ARS1620	ARS1620_1	G2M
ACTATCTAGTGTGGCA-1	-4.51524	7.25365	H1299	VEM	VEM_1	S
ACTATCTAGTTTCCTT-1	6.30428	4.7587	A375	DMSO	DMSO_1	G1
ACTATCTCAAAGGCGT-1	-5.48423	8.81095	H1299	ARS1620	ARS1620_1	G1
ACTATCTCAACACGCC-1	-11.5354	1.58092	H1975	DMSO	DMSO_2	G1
ACTATCTCAAGGACTG-1	-6.40462	-9.88153	MiaPaca2	VEM	VEM_1	G1
ACTATCTCACGAAACG-1	2.00643	-1.17884	MeWo	ARS1620	ARS1620_2	G1
ACTATCTCACGAAAGC-1	8.80163	5.21409	A375	ARS1620	ARS1620_2	G1
ACTATCTCAGCTGTAT-1	4.2623	-11.9793	A549	ARS1620	ARS1620_2	G1
ACTATCTGTATAGTAG-1	-12.0886	0.401939	H1975	ARS1620	ARS1620_1	G1
ACTATCTGTCAATACC-1	5.20494	-11.4588	A549	VEM	VEM_1	G1
ACTATCTGTCGAAAGC-1	-5.31062	12.9132	A375	DMSO	DMSO_2	G1
ACTATCTGTCTAGCGC-1	0.749923	-1.60584	MeWo	DMSO	DMSO_1	G1
ACTATCTGTGCTGTAT-1	-9.90995	1.5399	H1975	DMSO	DMSO_1	G1
ACTATCTGTGGCAAAC-1	-5.10699	12.6296	A375	DMSO	DMSO_1	G1
ACTATCTTCACAGTAC-1	1.99346	-0.997138	MeWo	ARS1620	ARS1620_2	G1
ACTATCTTCATTCACT-1	-0.0773585	10.6627	H1299	DMSO	DMSO_2	G1
ACTATCTTCCGTACAA-1	-5.38548	8.89876	H1299	DMSO	DMSO_1	G2M
ACTATCTTCGAACGGA-1	-4.38194	-12.2926	MiaPaca2	DMSO	DMSO_1	G1
ACTATCTTCTCCCTGA-1	5.36722	3.79435	A375	ARS1620	ARS1620_1	G1
ACTGAACAGAACTGTA-1	-5.90001	-9.43616	MiaPaca2	DMSO	DMSO_1	G1
ACTGAACAGGAATCGC-1	5.98004	6.18626	A375	ARS1620	ARS1620_2	G2M
ACTGAACAGGGTTCCC-1	-12.091	14.351	H23	DMSO	DMSO_2	G2M
ACTGAACAGTTTCCTT-1	7.9332	4.59385	A375	ARS1620	ARS1620_1	G1
ACTGAACCAAGGCTCC-1	5.03671	4.94341	A375	ARS1620	ARS1620_1	G2M
ACTGAACCAATGCCAT-1	-10.9752	-0.732373	H1975	VEM	VEM_2	G2M
ACTGAACCACCACGTG-1	8.25604	5.49133	A375	ARS1620	ARS1620_1	G1
ACTGAACCAGGACGTA-1	-0.476333	-5.0571	A375	DMSO	DMSO_1	S
ACTGAACCAGGATCGA-1	-5.48735	12.8018	A375	DMSO	DMSO_2	G1
ACTGAACCAGGGTACA-1	-6.86736	-11.3915	MiaPaca2	DMSO	DMSO_2	G1
ACTGAACCATCCTTGC-1	-8.12135	-0.907917	H1975	DMSO	DMSO_2	G1
ACTGAACCATCTACGA-1	-11.3495	-0.501089	H1975	VEM	VEM_2	G1
ACTGAACCATGACGGA-1	11.8421	-3.28375	A375	VEM	VEM_2	G1
ACTGAACCATGCAATC-1	-11.2273	1.85924	H1975	VEM	VEM_1	G1
ACTGAACCATGTCCTC-1	-10.0327	-0.51844	H1975	ARS1620	ARS1620_2	G1
ACTGAACCATTGGCGC-1	9.02022	3.01202	A375	ARS1620	ARS1620_1	G1
ACTGAACGTAAGGATT-1	-12.296	0.89144	H1975	VEM	VEM_1	G1
ACTGAACGTCCCGACA-1	-1.2374	9.2092	H1299	DMSO	DMSO_2	G1
ACTGAACGTCGCATAT-1	7.92479	3.04462	A375	ARS1620	ARS1620_2	G1
ACTGAACGTGACTCAT-1	1.56645	-1.31832	MeWo	VEM	VEM_2	G1
ACTGAACGTGCGGTAA-1	8.71035	1.64756	A375	DMSO	DMSO_1	G1
ACTGAACGTTCCCTTG-1	6.62288	4.57496	A375	ARS1620	ARS1620_1	G1
ACTGAACTCACAACGT-1	7.38189	5.27783	A375	DMSO	DMSO_1	G1
ACTGAACTCACCCTCA-1	-4.05222	7.49486	H1299	ARS1620	ARS1620_2	S
ACTGAACTCATGTGGT-1	-0.180111	8.7368	H1299	DMSO	DMSO_1	G1
ACTGAACTCTCGAGTA-1	9.35831	1.21757	A375	DMSO	DMSO_2	G1
ACTGAACTCTGCCCTA-1	-11.1672	8.2287	H358	VEM	VEM_2	G1
ACTGAGTAGACCACGA-1	-7.33462	1.49495	H1975	DMSO	DMSO_2	G1
ACTGAGTAGTTAACGA-1	10.0704	1.09299	A375	DMSO	DMSO_1	G1
ACTGAGTAGTTCCACA-1	1.75846	-0.581972	MeWo	ARS1620	ARS1620_1	S
ACTGAGTCAATAGCAA-1	4.66264	4.61672	A375	ARS1620	ARS1620_1	G2M
ACTGAGTCAGACAGGT-1	10.4919	3.49566	A375	DMSO	DMSO_2	G1
ACTGAGTCAGCCAATT-1	-0.228354	12.6228	H1299	DMSO	DMSO_1	G2M
ACTGAGTCAGTATCTG-1	-10.0019	-0.276172	H1975	ARS1620	ARS1620_1	G1
ACTGAGTCATAAGACA-1	-0.2804	8.65328	H1299	VEM	VEM_2	G1
ACTGAGTCATGCTGGC-1	-5.60046	-11.0099	MiaPaca2	VEM	VEM_2	G1
ACTGAGTGTGACAAAT-1	10.4327	4.03509	A375	DMSO	DMSO_1	G1
ACTGAGTGTGTGCGTC-1	8.8567	6.02476	A375	ARS1620	ARS1620_1	G1
ACTGAGTGTGTGTGCC-1	-3.8253	-11.0025	MiaPaca2	VEM	VEM_1	G1
ACTGAGTGTTACGGAG-1	-10.1069	0.612075	H1975	DMSO	DMSO_1	G1
ACTGAGTGTTTGTTGG-1	3.90175	-12.0577	A549	VEM	VEM_1	G1
ACTGAGTTCACCTTAT-1	-9.43361	-1.12267	H1975	ARS1620	ARS1620_2	G1
ACTGAGTTCAGGCCCA-1	7.42718	1.98414	A375	DMSO	DMSO_1	G1
ACTGAGTTCGATGAGG-1	-0.36382	9.04944	H1299	ARS1620	ARS1620_1	G1
ACTGAGTTCTTTAGGG-1	-2.39425	12.7863	H1299	VEM	VEM_1	G2M
ACTGATGAGAGCCCAA-1	-7.16386	1.53406	H1975	ARS1620	ARS1620_1	G1
ACTGATGAGCATCATC-1	-10.902	0.682107	H1975	VEM	VEM_2	G1
ACTGATGAGGATTCGG-1	10.128	2.71719	A375	ARS1620	ARS1620_1	G1
ACTGATGAGGGTCGAT-1	-0.676023	1.96717	SKMEL2	DMSO	DMSO_1	G1
ACTGATGCAAAGTCAA-1	-10.9153	1.49523	H1975	VEM	VEM_2	G1
ACTGATGCAAGAGTCG-1	-0.521165	-4.78745	A375	DMSO	DMSO_1	G2M
ACTGATGCACCTTGTC-1	-5.20394	-12.1075	MiaPaca2	VEM	VEM_1	S
ACTGATGCACGAAACG-1	-9.06621	1.08575	H1975	ARS1620	ARS1620_2	G1
ACTGATGCACGACGAA-1	-5.33473	-11.1495	MiaPaca2	VEM	VEM_2	S
ACTGATGCACTGAAGG-1	8.38441	5.0709	A375	DMSO	DMSO_1	G1
ACTGATGCATTGTGCA-1	7.56349	4.2942	A375	DMSO	DMSO_2	G1
ACTGATGGTACCGTAT-1	-11.0584	0.513518	H1975	VEM	VEM_2	G1
ACTGATGGTATCGCAT-1	4.73908	-11.3067	A549	ARS1620	ARS1620_1	G1
ACTGATGGTGAACCTT-1	4.35111	-10.4116	A549	VEM	VEM_1	G1
ACTGATGGTTCCAACA-1	-10.5742	1.70906	H1975	DMSO	DMSO_1	G1
ACTGATGGTTGCGCAC-1	-10.3704	1.15865	H1975	ARS1620	ARS1620_1	G1
ACTGATGTCAGTGCAT-1	5.63053	-9.64011	A549	DMSO	DMSO_1	G1
ACTGATGTCCAAGCCG-1	-11.0823	8.20871	H358	VEM	VEM_2	G1
ACTGATGTCTAACTTC-1	3.72507	-9.56105	A549	VEM	VEM_1	G1
ACTGCTCAGATGCCAG-1	-3.6987	8.5355	H1299	ARS1620	ARS1620_1	G1
ACTGCTCAGCCCAACC-1	-12.6599	8.26877	H358	DMSO	DMSO_2	G2M
ACTGCTCAGCCGATTT-1	9.54475	3.07298	A375	ARS1620	ARS1620_1	G1
ACTGCTCAGTAGGTGC-1	-0.525048	9.17332	H1299	DMSO	DMSO_1	G1
ACTGCTCAGTGTGGCA-1	-12.1484	14.2784	H23	DMSO	DMSO_2	S
ACTGCTCAGTGTTGAA-1	10.0915	3.74319	A375	ARS1620	ARS1620_1	G1
ACTGCTCCATCAGTAC-1	-0.890682	2.0443	SKMEL2	VEM	VEM_2	G1
ACTGCTCCATGCTAGT-1	4.53639	-11.6058	A549	ARS1620	ARS1620_1	G1
ACTGCTCCATGGTCTA-1	-6.29846	-12.7108	MiaPaca2	VEM	VEM_2	G2M
ACTGCTCCATGTAGTC-1	-8.8697	0.387918	H1975	VEM	VEM_1	G1
ACTGCTCGTAAGGGAA-1	-1.37334	11.0031	H1299	VEM	VEM_2	S
ACTGCTCGTACATCCA-1	-2.47399	-4.10387	H1299	VEM	VEM_2	G2M
ACTGCTCGTACATGTC-1	6.98244	2.12939	A375	DMSO	DMSO_2	G1
ACTGCTCGTAGGACAC-1	-0.802915	9.57569	H1299	VEM	VEM_1	G1
ACTGCTCGTATTCTCT-1	-11.473	13.1622	H23	ARS1620	ARS1620_1	G1
ACTGCTCGTTATCGGT-1	-6.01122	-9.52733	MiaPaca2	VEM	VEM_1	G1
ACTGCTCTCAAACCAC-1	9.95789	3.95755	A375	DMSO	DMSO_1	G1
ACTGCTCTCAACGGGA-1	8.80332	1.16829	A375	ARS1620	ARS1620_1	G1
ACTGCTCTCACCTCGT-1	5.26265	4.10928	A375	ARS1620	ARS1620_1	G1
ACTGCTCTCAGAGACG-1	-5.43697	13.3111	A375	DMSO	DMSO_1	G1
ACTGCTCTCATGGTCA-1	-4.93559	-11.4238	MiaPaca2	VEM	VEM_2	G1
ACTGCTCTCCAGTATG-1	7.59093	3.99608	A375	DMSO	DMSO_2	S
ACTGCTCTCCTGCCAT-1	-11.5041	8.20263	H358	VEM	VEM_1	S
ACTGTCCAGATATGCA-1	5.36579	4.21762	A375	DMSO	DMSO_1	G2M
ACTGTCCAGTCGTTTG-1	-3.95035	-12.1004	MiaPaca2	DMSO	DMSO_1	G1
ACTGTCCCAATAAGCA-1	8.9443	3.66624	A375	ARS1620	ARS1620_2	G1
ACTGTCCCAATCCAAC-1	6.47926	4.30075	A375	ARS1620	ARS1620_1	G1
ACTGTCCCAATCGGTT-1	3.47635	-4.68389	SKMEL28	ARS1620	ARS1620_2	G1
ACTGTCCCACCTCGGA-1	-10.6228	2.27436	H1975	ARS1620	ARS1620_1	S
ACTGTCCCACGGCTAC-1	-4.63061	11.8861	A375	VEM	VEM_1	G1
ACTGTCCCACTGTCGG-1	-11.7053	-0.39931	H1975	ARS1620	ARS1620_2	G1
ACTGTCCCAGAGTGTG-1	-8.05915	1.74617	H1975	DMSO	DMSO_2	G1
ACTGTCCCATGCAACT-1	7.78049	3.813	A375	DMSO	DMSO_2	G1
ACTGTCCGTATTAGCC-1	-1.52074	9.19442	H1299	VEM	VEM_1	G1
ACTGTCCGTCGAAAGC-1	-0.814527	7.9825	H1299	DMSO	DMSO_1	G1
ACTGTCCGTCTCCCTA-1	-10.3974	-1.56011	H1975	ARS1620	ARS1620_1	G1
ACTGTCCGTGAAGGCT-1	-9.10243	-0.34682	H1975	DMSO	DMSO_2	G1
ACTGTCCGTGAGGGAG-1	-8.53187	0.593359	H1975	DMSO	DMSO_2	G1
ACTGTCCGTGCACGAA-1	-5.64818	-10.3843	MiaPaca2	DMSO	DMSO_2	G1
ACTGTCCGTGCTTCTC-1	9.76514	4.75842	A375	ARS1620	ARS1620_1	G1
ACTGTCCTCACTCCTG-1	-9.65408	1.70647	H1975	ARS1620	ARS1620_1	G1
ACTGTCCTCAGCGATT-1	-4.5919	-12.3288	MiaPaca2	VEM	VEM_2	G1
ACTGTCCTCCTAGTGA-1	8.91975	0.519615	A375	DMSO	DMSO_1	G1
ACTGTCCTCGGCTTGG-1	5.11435	3.87608	A375	DMSO	DMSO_1	G1
ACTGTCCTCGTGACAT-1	7.51909	0.988796	A375	ARS1620	ARS1620_1	G1
ACTGTCCTCGTTTAGG-1	-0.333014	12.0562	H1299	DMSO	DMSO_2	G1
ACTGTCCTCTAACGGT-1	-8.2187	-0.535003	H1975	ARS1620	ARS1620_1	S
ACTGTCCTCTCTGTCG-1	-0.606737	8.59773	H1299	DMSO	DMSO_1	G1
ACTTACTAGCCACGTC-1	-10.9292	-0.166988	H1975	VEM	VEM_2	G1
ACTTACTAGGAATGGA-1	-4.03633	7.44819	H1299	DMSO	DMSO_1	S
ACTTACTAGGACTGGT-1	-2.3339	11.0025	H1299	ARS1620	ARS1620_2	S
ACTTACTCAAGCCCAC-1	-5.85209	9.35234	H1299	ARS1620	ARS1620_1	S
ACTTACTCACCAGTTA-1	-6.86472	-10.3104	MiaPaca2	VEM	VEM_1	S
ACTTACTCACGAAGCA-1	8.28005	4.08437	A375	ARS1620	ARS1620_1	G1
ACTTACTCAGGAATCG-1	6.72855	1.92627	A375	DMSO	DMSO_1	G1
ACTTACTCATCGTCGG-1	-8.13749	1.7918	H1975	VEM	VEM_1	G1
ACTTACTGTAAGTAGT-1	-2.67896	11.5772	H1299	ARS1620	ARS1620_2	S
ACTTACTGTCCGAATT-1	10.2842	4.60444	A375	DMSO	DMSO_1	G1
ACTTACTGTCGGCTCA-1	-7.29319	1.77117	H1975	DMSO	DMSO_2	G1
ACTTACTGTCTGGAGA-1	11.879	-2.43343	A375	VEM	VEM_1	G1
ACTTACTGTGATGTGG-1	-9.86244	1.97586	H1975	VEM	VEM_2	G1
ACTTACTGTGCACGAA-1	3.28721	-10.6058	A549	VEM	VEM_2	G2M
ACTTACTGTTCGAATC-1	-4.80673	7.456	H1299	DMSO	DMSO_1	G2M
ACTTACTGTTGGTGGA-1	6.89681	3.39966	A375	DMSO	DMSO_1	G1
ACTTACTTCAGGTAAA-1	-10.0952	0.699207	H1975	DMSO	DMSO_2	G1
ACTTACTTCATATCGG-1	3.4957	-4.69838	SKMEL28	ARS1620	ARS1620_1	G1
ACTTACTTCCTAGTGA-1	-5.36771	12.8513	A375	DMSO	DMSO_2	G1
ACTTACTTCGAGAACG-1	4.834	5.34073	A375	ARS1620	ARS1620_2	G2M
ACTTACTTCGTTTGCC-1	-11.1883	9.23676	H358	ARS1620	ARS1620_1	G1
ACTTGTTAGCCAGTTT-1	9.58203	1.07225	A375	DMSO	DMSO_2	G1
ACTTGTTAGCGAAGGG-1	-6.3297	-10.7967	MiaPaca2	VEM	VEM_2	G1
ACTTGTTAGCTAGTCT-1	-12.0149	8.25212	H358	ARS1620	ARS1620_2	G1
ACTTGTTCAATGGAGC-1	8.79261	4.34478	A375	DMSO	DMSO_2	G1
ACTTGTTCATACCATG-1	-0.370701	9.30734	H1299	ARS1620	ARS1620_2	G1
ACTTGTTCATACTACG-1	-4.71394	8.75668	H1299	DMSO	DMSO_1	G1
ACTTGTTCATGTAGTC-1	8.29774	0.815907	A375	DMSO	DMSO_1	G1
ACTTGTTGTCACACGC-1	-10.9021	-0.0277842	H1975	VEM	VEM_2	G1
ACTTGTTGTCCAACTA-1	7.12048	5.99021	A375	ARS1620	ARS1620_2	G1
ACTTGTTGTCCGCTGA-1	0.10831	11.2155	H1299	ARS1620	ARS1620_2	G1
ACTTGTTGTCGCATAT-1	-9.56886	-2.60594	H1975	VEM	VEM_2	G2M
ACTTGTTGTCTCTTAT-1	-4.1661	-12.2025	MiaPaca2	VEM	VEM_2	G2M
ACTTGTTGTTGCCTCT-1	-3.96468	-11.9621	MiaPaca2	DMSO	DMSO_1	S
ACTTGTTTCGGGAGTA-1	-7.06945	-9.58239	MiaPaca2	VEM	VEM_2	G1
ACTTGTTTCTCAAACG-1	-9.77776	1.67538	H1975	VEM	VEM_2	G1
ACTTTCAAGAGATGAG-1	5.79117	5.56827	A375	ARS1620	ARS1620_1	G2M
ACTTTCAAGATGAGAG-1	-4.66472	10.0913	H1299	DMSO	DMSO_2	S
ACTTTCAAGCAGCCTC-1	8.62188	4.33394	A375	ARS1620	ARS1620_2	G1
ACTTTCAAGCTTCGCG-1	-10.8775	0.262293	H1975	DMSO	DMSO_1	G1
ACTTTCAAGTAGCGGT-1	6.7872	6.35487	A375	DMSO	DMSO_2	G1
ACTTTCAAGTCGCCGT-1	-3.58114	7.71559	H1299	ARS1620	ARS1620_1	G1
ACTTTCAAGTGCGATG-1	-8.30899	-1.6701	H1975	VEM	VEM_1	S
ACTTTCAAGTGGACGT-1	6.03858	-10.9742	A549	VEM	VEM_1	G1
ACTTTCAAGTTTAGGA-1	-11.0406	7.62649	H358	VEM	VEM_1	G1
ACTTTCACAATGGAAT-1	-9.96968	-2.52887	H1975	DMSO	DMSO_1	G2M
ACTTTCACACAAGTAA-1	8.22942	6.42722	A375	DMSO	DMSO_1	G1
ACTTTCACACCTATCC-1	-7.04093	-11.6645	MiaPaca2	DMSO	DMSO_2	G2M
ACTTTCACAGGACGTA-1	6.39392	3.91456	A375	ARS1620	ARS1620_1	G1
ACTTTCAGTACGACCC-1	-0.228388	8.7565	H1299	ARS1620	ARS1620_2	G1
ACTTTCAGTAGATTAG-1	8.76407	5.3358	A375	ARS1620	ARS1620_1	G1
ACTTTCAGTCAGATAA-1	6.6101	2.80171	A375	DMSO	DMSO_2	S
ACTTTCAGTCATATGC-1	-12.3698	1.85274	H1975	DMSO	DMSO_2	G1
ACTTTCAGTCATTAGC-1	4.38167	5.07546	A375	ARS1620	ARS1620_2	G2M
ACTTTCAGTGATAAAC-1	3.52289	-10.1642	A549	ARS1620	ARS1620_1	G1
ACTTTCAGTTCAGGCC-1	-9.05063	-0.408325	H1975	VEM	VEM_1	G1
ACTTTCATCCCTTGTG-1	-5.02056	-11.0329	MiaPaca2	VEM	VEM_1	G1
ACTTTCATCGGTTAAC-1	10.5241	5.05315	A375	DMSO	DMSO_1	G1
ACTTTCATCTAGCACA-1	-3.34612	-4.29994	H1299	VEM	VEM_1	G1
ACTTTCATCTCGTATT-1	-0.838179	9.58744	H1299	ARS1620	ARS1620_1	G1
ACTTTCATCTTTCCTC-1	-3.16339	8.14413	H1299	DMSO	DMSO_1	G1
AGAATAGAGACGCAAC-1	10.3002	4.50043	A375	DMSO	DMSO_2	G1
AGAATAGAGCAGCCTC-1	-11.7646	2.34174	H1975	VEM	VEM_1	G1
AGAATAGCAGACTCGC-1	-11.4912	0.444674	H1975	DMSO	DMSO_1	G1
AGAATAGCATCCCATC-1	-10.4638	0.089648	H1975	VEM	VEM_1	G1
AGAATAGCATGCTAGT-1	-5.39727	9.58135	H1299	VEM	VEM_1	S
AGAATAGGTCTCCACT-1	-11.7178	1.53568	H1975	VEM	VEM_2	G1
AGAATAGGTGGGTCAA-1	-5.60023	-12.1434	MiaPaca2	VEM	VEM_1	G1
AGAATAGGTTAAGATG-1	4.35094	-9.61175	A549	DMSO	DMSO_1	G1
AGAATAGGTTCTGAAC-1	7.25578	4.61008	A375	DMSO	DMSO_1	G1
AGAATAGGTTGTGGCC-1	-4.98387	7.30878	H1299	VEM	VEM_2	G2M
AGAATAGTCAACGGGA-1	10.3243	0.571112	A375	ARS1620	ARS1620_2	G1
AGAATAGTCACCAGGC-1	-11.1366	0.338158	H1975	ARS1620	ARS1620_2	G1
AGAATAGTCATGCAAC-1	-10.7922	-0.533655	H1975	DMSO	DMSO_1	S
AGAATAGTCGTCACGG-1	-11.0118	1.3465	H1975	DMSO	DMSO_2	G1
AGAATAGTCTCATTCA-1	-11.2647	1.73271	H1975	VEM	VEM_1	G1
AGAATAGTCTTAGAGC-1	6.33628	4.75322	A375	DMSO	DMSO_1	G1
AGACGTTAGGCTCAGA-1	9.80365	3.89385	A375	DMSO	DMSO_2	G1
AGACGTTAGTCCCACG-1	1.591	-2.57247	MeWo	ARS1620	ARS1620_1	G1
AGACGTTAGTGAATTG-1	-1.01836	10.4081	H1299	ARS1620	ARS1620_2	G1
AGACGTTCAATAGCGG-1	-6.99827	0.255803	H1975	VEM	VEM_2	G1
AGACGTTCAATGGAAT-1	-5.38919	-8.9116	MiaPaca2	ARS1620	ARS1620_1	G1
AGACGTTCAGCTTCGG-1	-0.374026	10.0232	H1299	ARS1620	ARS1620_2	G1
AGACGTTCAGGACCCT-1	-11.0322	0.73312	H1975	DMSO	DMSO_1	G1
AGACGTTCATTCTCAT-1	6.70382	5.76433	A375	DMSO	DMSO_1	G1
AGACGTTGTCCTAGCG-1	4.51322	3.95511	A375	ARS1620	ARS1620_2	G1
AGACGTTGTCGGCACT-1	-9.75881	1.9496	H1975	DMSO	DMSO_2	G1
AGACGTTGTGACTCAT-1	4.13028	-10.5535	A549	ARS1620	ARS1620_2	G1
AGACGTTGTTATTCTC-1	8.02284	4.51771	A375	ARS1620	ARS1620_2	G1
AGACGTTTCCAAAGTC-1	3.04917	-10.2215	A549	VEM	VEM_2	G1
AGACGTTTCCTTTCTC-1	-0.636332	9.25369	H1299	DMSO	DMSO_2	G1
AGACGTTTCGGCATCG-1	-11.4358	1.43992	H1975	DMSO	DMSO_2	G1
AGACGTTTCGTAGGAG-1	-10.1156	-0.48552	H1975	ARS1620	ARS1620_1	G1
AGACGTTTCTACTCAT-1	-10.2047	1.56167	H1975	ARS1620	ARS1620_1	G1
AGACGTTTCTCGGACG-1	4.31831	3.96769	A375	ARS1620	ARS1620_1	G2M
AGACGTTTCTTGTCAT-1	-8.68213	-2.01177	H1975	VEM	VEM_1	S
AGAGCGAAGAATAGGG-1	-0.405702	12.6845	H1299	DMSO	DMSO_2	G2M
AGAGCGAAGACACTAA-1	-4.7087	-10.203	MiaPaca2	ARS1620	ARS1620_2	G1
AGAGCGAAGACCTAGG-1	-10.9952	0.746974	H1975	ARS1620	ARS1620_1	G1
AGAGCGAAGACGCAAC-1	-6.97836	-11.7944	MiaPaca2	VEM	VEM_2	G1
AGAGCGAAGACTGGGT-1	5.09243	5.90478	A375	ARS1620	ARS1620_2	G2M
AGAGCGAAGATCTGAA-1	-12.2656	8.6518	H358	ARS1620	ARS1620_1	G1
AGAGCGAAGCGCTCCA-1	-4.30726	9.1808	H1299	ARS1620	ARS1620_1	G1
AGAGCGAAGGACACCA-1	-4.33716	9.93955	H1299	DMSO	DMSO_2	G1
AGAGCGACAACTGCTA-1	5.34832	5.91045	A375	ARS1620	ARS1620_1	G1
AGAGCGACACCAACCG-1	7.70715	4.14972	A375	DMSO	DMSO_2	G1
AGAGCGACACCAGGCT-1	-0.574466	1.89755	SKMEL2	ARS1620	ARS1620_1	G1
AGAGCGAGTAAGGATT-1	8.17345	1.73197	A375	DMSO	DMSO_1	G1
AGAGCGAGTAGCGCAA-1	4.64288	4.23983	A375	ARS1620	ARS1620_1	G2M
AGAGCGAGTATATGAG-1	-4.06062	-11.2717	MiaPaca2	DMSO	DMSO_2	G1
AGAGCGAGTTAAGAAC-1	8.13763	2.6109	A375	DMSO	DMSO_2	G1
AGAGCGAGTTACGGAG-1	-11.6869	8.02695	H358	DMSO	DMSO_2	G1
AGAGCGATCACGACTA-1	-0.309001	11.2962	H1299	ARS1620	ARS1620_1	G1
AGAGCGATCGGCTACG-1	-0.498895	11.0052	H1299	VEM	VEM_2	G1
AGAGCTTAGCCACGTC-1	10.0697	0.185638	A375	ARS1620	ARS1620_2	G1
AGAGCTTAGCCAGTTT-1	-6.57469	-11.9968	MiaPaca2	VEM	VEM_1	G1
AGAGCTTAGCTGATAA-1	-10.4912	1.74763	H1975	VEM	VEM_1	G1
AGAGCTTCACATCTTT-1	6.17851	-10.4003	A549	DMSO	DMSO_2	G1
AGAGCTTCACCTGGTG-1	5.0141	3.54759	A375	DMSO	DMSO_2	G2M
AGAGCTTCAGCTGTAT-1	4.90765	5.66278	A375	ARS1620	ARS1620_2	G2M
AGAGCTTGTAGCTCCG-1	-8.52727	0.213785	H1975	ARS1620	ARS1620_2	G1
AGAGCTTGTTCCCTTG-1	-5.12409	-11.4375	MiaPaca2	VEM	VEM_2	S
AGAGCTTGTTGTGGCC-1	3.89674	-11.778	A549	VEM	VEM_1	G2M
AGAGCTTTCATAACCG-1	-10.9505	9.48219	H358	VEM	VEM_1	G1
AGAGCTTTCATCGGAT-1	-12.3948	1.61606	H1975	VEM	VEM_1	G2M
AGAGCTTTCGTCTGAA-1	-6.80545	-11.7292	MiaPaca2	VEM	VEM_2	G1
AGAGCTTTCTACTCAT-1	-11.8263	12.9761	H23	DMSO	DMSO_1	G1
AGAGCTTTCTGGTATG-1	-8.53894	-0.499518	H1975	DMSO	DMSO_1	G1
AGAGTGGAGAAGGTTT-1	-2.57207	-3.63033	H1299	VEM	VEM_2	S
AGAGTGGAGATAGTCA-1	1.66913	-0.702541	MeWo	VEM	VEM_1	S
AGAGTGGAGCGCCTTG-1	6.6637	4.90763	A375	DMSO	DMSO_2	G1
AGAGTGGAGGACAGAA-1	7.18936	2.69758	A375	DMSO	DMSO_1	G1
AGAGTGGAGGATGCGT-1	-4.0804	-12.0916	MiaPaca2	VEM	VEM_2	G1
AGAGTGGCAAGAGTCG-1	-10.525	3.20171	H1975	ARS1620	ARS1620_1	G1
AGAGTGGCACTGTTAG-1	-4.06562	-11.3662	MiaPaca2	VEM	VEM_1	G1
AGAGTGGCAGCGATCC-1	1.00778	-1.67019	MeWo	ARS1620	ARS1620_1	G1
AGAGTGGCAGGACGTA-1	5.48915	5.30387	A375	DMSO	DMSO_2	G1
AGAGTGGGTATGAATG-1	-9.05795	-2.31132	H1975	VEM	VEM_1	G1
AGAGTGGGTTGGACCC-1	-11.3449	1.28505	H1975	VEM	VEM_1	G1
AGAGTGGTCATCGGAT-1	6.93093	4.2133	A375	ARS1620	ARS1620_1	G1
AGAGTGGTCATGCATG-1	5.64308	5.52409	A375	ARS1620	ARS1620_2	G2M
AGAGTGGTCATGGTCA-1	-9.36239	1.66538	H1975	ARS1620	ARS1620_2	G1
AGAGTGGTCGGCTTGG-1	-6.05789	-11.5369	MiaPaca2	VEM	VEM_2	G1
AGAGTGGTCTACGAGT-1	7.69051	4.74979	A375	ARS1620	ARS1620_1	G1
AGATCTGAGCGCTCCA-1	-8.88051	-1.41218	H1975	VEM	VEM_1	G1
AGATCTGAGCGGATCA-1	-10.0911	1.39981	H1975	ARS1620	ARS1620_2	G1
AGATCTGAGCTAAACA-1	10.5611	3.97505	A375	DMSO	DMSO_1	G1
AGATCTGAGCTGTCTA-1	4.09378	-10.3014	A549	VEM	VEM_2	G1
AGATCTGAGGAGTACC-1	9.28893	1.70613	A375	DMSO	DMSO_1	G1
AGATCTGCAAGCGCTC-1	-3.24706	8.09177	H1299	ARS1620	ARS1620_1	G1
AGATCTGCAAGTACCT-1	5.46103	3.26179	A375	DMSO	DMSO_1	G1
AGATCTGCAATCGGTT-1	9.62655	3.50871	A375	DMSO	DMSO_1	G1
AGATCTGCACACTGCG-1	5.81181	4.83629	A375	DMSO	DMSO_1	G1
AGATCTGCACATAACC-1	-11.6061	-0.184493	H1975	ARS1620	ARS1620_1	G1
AGATCTGCACTGTCGG-1	-8.45615	1.67159	H1975	DMSO	DMSO_2	G1
AGATCTGCAGTTAACC-1	-5.67818	-12.7724	MiaPaca2	VEM	VEM_2	G1
AGATCTGCATTAGCCA-1	10.4221	3.8155	A375	ARS1620	ARS1620_1	G1
AGATCTGGTAGCTTGT-1	-2.68259	11.669	H1299	VEM	VEM_1	S
AGATCTGGTATAAACG-1	-12.0156	8.99626	H358	ARS1620	ARS1620_2	S
AGATCTGGTCGAAAGC-1	4.26484	-11.6566	A549	VEM	VEM_2	G1
AGATCTGGTCGAGATG-1	-8.58107	-1.31471	H1975	DMSO	DMSO_1	G1
AGATCTGGTCGTGGCT-1	-5.604	-10.8173	MiaPaca2	VEM	VEM_2	S
AGATCTGGTGAGTGAC-1	9.02344	1.14305	A375	DMSO	DMSO_2	G1
AGATCTGGTTTGACTG-1	-5.7073	8.68687	H1299	VEM	VEM_2	G1
AGATCTGTCACGACTA-1	4.97028	-11.2853	A549	ARS1620	ARS1620_2	G1
AGATCTGTCACGCGGT-1	4.98089	3.56453	A375	DMSO	DMSO_1	G1
AGATCTGTCACTCCTG-1	6.94056	4.63245	A375	DMSO	DMSO_2	G1
AGATCTGTCGTAGGTT-1	-3.75175	8.67409	H1299	DMSO	DMSO_2	G1
AGATCTGTCTAACTTC-1	-10.3576	1.30318	H1975	ARS1620	ARS1620_1	G1
AGATCTGTCTTCATGT-1	7.62138	2.51463	A375	ARS1620	ARS1620_2	G1
AGATCTGTCTTGCCGT-1	-4.87643	-11.3968	MiaPaca2	VEM	VEM_1	S
AGATTGCAGCACACAG-1	-0.899582	10.8476	H1299	VEM	VEM_2	G1
AGATTGCAGCTCCTTC-1	5.43499	5.89194	A375	DMSO	DMSO_1	G2M
AGATTGCAGGCCGAAT-1	-5.42691	-11.6087	MiaPaca2	DMSO	DMSO_2	G1
AGATTGCAGGCGCTCT-1	4.59662	-10.322	A549	DMSO	DMSO_1	G1
AGATTGCAGGTAGCCA-1	-4.06432	-11.7779	MiaPaca2	VEM	VEM_2	G1
AGATTGCAGTGTACCT-1	6.31053	2.59972	A375	ARS1620	ARS1620_2	S
AGATTGCCAAACTGTC-1	-4.37955	-10.3852	MiaPaca2	DMSO	DMSO_2	G1
AGATTGCCACGAAAGC-1	1.9717	-1.13726	MeWo	VEM	VEM_2	G1
AGATTGCCAGCCTATA-1	9.99559	2.67571	A375	DMSO	DMSO_2	G1
AGATTGCCAGCTTCGG-1	-11.5724	14.2799	H23	ARS1620	ARS1620_2	G2M
AGATTGCCATACTACG-1	2.41907	-0.868006	MeWo	ARS1620	ARS1620_1	S
AGATTGCCATCTCGCT-1	2.47012	-0.684873	MeWo	DMSO	DMSO_1	G2M
AGATTGCGTAAGGATT-1	-4.95451	7.34506	H1299	VEM	VEM_1	G2M
AGATTGCGTGATGTGG-1	5.51325	4.4183	A375	DMSO	DMSO_2	G1
AGATTGCTCATGCAAC-1	-9.53427	1.65644	H1975	DMSO	DMSO_2	G1
AGATTGCTCCACGACG-1	-11.3825	2.66203	H1975	DMSO	DMSO_1	S
AGATTGCTCTTGACGA-1	-11.0155	7.99183	H358	DMSO	DMSO_1	G1
AGCAGCCCAAAGGCGT-1	-11.6681	1.80088	H1975	VEM	VEM_2	G1
AGCAGCCCACACTGCG-1	-3.819	9.13946	H1299	ARS1620	ARS1620_2	S
AGCAGCCCATGACATC-1	-0.459272	9.99535	H1299	DMSO	DMSO_1	G1
AGCAGCCGTACTTGAC-1	5.15791	-9.72568	A549	ARS1620	ARS1620_1	G1
AGCAGCCGTAGCGATG-1	-5.50485	-11.5267	MiaPaca2	VEM	VEM_2	G1
AGCAGCCGTGGACGAT-1	-7.97239	0.419709	H1975	DMSO	DMSO_2	G1
AGCAGCCGTGTCTGAT-1	-1.01003	1.48415	SKMEL2	ARS1620	ARS1620_2	G1
AGCAGCCTCATCATTC-1	-3.91924	9.43753	H1299	DMSO	DMSO_1	G1
AGCAGCCTCGCGATCG-1	-9.39845	-0.678819	H1975	VEM	VEM_1	G1
AGCAGCCTCGGATGGA-1	10.1064	4.89822	A375	DMSO	DMSO_1	G1
AGCAGCCTCTAAGCCA-1	-10.1797	3.34848	H1975	DMSO	DMSO_2	G1
AGCAGCCTCTTGAGAC-1	-0.694866	1.91929	SKMEL2	VEM	VEM_1	G1
AGCATACAGACAGACC-1	-7.53723	1.48592	H1975	ARS1620	ARS1620_2	G1
AGCATACAGATCTGCT-1	-10.1499	-2.29917	H1975	ARS1620	ARS1620_2	G2M
AGCATACAGATTACCC-1	-3.76917	8.98966	H1299	ARS1620	ARS1620_2	S
AGCATACAGCTGCGAA-1	-2.16883	10.2067	H1299	ARS1620	ARS1620_2	G1
AGCATACAGGGTGTGT-1	-12.0641	1.36105	H1975	DMSO	DMSO_2	G1
AGCATACCAATGACCT-1	-3.31164	8.41575	H1299	ARS1620	ARS1620_1	S
AGCATACCAGTCGATT-1	3.39147	-10.3654	A549	VEM	VEM_2	G1
AGCATACCATGCCCGA-1	-8.57367	-1.78533	H1975	ARS1620	ARS1620_2	G1
AGCATACCATTGGCGC-1	4.96556	-10.7257	A549	VEM	VEM_1	G1
AGCATACGTACAAGTA-1	9.32022	1.1951	A375	DMSO	DMSO_1	G1
AGCATACGTCTAACGT-1	-8.44944	0.885995	H1975	DMSO	DMSO_1	G1
AGCATACTCATTATCC-1	-10.3313	-1.06605	H1975	DMSO	DMSO_1	G1
AGCATACTCCCATTAT-1	-4.92516	7.9832	H1299	ARS1620	ARS1620_2	G2M
AGCATACTCCGCGCAA-1	7.28087	5.33142	A375	ARS1620	ARS1620_1	G1
AGCATACTCTCACATT-1	-10.8012	2.82493	H1975	DMSO	DMSO_2	G1
AGCCTAACAAGTTGTC-1	-10.2363	0.309448	H1975	VEM	VEM_2	G1
AGCCTAACAATGAATG-1	-11.6269	2.10026	H1975	DMSO	DMSO_1	G1
AGCCTAACACCATCCT-1	-4.92769	9.66381	H1299	ARS1620	ARS1620_1	G1
AGCCTAACACGAAAGC-1	-10.855	1.94206	H1975	DMSO	DMSO_1	G1
AGCCTAACACTGTTAG-1	-12.1929	0.632682	H1975	ARS1620	ARS1620_2	G1
AGCCTAACAGGCGATA-1	-5.73074	9.4265	H1299	VEM	VEM_1	G1
AGCCTAACATTAGCCA-1	7.16286	1.90082	A375	ARS1620	ARS1620_1	G1
AGCCTAAGTACAGTGG-1	7.08328	2.03106	A375	DMSO	DMSO_1	G1
AGCCTAAGTAGAGCTG-1	-1.70292	11.3033	H1299	ARS1620	ARS1620_2	S
AGCCTAAGTGTTGGGA-1	-1.00582	12.3419	H1299	VEM	VEM_1	G1
AGCCTAATCAACCATG-1	4.5973	-9.69712	A549	DMSO	DMSO_2	G1
AGCCTAATCACGCATA-1	-11.7073	0.245462	H1975	ARS1620	ARS1620_2	G1
AGCCTAATCCTTTCGG-1	0.151886	11.9881	H1299	DMSO	DMSO_2	G1
AGCCTAATCCTTTCTC-1	-8.02665	-2.1387	H1975	DMSO	DMSO_2	G1
AGCCTAATCGGAGGTA-1	-11.4072	-1.3859	H1975	DMSO	DMSO_2	G1
AGCGGTCAGCCATCGC-1	-11.3279	0.958458	H1975	VEM	VEM_1	G1
AGCGGTCAGCCTATGT-1	5.15887	5.17326	A375	DMSO	DMSO_2	G1
AGCGGTCAGCTTATCG-1	10.0284	3.2682	A375	ARS1620	ARS1620_1	G1
AGCGGTCAGGATATAC-1	-9.44441	-2.02338	H1975	VEM	VEM_1	G1
AGCGGTCAGTAGCCGA-1	-10.6042	-1.95013	H1975	DMSO	DMSO_2	G1
AGCGGTCCAAGCTGGA-1	-5.83336	-10.4758	MiaPaca2	DMSO	DMSO_2	G1
AGCGGTCCAATCTACG-1	-11.7764	2.49102	H1975	VEM	VEM_1	G1
AGCGGTCCAATGGAAT-1	-0.346804	12.5145	H1299	ARS1620	ARS1620_1	G2M
AGCGGTCCAGACAGGT-1	-3.27445	7.9929	H1299	ARS1620	ARS1620_1	G1
AGCGGTCCATATACCG-1	7.25761	5.16373	A375	ARS1620	ARS1620_1	G1
AGCGGTCGTAGCGCTC-1	9.66896	3.95687	A375	ARS1620	ARS1620_1	G1
AGCGGTCGTATATGGA-1	-1.297	13.0563	H1299	VEM	VEM_1	G2M
AGCGGTCGTGGACGAT-1	-5.79062	-10.6609	MiaPaca2	VEM	VEM_1	G1
AGCGGTCGTTACAGAA-1	-10.3325	-0.985309	H1975	DMSO	DMSO_1	G1
AGCGGTCTCAATAAGG-1	-4.81303	-10.063	MiaPaca2	DMSO	DMSO_1	G1
AGCGGTCTCCTGTAGA-1	-2.60504	-3.73309	H1299	VEM	VEM_1	G2M
AGCGGTCTCGAACTGT-1	-9.97986	-1.29764	H1975	ARS1620	ARS1620_1	G1
AGCGTATAGAGGTTAT-1	-11.7092	13.1468	H23	VEM	VEM_1	G1
AGCGTATAGGAGTACC-1	-11.3242	1.44413	H1975	DMSO	DMSO_2	G1
AGCGTATAGGCATGGT-1	-5.05366	-8.91138	MiaPaca2	ARS1620	ARS1620_2	G1
AGCGTATCAAGTAATG-1	-6.20552	-9.33303	MiaPaca2	ARS1620	ARS1620_2	G1
AGCGTATCACCGTTGG-1	-7.77936	-0.494195	H1975	DMSO	DMSO_2	G1
AGCGTATCAGCTCGCA-1	5.6985	3.57013	A375	ARS1620	ARS1620_2	S
AGCGTATCAGTAAGAT-1	2.11117	-2.07402	MeWo	ARS1620	ARS1620_1	S
AGCGTATCAGTCGATT-1	-7.99461	1.66356	H1975	ARS1620	ARS1620_1	G1
AGCGTATGTAATAGCA-1	9.13722	5.55365	A375	DMSO	DMSO_2	G1
AGCGTATGTCAACTGT-1	-6.14356	-12.3519	MiaPaca2	VEM	VEM_1	G2M
AGCGTATGTGACTACT-1	-10.2972	0.400642	H1975	DMSO	DMSO_1	G1
AGCGTATGTGCAGACA-1	3.68373	-4.91248	SKMEL28	VEM	VEM_2	G1
AGCGTATGTGGGTCAA-1	-2.2042	10.2609	H1299	ARS1620	ARS1620_2	G1
AGCGTATTCCATGAAC-1	3.55176	-9.77488	A549	VEM	VEM_2	G1
AGCGTATTCCTATTCA-1	-5.44868	9.63102	H1299	ARS1620	ARS1620_2	G1
AGCGTATTCGCAGGCT-1	-10.161	0.361018	H1975	DMSO	DMSO_1	G1
AGCGTATTCGTTGACA-1	8.07408	5.40282	A375	ARS1620	ARS1620_2	G1
AGCGTCGAGACTCGGA-1	-5.21561	-10.0581	MiaPaca2	DMSO	DMSO_1	G1
AGCGTCGAGCACCGTC-1	4.09983	-8.77138	A549	ARS1620	ARS1620_1	G1
AGCGTCGAGGTAAACT-1	-10.0334	3.0305	H1975	DMSO	DMSO_1	G1
AGCGTCGAGTTCGATC-1	3.41666	-10.1465	A549	VEM	VEM_1	G1
AGCGTCGCAAGCCTAT-1	4.28637	-10.3557	A549	VEM	VEM_1	G1
AGCGTCGCACTCGACG-1	9.67197	0.473374	A375	DMSO	DMSO_1	G1
AGCGTCGCAGATAATG-1	-8.99848	-1.83822	H1975	ARS1620	ARS1620_2	G1
AGCGTCGCAGATCGGA-1	-5.53489	-10.8583	MiaPaca2	VEM	VEM_1	G1
AGCGTCGCAGGTGCCT-1	-4.93233	7.41798	H1299	ARS1620	ARS1620_1	G2M
AGCGTCGCAGTACACT-1	8.4398	4.62883	A375	DMSO	DMSO_1	S
AGCGTCGCATATACCG-1	6.19233	5.84309	A375	ARS1620	ARS1620_1	G1
AGCGTCGGTATTACCG-1	3.50819	-9.97501	A549	ARS1620	ARS1620_2	G1
AGCGTCGGTGAGGGTT-1	-1.12619	11.6779	H1299	VEM	VEM_2	G1
AGCGTCGGTTCCCTTG-1	4.88846	-10.0004	A549	DMSO	DMSO_1	G1
AGCGTCGTCACTGGGC-1	-9.9279	2.11225	H1975	DMSO	DMSO_1	S
AGCTCCTAGATCTGAA-1	9.62579	4.31705	A375	ARS1620	ARS1620_1	G1
AGCTCCTAGATGCGAC-1	-0.10162	10.201	H1299	ARS1620	ARS1620_1	G1
AGCTCCTAGCATCATC-1	-12.2459	1.43808	H1975	VEM	VEM_2	S
AGCTCCTAGGCAATTA-1	8.04345	4.85623	A375	DMSO	DMSO_1	G1
AGCTCCTAGTAGCCGA-1	-8.32081	2.10838	H1975	VEM	VEM_2	G1
AGCTCCTAGTCGTTTG-1	-8.93335	1.31921	H1975	ARS1620	ARS1620_1	G1
AGCTCCTCACCAGATT-1	-6.54247	-12.3043	MiaPaca2	VEM	VEM_1	G2M
AGCTCCTCACCGGAAA-1	-11.381	1.46078	H1975	VEM	VEM_1	G1
AGCTCCTCAGCCTGTG-1	9.624	5.47831	A375	DMSO	DMSO_1	G1
AGCTCCTCAGGAACGT-1	-8.55489	1.69483	H1975	DMSO	DMSO_1	G1
AGCTCCTCAGTATGCT-1	-10.475	8.32209	H358	DMSO	DMSO_2	G1
AGCTCCTCAGTTAACC-1	-0.669558	8.24788	H1299	ARS1620	ARS1620_1	G1
AGCTCCTGTACAAGTA-1	-6.35929	-10.6285	MiaPaca2	VEM	VEM_1	G1
AGCTCCTGTCTCTCGT-1	-8.69256	0.141421	H1975	VEM	VEM_2	G1
AGCTCCTGTGTGACGA-1	-11.0364	-0.334017	H1975	DMSO	DMSO_1	G1
AGCTCCTGTTACTGAC-1	6.66958	6.48279	A375	DMSO	DMSO_1	G2M
AGCTCCTTCCCAAGAT-1	-0.530572	9.3457	H1299	ARS1620	ARS1620_1	G1
AGCTCCTTCGAATGCT-1	9.05402	4.44402	A375	DMSO	DMSO_1	G1
AGCTCCTTCGGTCCGA-1	-6.06511	-12.4782	MiaPaca2	VEM	VEM_2	G1
AGCTCCTTCTCACATT-1	-5.36462	9.50567	H1299	VEM	VEM_2	G1
AGCTCCTTCTTAGAGC-1	8.82079	3.41392	A375	DMSO	DMSO_1	G1
AGCTCTCAGAAAGTGG-1	-1.47893	11.6822	H1299	VEM	VEM_2	G1
AGCTCTCAGCGTGAGT-1	-7.16337	-11.3134	MiaPaca2	ARS1620	ARS1620_2	G1
AGCTCTCAGCGTTGCC-1	-3.78658	8.78801	H1299	ARS1620	ARS1620_2	G1
AGCTCTCAGGCCCGTT-1	-6.24663	-10.403	MiaPaca2	DMSO	DMSO_2	S
AGCTCTCAGTACATGA-1	-11.7206	-1.12538	H1975	VEM	VEM_1	G1
AGCTCTCAGTGCCAGA-1	10.1073	4.64661	A375	DMSO	DMSO_2	G1
AGCTCTCCACATGGGA-1	-10.3964	1.37209	H1975	ARS1620	ARS1620_2	G1
AGCTCTCCACGAAAGC-1	-10.1236	-0.550345	H1975	DMSO	DMSO_1	G1
AGCTCTCCAGACAGGT-1	5.14241	5.84891	A375	ARS1620	ARS1620_1	G2M
AGCTCTCCATCTCCCA-1	6.94322	3.57455	A375	ARS1620	ARS1620_2	S
AGCTCTCCATTCCTCG-1	-12.0587	14.4588	H23	VEM	VEM_1	G1
AGCTCTCGTCCATCCT-1	-8.70845	-1.69686	H1975	VEM	VEM_2	S
AGCTCTCGTCGTTGTA-1	-0.229337	-4.73142	A375	ARS1620	ARS1620_2	G2M
AGCTCTCGTCTAAAGA-1	-8.37648	-1.83781	H1975	VEM	VEM_1	S
AGCTCTCGTCTGCCAG-1	-11.8741	-0.630217	H1975	VEM	VEM_2	G1
AGCTCTCGTGCACGAA-1	-11.5174	1.08663	H1975	DMSO	DMSO_2	G1
AGCTCTCGTGCTAGCC-1	4.89941	-10.508	A549	VEM	VEM_1	G1
AGCTCTCGTTGATTCG-1	10.2858	3.68744	A375	DMSO	DMSO_1	G1
AGCTCTCTCAGGCAAG-1	-2.66882	8.30802	H1299	DMSO	DMSO_2	G1
AGCTCTCTCCTGTACC-1	-11.4572	14.1963	H23	VEM	VEM_1	S
AGCTCTCTCTGGTTCC-1	-8.81278	-0.00284565	H1975	DMSO	DMSO_1	G1
AGCTTGAAGATGAGAG-1	7.76407	5.23543	A375	DMSO	DMSO_1	G1
AGCTTGAAGCAAATCA-1	-5.81966	-9.13889	MiaPaca2	ARS1620	ARS1620_1	G1
AGCTTGAAGCCGATTT-1	7.91406	4.86145	A375	ARS1620	ARS1620_1	G1
AGCTTGAAGTGGAGTC-1	-11.4848	1.21244	H1975	ARS1620	ARS1620_1	G1
AGCTTGACACGCGAAA-1	5.13814	4.26715	A375	ARS1620	ARS1620_1	G2M
AGCTTGACACGGTAAG-1	10.0048	3.83705	A375	ARS1620	ARS1620_1	G1
AGCTTGACACTACAGT-1	-11.6291	-0.0509981	H1975	DMSO	DMSO_2	S
AGCTTGACAGCTGGCT-1	2.00978	-1.2796	MeWo	VEM	VEM_2	G1
AGCTTGACATGGATGG-1	8.74035	1.59992	A375	DMSO	DMSO_1	G1
AGCTTGAGTATGAAAC-1	-11.4471	13.1231	H23	ARS1620	ARS1620_2	G1
AGCTTGATCACTATTC-1	-3.74735	-11.8392	MiaPaca2	VEM	VEM_1	G1
AGCTTGATCCTCATTA-1	6.51291	3.96971	A375	DMSO	DMSO_2	G1
AGCTTGATCGACAGCC-1	-9.14158	-2.23237	H1975	DMSO	DMSO_1	G1
AGCTTGATCGCCGTGA-1	9.42142	2.44436	A375	DMSO	DMSO_1	G1
AGCTTGATCGTTGACA-1	6.6423	4.45192	A375	ARS1620	ARS1620_1	G1
AGCTTGATCTCGCATC-1	-8.45182	-1.53848	H1975	VEM	VEM_1	S
AGCTTGATCTGCGTAA-1	10.0527	2.61523	A375	DMSO	DMSO_1	G1
AGCTTGATCTGTCAAG-1	8.5944	2.64732	A375	ARS1620	ARS1620_2	G1
AGCTTGATCTTACCTA-1	-5.7166	8.92891	H1299	VEM	VEM_2	G1
AGGCCACAGAATAGGG-1	7.44805	3.908	A375	DMSO	DMSO_2	G1
AGGCCACAGCGCCTTG-1	5.1284	6.08826	A375	ARS1620	ARS1620_2	G2M
AGGCCACAGCGGCTTC-1	5.58296	5.16872	A375	DMSO	DMSO_1	G1
AGGCCACAGCTATGCT-1	8.01847	5.38574	A375	ARS1620	ARS1620_2	S
AGGCCACAGGAGTCTG-1	7.37986	2.36879	A375	DMSO	DMSO_1	G1
AGGCCACAGTCAAGGC-1	10.4799	3.07355	A375	ARS1620	ARS1620_1	G1
AGGCCACAGTCCCACG-1	-10.3196	0.539591	H1975	ARS1620	ARS1620_1	G1
AGGCCACAGTGAACAT-1	-7.06625	1.52816	H1975	DMSO	DMSO_2	G1
AGGCCACCAAGCTGAG-1	0.735221	-1.72684	MeWo	DMSO	DMSO_1	G1
AGGCCACCACAACGCC-1	6.06211	-10.0744	A549	DMSO	DMSO_2	G1
AGGCCACCATATGCTG-1	-10.2207	0.100289	H1975	DMSO	DMSO_2	G1
AGGCCACGTCTTCGTC-1	-6.78287	-10.3145	MiaPaca2	ARS1620	ARS1620_2	G1
AGGCCACTCACGACTA-1	-10.7693	-0.185898	H1975	VEM	VEM_2	G1
AGGCCACTCCACGACG-1	9.37859	1.87666	A375	ARS1620	ARS1620_2	G1
AGGCCACTCTAAGCCA-1	-5.50675	9.25197	H1299	VEM	VEM_1	G1
AGGCCACTCTGAAAGA-1	-9.85838	0.645137	H1975	DMSO	DMSO_2	G1
AGGCCACTCTTCCTTC-1	-0.676464	12.6334	H1299	VEM	VEM_1	G2M
AGGCCGTAGAGGTTAT-1	9.94348	5.00095	A375	ARS1620	ARS1620_2	G1
AGGCCGTAGCCACGTC-1	9.38936	0.141933	A375	ARS1620	ARS1620_1	G1
AGGCCGTAGCCCTAAT-1	-6.51507	-9.75449	MiaPaca2	VEM	VEM_1	G1
AGGCCGTAGGACCACA-1	-3.22129	7.83536	H1299	DMSO	DMSO_1	G1
AGGCCGTAGGTGTGGT-1	7.23003	3.52068	A375	DMSO	DMSO_2	G1
AGGCCGTAGTGTTGAA-1	10.2721	4.14614	A375	DMSO	DMSO_1	G1
AGGCCGTAGTTTGCGT-1	-1.44956	11.1446	H1299	VEM	VEM_2	G1
AGGCCGTGTACAGTGG-1	-10.3757	2.33683	H1975	DMSO	DMSO_1	G1
AGGCCGTGTCAGGACA-1	-0.00585585	12.2785	H1299	ARS1620	ARS1620_1	G1
AGGCCGTGTGTCGCTG-1	-10.7407	0.844474	H1975	DMSO	DMSO_2	G1
AGGCCGTGTGTTCTTT-1	-1.13436	10.1884	H1299	DMSO	DMSO_2	G1
AGGCCGTGTTATCACG-1	-10.7457	-1.30358	H1975	VEM	VEM_2	G2M
AGGCCGTTCAACGAAA-1	5.81201	0.370343	HTT144	DMSO	DMSO_1	G1
AGGCCGTTCACGCATA-1	1.60252	-1.75915	MeWo	VEM	VEM_2	G1
AGGCCGTTCCGTTGTC-1	-8.94441	-1.14486	H1975	DMSO	DMSO_1	G1
AGGCCGTTCGCTGATA-1	7.52706	2.99882	A375	DMSO	DMSO_2	G1
AGGCCGTTCTTCATGT-1	-9.58796	0.994997	H1975	DMSO	DMSO_1	G1
AGGCCGTTCTTTACGT-1	-0.888099	8.10163	H1299	VEM	VEM_1	G1
AGGGAGTAGCCAGAAC-1	-11.0995	1.64705	H1975	VEM	VEM_2	G1
AGGGAGTAGCTAGTGG-1	-5.18489	12.5488	A375	ARS1620	ARS1620_2	S
AGGGAGTAGTACTTGC-1	5.11334	-9.3141	A549	DMSO	DMSO_1	G1
AGGGAGTAGTATCTCG-1	-0.38504	11.1372	H1299	DMSO	DMSO_2	G1
AGGGAGTAGTCACGCC-1	-0.581871	12.9492	H1299	DMSO	DMSO_2	G2M
AGGGAGTCAACCGCCA-1	6.95283	4.55363	A375	ARS1620	ARS1620_2	G1
AGGGAGTCACACGCTG-1	-10.8857	7.87857	H358	DMSO	DMSO_2	S
AGGGAGTCACAGTCGC-1	-8.75193	-1.78715	H1975	VEM	VEM_1	G1
AGGGAGTCACGAAACG-1	-4.34439	8.17373	H1299	ARS1620	ARS1620_2	G2M
AGGGAGTCAGCCTGTG-1	9.52812	4.04133	A375	ARS1620	ARS1620_1	G1
AGGGAGTCAGCTCGCA-1	-11.0095	-0.663295	H1975	ARS1620	ARS1620_1	G1
AGGGAGTCAGTCGATT-1	-10.8564	0.215233	H1975	DMSO	DMSO_1	G1
AGGGAGTCATCATCCC-1	-4.96303	7.66547	H1299	ARS1620	ARS1620_1	G2M
AGGGAGTGTGTTCGAT-1	6.52596	2.17886	A375	ARS1620	ARS1620_2	G1
AGGGAGTGTTCGGCAC-1	9.91178	3.01777	A375	ARS1620	ARS1620_1	G1
AGGGAGTTCAACCAAC-1	10.6375	3.76192	A375	VEM	VEM_1	G1
AGGGAGTTCACATAGC-1	-9.56898	0.166746	H1975	DMSO	DMSO_1	G1
AGGGAGTTCAGGCCCA-1	3.34082	-10.8118	A549	VEM	VEM_2	G1
AGGGAGTTCATAACCG-1	-6.62877	-10.2524	MiaPaca2	ARS1620	ARS1620_2	G1
AGGGAGTTCCGAGCCA-1	-1.05317	11.2672	H1299	ARS1620	ARS1620_2	S
AGGGATGAGGAGTACC-1	-10.3911	-0.286664	H1975	ARS1620	ARS1620_2	G1
AGGGATGAGGATGTAT-1	7.55535	3.45721	A375	DMSO	DMSO_1	G1
AGGGATGAGGTGTGGT-1	-12.6152	8.34977	H358	ARS1620	ARS1620_1	G2M
AGGGATGAGTGATCGG-1	-7.88916	0.508199	H1975	DMSO	DMSO_1	G1
AGGGATGCACCCATGG-1	-10.5107	2.67854	H1975	ARS1620	ARS1620_2	G1
AGGGATGCACTACAGT-1	10.021	5.04857	A375	ARS1620	ARS1620_2	G1
AGGGATGCATCGGGTC-1	9.09505	0.805273	A375	DMSO	DMSO_2	G1
AGGGATGCATGTCTCC-1	6.4985	4.98021	A375	ARS1620	ARS1620_1	G1
AGGGATGCATTCGACA-1	-3.09725	-4.40961	H1299	ARS1620	ARS1620_1	G1
AGGGATGGTACCAGTT-1	-11.2774	-1.34531	H1975	ARS1620	ARS1620_2	G1
AGGGATGGTATATGAG-1	-10.8001	1.08681	H1975	VEM	VEM_2	G1
AGGGATGGTCAGTGGA-1	-9.63554	0.234616	H1975	VEM	VEM_2	G1
AGGGATGGTTTGGGCC-1	-8.42283	2.20549	H1975	ARS1620	ARS1620_1	G1
AGGGATGTCAGCACAT-1	6.90834	2.11958	A375	DMSO	DMSO_1	G1
AGGGATGTCATTTGGG-1	6.96336	5.06596	A375	DMSO	DMSO_2	G1
AGGGATGTCGCAGGCT-1	-11.3263	-0.135125	H1975	ARS1620	ARS1620_2	G1
AGGGATGTCGTCACGG-1	-8.84257	0.377274	H1975	DMSO	DMSO_1	G1
AGGGATGTCTGTCAAG-1	-10.8676	1.66937	H1975	VEM	VEM_2	G1
AGGGTGAAGCCGCCTA-1	-10.8739	0.476444	H1975	ARS1620	ARS1620_1	G1
AGGGTGAAGCGATGAC-1	8.24659	4.11655	A375	ARS1620	ARS1620_2	G1
AGGGTGAAGGAGCGTT-1	-5.21916	8.51119	H1299	ARS1620	ARS1620_2	G2M
AGGGTGAAGGCCGAAT-1	-5.39668	12.6863	A375	DMSO	DMSO_2	G2M
AGGGTGAAGGCTAGGT-1	10.5322	4.71807	A375	ARS1620	ARS1620_1	G1
AGGGTGAAGTAGCGGT-1	-10.3535	8.74912	H358	VEM	VEM_2	G1
AGGGTGAAGTGAATTG-1	-1.01627	10.8278	H1299	DMSO	DMSO_2	G1
AGGGTGAAGTGTCCAT-1	-0.488509	-4.87499	A375	DMSO	DMSO_1	S
AGGGTGACAACTGCTA-1	-2.34874	12.6396	H1299	ARS1620	ARS1620_2	G2M
AGGGTGACACGTGAGA-1	-10.1598	-1.29019	H1975	ARS1620	ARS1620_2	G1
AGGGTGACACTACAGT-1	-6.18122	-10.1235	MiaPaca2	VEM	VEM_2	G1
AGGGTGACAGCTGCTG-1	5.62108	5.06172	A375	ARS1620	ARS1620_1	G2M
AGGGTGACAGCTGTTA-1	-11.5879	1.51244	H1975	VEM	VEM_1	G1
AGGGTGACAGGAATGC-1	3.99646	-12.2383	A549	VEM	VEM_2	G2M
AGGGTGACAGTCTTCC-1	-2.65368	11.8111	H1299	VEM	VEM_1	S
AGGGTGAGTCCCTACT-1	12.0475	-3.23662	A375	VEM	VEM_1	G1
AGGGTGAGTTCCACAA-1	5.31703	4.77837	A375	DMSO	DMSO_1	G1
AGGGTGATCATGCATG-1	-0.981779	9.37297	H1299	VEM	VEM_2	G1
AGGGTGATCTAAGCCA-1	8.87139	3.7269	A375	ARS1620	ARS1620_1	G1
AGGGTGATCTCTGAGA-1	4.63556	5.21757	A375	DMSO	DMSO_2	G2M
AGGTCATAGCGCCTTG-1	-2.86074	-4.24457	H1299	ARS1620	ARS1620_1	S
AGGTCATAGGCAGGTT-1	9.68495	3.09666	A375	DMSO	DMSO_2	G1
AGGTCATAGTTGCAGG-1	7.32042	3.66833	A375	ARS1620	ARS1620_2	G1
AGGTCATCAACGATGG-1	-8.65417	-1.53202	H1975	VEM	VEM_1	G1
AGGTCATCACATGGGA-1	-12.7246	8.41758	H358	DMSO	DMSO_1	G2M
AGGTCATCATCCGGGT-1	5.14454	5.48783	A375	DMSO	DMSO_1	G2M
AGGTCATGTAGCACGA-1	8.79178	1.77346	A375	DMSO	DMSO_2	G1
AGGTCATGTCCGCTGA-1	-0.377076	-5.13726	A375	ARS1620	ARS1620_1	G1
AGGTCATGTCTTGTCC-1	-6.42657	-10.7921	MiaPaca2	ARS1620	ARS1620_1	S
AGGTCATGTGAGGGTT-1	6.96778	2.06502	A375	DMSO	DMSO_1	G1
AGGTCATGTGCACGAA-1	-11.8439	8.51267	H358	DMSO	DMSO_2	G1
AGGTCATTCGGATGGA-1	6.08786	0.420399	HTT144	ARS1620	ARS1620_2	G1
AGGTCATTCGTATCAG-1	-7.38758	1.21833	H1975	DMSO	DMSO_1	G1
AGGTCATTCTGTTGAG-1	-11.9404	1.48757	H1975	VEM	VEM_2	G1
AGGTCCGAGCAGACTG-1	5.66732	-10.1654	A549	ARS1620	ARS1620_2	G1
AGGTCCGAGGAGTCTG-1	-11.1572	1.57811	H1975	VEM	VEM_2	G1
AGGTCCGAGGGTGTGT-1	9.95368	2.60118	A375	DMSO	DMSO_1	G1
AGGTCCGCATTGGCGC-1	6.89511	2.99481	A375	ARS1620	ARS1620_1	G1
AGGTCCGGTAAGTAGT-1	-10.7942	0.193664	H1975	ARS1620	ARS1620_2	G1
AGGTCCGGTATAGGTA-1	-5.36911	13.1325	A375	DMSO	DMSO_1	G1
AGGTCCGGTGCGCTTG-1	1.41809	-1.22934	MeWo	VEM	VEM_1	G1
AGGTCCGGTGGTCTCG-1	-10.8886	2.44393	H1975	ARS1620	ARS1620_2	G1
AGGTCCGGTGTCCTCT-1	9.70158	1.65767	A375	ARS1620	ARS1620_1	G1
AGGTCCGGTTGCTCCT-1	4.87004	4.19576	A375	ARS1620	ARS1620_1	G2M
AGGTCCGGTTTGTTTC-1	3.29237	-4.39122	SKMEL28	ARS1620	ARS1620_2	S
AGGTCCGTCATGCATG-1	-10.5474	1.92243	H1975	DMSO	DMSO_1	G1
AGTAGTCAGTCCTCCT-1	4.96171	3.85951	A375	ARS1620	ARS1620_1	G2M
AGTAGTCAGTTCGATC-1	-12.0118	13.2187	H23	ARS1620	ARS1620_1	S
AGTAGTCAGTTGTCGT-1	7.41208	5.75594	A375	ARS1620	ARS1620_2	S
AGTAGTCCACAGATTC-1	-11.1916	8.52421	H358	DMSO	DMSO_2	S
AGTAGTCCAGCTGTGC-1	-11.7025	1.24284	H1975	VEM	VEM_2	G1
AGTAGTCCAGCTTCGG-1	-12.7803	8.46096	H358	VEM	VEM_1	G2M
AGTAGTCCAGGACCCT-1	5.83251	4.92597	A375	DMSO	DMSO_2	G1
AGTAGTCCATACGCTA-1	-1.17481	1.94429	SKMEL2	VEM	VEM_2	G1
AGTAGTCCATACTACG-1	7.33105	5.03862	A375	ARS1620	ARS1620_2	G1
AGTAGTCCATCGACGC-1	-0.394274	8.49855	H1299	ARS1620	ARS1620_1	G1
AGTAGTCGTACCCAAT-1	-4.9577	-8.8154	MiaPaca2	VEM	VEM_2	G1
AGTAGTCGTCAACATC-1	-0.171842	10.0869	H1299	DMSO	DMSO_1	G1
AGTAGTCGTCTAAACC-1	7.65834	5.07547	A375	ARS1620	ARS1620_2	G1
AGTAGTCGTGTATGGG-1	6.272	5.1899	A375	DMSO	DMSO_1	G1
AGTAGTCGTTCTGGTA-1	-12.1419	8.98083	H358	DMSO	DMSO_2	G1
AGTAGTCTCAGTGCAT-1	3.70425	-10.8061	A549	VEM	VEM_1	G1
AGTAGTCTCATGCAAC-1	7.59246	2.15715	A375	ARS1620	ARS1620_1	G1
AGTAGTCTCCCAACGG-1	7.11064	4.22828	A375	ARS1620	ARS1620_2	G1
AGTAGTCTCGACGGAA-1	-1.33556	13.0432	H1299	VEM	VEM_1	G2M
AGTAGTCTCTCGATGA-1	-8.81047	-1.77924	H1975	ARS1620	ARS1620_1	G1
AGTCTTTAGCCAGTAG-1	-10.2755	8.62321	H358	VEM	VEM_1	G1
AGTCTTTAGGGTTTCT-1	-10.3729	-0.686239	H1975	VEM	VEM_1	G1
AGTCTTTAGGTTACCT-1	9.2168	2.92885	A375	ARS1620	ARS1620_1	G1
AGTCTTTAGTGCGTGA-1	5.71248	5.20727	A375	ARS1620	ARS1620_1	G1
AGTCTTTCAAAGGTGC-1	7.04674	4.88828	A375	ARS1620	ARS1620_1	S
AGTCTTTCAAGCCATT-1	4.51725	3.98025	A375	DMSO	DMSO_1	G2M
AGTCTTTCAAGCTGTT-1	-0.901579	11.5773	H1299	DMSO	DMSO_2	G1
AGTCTTTCACATTAGC-1	11.8039	-4.02128	A375	VEM	VEM_2	G1
AGTCTTTCACGCCAGT-1	3.16889	-4.4665	SKMEL28	ARS1620	ARS1620_2	G1
AGTCTTTCATGCCACG-1	-0.334052	-4.88008	A375	ARS1620	ARS1620_2	G1
AGTCTTTGTATTACCG-1	-0.264402	-4.8958	A375	ARS1620	ARS1620_2	G2M
AGTCTTTGTCAGCTAT-1	-10.5792	2.32638	H1975	VEM	VEM_1	G1
AGTCTTTGTGCCTGCA-1	-6.25123	-12.0222	MiaPaca2	DMSO	DMSO_1	G1
AGTCTTTGTTGTGGAG-1	9.22115	2.87241	A375	ARS1620	ARS1620_1	G1
AGTCTTTGTTTCGCTC-1	9.74179	1.73995	A375	ARS1620	ARS1620_2	G1
AGTCTTTGTTTGGGCC-1	-5.35035	-9.53464	MiaPaca2	DMSO	DMSO_1	G1
AGTCTTTTCAGCTGGC-1	-4.92007	-10.4356	MiaPaca2	VEM	VEM_2	G1
AGTCTTTTCAGGTAAA-1	8.32285	2.87915	A375	DMSO	DMSO_2	G1
AGTCTTTTCCAGAAGG-1	-0.227223	8.79367	H1299	DMSO	DMSO_1	G1
AGTCTTTTCCCATTTA-1	-10.2471	3.14745	H1975	VEM	VEM_2	G1
AGTCTTTTCGCCATAA-1	-3.86998	9.43496	H1299	DMSO	DMSO_1	G1
AGTCTTTTCGGCTTGG-1	3.41128	-9.29451	A549	ARS1620	ARS1620_2	G1
AGTCTTTTCTAACGGT-1	-10.1862	0.402388	H1975	ARS1620	ARS1620_1	G1
AGTCTTTTCTATCGCC-1	-4.90111	-10.0939	MiaPaca2	VEM	VEM_1	G1
AGTCTTTTCTGGTATG-1	9.47077	0.756368	A375	ARS1620	ARS1620_1	G1
AGTGAGGAGAGCCTAG-1	-10.9867	-0.41952	H1975	VEM	VEM_2	G1
AGTGAGGAGAGTACCG-1	-5.37118	7.74607	H1299	DMSO	DMSO_1	G2M
AGTGAGGAGTTGAGTA-1	-2.85252	-4.5855	H1299	VEM	VEM_2	S
AGTGAGGCAAGACGTG-1	5.96832	0.324615	HTT144	DMSO	DMSO_2	G1
AGTGAGGCACCATCCT-1	-9.20576	-0.530865	H1975	DMSO	DMSO_1	G1
AGTGAGGCATGCCTAA-1	9.0693	1.40968	A375	ARS1620	ARS1620_2	G1
AGTGAGGCATTTCACT-1	-8.73059	1.7971	H1975	ARS1620	ARS1620_1	G1
AGTGAGGGTAAGTGTA-1	8.11693	3.66148	A375	DMSO	DMSO_1	G1
AGTGAGGGTCAGAATA-1	5.91352	5.82628	A375	DMSO	DMSO_2	G1
AGTGAGGGTGGTAACG-1	4.62875	-10.5651	A549	DMSO	DMSO_1	G1
AGTGAGGGTTTGCATG-1	-8.04576	1.37401	H1975	ARS1620	ARS1620_1	G1
AGTGAGGTCCAAGCCG-1	-11.8504	12.9652	H23	VEM	VEM_2	G1
AGTGAGGTCCTACAGA-1	-10.6339	2.53737	H1975	ARS1620	ARS1620_1	S
AGTGAGGTCTCTAGGA-1	8.41428	2.05003	A375	ARS1620	ARS1620_2	G1
AGTGAGGTCTTGTATC-1	-10.169	0.129444	H1975	VEM	VEM_2	G1
AGTGGGAAGAAACGCC-1	-10.6385	0.844402	H1975	DMSO	DMSO_1	G1
AGTGGGAAGAGCTGCA-1	0.0133611	11.4917	H1299	DMSO	DMSO_1	S
AGTGGGAAGCCATCGC-1	-5.07499	-11.6658	MiaPaca2	VEM	VEM_1	S
AGTGGGAAGGATTCGG-1	-10.6964	-1.18181	H1975	ARS1620	ARS1620_2	G1
AGTGGGACAACGATCT-1	-0.90741	10.5068	H1299	ARS1620	ARS1620_1	G1
AGTGGGACACAGCCCA-1	4.51452	-10.6764	A549	ARS1620	ARS1620_1	G1
AGTGGGACACGTAAGG-1	8.65687	6.13857	A375	ARS1620	ARS1620_2	G1
AGTGGGACAGTAACGG-1	-5.11995	-11.5898	MiaPaca2	VEM	VEM_2	G1
AGTGGGACATAGAAAC-1	-4.74595	-10.0636	MiaPaca2	DMSO	DMSO_1	G1
AGTGGGACATCTACGA-1	-11.4233	13.411	H23	VEM	VEM_1	G1
AGTGGGAGTAAGGATT-1	-9.64219	-1.50721	H1975	ARS1620	ARS1620_2	G2M
AGTGGGAGTACTTGAC-1	8.01561	1.25711	A375	DMSO	DMSO_1	S
AGTGGGAGTATTACCG-1	4.81789	-10.5847	A549	DMSO	DMSO_2	G1
AGTGGGAGTGGTAACG-1	3.94965	-12.0465	A549	DMSO	DMSO_2	G1
AGTGGGAGTTAAGATG-1	5.68455	0.256411	HTT144	ARS1620	ARS1620_1	G1
AGTGGGAGTTATCGGT-1	-9.80099	1.45623	H1975	VEM	VEM_2	G1
AGTGGGAGTTCGTGAT-1	6.06656	6.0484	A375	DMSO	DMSO_1	G1
AGTGGGATCACATAGC-1	0.668984	-1.22743	MeWo	VEM	VEM_2	G1
AGTGGGATCAGCTTAG-1	-5.55504	-10.9014	MiaPaca2	VEM	VEM_2	G1
AGTGGGATCGGGAGTA-1	8.68834	3.1524	A375	DMSO	DMSO_1	G1
AGTGTCAAGAATGTTG-1	8.84074	4.98346	A375	ARS1620	ARS1620_2	G1
AGTGTCAAGACAGGCT-1	-3.76885	9.49506	H1299	ARS1620	ARS1620_2	G1
AGTGTCAAGGCTATCT-1	-0.709416	11.4989	H1299	ARS1620	ARS1620_2	S
AGTGTCAAGTCTCCTC-1	-11.1188	-0.925703	H1975	VEM	VEM_1	G1
AGTGTCACAAGTTGTC-1	6.03067	5.93783	A375	ARS1620	ARS1620_2	G1
AGTGTCACACGCGAAA-1	8.07879	5.46043	A375	DMSO	DMSO_2	G1
AGTGTCACACGGCTAC-1	9.42266	2.63894	A375	DMSO	DMSO_2	G1
AGTGTCACAGCTGCTG-1	-10.7844	9.28801	H358	DMSO	DMSO_2	G1
AGTGTCACATGTAAGA-1	-0.639579	9.67747	H1299	VEM	VEM_1	G1
AGTGTCACATGTTCCC-1	-5.79706	9.51364	H1299	ARS1620	ARS1620_1	G1
AGTGTCAGTCAAAGAT-1	-10.8107	1.54083	H1975	DMSO	DMSO_2	G1
AGTGTCAGTCTCTTTA-1	7.46233	4.31553	A375	ARS1620	ARS1620_1	G1
AGTGTCAGTCTGATTG-1	1.80298	-1.82194	MeWo	VEM	VEM_1	G1
AGTGTCAGTTAGATGA-1	5.63079	-11.323	A549	DMSO	DMSO_1	G1
AGTGTCAGTTCTGGTA-1	5.59612	4.68895	A375	DMSO	DMSO_1	G1
AGTGTCATCCTCAATT-1	-1.07568	11.9411	H1299	ARS1620	ARS1620_2	G1
AGTTGGTAGCCTCGTG-1	-11.4335	13.5963	H23	ARS1620	ARS1620_2	S
AGTTGGTAGCTGCCCA-1	-11.6617	-0.794202	H1975	VEM	VEM_1	G1
AGTTGGTAGGAGTACC-1	-2.85877	11.709	H1299	VEM	VEM_1	G1
AGTTGGTAGGCAAAGA-1	10.4246	3.62795	A375	DMSO	DMSO_1	G1
AGTTGGTCAAGGACTG-1	-5.56705	9.61809	H1299	VEM	VEM_1	G1
AGTTGGTCAGCGAACA-1	-7.86245	1.6705	H1975	ARS1620	ARS1620_1	G1
AGTTGGTCATATGCTG-1	8.71678	3.28035	A375	DMSO	DMSO_2	G1
AGTTGGTGTCCGAAGA-1	-11.7416	0.165783	H1975	ARS1620	ARS1620_1	G1
AGTTGGTGTCCGCTGA-1	5.287	4.51727	A375	DMSO	DMSO_1	G2M
AGTTGGTGTCGGCTCA-1	-12.4917	0.816038	H1975	DMSO	DMSO_1	G1
AGTTGGTGTGGACGAT-1	3.54283	-10.681	A549	DMSO	DMSO_2	G1
AGTTGGTGTTACCGAT-1	-4.57515	-9.04825	MiaPaca2	DMSO	DMSO_1	G1
AGTTGGTGTTCCGTCT-1	8.18919	1.74388	A375	ARS1620	ARS1620_2	G1
AGTTGGTTCAGAGCTT-1	-10.1364	-1.3054	H1975	DMSO	DMSO_1	G1
AGTTGGTTCATTGCCC-1	-3.80387	9.47425	H1299	ARS1620	ARS1620_1	G1
AGTTGGTTCCCTCAGT-1	6.03682	2.1951	A375	DMSO	DMSO_2	S
AGTTGGTTCGGCGGTT-1	-9.05117	-1.84945	H1975	VEM	VEM_2	G1
AGTTGGTTCGTTTATC-1	0.779099	-1.25333	MeWo	DMSO	DMSO_1	G1
AGTTGGTTCTCCCTGA-1	-11.6428	1.62056	H1975	VEM	VEM_2	G1
ATAACGCAGGAGTCTG-1	-5.42	-11.1921	MiaPaca2	VEM	VEM_1	G1
ATAACGCAGTATCGAA-1	-12.2526	8.51174	H358	ARS1620	ARS1620_2	G2M
ATAACGCCAGACACTT-1	-2.40162	-3.9178	H1299	VEM	VEM_1	G2M
ATAACGCCAGCTCGCA-1	-9.74486	-0.605625	H1975	VEM	VEM_1	G1
ATAACGCCATGGGACA-1	-9.04014	-1.15313	H1975	ARS1620	ARS1620_1	G1
ATAACGCGTGGCTCCA-1	-11.8901	14.5242	H23	VEM	VEM_2	G2M
ATAACGCGTTTGACAC-1	-6.66023	-12.234	MiaPaca2	ARS1620	ARS1620_2	G2M
ATAACGCTCATCATTC-1	-5.99344	9.20583	H1299	ARS1620	ARS1620_2	G1
ATAACGCTCGTAGGTT-1	-7.21649	-11.0742	MiaPaca2	ARS1620	ARS1620_1	G1
ATAACGCTCGTATCAG-1	-9.76917	1.88432	H1975	VEM	VEM_2	G1
ATAACGCTCGTGGGAA-1	-4.94624	9.93143	H1299	VEM	VEM_1	G1
ATAACGCTCTCGGACG-1	-3.63401	-10.9301	MiaPaca2	DMSO	DMSO_1	G1
ATAACGCTCTGCGTAA-1	4.02271	-12.1909	A549	VEM	VEM_2	G2M
ATAAGAGAGAAACCTA-1	-10.2806	-1.04207	H1975	DMSO	DMSO_1	G1
ATAAGAGAGAATTCCC-1	-6.81115	-10.7908	MiaPaca2	ARS1620	ARS1620_2	G1
ATAAGAGAGATACACA-1	9.64073	3.54187	A375	ARS1620	ARS1620_1	G1
ATAAGAGAGGGATGGG-1	-6.54584	-10.9402	MiaPaca2	DMSO	DMSO_2	G1
ATAAGAGAGTCATGCT-1	-10.894	9.37198	H358	DMSO	DMSO_2	S
ATAAGAGCAATGGTCT-1	7.50898	5.47155	A375	DMSO	DMSO_2	G1
ATAAGAGCACAGGAGT-1	6.99106	2.13993	A375	DMSO	DMSO_1	G1
ATAAGAGCACATAACC-1	-2.79063	8.2564	H1299	DMSO	DMSO_2	G1
ATAAGAGCACATTTCT-1	-10.953	2.08682	H1975	DMSO	DMSO_2	G1
ATAAGAGCAGCCTTGG-1	-0.795483	11.8549	H1299	VEM	VEM_2	S
ATAAGAGCAGCTGTAT-1	3.75039	-11.09	A549	ARS1620	ARS1620_1	G1
ATAAGAGCAGTACACT-1	-10.7277	-0.238462	H1975	ARS1620	ARS1620_2	G1
ATAAGAGCATGTTCCC-1	-11.5624	1.4553	H1975	DMSO	DMSO_1	G1
ATAAGAGGTAAGTTCC-1	7.23303	4.91093	A375	ARS1620	ARS1620_2	G1
ATAAGAGGTATGAATG-1	-6.07991	-9.70056	MiaPaca2	DMSO	DMSO_2	G1
ATAAGAGGTTTGACTG-1	-12.4866	8.64807	H358	VEM	VEM_1	S
ATAAGAGTCACATGCA-1	7.37525	1.6372	A375	DMSO	DMSO_2	G1
ATAAGAGTCAGGCCCA-1	-4.56696	9.66447	H1299	VEM	VEM_2	G1
ATAAGAGTCATCGCTC-1	-8.89349	0.136271	H1975	VEM	VEM_2	G1
ATAAGAGTCCAATGGT-1	-1.45016	12.405	H1299	ARS1620	ARS1620_2	S
ATAAGAGTCCAGATCA-1	2.05443	-0.781651	MeWo	VEM	VEM_2	G1
ATAAGAGTCCAGTAGT-1	-11.0534	2.80766	H1975	DMSO	DMSO_1	G1
ATAAGAGTCGCGTAGC-1	-4.14343	-11.9078	MiaPaca2	DMSO	DMSO_2	S
ATAAGAGTCGGATGGA-1	-4.93648	9.69309	H1299	VEM	VEM_2	G1
ATAGACCAGACTGTAA-1	-8.21919	-1.80711	H1975	DMSO	DMSO_1	G2M
ATAGACCAGCGAGAAA-1	-6.13229	-10.347	MiaPaca2	VEM	VEM_2	G1
ATAGACCAGTCATGCT-1	-11.5589	8.95468	H358	DMSO	DMSO_2	S
ATAGACCCACCTGGTG-1	-10.4677	1.85752	H1975	DMSO	DMSO_1	G1
ATAGACCCATAACCTG-1	7.02466	2.59805	A375	ARS1620	ARS1620_2	G1
ATAGACCGTAAGTTCC-1	-7.3914	-10.1431	MiaPaca2	VEM	VEM_1	G1
ATAGACCGTATTCGTG-1	-5.74739	-9.03631	MiaPaca2	DMSO	DMSO_2	G1
ATAGACCGTCCAGTTA-1	4.94948	5.65906	A375	ARS1620	ARS1620_2	G2M
ATAGACCGTTAAGATG-1	-11.9026	2.21391	H1975	ARS1620	ARS1620_2	G1
ATAGACCTCAAACCGT-1	7.72998	4.55576	A375	ARS1620	ARS1620_2	G1
ATAGACCTCAACGAAA-1	4.04506	-10.9999	A549	VEM	VEM_1	G1
ATAGACCTCACTTACT-1	-6.88211	-11.3103	MiaPaca2	DMSO	DMSO_1	G1
ATAGACCTCAGCGACC-1	-0.879174	11.9073	H1299	VEM	VEM_2	G1
ATAGACCTCAGTTAGC-1	-10.8371	1.81719	H1975	ARS1620	ARS1620_2	G1
ATAGACCTCCTAGAAC-1	-2.45054	11.6486	H1299	VEM	VEM_1	S
ATAGACCTCTACGAGT-1	5.97047	6.09021	A375	ARS1620	ARS1620_2	G2M
ATAGACCTCTATCCCG-1	-5.73893	-9.32766	MiaPaca2	DMSO	DMSO_1	G1
ATCACGAAGAAGGTTT-1	-7.62602	1.33983	H1975	DMSO	DMSO_1	G1
ATCACGAAGACAAAGG-1	9.75976	3.52187	A375	DMSO	DMSO_1	G1
ATCACGAAGCATGGCA-1	-6.92337	-11.4315	MiaPaca2	VEM	VEM_2	G2M
ATCACGAAGGTGGGTT-1	9.79986	3.07577	A375	DMSO	DMSO_1	G1
ATCACGAAGTAGCCGA-1	9.9483	0.239949	A375	DMSO	DMSO_2	G1
ATCACGAAGTATGACA-1	5.28003	-9.8822	A549	DMSO	DMSO_1	G1
ATCACGAAGTGTACGG-1	-9.63505	0.672847	H1975	DMSO	DMSO_1	G1
ATCACGAAGTTCGCAT-1	-2.55617	11.6377	H1299	DMSO	DMSO_1	S
ATCACGACACCGAAAG-1	-10.0857	2.36776	H1975	ARS1620	ARS1620_2	G1
ATCACGACAGACGCCT-1	2.99137	-4.47023	SKMEL28	DMSO	DMSO_2	G1
ATCACGACATCCTTGC-1	-4.48942	7.2016	H1299	VEM	VEM_1	G1
ATCACGACATGACGGA-1	-4.13985	9.77501	H1299	VEM	VEM_2	G1
ATCACGACATTGGGCC-1	-5.81087	-12.0846	MiaPaca2	VEM	VEM_2	G1
ATCACGAGTAACGCGA-1	7.89867	4.87808	A375	DMSO	DMSO_1	S
ATCACGAGTCTCTTTA-1	-10.6096	0.0952708	H1975	DMSO	DMSO_1	G1
ATCACGAGTGGGTATG-1	5.18257	5.77811	A375	DMSO	DMSO_2	G2M
ATCACGAGTTACCGAT-1	5.75301	6.2106	A375	DMSO	DMSO_1	G2M
ATCACGAGTTAGGGTG-1	7.51781	4.27401	A375	ARS1620	ARS1620_2	G1
ATCATCTAGAATTCCC-1	-5.6056	-10.4603	H1975	DMSO	DMSO_2	G1
ATCATCTAGACAGAGA-1	6.24115	6.36643	A375	ARS1620	ARS1620_2	G2M
ATCATCTAGCGTGAAC-1	-5.99363	-9.13374	MiaPaca2	DMSO	DMSO_1	G1
ATCATCTAGGCTACGA-1	5.50469	4.82991	A375	ARS1620	ARS1620_1	G1
ATCATCTCAAAGCGGT-1	-5.51567	-9.42227	MiaPaca2	DMSO	DMSO_2	G1
ATCATCTCACAGCGTC-1	-2.43319	11.4452	H1299	VEM	VEM_1	G1
ATCATCTCACGCATCG-1	-10.4101	-0.624028	H1975	VEM	VEM_1	G1
ATCATCTCACGGTAGA-1	-0.394177	10.5928	H1299	ARS1620	ARS1620_1	S
ATCATCTCAGATCGGA-1	3.33523	-3.9898	SKMEL28	ARS1620	ARS1620_2	G2M
ATCATCTCAGGGTTAG-1	1.89984	-0.713598	MeWo	ARS1620	ARS1620_2	G1
ATCATCTCATACTCTT-1	-8.65134	0.707048	H1975	DMSO	DMSO_2	G1
ATCATCTCATATGAGA-1	-11.1288	1.87603	H1975	DMSO	DMSO_1	G1
ATCATCTCATCGATGT-1	8.85478	3.60464	A375	ARS1620	ARS1620_2	G1
ATCATCTGTCGAGTTT-1	9.56161	4.45321	A375	DMSO	DMSO_2	G1
ATCATCTGTCGCGAAA-1	5.04761	3.53775	A375	DMSO	DMSO_2	G1
ATCATCTGTCGCGGTT-1	-1.75812	8.74106	A375	DMSO	DMSO_2	G1
ATCATCTGTGTTCTTT-1	1.8699	-2.34301	MeWo	DMSO	DMSO_2	G1
ATCATCTGTTAGGGTG-1	3.72865	-10.3227	A549	DMSO	DMSO_1	G1
ATCATCTGTTAGTGGG-1	7.6263	3.92148	A375	ARS1620	ARS1620_1	S
ATCATCTGTTGCCTCT-1	10.3623	0.874421	A375	DMSO	DMSO_1	G1
ATCATCTTCAACCAAC-1	-11.5927	1.0549	H1975	DMSO	DMSO_2	G1
ATCATCTTCACGAAGG-1	7.47587	4.16575	A375	DMSO	DMSO_2	G1
ATCATCTTCCACTGGG-1	6.43623	2.41726	A375	ARS1620	ARS1620_2	G1
ATCATCTTCCAGATCA-1	-7.88724	0.58704	H1975	ARS1620	ARS1620_2	G1
ATCATCTTCGAACTGT-1	10.6872	3.98378	A375	DMSO	DMSO_2	G1
ATCATCTTCGTCCAGG-1	-11.5756	8.9658	H358	DMSO	DMSO_1	S
ATCATCTTCTACCTGC-1	8.63194	2.86183	A375	DMSO	DMSO_2	G1
ATCATCTTCTAGCACA-1	-12.0607	1.1003	H1975	ARS1620	ARS1620_1	G1
ATCATCTTCTCGTATT-1	2.07252	-0.923808	MeWo	VEM	VEM_2	G1
ATCATCTTCTGGCGTG-1	1.79519	-1.5342	MeWo	ARS1620	ARS1620_2	S
ATCATGGAGCCACCTG-1	9.44133	1.69695	A375	ARS1620	ARS1620_1	G1
ATCATGGAGCGTGAAC-1	-3.98213	7.34573	H1299	VEM	VEM_1	S
ATCATGGAGCTAGTGG-1	9.01929	3.66278	A375	ARS1620	ARS1620_2	G1
ATCATGGAGCTGCCCA-1	-2.80785	-3.61473	H1299	ARS1620	ARS1620_2	S
ATCATGGCAAAGTGCG-1	12.0642	-2.93189	A375	VEM	VEM_1	G1
ATCATGGCAAGCCGCT-1	-10.9277	0.225233	H1975	ARS1620	ARS1620_2	G1
ATCATGGCACGGCCAT-1	-11.2991	2.23584	H1975	DMSO	DMSO_1	G1
ATCATGGCAGCGATCC-1	4.19229	4.05316	A375	ARS1620	ARS1620_2	G2M
ATCATGGGTAGCGTAG-1	-5.27237	9.88429	H1299	DMSO	DMSO_1	G1
ATCATGGGTGTGACGA-1	9.84421	3.27717	A375	DMSO	DMSO_2	G1
ATCATGGGTTCAACCA-1	-7.26845	-0.281683	H1975	DMSO	DMSO_1	G1
ATCATGGGTTTGCATG-1	-1.42512	10.5092	H1299	VEM	VEM_1	G1
ATCATGGTCCCACTTG-1	-4.70439	9.65525	H1299	DMSO	DMSO_1	G1
ATCATGGTCCTTTCTC-1	-7.05774	0.35472	H1975	ARS1620	ARS1620_2	G1
ATCATGGTCGCGATCG-1	-1.37125	12.1343	H1299	VEM	VEM_2	S
ATCCACCAGCCGTCGT-1	-1.11344	12.2753	H1299	VEM	VEM_2	G1
ATCCACCAGGAACTGC-1	0.902218	-1.75552	MeWo	DMSO	DMSO_2	S
ATCCACCAGGTGATTA-1	11.8518	-3.33459	A375	VEM	VEM_1	G1
ATCCACCAGGTGTTAA-1	9.20158	3.82223	A375	DMSO	DMSO_2	G1
ATCCACCAGTGAACAT-1	3.39054	-10.6896	A549	VEM	VEM_1	G1
ATCCACCCAAGTAATG-1	7.76801	3.35659	A375	ARS1620	ARS1620_2	G1
ATCCACCCACAACGTT-1	5.78872	4.84335	A375	ARS1620	ARS1620_2	G2M
ATCCACCCATGAAGTA-1	-0.179505	12.0521	H1299	ARS1620	ARS1620_1	S
ATCCACCGTAAACGCG-1	6.87154	2.88654	A375	ARS1620	ARS1620_2	G1
ATCCACCGTACAGCAG-1	-8.40692	1.41107	H1975	DMSO	DMSO_1	G1
ATCCACCGTAGTGAAT-1	-7.35516	0.579159	H1975	ARS1620	ARS1620_1	G1
ATCCACCGTCTTGCGG-1	8.2624	3.52497	A375	DMSO	DMSO_2	G1
ATCCACCGTGCAACGA-1	5.54214	5.76117	A375	ARS1620	ARS1620_2	G1
ATCCGAAAGAAAGTGG-1	8.15868	5.89268	A375	ARS1620	ARS1620_1	G1
ATCCGAAAGCAACGGT-1	2.27385	-1.09227	MeWo	VEM	VEM_1	G1
ATCCGAAAGCCCAGCT-1	-12.3097	1.16199	H1975	VEM	VEM_1	G1
ATCCGAAAGGCGCTCT-1	-7.35606	0.970116	H1975	ARS1620	ARS1620_1	G1
ATCCGAAAGTAACCCT-1	9.27316	1.06596	A375	DMSO	DMSO_1	G1
ATCCGAAAGTGGAGAA-1	-0.636589	8.05504	H1299	DMSO	DMSO_1	G1
ATCCGAACACCAGGCT-1	-11.9403	-0.227117	H1975	ARS1620	ARS1620_2	G1
ATCCGAACACCAGGTC-1	1.39779	-0.954016	MeWo	VEM	VEM_1	G1
ATCCGAACATGGAATA-1	-3.50053	-4.42237	H1299	VEM	VEM_2	S
ATCCGAAGTAGCGCTC-1	-9.53278	1.81599	H1975	VEM	VEM_2	G1
ATCCGAAGTCGCGAAA-1	-9.8045	0.103424	H1975	ARS1620	ARS1620_2	G1
ATCCGAAGTCGGCATC-1	10.2245	5.15489	A375	ARS1620	ARS1620_1	G1
ATCCGAATCAGTTAGC-1	3.6835	-9.61128	A549	DMSO	DMSO_1	G1
ATCCGAATCATGTCCC-1	-10.365	-0.633532	H1975	ARS1620	ARS1620_1	G1
ATCCGAATCCGATATG-1	-9.35104	-1.88819	H1975	ARS1620	ARS1620_1	G1
ATCCGAATCCGTAGGC-1	-10.116	3.58326	H1975	VEM	VEM_1	G1
ATCGAGTAGCGATAGC-1	8.8395	2.04726	A375	DMSO	DMSO_1	G1
ATCGAGTAGTCGCCGT-1	-11.3101	-0.935553	H1975	ARS1620	ARS1620_2	G1
ATCGAGTCAAGCTGTT-1	7.40855	3.63756	A375	DMSO	DMSO_2	G1
ATCGAGTCAATTCCTT-1	7.71132	0.710974	A375	DMSO	DMSO_1	G1
ATCGAGTCACGCGAAA-1	10.9502	3.88096	A375	DMSO	DMSO_1	G1
ATCGAGTCAGCGTTCG-1	-9.75713	2.19728	H1975	ARS1620	ARS1620_1	G1
ATCGAGTCAGTAGAGC-1	-9.996	-2.14195	H1975	DMSO	DMSO_2	G2M
ATCGAGTCATCCTTGC-1	5.39383	-9.71396	A549	DMSO	DMSO_1	G1
ATCGAGTGTAGAGTGC-1	7.43664	5.4796	A375	DMSO	DMSO_1	G1
ATCGAGTGTAGTGAAT-1	6.77036	2.4166	A375	ARS1620	ARS1620_2	G1
ATCGAGTGTCAAAGCG-1	6.36279	2.73806	A375	ARS1620	ARS1620_1	S
ATCGAGTGTCCGAGTC-1	8.1013	4.54307	A375	ARS1620	ARS1620_1	G1
ATCGAGTGTTCCACTC-1	8.92215	0.740932	A375	ARS1620	ARS1620_2	G1
ATCGAGTTCAACGGCC-1	-5.46396	13.2279	A375	ARS1620	ARS1620_2	G1
ATCGAGTTCAGGCGAA-1	-6.43571	-11.1471	MiaPaca2	DMSO	DMSO_1	G1
ATCGAGTTCCGCAAGC-1	-12.0052	1.66036	H1975	ARS1620	ARS1620_2	G1
ATCGAGTTCCTATGTT-1	-0.545905	10.2911	H1299	DMSO	DMSO_1	S
ATCGAGTTCCTTGACC-1	9.58814	5.49785	A375	DMSO	DMSO_1	G1
ATCGAGTTCTACCTGC-1	-0.694103	11.1989	H1299	ARS1620	ARS1620_1	G1
ATCGAGTTCTGTCAAG-1	-8.82864	1.01241	H1975	DMSO	DMSO_1	G1
ATCTACTAGAGCTTCT-1	-3.94831	9.65837	H1299	VEM	VEM_1	G1
ATCTACTAGCACCGTC-1	11.9386	-3.12202	A375	VEM	VEM_2	G1
ATCTACTAGCCCAGCT-1	8.60693	1.36155	A375	DMSO	DMSO_2	G1
ATCTACTAGGCTAGGT-1	7.04996	2.78205	A375	ARS1620	ARS1620_1	G1
ATCTACTAGGTGTGGT-1	-0.406707	10.6119	H1299	DMSO	DMSO_2	S
ATCTACTAGTGGTAAT-1	10.4438	0.710852	A375	DMSO	DMSO_1	G1
ATCTACTCAATAGCAA-1	7.09806	5.7797	A375	DMSO	DMSO_1	G1
ATCTACTCACTTAACG-1	-12.2089	1.50868	H1975	DMSO	DMSO_2	G1
ATCTACTCAGTTTACG-1	-6.52198	-10.8887	MiaPaca2	VEM	VEM_1	G1
ATCTACTCATCTGGTA-1	5.7699	0.288486	HTT144	ARS1620	ARS1620_2	G1
ATCTACTGTAGAAAGG-1	10.0622	4.9081	A375	DMSO	DMSO_2	G1
ATCTACTGTCGGCACT-1	-5.21096	9.21756	H1299	ARS1620	ARS1620_1	S
ATCTACTGTCTGGAGA-1	1.42651	-1.47292	MeWo	VEM	VEM_2	G1
ATCTACTGTCTTGCGG-1	8.44297	4.49603	A375	DMSO	DMSO_2	G1
ATCTACTGTTTGGGCC-1	8.43271	6.02569	A375	DMSO	DMSO_1	G1
ATCTACTTCTCGGACG-1	-0.432633	8.98992	H1299	DMSO	DMSO_2	G1
ATCTACTTCTCTGAGA-1	-6.38061	-10.9262	MiaPaca2	VEM	VEM_1	S
ATCTACTTCTGCTGCT-1	-8.36327	1.5756	H1975	DMSO	DMSO_2	G1
ATCTACTTCTTGGGTA-1	-4.57964	8.02932	H1299	ARS1620	ARS1620_1	G2M
ATCTGCCAGAGGTTGC-1	9.52481	3.19887	A375	DMSO	DMSO_1	G1
ATCTGCCAGATAGGAG-1	-5.02598	-9.6834	MiaPaca2	DMSO	DMSO_1	G1
ATCTGCCAGCACCGTC-1	7.16465	3.03406	A375	ARS1620	ARS1620_2	S
ATCTGCCAGCTAGTCT-1	-5.81595	-10.6779	MiaPaca2	VEM	VEM_2	G1
ATCTGCCAGCTCAACT-1	8.68503	1.80994	A375	ARS1620	ARS1620_1	G1
ATCTGCCAGGCATTGG-1	-9.24152	1.63671	H1975	VEM	VEM_1	G1
ATCTGCCAGGCCCGTT-1	-6.79328	-11.5175	MiaPaca2	VEM	VEM_2	G2M
ATCTGCCAGGGCATGT-1	8.26201	5.52233	A375	DMSO	DMSO_2	S
ATCTGCCCAAGTACCT-1	-8.57938	1.22085	H1975	ARS1620	ARS1620_1	G1
ATCTGCCCACAACGTT-1	6.80843	4.83731	A375	ARS1620	ARS1620_1	G1
ATCTGCCCACCCATGG-1	-0.300595	10.9265	H1299	DMSO	DMSO_2	S
ATCTGCCCACGTAAGG-1	-7.11863	-9.37037	MiaPaca2	DMSO	DMSO_2	G1
ATCTGCCCATTGCGGC-1	5.28981	5.28008	A375	DMSO	DMSO_2	G2M
ATCTGCCGTACCGAGA-1	2.33914	-2.04246	MeWo	DMSO	DMSO_2	G1
ATCTGCCGTCGACTAT-1	-10.9913	-0.680174	H1975	DMSO	DMSO_2	G1
ATCTGCCGTTAAGATG-1	-3.24991	-3.62627	H1299	VEM	VEM_2	G1
ATCTGCCGTTAGGGTG-1	-10.7273	-1.12108	H1975	ARS1620	ARS1620_2	G1
ATCTGCCGTTCTGAAC-1	7.29381	4.80459	A375	DMSO	DMSO_1	S
ATCTGCCGTTGGACCC-1	4.62085	-11.2929	A549	VEM	VEM_1	G1
ATCTGCCTCAATACCG-1	-11.7528	1.06101	H1975	VEM	VEM_1	G1
ATCTGCCTCAGCTTAG-1	-10.4128	0.0757477	H1975	ARS1620	ARS1620_2	G1
ATGAGGGAGCTTCGCG-1	-7.48538	-9.75583	MiaPaca2	VEM	VEM_1	G1
ATGAGGGAGGGCATGT-1	-4.61726	-9.14199	MiaPaca2	ARS1620	ARS1620_1	G1
ATGAGGGAGGTGCACA-1	-11.3983	13.8983	H23	ARS1620	ARS1620_1	G1
ATGAGGGAGTACGTTC-1	-10.752	-0.451173	H1975	VEM	VEM_2	G1
ATGAGGGAGTCAAGCG-1	5.72834	6.17391	A375	ARS1620	ARS1620_2	G1
ATGAGGGCAAACCCAT-1	-5.45025	12.5711	A375	DMSO	DMSO_1	G2M
ATGAGGGCAAGCCCAC-1	-10.1188	1.2255	H1975	DMSO	DMSO_2	G1
ATGAGGGCAATGAATG-1	-2.52985	12.4916	H1299	VEM	VEM_1	S
ATGAGGGCACCGCTAG-1	7.6696	0.788051	A375	DMSO	DMSO_1	G1
ATGAGGGCAGCCACCA-1	-11.7798	2.41898	H1975	VEM	VEM_2	G1
ATGAGGGCAGTCTTCC-1	-6.37649	-10.5946	MiaPaca2	DMSO	DMSO_1	G1
ATGAGGGGTAAATGTG-1	5.45917	4.87344	A375	DMSO	DMSO_1	G1
ATGAGGGGTCAGAGGT-1	-8.08834	0.457615	H1975	ARS1620	ARS1620_2	G1
ATGAGGGGTCTAAACC-1	-7.87612	-0.164794	H1975	ARS1620	ARS1620_1	G1
ATGAGGGGTCTAACGT-1	5.87698	-10.3172	A549	DMSO	DMSO_2	G1
ATGAGGGGTGGACGAT-1	8.4253	4.10349	A375	ARS1620	ARS1620_1	S
ATGAGGGGTTCCTCCA-1	-11.7976	-0.0633257	H1975	VEM	VEM_2	G1
ATGAGGGTCACGACTA-1	-10.4756	1.24753	H1975	ARS1620	ARS1620_1	G1
ATGAGGGTCATGTAGC-1	10.0683	3.22089	A375	ARS1620	ARS1620_1	G1
ATGAGGGTCCAATGGT-1	-5.15247	-11.6287	MiaPaca2	VEM	VEM_2	S
ATGAGGGTCGCCATAA-1	6.88183	6.11385	A375	ARS1620	ARS1620_2	G1
ATGAGGGTCTGCGGCA-1	-11.9227	0.239804	H1975	ARS1620	ARS1620_2	G1
ATGAGGGTCTTGACGA-1	-11.7217	0.108831	H1975	VEM	VEM_2	G1
ATGCGATAGTAGTGCG-1	4.00424	-11.6663	A549	ARS1620	ARS1620_2	G1
ATGCGATAGTATCTCG-1	-4.38491	10.0062	H1299	VEM	VEM_1	G1
ATGCGATCAAGCCGCT-1	8.20739	5.58343	A375	DMSO	DMSO_2	G1
ATGCGATCACCGTTGG-1	-3.03194	8.24717	H1299	ARS1620	ARS1620_2	G1
ATGCGATCACCTCGGA-1	-2.52683	-4.26556	H1299	ARS1620	ARS1620_1	S
ATGCGATCATACTCTT-1	-4.79892	9.00783	H1299	ARS1620	ARS1620_1	G1
ATGCGATCATGCCCGA-1	10.7774	3.7609	A375	ARS1620	ARS1620_2	G1
ATGCGATCATGGGAAC-1	-2.7269	11.2124	H1299	ARS1620	ARS1620_2	G1
ATGCGATCATTACGAC-1	-11.2769	-0.814007	H1975	ARS1620	ARS1620_1	G1
ATGCGATGTAGAAGGA-1	-7.4512	1.35497	H1975	ARS1620	ARS1620_1	G1
ATGCGATGTAGCCTCG-1	-8.20069	1.89836	H1975	ARS1620	ARS1620_1	G1
ATGCGATGTCCTCTTG-1	3.39965	-11.4912	A549	DMSO	DMSO_1	G2M
ATGCGATGTCTTCGTC-1	-10.7315	0.213226	H1975	DMSO	DMSO_2	G1
ATGCGATGTGAAGGCT-1	5.90759	4.89658	A375	DMSO	DMSO_1	G1
ATGCGATGTGGTTTCA-1	4.46798	4.20087	A375	ARS1620	ARS1620_2	G2M
ATGCGATGTGTGACGA-1	-11.7338	1.47367	H1975	VEM	VEM_1	G1
ATGCGATTCACTATTC-1	-12.1978	-0.118453	H1975	ARS1620	ARS1620_1	G1
ATGCGATTCATGCAAC-1	9.15568	5.35714	A375	DMSO	DMSO_2	G1
ATGCGATTCATTCACT-1	7.91148	5.9918	A375	DMSO	DMSO_2	G1
ATGCGATTCCAAACAC-1	7.7206	4.41839	A375	DMSO	DMSO_1	G1
ATGCGATTCCCAACGG-1	-9.29453	-0.13272	H1975	DMSO	DMSO_1	G1
ATGCGATTCCTATTCA-1	4.73359	-10.6555	A549	DMSO	DMSO_2	G1
ATGCGATTCCTCTAGC-1	8.16899	5.51283	A375	ARS1620	ARS1620_2	G1
ATGCGATTCCTGCAGG-1	7.48699	1.60634	A375	DMSO	DMSO_1	G1
ATGGGAGAGAAGCCCA-1	-0.861503	11.3052	H1299	VEM	VEM_2	G1
ATGGGAGAGACCACGA-1	-8.67038	-0.566579	H1975	VEM	VEM_1	G1
ATGGGAGAGCTAGCCC-1	2.35252	-0.871668	MeWo	VEM	VEM_1	G1
ATGGGAGAGGCTACGA-1	4.38679	-11.5855	A549	VEM	VEM_2	G1
ATGGGAGAGTTAACGA-1	8.39357	5.79808	A375	ARS1620	ARS1620_1	G1
ATGGGAGCAGACTCGC-1	-9.87952	-2.56977	H1975	VEM	VEM_1	G2M
ATGGGAGCAGCTCGCA-1	-1.65362	11.6652	H1299	VEM	VEM_1	S
ATGGGAGCATAGACTC-1	-6.0911	-11.7874	MiaPaca2	DMSO	DMSO_2	S
ATGGGAGCATCGGACC-1	7.50992	2.81136	A375	DMSO	DMSO_1	G1
ATGGGAGCATCGGTTA-1	-6.84156	-11.1235	MiaPaca2	VEM	VEM_1	G1
ATGGGAGGTAAGTTCC-1	8.10379	1.47723	A375	ARS1620	ARS1620_2	G1
ATGGGAGGTAGCACGA-1	-3.70447	9.27291	H1299	DMSO	DMSO_1	S
ATGGGAGGTAGGACAC-1	-10.9428	2.19819	H1975	ARS1620	ARS1620_1	G1
ATGGGAGGTCCTCCAT-1	-10.2882	-2.20413	H1975	DMSO	DMSO_2	G2M
ATGGGAGGTGACAAAT-1	-5.72926	-8.94151	MiaPaca2	DMSO	DMSO_2	G1
ATGGGAGGTGGACGAT-1	4.71717	-10.4952	A549	VEM	VEM_1	G1
ATGTGTGAGACGCTTT-1	-3.24099	9.03809	H1299	DMSO	DMSO_2	S
ATGTGTGAGGATGGTC-1	-12.1544	1.45071	H1975	ARS1620	ARS1620_1	G1
ATGTGTGAGTGACATA-1	1.46447	-1.31008	MeWo	VEM	VEM_1	G1
ATGTGTGAGTGATCGG-1	5.05431	5.58267	A375	DMSO	DMSO_1	G2M
ATGTGTGCAAGCCCAC-1	8.76168	5.47856	A375	ARS1620	ARS1620_2	G1
ATGTGTGCACGAGGTA-1	-0.0212464	10.8199	H1299	ARS1620	ARS1620_1	S
ATGTGTGCAGCTGGCT-1	8.67982	3.18302	A375	ARS1620	ARS1620_2	G1
ATGTGTGGTCTGCCAG-1	-3.4284	7.68517	H1299	VEM	VEM_1	G1
ATGTGTGGTTTAGGAA-1	-12.2448	0.79552	H1975	ARS1620	ARS1620_2	G1
ATGTGTGTCGCAAGCC-1	8.95014	2.40508	A375	ARS1620	ARS1620_1	G1
ATGTGTGTCGGAAACG-1	-10.4961	0.895078	H1975	VEM	VEM_1	G1
ATGTGTGTCTTAGCCC-1	-3.5229	8.61031	H1299	DMSO	DMSO_1	S
ATTACTCAGCCCTAAT-1	-5.33289	-9.23675	MiaPaca2	VEM	VEM_1	G1
ATTACTCAGGCCGAAT-1	-1.24315	12.368	H1299	ARS1620	ARS1620_2	G2M
ATTACTCAGGTAGCTG-1	1.77659	-1.40094	MeWo	ARS1620	ARS1620_2	G1
ATTACTCCACACCGAC-1	9.76085	4.64184	A375	DMSO	DMSO_1	G1
ATTACTCCAGTATGCT-1	6.89169	5.62656	A375	ARS1620	ARS1620_1	S
ATTACTCCATGTTGAC-1	-4.72859	10.0512	H1299	DMSO	DMSO_2	S
ATTACTCGTAGAGCTG-1	10.2973	0.812606	A375	DMSO	DMSO_2	G1
ATTACTCGTAGCGCAA-1	8.86457	3.32548	A375	DMSO	DMSO_2	G1
ATTACTCGTCGACTGC-1	-8.70942	1.86734	H1975	VEM	VEM_1	G1
ATTACTCGTGGAAAGA-1	-10.7816	7.66379	H358	ARS1620	ARS1620_1	S
ATTACTCTCAAACGGG-1	-1.25608	10.9044	H1299	ARS1620	ARS1620_1	S
ATTACTCTCGCCGTGA-1	-11.6763	1.72159	H1975	VEM	VEM_1	G1
ATTACTCTCTAGCACA-1	-4.75503	9.21468	H1299	VEM	VEM_2	G1
ATTACTCTCTATCGCC-1	9.91019	1.09954	A375	ARS1620	ARS1620_2	G1
ATTACTCTCTCGCTTG-1	10.298	2.98221	A375	ARS1620	ARS1620_2	G1
ATTACTCTCTCTTATG-1	-9.23796	1.70534	H1975	DMSO	DMSO_2	G1
ATTATCCAGGATGCGT-1	6.79479	2.03549	A375	VEM	VEM_2	G1
ATTATCCAGTACCGGA-1	8.51564	4.74284	A375	ARS1620	ARS1620_2	G1
ATTATCCAGTACTTGC-1	-2.55546	11.7385	H1299	ARS1620	ARS1620_1	S
ATTATCCCACAGAGGT-1	7.93513	4.39415	A375	ARS1620	ARS1620_2	G1
ATTATCCCACTGTTAG-1	-2.54226	12.3583	H1299	ARS1620	ARS1620_2	S
ATTATCCCATTGGTAC-1	-6.46001	-11.6507	MiaPaca2	VEM	VEM_1	G1
ATTATCCCATTTCAGG-1	9.52961	2.55857	A375	ARS1620	ARS1620_1	G1
ATTATCCGTAACGACG-1	-5.83091	9.44515	H1299	VEM	VEM_1	G1
ATTATCCGTCCGAATT-1	-10.2609	0.407689	H1975	VEM	VEM_2	G1
ATTATCCTCATCATTC-1	10.4833	3.89777	A375	ARS1620	ARS1620_2	G1
ATTATCCTCCAATGGT-1	7.8118	4.57879	A375	ARS1620	ARS1620_2	G1
ATTATCCTCCGTCAAA-1	-5.95699	-11.3129	MiaPaca2	VEM	VEM_1	S
ATTATCCTCTGCTTGC-1	7.53163	3.44894	A375	DMSO	DMSO_2	G1
ATTATCCTCTTATCTG-1	-7.46565	0.790961	H1975	DMSO	DMSO_1	G1
ATTCTACAGAGGTTGC-1	3.64027	-10.258	A549	VEM	VEM_2	S
ATTCTACAGATTACCC-1	8.08592	2.57314	A375	DMSO	DMSO_1	G1
ATTCTACAGCAGACTG-1	-0.636574	9.47063	H1299	DMSO	DMSO_1	G1
ATTCTACAGCGAAGGG-1	-4.29893	-9.49151	MiaPaca2	DMSO	DMSO_2	G1
ATTCTACAGCGATGAC-1	8.79911	3.21978	A375	DMSO	DMSO_2	G1
ATTCTACAGGTTACCT-1	7.79635	2.64839	A375	ARS1620	ARS1620_1	G1
ATTCTACCACTGTGTA-1	7.56526	5.30568	A375	DMSO	DMSO_1	S
ATTCTACGTATAATGG-1	-0.528347	9.49628	H1299	VEM	VEM_2	G1
ATTCTACGTCCCTTGT-1	-11.279	13.7467	H23	ARS1620	ARS1620_1	S
ATTCTACGTCTAAAGA-1	7.65839	6.50407	A375	ARS1620	ARS1620_1	G1
ATTCTACGTTGAGTTC-1	-3.97196	-11.7232	MiaPaca2	DMSO	DMSO_2	G1
ATTCTACTCACCGTAA-1	9.67716	0.0174096	A375	DMSO	DMSO_1	G1
ATTCTACTCCTGCAGG-1	7.84013	5.86886	A375	ARS1620	ARS1620_2	G1
ATTCTACTCGGCTACG-1	3.68187	-11.899	A549	ARS1620	ARS1620_1	G2M
ATTCTACTCTTTAGGG-1	-5.70562	9.26575	H1299	VEM	VEM_1	G1
ATTGGACAGAGGTACC-1	-12.0913	14.6018	H23	ARS1620	ARS1620_1	G2M
ATTGGACAGCTCCTCT-1	10.1822	3.3447	A375	DMSO	DMSO_2	G1
ATTGGACAGGCAGTCA-1	-4.06251	-12.1611	MiaPaca2	DMSO	DMSO_2	G1
ATTGGACAGGGAGTAA-1	8.79661	1.93474	A375	ARS1620	ARS1620_1	G1
ATTGGACAGTAAGTAC-1	1.35152	-2.46322	MeWo	DMSO	DMSO_2	G1
ATTGGACAGTACGTAA-1	-3.00423	-4.27373	H1299	VEM	VEM_1	G1
ATTGGACAGTCATCCA-1	7.98079	4.81319	A375	ARS1620	ARS1620_2	G1
ATTGGACAGTCCAGGA-1	-11.3784	14.1221	H23	VEM	VEM_1	S
ATTGGACCAAAGGAAG-1	-9.49428	-1.98262	H1975	DMSO	DMSO_1	G1
ATTGGACCAAGCGCTC-1	7.37704	5.89861	A375	DMSO	DMSO_1	G1
ATTGGACCACAACGTT-1	-6.00202	-12.6135	MiaPaca2	VEM	VEM_2	G2M
ATTGGACCATACCATG-1	-11.0122	1.78161	H1975	ARS1620	ARS1620_1	S
ATTGGACGTCATGCCG-1	7.09192	2.65264	A375	ARS1620	ARS1620_1	G1
ATTGGACGTCCTCCAT-1	-11.7557	1.11437	H1975	VEM	VEM_2	G1
ATTGGACGTCGAAAGC-1	7.68292	5.69099	A375	ARS1620	ARS1620_1	G1
ATTGGACGTCGAGTTT-1	-11.1536	8.43388	H358	DMSO	DMSO_2	G1
ATTGGACGTCGTTGTA-1	8.72253	5.15315	A375	DMSO	DMSO_2	G1
ATTGGACGTGAGGGAG-1	-1.46062	8.6935	H1299	DMSO	DMSO_1	G1
ATTGGACGTGTAATGA-1	-8.26142	2.33187	H1975	VEM	VEM_2	G1
ATTGGACGTTACTGAC-1	12.0554	-2.99611	A375	VEM	VEM_2	G1
ATTGGACTCTACTATC-1	8.58223	5.17813	A375	ARS1620	ARS1620_1	G1
ATTGGACTCTGCGACG-1	-10.963	0.618359	H1975	VEM	VEM_2	G1
ATTGGTGAGAAACGAG-1	-11.906	-0.0687741	H1975	ARS1620	ARS1620_2	G1
ATTGGTGAGACCGGAT-1	-0.809211	9.82386	H1299	VEM	VEM_1	G1
ATTGGTGAGATCGGGT-1	10.5227	1.4808	A375	DMSO	DMSO_1	G1
ATTGGTGAGATGCCTT-1	4.51993	-9.78518	A549	ARS1620	ARS1620_1	G1
ATTGGTGAGCGTTTAC-1	-0.297124	9.26914	H1299	DMSO	DMSO_2	G1
ATTGGTGAGGCAAAGA-1	-6.43227	-10.0698	MiaPaca2	DMSO	DMSO_1	S
ATTGGTGAGGCAGGTT-1	-3.49722	8.65442	H1299	DMSO	DMSO_1	S
ATTGGTGCAATGAATG-1	4.94799	5.06038	A375	ARS1620	ARS1620_1	G1
ATTGGTGCAGCATACT-1	7.3697	5.55163	A375	ARS1620	ARS1620_2	G1
ATTGGTGCAGTACACT-1	-11.4537	13.963	H23	VEM	VEM_2	S
ATTGGTGCATGGAATA-1	9.96323	3.53502	A375	ARS1620	ARS1620_1	G1
ATTGGTGGTCGAGATG-1	-1.46453	10.753	H1299	ARS1620	ARS1620_1	G1
ATTGGTGGTTACGTCA-1	9.62719	2.24002	A375	DMSO	DMSO_1	G1
ATTGGTGGTTGTACAC-1	6.07917	5.52904	A375	ARS1620	ARS1620_1	G1
ATTGGTGTCAACACCA-1	-11.315	1.10068	H1975	DMSO	DMSO_1	G1
ATTTCTGAGAATTGTG-1	7.33081	2.05898	A375	DMSO	DMSO_1	G1
ATTTCTGAGACAAAGG-1	5.47788	3.14185	A375	ARS1620	ARS1620_2	S
ATTTCTGAGACTACAA-1	-10.7026	1.94576	H1975	DMSO	DMSO_1	G1
ATTTCTGAGACTTGAA-1	-0.741607	13.2773	H1299	DMSO	DMSO_2	G2M
ATTTCTGAGAGAACAG-1	5.26536	5.1756	A375	DMSO	DMSO_1	G2M
ATTTCTGAGGGCTTCC-1	8.03306	3.78441	A375	ARS1620	ARS1620_2	G1
ATTTCTGCAAGCTGGA-1	7.27948	4.60059	A375	DMSO	DMSO_1	G1
ATTTCTGCACAGTCGC-1	9.06766	3.80799	A375	DMSO	DMSO_1	G1
ATTTCTGCACATAACC-1	-5.9062	-10.2539	MiaPaca2	ARS1620	ARS1620_1	G1
ATTTCTGCACATTAGC-1	-9.57048	-0.0234722	H1975	VEM	VEM_1	G1
ATTTCTGCACCGATAT-1	10.2467	4.16065	A375	ARS1620	ARS1620_2	G1
ATTTCTGCACGCCAGT-1	-2.45038	10.8201	H1299	DMSO	DMSO_1	S
ATTTCTGCAGAGCCAA-1	-10.8563	7.91282	H358	ARS1620	ARS1620_2	G1
ATTTCTGCAGCCTATA-1	5.56283	5.83894	A375	DMSO	DMSO_1	G1
ATTTCTGCAGCTGTTA-1	-11.6532	-0.546353	H1975	VEM	VEM_2	G1
ATTTCTGCATGGTCTA-1	-6.48878	-11.9319	MiaPaca2	ARS1620	ARS1620_2	G2M
ATTTCTGCATTGGCGC-1	-0.609347	10.7856	H1299	ARS1620	ARS1620_1	G1
ATTTCTGGTAGCAAAT-1	4.67488	-10.1127	A549	VEM	VEM_1	G1
ATTTCTGGTCAACATC-1	7.76779	3.4128	A375	ARS1620	ARS1620_2	G1
ATTTCTGGTCCGAGTC-1	-3.86385	8.84603	H1299	VEM	VEM_2	S
ATTTCTGTCAAACCAC-1	-5.86456	-12.0938	MiaPaca2	DMSO	DMSO_1	G2M
ATTTCTGTCACCGGGT-1	9.47113	0.677739	A375	ARS1620	ARS1620_1	G1
ATTTCTGTCATGTGGT-1	-0.400542	-4.81619	A375	ARS1620	ARS1620_1	G2M
[truncated: 6,772 more rows]

## Sheet: ExtFig1d
ExtFig1d						ExtFig1d				ExtFig1d
index	UMAP1	UMAP2	treatment	leiden		cluster index	ARS1620	DMSO			ARS1620
AAACCTGGTTCCACAA-1	-4.35272	-8.99648	DMSO	11		11	62	79		real	6.64821
AAACGGGAGATGCCTT-1	-4.91609	-9.33573	ARS1620	11		14	42	48		rand_0	0.395257
AAACGGGCAAGTCTAC-1	-3.96489	-11.5264	DMSO	25		24	15	39		rand_1	0.395257
AAACGGGCACGGCGTT-1	-4.50154	-11.9688	DMSO	25		25	4	69		rand_2	0.3738
AAACGGGGTCCTCCAT-1	-6.43346	-10.7262	ARS1620	24		29	10	41		rand_3	0.362507
AAACGGGTCCAGGGCT-1	-5.80736	-8.72262	ARS1620	11		58	2	33		rand_4	0.42236
AAAGCAAAGATATGCA-1	-4.1741	-10.8832	DMSO	25		67	14	43		rand_5	0.412196
AAATGCCAGAATGTGT-1	-7.18051	-11.1313	ARS1620	14		93	6	13		rand_6	0.376059
AAATGCCAGATATGGT-1	-6.67145	-10.1404	DMSO	14		94	0	20		rand_7	0.344438
AACACGTAGAGATGAG-1	-5.97778	-12.4533	DMSO	29		95	3	8		rand_8	0.415584
AACACGTCAAGGACAC-1	-5.78978	-10.819	DMSO	24		97	3	12		rand_9	0.407679
AACACGTCACACCGCA-1	-3.90377	-11.0123	DMSO	25						rand_10	0.34218
AACACGTGTATCGCAT-1	-5.01241	-9.07288	DMSO	11						rand_11	0.414455
AACACGTGTCATGCCG-1	-5.26995	-9.58513	ARS1620	11						rand_12	0.372671
AACCATGAGATGGGTC-1	-5.88539	-11.793	DMSO	29						rand_13	0.374929
AACCATGGTAAGTAGT-1	-5.27246	-8.87908	ARS1620	11						rand_14	0.330887
AACCATGGTTCCCGAG-1	-5.16729	-11.4261	DMSO	58						rand_15	0.369283
AACCGCGCACCAGGTC-1	-5.79148	-9.67001	DMSO	11						rand_16	0.364766
AACGTTGAGTGTGAAT-1	-6.99662	-11.2284	DMSO	14						rand_17	0.353473
AACGTTGCACTAAGTC-1	-4.75739	-10.9995	DMSO	58						rand_18	0.411067
AACTCAGTCCCATTTA-1	-4.01839	-11.2339	DMSO	25						rand_19	0.40655
AACTTTCTCAAGGTAA-1	-7.46513	-9.81511	DMSO	95						rand_20	0.405421
AAGCCGCAGACAGGCT-1	-5.04901	-11.0958	DMSO	58						rand_21	0.394128
AAGCCGCAGTACCGGA-1	-3.94335	-11.8063	DMSO	25						rand_22	0.378317
AAGCCGCCAGGGTATG-1	-6.10364	-11.1191	DMSO	67						rand_23	0.433653
AAGCCGCCATACAGCT-1	-5.70808	-10.4902	DMSO	24						rand_24	0.34218
AAGGAGCTCACGATGT-1	-3.95074	-11.4479	DMSO	25						rand_25	0.407679
AAGGAGCTCAGGCCCA-1	-5.30392	-10.1587	ARS1620	67						rand_26	0.351214
AAGGTTCTCGGCATCG-1	-5.96948	-9.50042	DMSO	11						rand_27	0.328628
AAGTCTGCAAGCCGCT-1	-6.33081	-9.76289	DMSO	11						rand_28	0.432524
AATCGGTTCATTCACT-1	-3.87938	-10.0449	DMSO	97						rand_29	0.424619
ACACCCTAGAACTCGG-1	-6.06274	-9.86309	DMSO	24						rand_30	0.378317
ACACCCTAGTCTTGCA-1	-5.83211	-9.47133	DMSO	11						rand_31	0.352343
ACACCGGCAATAGCGG-1	-6.50554	-12.3765	ARS1620	29						rand_32	0.347826
ACACCGGCACGCCAGT-1	-5.77491	-11.7109	DMSO	29						rand_33	0.362507
ACACCGGTCTTCGGTC-1	-7.37983	-10.2124	DMSO	95						rand_34	0.411067
ACAGCCGCAGTCCTTC-1	-4.83214	-9.98618	ARS1620	67						rand_35	0.352343
ACAGCCGTCAACGCTA-1	-6.60223	-10.1134	DMSO	93						rand_36	0.382835
ACAGCCGTCAAGCCTA-1	-5.59855	-9.09424	ARS1620	11						rand_37	0.426877
ACAGCCGTCTGTTTGT-1	-5.22554	-8.92803	DMSO	11						rand_38	0.430265
ACATACGAGTTAGGTA-1	-4.94937	-8.77167	ARS1620	11						rand_39	0.415584
ACATGGTGTAAACCTC-1	-5.23655	-10.0135	DMSO	67						rand_40	0.380576
ACATGGTGTTAGATGA-1	-7.13559	-11.2134	ARS1620	14						rand_41	0.367024
ACATGGTTCAGATAAG-1	-3.86486	-10.8303	DMSO	25						rand_42	0.432524
ACATGGTTCCACGCAG-1	-4.03008	-10.6114	DMSO	25						rand_43	0.398645
ACATGGTTCCCACTTG-1	-5.65848	-10.3985	DMSO	67						rand_44	0.435912
ACCCACTAGACTAGAT-1	-7.291	-9.85399	DMSO	95						rand_45	0.356861
ACCGTAATCACGCATA-1	-5.35488	-10.5187	DMSO	24						rand_46	0.40655
ACCTTTACATCGACGC-1	-6.47972	-12.4351	DMSO	29						rand_47	0.3083
ACCTTTAGTGTTCGAT-1	-6.81665	-11.3871	DMSO	14						rand_48	0.40655
ACGAGCCAGCTGCAAG-1	-6.27132	-10.241	ARS1620	14						rand_49	0.425748
ACGAGCCCAGATGAGC-1	-5.533	-8.98408	ARS1620	11						rand_50	0.438171
ACGAGCCCATAGAAAC-1	-6.92832	-11.1264	DMSO	14						rand_51	0.345567
ACGAGCCTCCAAGTAC-1	-5.60932	-11.8546	DMSO	14						rand_52	0.339921
ACGAGGACAAGCCCAC-1	-5.00258	-9.66154	DMSO	67						rand_53	0.394128
ACGAGGACACTAAGTC-1	-5.95996	-9.09298	ARS1620	11						rand_54	0.388481
ACGAGGAGTCATATCG-1	-5.71709	-9.35522	DMSO	11						rand_55	0.379447
ACGAGGATCCAACCAA-1	-5.01025	-8.8659	ARS1620	11						rand_56	0.420102
ACGATACAGCTGCGAA-1	-5.93055	-11.4837	DMSO	29						rand_57	0.398645
ACGATACTCCTTTACA-1	-6.74966	-11.742	DMSO	14						rand_58	0.383964
ACGATGTCATACCATG-1	-7.06119	-11.8601	DMSO	14						rand_59	0.374929
ACGATGTTCTCGATGA-1	-5.78069	-9.2742	ARS1620	11						rand_60	0.365895
ACGCCAGGTCCAGTAT-1	-5.83911	-9.66315	ARS1620	11						rand_61	0.34218
ACGCCGATCCATGCTC-1	-4.10556	-11.7981	DMSO	25						rand_62	0.335404
ACGGAGAAGAAAGTGG-1	-4.13941	-11.9907	DMSO	25						rand_63	0.408809
ACGGCCACACGTCTCT-1	-4.8848	-10.4546	DMSO	58						rand_64	0.437041
ACGGCCACAGTCAGAG-1	-6.04824	-9.28726	ARS1620	11						rand_65	0.430265
ACGGGCTCATTACGAC-1	-5.6054	-12.6116	DMSO	29						rand_66	0.391869
ACGTCAAAGATCGATA-1	-5.3575	-9.96293	ARS1620	67						rand_67	0.365895
ACTATCTTCGAACGGA-1	-4.38194	-12.2926	DMSO	25						rand_68	0.380576
ACTGAACAGAACTGTA-1	-5.90001	-9.43616	DMSO	11						rand_69	0.408809
ACTGAACCAGGGTACA-1	-6.86736	-11.3915	DMSO	14						rand_70	0.346697
ACTGTCCAGTCGTTTG-1	-3.95035	-12.1004	DMSO	25						rand_71	0.35799
ACTGTCCGTGCACGAA-1	-5.64818	-10.3843	DMSO	24						rand_72	0.413326
ACTTGTTGTTGCCTCT-1	-3.96468	-11.9621	DMSO	25						rand_73	0.360248
ACTTTCACACCTATCC-1	-7.04093	-11.6645	DMSO	14						rand_74	0.4393
AGACGTTCAATGGAAT-1	-5.38919	-8.9116	ARS1620	11						rand_75	0.438171
AGAGCGAAGACACTAA-1	-4.7087	-10.203	ARS1620	25						rand_76	0.407679
AGAGCGAGTATATGAG-1	-4.06062	-11.2717	DMSO	25						rand_77	0.413326
AGATTGCAGGCCGAAT-1	-5.42691	-11.6087	DMSO	58						rand_78	0.428007
AGATTGCCAAACTGTC-1	-4.37955	-10.3852	DMSO	25						rand_79	0.34218
AGCGGTCCAAGCTGGA-1	-5.83336	-10.4758	DMSO	24						rand_80	0.433653
AGCGGTCTCAATAAGG-1	-4.81303	-10.063	DMSO	67						rand_81	0.354602
AGCGTATAGGCATGGT-1	-5.05366	-8.91138	ARS1620	11						rand_82	0.413326
AGCGTATCAAGTAATG-1	-6.20552	-9.33303	ARS1620	11						rand_83	0.40655
AGCGTCGAGACTCGGA-1	-5.21561	-10.0581	DMSO	58						rand_84	0.371541
AGCTCTCAGCGTGAGT-1	-7.16337	-11.3134	ARS1620	14						rand_85	0.382835
AGCTCTCAGGCCCGTT-1	-6.24663	-10.403	DMSO	24						rand_86	0.421231
AGCTTGAAGCAAATCA-1	-5.81966	-9.13889	ARS1620	11						rand_87	0.421231
AGGCCACGTCTTCGTC-1	-6.78287	-10.3145	ARS1620	14						rand_88	0.397516
AGGGAGTTCATAACCG-1	-6.62877	-10.2524	ARS1620	93						rand_89	0.347826
AGGTCATGTCTTGTCC-1	-6.42657	-10.7921	ARS1620	14						rand_90	0.392998
AGTCTTTGTGCCTGCA-1	-6.25123	-12.0222	DMSO	29						rand_91	0.428007
AGTCTTTGTTTGGGCC-1	-5.35035	-9.53464	DMSO	11						rand_92	0.338792
AGTGGGACATAGAAAC-1	-4.74595	-10.0636	DMSO	67						rand_93	0.383964
AGTTGGTGTTACCGAT-1	-4.57515	-9.04825	DMSO	11						rand_94	0.383964
ATAACGCGTTTGACAC-1	-6.66023	-12.234	ARS1620	29						rand_95	0.387352
ATAACGCTCGTAGGTT-1	-7.21649	-11.0742	ARS1620	14						rand_96	0.395257
ATAACGCTCTCGGACG-1	-3.63401	-10.9301	DMSO	25						rand_97	0.405421
ATAAGAGAGAATTCCC-1	-6.81115	-10.7908	ARS1620	14						rand_98	0.45511
ATAAGAGAGGGATGGG-1	-6.54584	-10.9402	DMSO	14						rand_99	0.388481
ATAAGAGGTATGAATG-1	-6.07991	-9.70056	DMSO	24						rand_
ATAAGAGTCGCGTAGC-1	-4.14343	-11.9078	DMSO	25
ATAGACCGTATTCGTG-1	-5.74739	-9.03631	DMSO	11
ATAGACCTCACTTACT-1	-6.88211	-11.3103	DMSO	14
ATAGACCTCTATCCCG-1	-5.73893	-9.32766	DMSO	11
ATCATCTAGCGTGAAC-1	-5.99363	-9.13374	DMSO	11
ATCATCTCAAAGCGGT-1	-5.51567	-9.42227	DMSO	11
ATCGAGTTCAGGCGAA-1	-6.43571	-11.1471	DMSO	14
ATCTGCCAGATAGGAG-1	-5.02598	-9.6834	DMSO	67
ATCTGCCCACGTAAGG-1	-7.11863	-9.37037	DMSO	95
ATGAGGGAGGGCATGT-1	-4.61726	-9.14199	ARS1620	11
ATGAGGGCAGTCTTCC-1	-6.37649	-10.5946	DMSO	24
ATGGGAGCATAGACTC-1	-6.0911	-11.7874	DMSO	29
ATGGGAGGTGACAAAT-1	-5.72926	-8.94151	DMSO	11
ATTCTACAGCGAAGGG-1	-4.29893	-9.49151	DMSO	11
ATTCTACGTTGAGTTC-1	-3.97196	-11.7232	DMSO	25
ATTGGACAGGCAGTCA-1	-4.06251	-12.1611	DMSO	25
ATTGGTGAGGCAAAGA-1	-6.43227	-10.0698	DMSO	93
ATTTCTGCACATAACC-1	-5.9062	-10.2539	ARS1620	24
ATTTCTGCATGGTCTA-1	-6.48878	-11.9319	ARS1620	29
ATTTCTGTCAAACCAC-1	-5.86456	-12.0938	DMSO	29
CAACTAGCAGTTTACG-1	-5.02308	-11.2161	DMSO	58
CAAGATCCATCACGTA-1	-4.73899	-11.2077	DMSO	58
CAAGGCCCAAGCTGAG-1	-4.63106	-9.86791	ARS1620	97
CAAGGCCGTATGCTTG-1	-5.21443	-8.82078	ARS1620	11
CACAAACCACCTCGTT-1	-5.2794	-11.6799	DMSO	29
CACACCTCAATGACCT-1	-4.67911	-9.35791	ARS1620	11
CACACTCAGCGGCTTC-1	-4.26195	-12.3245	DMSO	25
CACACTCAGTTCGATC-1	-4.22378	-9.84465	DMSO	11
CACACTCCATGTAGTC-1	-6.46521	-9.7232	DMSO	93
CACACTCTCGAGAACG-1	-3.58494	-11.6865	DMSO	25
CACAGGCAGAATTCCC-1	-5.66913	-10.4767	ARS1620	67
CACAGGCCAACACCTA-1	-4.28176	-9.2451	DMSO	11
CACAGGCGTGTGACCC-1	-5.62924	-9.1712	ARS1620	11
CACATTTGTACAGCAG-1	-6.45713	-12.5917	ARS1620	29
CACATTTGTTATGCGT-1	-6.43271	-12.2995	ARS1620	29
CACCACTCACGTCTCT-1	-4.488	-12.1869	DMSO	25
CACCACTGTAAATGTG-1	-5.60211	-9.11321	DMSO	11
CACCTTGCAGGGATTG-1	-7.16522	-11.8785	ARS1620	14
CACCTTGCAGTCTTCC-1	-5.05086	-12.8863	DMSO	94
CACTCCAAGATATACG-1	-4.20487	-11.9579	DMSO	25
CACTCCAAGCCCGAAA-1	-3.64373	-11.1151	DMSO	25
CACTCCACAATCCAAC-1	-4.39572	-12.2452	DMSO	25
CACTCCATCAGCTCGG-1	-5.34462	-9.5201	ARS1620	67
CAGAATCGTTAAAGTG-1	-6.19084	-9.67834	DMSO	93
CAGAGAGAGAGTAATC-1	-5.51732	-9.57417	ARS1620	11
CAGATCAAGCCAGAAC-1	-5.73045	-11.0592	DMSO	24
CAGATCACACGTGAGA-1	-4.48955	-9.66616	DMSO	11
CAGATCAGTACTTGAC-1	-3.53214	-11.4021	DMSO	25
CAGCCGAAGAGCTTCT-1	-6.55598	-10.0137	DMSO	14
CAGCCGACAACTTGAC-1	-6.85839	-10.9459	ARS1620	14
CAGCCGACATGCATGT-1	-5.44427	-9.01026	ARS1620	11
CAGCGACCAGCCACCA-1	-6.28233	-10.9915	DMSO	14
CAGCGACGTCCGAAGA-1	-4.83342	-12.8474	DMSO	94
CAGCGACTCCTGCAGG-1	-6.11607	-9.93265	DMSO	24
CAGCTAAAGCACAGGT-1	-6.49326	-12.1611	DMSO	29
CAGCTAAGTATGGTTC-1	-5.22867	-12.395	DMSO	94
CAGCTAAGTGATAAAC-1	-7.02956	-10.7356	ARS1620	14
CAGTAACAGATGAGAG-1	-5.07839	-10.2683	DMSO	67
CAGTAACCACGAAATA-1	-4.79969	-10.8169	DMSO	58
CAGTAACGTCAAGCGA-1	-6.06566	-8.91964	ARS1620	11
CAGTCCTTCGTAGGAG-1	-5.73919	-10.7016	DMSO	24
CATATGGCAGAGCCAA-1	-5.0033	-10.3706	DMSO	67
CATATGGGTCTCTTTA-1	-5.60514	-11.0341	DMSO	24
CATATGGGTGACAAAT-1	-6.62385	-11.401	ARS1620	14
CATATGGTCAACGAAA-1	-4.25902	-11.9576	DMSO	25
CATCAAGAGGCTCAGA-1	-5.90007	-10.5409	ARS1620	24
CATCAGACACCAGATT-1	-4.63037	-10.7664	DMSO	58
CATCCACGTTTACTCT-1	-5.68552	-9.49625	ARS1620	11
CATCCACTCAAGAAGT-1	-6.32524	-9.99105	ARS1620	24
CATCGGGCAAGAGTCG-1	-4.99084	-11.3789	DMSO	58
CATCGGGGTAGCTGCC-1	-6.31032	-11.5015	DMSO	14
CATGCCTTCAGTTGAC-1	-4.69932	-9.69891	DMSO	11
CATGCCTTCTGAAAGA-1	-6.40903	-11.9635	DMSO	29
CATGGCGGTCTTCGTC-1	-3.89164	-10.9286	DMSO	25
CATGGCGTCAGCAACT-1	-7.02144	-10.8275	ARS1620	14
CATTATCAGTGAAGAG-1	-4.35912	-9.30587	DMSO	11
CATTATCGTGGCGAAT-1	-3.87946	-10.2098	DMSO	97
CATTATCTCAGAGACG-1	-4.14759	-10.0646	DMSO	97
CATTATCTCTGTCTAT-1	-5.12271	-9.80848	DMSO	67
CCAATCCCAGGGTACA-1	-7.19358	-11.7031	DMSO	14
CCAATCCGTAGTGAAT-1	-5.56249	-10.6914	DMSO	67
CCACCTAAGGAATCGC-1	-6.81457	-10.4336	DMSO	14
CCACCTAAGTGGGATC-1	-7.13425	-11.8541	ARS1620	14
CCACCTACACGCTTTC-1	-4.57673	-10.3681	DMSO	58
CCACCTATCATCACCC-1	-6.95169	-10.3815	DMSO	14
CCACGGACACGAAAGC-1	-4.41772	-12.0791	DMSO	25
CCACGGAGTATAAACG-1	-6.27896	-10.287	ARS1620	24
CCACTACCAGACAAGC-1	-7.08026	-11.5637	DMSO	14
CCATTCGGTAAGCACG-1	-6.21279	-11.0827	DMSO	24
CCCAATCCAGATCCAT-1	-6.73875	-11.8689	DMSO	14
CCCAATCCATTCTTAC-1	-4.10042	-10.6892	ARS1620	25
CCCAATCGTACATGTC-1	-6.0977	-10.9121	DMSO	29
CCCAGTTCAAGGTGTG-1	-4.44119	-9.51741	DMSO	11
CCCATACCAAGGTGTG-1	-5.5401	-10.3628	ARS1620	24
CCCATACCACGGACAA-1	-4.59267	-10.0349	DMSO	11
CCCATACTCCAGAAGG-1	-5.34367	-11.0278	DMSO	24
CCCTCCTTCCAAGCCG-1	-5.0697	-9.58808	DMSO	11
CCCTCCTTCGCATGAT-1	-6.36839	-12.2518	DMSO	29
CCGGGATAGCGTTCCG-1	-5.2871	-10.364	DMSO	67
CCGGGATCAGATGAGC-1	-3.97293	-11.7554	DMSO	25
CCGTACTTCTTAGCCC-1	-6.19921	-12.07	ARS1620	29
CCGTTCAAGGTGGGTT-1	-5.40056	-11.0561	DMSO	24
CCTAAAGGTTAGTGGG-1	-6.31611	-10.4813	DMSO	14
CCTACACAGCGTAATA-1	-6.94261	-11.5768	DMSO	14
CCTAGCTCAGCTCCGA-1	-5.36512	-9.33014	ARS1620	11
CCTATTAGTAAGGGAA-1	-4.44153	-11.7303	DMSO	25
CCTCAGTAGTTAAGTG-1	-6.37078	-9.17892	ARS1620	11
CCTCAGTCAAGACACG-1	-6.23719	-9.7808	ARS1620	24
CCTCTGACAGATGGGT-1	-4.62061	-8.99752	DMSO	11
CCTTACGCACCAACCG-1	-4.92604	-10.8311	DMSO	58
CCTTACGTCTACCTGC-1	-5.03993	-8.86983	DMSO	11
CCTTCCCCACCAGATT-1	-5.75838	-11.4199	DMSO	24
CCTTCCCCATTCGACA-1	-6.6184	-12.1794	ARS1620	29
CCTTCCCGTCATATGC-1	-4.96793	-12.3737	DMSO	94
CCTTCCCGTCATTAGC-1	-5.1729	-9.20911	ARS1620	11
CCTTCGAGTAGCGATG-1	-5.1258	-10.1676	DMSO	67
CCTTCGAGTATCACCA-1	-5.37646	-10.3987	DMSO	24
CCTTCGATCATCGGAT-1	-6.01174	-9.33497	DMSO	11
CCTTTCTCATTATCTC-1	-5.84638	-8.86107	ARS1620	11
CGAACATAGCGAAGGG-1	-4.47022	-11.951	DMSO	25
CGAATGTCAATGGAAT-1	-6.9123	-10.2047	ARS1620	93
CGAATGTGTCACTGGC-1	-6.49811	-11.1956	ARS1620	14
CGACTTCTCGGATGGA-1	-4.51442	-11.4114	DMSO	25
CGACTTCTCTGCAAGT-1	-5.45451	-9.70986	DMSO	11
CGAGAAGCACTTCTGC-1	-5.67251	-10.7259	DMSO	24
CGAGAAGGTGAGGGTT-1	-6.02296	-9.53179	DMSO	11
CGAGCACCACGTCTCT-1	-4.80668	-9.63224	DMSO	67
CGAGCCATCAATACCG-1	-7.10615	-11.6693	DMSO	14
CGATCGGGTAAACACA-1	-4.43186	-12.1082	DMSO	25
CGATCGGGTAAGTGGC-1	-7.04277	-11.4905	DMSO	14
CGATGGCGTGTGCGTC-1	-5.62898	-9.13117	ARS1620	11
CGATTGAGTATATCCG-1	-4.04391	-11.513	DMSO	25
CGATTGATCAGCAACT-1	-3.7108	-10.9584	DMSO	25
CGCGGTACATTCCTCG-1	-5.56442	-9.03474	ARS1620	11
CGCGGTAGTAGATTAG-1	-4.89881	-10.5645	DMSO	58
CGCGGTAGTCACAAGG-1	-5.16082	-9.04863	DMSO	11
CGCGTTTAGCCACTAT-1	-6.05014	-10.1727	ARS1620	24
CGCTGGAAGCGATTCT-1	-6.26841	-9.86174	ARS1620	93
CGGAGTCAGGGATGGG-1	-6.30641	-10.7895	DMSO	24
CGGAGTCGTGCCTGGT-1	-5.47396	-10.4185	DMSO	67
CGGGTCACACCGTTGG-1	-5.49397	-11.3354	DMSO	58
CGGGTCATCGAGAACG-1	-6.67379	-10.4368	DMSO	14
CGTAGCGTCTCCAACC-1	-5.8517	-9.09694	DMSO	11
CGTAGGCAGAAACGAG-1	-5.46846	-9.87998	ARS1620	67
CGTAGGCCAACACCCG-1	-6.21549	-10.5969	DMSO	14
CGTCAGGAGACACTAA-1	-5.65599	-9.52619	ARS1620	11
CGTCAGGCAGTGAGTG-1	-4.4006	-9.54861	DMSO	11
CGTCTACGTGCCTGTG-1	-4.87226	-9.5503	DMSO	11
CGTCTACTCGGTCCGA-1	-5.37771	-11.7746	DMSO	58
CGTGAGCAGAGCTGGT-1	-4.36795	-9.46089	DMSO	11
CGTGAGCAGTCATGCT-1	-5.94083	-9.09886	ARS1620	11
CGTGAGCGTAGCGTCC-1	-5.77143	-9.22779	DMSO	11
CGTGAGCGTGATGTCT-1	-5.55262	-8.96228	ARS1620	11
CGTGTCTGTCGTCTTC-1	-6.75491	-9.29102	ARS1620	95
CGTTAGAGTACCGTAT-1	-7.00658	-10.6613	DMSO	14
CGTTCTGCAGACAAAT-1	-3.91105	-10.1477	DMSO	97
CGTTCTGGTACCGCTG-1	-6.93526	-11.0476	DMSO	14
CGTTGGGCACTACAGT-1	-7.54939	-10.1436	DMSO	95
CGTTGGGCAGATGGCA-1	-5.66252	-9.25231	DMSO	11
CTAACTTAGTACTTGC-1	-6.88481	-11.863	ARS1620	14
CTAAGACAGAACTGTA-1	-3.73149	-10.8355	DMSO	25
CTAATGGGTGCCTTGG-1	-6.19357	-10.27	DMSO	24
CTACACCCATTTCACT-1	-6.48076	-12.3976	DMSO	29
CTACATTCACATAACC-1	-6.77403	-9.96639	DMSO	95
CTACATTTCAGTCAGT-1	-6.26232	-9.1698	ARS1620	11
CTACCCATCGAATCCA-1	-5.16438	-12.5186	DMSO	94
CTACGTCTCGGTTCGG-1	-4.57847	-9.0588	DMSO	11
CTAGAGTGTATAGTAG-1	-4.31381	-9.54254	DMSO	11
CTAGAGTGTGACGGTA-1	-6.33074	-10.0011	ARS1620	24
CTAGAGTTCTTCGAGA-1	-6.15388	-12.1906	DMSO	29
CTCACACGTGGTCTCG-1	-5.04996	-9.38629	DMSO	67
CTCATTATCTTAGCCC-1	-3.8483	-10.3675	DMSO	97
CTCCTAGCAAGACGTG-1	-4.46626	-9.38571	DMSO	11
CTCCTAGGTAAATGTG-1	-5.50847	-8.9636	DMSO	11
CTCGAAAGTAGCTAAA-1	-4.73537	-8.68664	DMSO	11
CTCGAAAGTGCTGTAT-1	-4.89411	-11.0728	DMSO	58
CTCGAGGCACAGATTC-1	-5.97537	-8.97761	ARS1620	11
CTCGAGGTCCAAGCCG-1	-7.00092	-11.5631	DMSO	14
CTCGGAGGTATAGGGC-1	-3.93662	-10.1422	DMSO	97
CTCGGGACATGCAACT-1	-5.56188	-9.07377	ARS1620	11
CTCGGGAGTATCAGTC-1	-7.22184	-11.3014	ARS1620	14
CTCGGGATCTTCGGTC-1	-4.86517	-10.1981	ARS1620	25
CTCGTACTCAGCCTAA-1	-4.93813	-9.45752	DMSO	67
CTCTAATGTCTAGCCG-1	-4.71297	-8.74725	DMSO	11
CTCTACGGTCACAAGG-1	-5.05526	-12.7523	DMSO	94
CTCTGGTCACCATCCT-1	-5.0645	-12.669	DMSO	94
CTGAAACAGTATCGAA-1	-4.7224	-10.1248	DMSO	58
CTGAAACAGTGCGATG-1	-5.23545	-8.86639	DMSO	11
CTGAAACCATACTACG-1	-5.78049	-9.55758	ARS1620	11
CTGAAGTTCCAAGCCG-1	-5.72849	-10.6967	DMSO	67
CTGATCCGTCCAGTAT-1	-5.067	-11.508	DMSO	58
CTGCGGAAGGCGTACA-1	-5.89419	-12.661	DMSO	29
CTGTGCTCATGCCACG-1	-4.54079	-9.59204	ARS1620	97
CTGTGCTTCCTTCAAT-1	-5.04386	-11.4082	DMSO	58
CTTAACTTCGCCCTTA-1	-7.08243	-12.0447	DMSO	14
CTTAACTTCTTCGGTC-1	-6.02138	-11.2192	DMSO	14
CTTAGGAGTCTAGCCG-1	-4.56329	-9.08784	DMSO	11
CTTAGGATCTGATACG-1	-6.81138	-10.1702	DMSO	93
CTTCTCTAGATAGGAG-1	-5.39403	-9.21671	DMSO	11
CTTGGCTAGACAGACC-1	-5.13097	-9.16037	ARS1620	11
GAAACTCCACCATCCT-1	-5.71872	-8.90372	ARS1620	11
GAACATCAGTTCGCAT-1	-7.04507	-11.8165	ARS1620	14
GAACCTAAGATGTTAG-1	-6.83696	-10.5731	ARS1620	14
GAACCTATCGTATCAG-1	-6.72187	-11.5164	DMSO	14
GAACGGAGTACTCTCC-1	-4.71868	-9.20013	DMSO	11
GAAGCAGAGGACATTA-1	-4.79095	-8.82138	DMSO	11
GAATAAGAGTCCGGTC-1	-5.68271	-11.0991	DMSO	24
GAATAAGGTGTTTGGT-1	-6.70025	-10.1416	ARS1620	14
GAATAAGTCAGCAACT-1	-7.15291	-11.9385	ARS1620	14
GAATGAAGTCCGTCAG-1	-4.28819	-12.0222	DMSO	25
GACAGAGCACGGACAA-1	-4.12338	-10.9157	DMSO	25
GACAGAGGTATCGCAT-1	-5.45799	-10.806	DMSO	24
GACAGAGGTTGACGTT-1	-6.37807	-12.1543	DMSO	29
GACCTGGTCATGTAGC-1	-7.24343	-11.4476	ARS1620	14
GACGTGCGTTTGGCGC-1	-5.98511	-9.43808	DMSO	11
GACTGCGGTCTCTCTG-1	-6.09844	-11.9323	DMSO	29
GACTGCGGTTCAGGCC-1	-4.07619	-11.6724	DMSO	25
GAGCAGAAGCCAACAG-1	-4.99558	-9.34752	DMSO	67
GAGCAGAAGGAGTACC-1	-5.27364	-12.6392	DMSO	94
GAGGTGAAGATGTGTA-1	-4.16756	-11.7222	ARS1620	25
GAGTCCGCATGCCTAA-1	-5.66768	-9.86246	DMSO	67
GATCGATAGTTTCCTT-1	-6.63382	-10.4183	ARS1620	93
GATCGCGGTTTGTTGG-1	-6.51889	-11.3399	DMSO	14
GATCGTATCATGTGGT-1	-4.73677	-8.91848	ARS1620	11
GATCGTATCCGAGCCA-1	-6.26503	-9.85366	ARS1620	14
GATCGTATCTGGTATG-1	-6.86303	-12.1124	ARS1620	29
GATCTAGAGAGTACAT-1	-5.71831	-9.01502	DMSO	11
GATCTAGAGTGCAAGC-1	-5.98265	-9.40236	DMSO	11
GATGAGGAGCCCAACC-1	-3.97638	-9.77987	DMSO	97
GATGAGGGTGATAAAC-1	-5.35528	-10.7161	DMSO	67
GATGCTACATACAGCT-1	-3.7765	-11.1306	DMSO	25
GATTCAGAGAAGGGTA-1	-5.46853	-9.43534	DMSO	67
GATTCAGCAAAGCAAT-1	-6.18536	-9.34282	ARS1620	11
GCAAACTCATCCGTGG-1	-6.99319	-11.5316	DMSO	14
GCAAACTTCGTCTGAA-1	-4.8703	-9.43325	ARS1620	97
GCAATCAAGAACTCGG-1	-5.96661	-12.265	DMSO	29
GCAATCAGTCCAGTGC-1	-6.06897	-10.2499	DMSO	24
GCACATACAGCGAACA-1	-4.6374	-12.6989	DMSO	94
GCACATATCACAAACC-1	-5.26712	-9.67386	DMSO	67
GCACTCTGTCCTCTTG-1	-6.14789	-9.55228	DMSO	11
GCAGTTACAATAGAGT-1	-5.75812	-12.0247	DMSO	29
GCAGTTAGTGGTGTAG-1	-4.97944	-10.784	DMSO	58
GCATGATCAATAAGCA-1	-5.00333	-12.8361	DMSO	94
GCATGATTCTCCGGTT-1	-4.01053	-12.2095	DMSO	25
GCATGCGGTAGCGCAA-1	-6.29319	-12.1106	DMSO	29
GCATGTAAGAGACTAT-1	-5.35734	-9.57821	ARS1620	11
GCATGTAAGCGATAGC-1	-6.60554	-10.055	ARS1620	14
GCCAAATAGTCTCGGC-1	-4.9421	-12.6519	DMSO	94
GCCAAATCACCATGTA-1	-6.00144	-9.13637	DMSO	11
GCGCAGTAGAGTTGGC-1	-3.87232	-11.2325	DMSO	25
GCGCAGTAGTACATGA-1	-3.69112	-11.0456	DMSO	25
GCGCGATTCGTAGATC-1	-6.11532	-9.2673	ARS1620	11
GCGGGTTAGCGCCTTG-1	-5.20508	-9.94117	DMSO	67
GCGGGTTTCCAGAAGG-1	-5.7668	-8.91218	ARS1620	11
GCTCCTAAGCGCTCCA-1	-4.60973	-9.74548	DMSO	67
GCTCTGTAGGACATTA-1	-5.82804	-9.85349	DMSO	93
GCTCTGTAGTGACATA-1	-6.7505	-11.2645	DMSO	14
GCTGCGAAGTGGCACA-1	-4.25348	-9.81339	DMSO	11
GCTGCGAGTATGGTTC-1	-3.81348	-10.7127	DMSO	25
GCTGCTTAGACTCGGA-1	-4.07228	-11.8875	DMSO	25
GCTGCTTAGTCCCACG-1	-4.97614	-10.6728	DMSO	58
GCTGGGTTCAAACCAC-1	-5.19375	-9.12513	DMSO	67
GCTTGAAAGTGTGAAT-1	-5.48254	-10.6517	ARS1620	67
GGAACTTAGATCACGG-1	-6.42723	-10.3942	DMSO	93
GGAATAAAGGACAGCT-1	-6.69807	-10.0697	DMSO	24
GGACAAGAGCCGATTT-1	-5.80432	-9.50276	ARS1620	11
GGACAGAGTTGCGTTA-1	-6.06781	-9.55745	DMSO	93
GGACAGATCACAACGT-1	-4.89163	-12.6951	DMSO	94
GGACATTCACGGTGTC-1	-3.74199	-10.9584	DMSO	25
GGACGTCGTCTGATTG-1	-6.21108	-10.2424	DMSO	24
GGAGCAAAGTCTCAAC-1	-3.70914	-10.7915	DMSO	25
GGATTACTCGTTACAG-1	-6.15431	-9.90895	DMSO	24
GGATTACTCTTGTATC-1	-5.04423	-9.95194	DMSO	67
GGCAATTAGATGTGGC-1	-4.98612	-9.97957	DMSO	67
GGCAATTCATCCCACT-1	-4.77703	-9.29351	DMSO	11
GGCAATTTCCTACAGA-1	-4.58631	-9.95888	DMSO	67
GGCCGATGTTCCAACA-1	-4.7362	-9.3229	DMSO	11
GGGAATGAGCTGATAA-1	-5.22875	-10.9758	DMSO	58
GGGACCTAGAAAGTGG-1	-6.84481	-10.5492	ARS1620	14
GGGACCTGTAAAGTCA-1	-6.68599	-12.4199	DMSO	29
GGGAGATAGCTTCGCG-1	-6.23614	-9.65852	DMSO	93
GGGAGATCATGTCTCC-1	-5.11689	-9.39474	DMSO	67
GGGAGATTCCTCCTAG-1	-5.26766	-11.9689	DMSO	29
GGGCACTAGAAACGCC-1	-3.85256	-11.1619	DMSO	25
GGGCACTAGCCGCCTA-1	-6.2872	-10.9389	DMSO	24
GGGCACTCACAGGCCT-1	-5.11221	-9.79383	DMSO	67
GGGCACTCACCTCGGA-1	-4.98122	-11.9347	DMSO	58
GGGCACTGTACATCCA-1	-5.15407	-12.6197	DMSO	94
GGGCATCAGAGGGATA-1	-5.17245	-10.3356	DMSO	67
GGGCATCCAAGTACCT-1	-3.73692	-11.8009	DMSO	25
GGGTCTGGTATATGAG-1	-4.28489	-11.0378	DMSO	25
GGGTTGCGTTGCCTCT-1	-4.21467	-9.94351	DMSO	97
GGGTTGCTCCACGTTC-1	-4.34777	-9.84225	DMSO	97
GGTATTGAGGTGCACA-1	-6.80954	-11.0377	ARS1620	14
GGTATTGCATTATCTC-1	-3.73977	-11.2045	DMSO	25
GGTATTGGTTTGTTGG-1	-6.22353	-12.2983	DMSO	29
GGTGCGTAGTGAACAT-1	-6.48925	-9.75121	DMSO	93
GGTGTTAAGGCGCTCT-1	-5.24908	-9.38263	DMSO	11
GTAACTGCAAATACAG-1	-4.86823	-10.9951	DMSO	58
GTACGTATCTCTTATG-1	-4.9921	-9.13541	ARS1620	11
GTACTTTAGACAGGCT-1	-6.1977	-10.1189	ARS1620	14
GTAGGCCCAAGGTTCT-1	-6.1546	-9.62392	ARS1620	24
GTAGGCCTCACAATGC-1	-6.05534	-9.53587	ARS1620	11
GTATCTTCAACGATGG-1	-5.66314	-11.2663	DMSO	29
GTCAAGTCAGGGATTG-1	-3.99877	-10.9193	DMSO	25
GTCACAAGTATAATGG-1	-4.26518	-10.7253	DMSO	25
GTCATTTAGACGCAAC-1	-5.69612	-9.18554	ARS1620	11
GTCATTTGTCTGGAGA-1	-4.46192	-8.92681	DMSO	11
GTCATTTGTTCGTCTC-1	-6.2158	-9.78834	DMSO	11
GTCGGGTAGTACACCT-1	-6.12791	-10.6764	ARS1620	24
GTCGTAAGTACCGGCT-1	-4.16556	-11.1487	DMSO	25
GTCGTAATCAGTTAGC-1	-5.76996	-11.3046	DMSO	24
GTCTCGTAGCCCGAAA-1	-5.30588	-10.8383	DMSO	58
GTCTCGTTCCATGCTC-1	-5.88578	-9.76817	DMSO	24
GTCTCGTTCGCCTGAG-1	-4.62895	-9.24814	ARS1620	11
GTCTTCGTCTGGCGTG-1	-5.77788	-10.5073	ARS1620	67
GTGAAGGGTAAATGTG-1	-5.10351	-10.7626	DMSO	58
GTGCAGCTCTGGAGCC-1	-6.34077	-9.97582	DMSO	24
GTGCATATCCGCGTTT-1	-4.87335	-10.0392	DMSO	67
GTGCATATCTGCAGTA-1	-5.57962	-9.05321	DMSO	11
GTGCGGTAGGTCGGAT-1	-5.28003	-12.687	DMSO	94
GTGCGGTTCCTGCTTG-1	-6.53705	-12.3815	DMSO	29
GTGCGGTTCGCCAGCA-1	-5.12263	-8.88985	ARS1620	11
GTGTGCGTCCAACCAA-1	-5.11875	-9.87538	ARS1620	67
GTGTGCGTCTGCTGCT-1	-4.28843	-9.77588	DMSO	11
GTGTTAGCAGCCTTTC-1	-7.13516	-11.1956	ARS1620	14
GTTAAGCAGAGTCGGT-1	-5.8951	-12.192	DMSO	29
GTTACAGAGGTAGCCA-1	-6.09553	-12.5904	DMSO	29
GTTCATTAGAGTGAGA-1	-6.66613	-11.6906	ARS1620	14
GTTCATTCAGACGCCT-1	-6.49905	-12.6205	ARS1620	29
GTTCATTTCTTCATGT-1	-3.75422	-10.8974	DMSO	25
GTTCGGGAGTAGGTGC-1	-5.82173	-9.23526	ARS1620	11
GTTTCTACAAATCCGT-1	-5.72708	-9.07265	DMSO	11
GTTTCTACACAGAGGT-1	-5.2302	-10.1463	DMSO	67
GTTTCTAGTAACGACG-1	-5.95823	-9.09823	DMSO	11
TAAACCGGTTCGCTAA-1	-5.72328	-12.3803	DMSO	29
TAAACCGTCTTGTCAT-1	-4.16489	-12.0392	DMSO	25
TAAGAGATCAGCTCGG-1	-6.6427	-10.0424	ARS1620	93
TAAGAGATCTCTGAGA-1	-3.99657	-11.5025	DMSO	25
TAAGCGTGTTGCCTCT-1	-5.80564	-9.04765	DMSO	11
TAAGTGCAGCTGAACG-1	-3.89124	-10.138	DMSO	97
TAAGTGCGTAACGCGA-1	-7.02551	-11.5878	DMSO	14
TAAGTGCGTACCGTTA-1	-4.78901	-10.1348	ARS1620	58
TACAGTGAGATGTGTA-1	-7.20355	-11.5114	ARS1620	14
TACCTATAGCTCTCGG-1	-4.87357	-10.8073	ARS1620	58
TACCTTATCAACACAC-1	-6.94387	-11.2365	ARS1620	14
TACGGGCAGCTGCGAA-1	-6.47185	-10.8448	DMSO	93
TACGGGCTCTCGCATC-1	-4.539	-8.95558	DMSO	11
TACGGTACAGACAGGT-1	-7.21276	-9.47252	ARS1620	95
TACGGTACATCGGTTA-1	-4.88437	-9.68045	DMSO	67
TACTCATGTAGCGATG-1	-7.18556	-11.4443	ARS1620	14
TACTTACAGGCAAAGA-1	-4.35484	-10.7197	DMSO	25
TACTTACCACGGTAAG-1	-6.75647	-10.4053	DMSO	14
TACTTACCATGAAGTA-1	-7.25201	-11.3879	ARS1620	14
TACTTACGTCGAGTTT-1	-4.94351	-12.6374	DMSO	94
TACTTGTAGAGGTAGA-1	-7.16207	-9.61252	ARS1620	95
TAGACCAAGGAGTACC-1	-5.02458	-12.8104	DMSO	94
TAGCCGGGTAGCTGCC-1	-6.07197	-11.9496	DMSO	29
TAGCCGGGTCTAGCCG-1	-7.02561	-10.9429	DMSO	14
TAGGCATCAAGCGAGT-1	-6.99592	-11.487	ARS1620	14
TAGGCATTCCAGAGGA-1	-5.7451	-9.00488	ARS1620	11
TAGGCATTCTGTCCGT-1	-5.16899	-11.2879	DMSO	58
TAGTGGTAGCGCCTCA-1	-4.89622	-10.9887	DMSO	58
TAGTGGTCACGGTGTC-1	-5.38958	-10.7934	DMSO	67
TAGTTGGGTTCCACGG-1	-6.14924	-10.0193	ARS1620	24
TATCAGGGTAAATGTG-1	-6.69704	-10.0822	DMSO	14
TATCAGGGTCCCGACA-1	-4.76916	-9.05507	ARS1620	11
TATTACCCAGTCAGAG-1	-6.8486	-11.56	DMSO	14
TATTACCTCTACCAGA-1	-3.66918	-10.8005	DMSO	25
TCAATCTAGTCCGGTC-1	-5.85289	-10.3282	DMSO	24
TCACAAGTCGGCCGAT-1	-5.91582	-11.1826	DMSO	29
TCACAAGTCTGGCGTG-1	-6.80651	-10.5483	DMSO	14
TCACGAAGTACAGACG-1	-6.2048	-12.7059	ARS1620	29
TCACGAATCCGAACGC-1	-4.83293	-8.90915	DMSO	11
TCACGAATCTTAGCCC-1	-4.698	-9.63435	DMSO	67
TCAGATGGTCGAGTTT-1	-5.50475	-9.42188	ARS1620	11
TCAGATGGTGACGGTA-1	-5.86072	-10.2914	ARS1620	67
TCAGCAACAGATTGCT-1	-6.96484	-11.3197	ARS1620	14
TCAGCAACATTTCAGG-1	-4.31879	-12.1931	DMSO	25
TCAGCAATCTCGATGA-1	-7.05392	-11.8271	DMSO	14
TCAGGATAGAAACGAG-1	-6.36701	-10.5966	ARS1620	14
TCAGGTACATGCTGGC-1	-6.42277	-12.6424	DMSO	29
TCATTTGCAGACTCGC-1	-4.57777	-9.52133	DMSO	11
TCCACACGTCATGCCG-1	-4.95756	-10.5661	DMSO	58
TCCCGATCATTGGGCC-1	-5.93088	-10.375	DMSO	24
TCCCGATGTATTAGCC-1	-7.07971	-11.0853	DMSO	14
TCGCGAGTCGGTCCGA-1	-6.10198	-9.97052	DMSO	24
TCGCGTTAGTTTGCGT-1	-6.40231	-10.9541	DMSO	24
TCGCGTTCAGGAATGC-1	-4.75793	-9.08265	DMSO	11
TCGGTAATCCGTAGGC-1	-7.38086	-11.4825	ARS1620	14
TCGTAGAAGTATCGAA-1	-5.45154	-10.2372	ARS1620	67
TCGTAGAGTACCGTTA-1	-6.9199	-12.1076	DMSO	29
TCTATTGGTTCGGGCT-1	-4.67543	-8.89025	DMSO	11
TCTGAGATCCGTCATC-1	-4.99694	-9.944	DMSO	67
TCTGGAAAGTACTTGC-1	-3.88412	-10.9951	DMSO	25
TCTTCGGAGCCAGTTT-1	-5.84892	-12.3659	DMSO	29
TCTTCGGTCAGCTGGC-1	-6.16611	-12.178	DMSO	29
TGAAAGAGTTCGCGAC-1	-4.90833	-12.7943	DMSO	94
TGACAACCAGGACCCT-1	-6.90214	-12.1877	DMSO	29
TGACAACGTTCGCTAA-1	-7.30282	-10.6337	DMSO	95
TGACGGCCATGGTAGG-1	-5.20165	-10.7229	DMSO	67
TGACGGCTCCACGTTC-1	-4.79695	-8.94804	DMSO	11
TGACTAGAGCTCTCGG-1	-6.70248	-12.279	DMSO	29
TGACTAGCATTGAGCT-1	-6.6021	-11.8014	DMSO	29
TGAGAGGAGGACTGGT-1	-4.58055	-8.79007	DMSO	11
TGAGGGACAGCCTTGG-1	-4.60363	-10.7528	DMSO	25
TGATTTCGTTACTGAC-1	-4.74655	-8.82528	DMSO	11
TGCACCTAGGGTGTGT-1	-5.74564	-9.47982	DMSO	11
TGCCAAAAGGGTGTGT-1	-6.33527	-10.0758	DMSO	93
TGCCCTACAAAGGTGC-1	-6.61319	-10.7855	DMSO	93
TGCCCTAGTCGCATCG-1	-6.76356	-10.7177	DMSO	14
TGCCCTATCAGAAATG-1	-5.83207	-10.3083	DMSO	24
TGCGCAGGTATTACCG-1	-6.14226	-9.55529	DMSO	11
TGCGGGTAGCAGGTCA-1	-6.17665	-10.6406	DMSO	24
TGCGGGTTCCACGTGG-1	-5.05125	-10.3783	DMSO	58
TGCGTGGAGGTCGGAT-1	-3.8815	-10.0096	DMSO	97
TGCGTGGCAGTTTACG-1	-4.72276	-9.86672	DMSO	67
TGCGTGGGTACCGTTA-1	-6.74041	-10.4925	ARS1620	14
TGCGTGGGTGAGCGAT-1	-5.4751	-9.58108	ARS1620	11
TGCTACCGTACTTCTT-1	-6.8141	-11.2788	DMSO	14
TGCTACCTCTAACGGT-1	-6.63913	-10.3506	ARS1620	24
TGCTACCTCTGGCGAC-1	-4.1936	-11.1468	DMSO	25
TGCTGCTTCTAACGGT-1	-6.61706	-10.2005	DMSO	14
TGGCCAGAGCCACGTC-1	-5.38751	-10.2288	ARS1620	67
TGGCCAGCACCGATAT-1	-5.23337	-12.3387	DMSO	94
TGGCGCATCTGACCTC-1	-7.25997	-9.91394	DMSO	95
TGGCTGGCACTGTCGG-1	-5.22973	-8.77313	ARS1620	11
TGGTTAGCATGTCCTC-1	-7.15633	-10.8366	ARS1620	14
TGGTTAGTCCGTTGCT-1	-5.95169	-9.2284	ARS1620	11
TGGTTAGTCTGCCAGG-1	-5.0696	-9.74862	DMSO	11
TGGTTCCTCACGGTTA-1	-5.97787	-10.769	DMSO	24
TGTCCCAAGGATGGAA-1	-5.27959	-9.22892	ARS1620	67
TGTGGTAAGGTGCTTT-1	-4.03534	-12.2316	DMSO	25
TGTTCCGGTGCCTGTG-1	-5.60086	-9.28358	ARS1620	11
TTAACTCAGGCCATAG-1	-5.16122	-12.6603	DMSO	94
TTAACTCTCATCGGAT-1	-6.44732	-9.96044	ARS1620	24
TTAGGCACAATGGACG-1	-4.54504	-11.0779	DMSO	25
TTAGTTCGTCTGGAGA-1	-4.53569	-11.2057	DMSO	25
TTATGCTAGAAGCCCA-1	-4.88276	-8.83398	DMSO	11
TTCCCAGGTAAACGCG-1	-4.87656	-9.73496	DMSO	67
TTCCCAGGTGGTTTCA-1	-5.5575	-8.93176	DMSO	11
TTCGAAGAGCGATCCC-1	-6.38104	-11.9961	DMSO	29
TTCGGTCCACCAGCAC-1	-5.34936	-12.2347	DMSO	29
TTCTACACACATTTCT-1	-4.93819	-9.92872	DMSO	67
TTCTACATCGCGCCAA-1	-4.93642	-11.2288	DMSO	58
TTCTCAATCACTTATC-1	-5.23472	-9.17803	ARS1620	11
TTCTCCTGTCCCTTGT-1	-4.56193	-9.68515	DMSO	11
TTCTTAGAGGTGCAAC-1	-6.82307	-10.9535	ARS1620	14
TTGCGTCGTACCGCTG-1	-4.54714	-11.9326	DMSO	25
TTGCGTCGTATAAACG-1	-6.74091	-10.3175	ARS1620	24
TTGGAACCAGTCCTTC-1	-5.43956	-8.98924	ARS1620	11
TTGGAACTCTTATCTG-1	-5.41212	-9.0512	ARS1620	11
TTGGCAAAGACAGACC-1	-4.73539	-12.3902	DMSO	94
TTGGCAACACAGACTT-1	-6.7488	-10.1685	ARS1620	14
TTGTAGGAGCCTATGT-1	-5.65598	-10.8238	DMSO	67
TTGTAGGCAAGTAGTA-1	-5.98384	-8.9106	ARS1620	11
TTGTAGGGTCCAGTAT-1	-6.73792	-10.5728	ARS1620	14
TTGTAGGTCCATGAAC-1	-6.93782	-10.2764	ARS1620	93
TTTACTGCACCCATGG-1	-6.98806	-10.7674	DMSO	14
TTTATGCCAATCGAAA-1	-3.74503	-10.3673	DMSO	97
TTTCCTCAGATGTTAG-1	-5.35346	-9.25332	ARS1620	67
TTTCCTCGTGATAAGT-1	-5.28879	-10.7949	DMSO	58
TTTGGTTGTGGTTTCA-1	-6.00212	-10.7283	DMSO	24
TTTGTCAAGTGTCCCG-1	-6.45261	-9.74151	DMSO	14

## Sheet: Ext. Fig. 1e,f,g,k
ExtFig1e				ExtFig1f				ExtFig1g					ExtFig1k
sample	log_count_rep1	log_count_rep2			DMSO	empirical_growth		cell_type	ARS1620	DMSO	VEM		cell_type	treat	norm_count
A375-ARS1620	9.49586	9.5157		A375	7.28139	0.919827		A375	1	0.999312	0.0797799		A375	VEM	0.079835
A549-ARS1620	6.58496	6.83289		A549	5.14749	0.679537		A549	1	0.819048	0.866667		A549	VEM	1.05814
H23-ARS1620	4.9542	4.45943		H23	4.06044	0.379453		H23	0.688312	0.753247	1		H23	VEM	1.32759
H358-ARS1620	5.32193	5.55459		H358	4.69135	0.612155		H358	0.763158	0.95614	1		H358	VEM	1.04587
H1299-ARS1620	7.88874	7.92481		H1299	6.04973	0.625502		H1299	1	0.883333	0.979167		H1299	VEM	1.10849
H1975-ARS1620	8.54689	8.56986		H1975	6.46614	0.738561		H1975	0.97542	0.831824	1		H1975	VEM	1.20218
HTT144-ARS1620	3.16993	4.16993		HTT144	2.63906	0.52224		HTT144	1	0.518519	0.111111		HTT144	VEM	0.214286
MeWo-ARS1620	5.64386	6.04439		MeWo	4.35671	0.495434		MeWo	0.95082	0.639344	1		MeWo	VEM	1.5641
MiaPaca2-ARS1620	6.22882	6.47573		MiaPaca2	6.03787	0.602203		MiaPaca2	0.391408	1	0.875895		MiaPaca2	VEM	0.875895
SKMEL2-ARS1620	3.90689	3.80735		SKMEL2	3.04452	0.20849		SKMEL2	0.828571	0.6	1		SKMEL2	VEM	1.66667
SKMEL28-ARS1620	3.45943	4.45943		SKMEL28	3.21888	0.272413		SKMEL28	1	0.757576	0.393939		SKMEL28	VEM	0.52
A375-DMSO	9.61471	9.38586											A375	ARS1620	1.00069
A549-DMSO	6.45943	6.39232											A549	ARS1620	1.22093
H23-DMSO	4.90689	4.80735											H23	ARS1620	0.913793
H358-DMSO	5.85798	5.67243											H358	ARS1620	0.798165
H1299-DMSO	7.92481	7.49985											H1299	ARS1620	1.13207
H1975-DMSO	8.56605	8.04439											H1975	ARS1620	1.17263
HTT144-DMSO	3.16993	2.32193											HTT144	ARS1620	1.92857
MeWo-DMSO	5.04439	5.49185											MeWo	ARS1620	1.48718
MiaPaca2-DMSO	7.83289	7.57743											MiaPaca2	ARS1620	0.391408
SKMEL2-DMSO	3.80735	2.80735											SKMEL2	ARS1620	1.38095
SKMEL28-DMSO	3.16993	4											SKMEL28	ARS1620	1.32
A375-VEM	5.80735	5.90689
A549-VEM	6.83289	6.08746
H23-VEM	5.16993	5.35755
H358-VEM	5.88264	5.78136
H1299-VEM	7.79442	7.9542
H1975-VEM	8.69	8.49185
HTT144-VEM	0	1
MeWo-VEM	5.80735	6.04439
MiaPaca2-VEM	7.35755	7.66534
SKMEL2-VEM	4	4.24793
SKMEL28-VEM	2.32193	3

## Sheet: Ext. Fig. 1h
index	UMAP1	UMAP2	treatment	cell_line
AAACCCAAGACAGTCG-1-0	0.847855	-0.337887	C4	SK-LU-1
AAACCCAAGGAAGTAG-1-0	-12.9232	-3.2227	C4	H1373
AAACCCACAGCAGTTT-1-0	-5.63333	-2.64572	C2	H441
AAACGAAAGCAGCACA-1-0	-6.63436	13.6528	C0	H358
AAACGAAAGCCGATCC-1-0	-5.57919	12.0571	C2	H358
AAACGAAAGGAGCAAA-1-0	-3.53578	-9.38668	C2	Calu-1
AAACGAAAGGGTTTCT-1-0	-9.64778	4.81241	C1	H1792
AAACGAAAGGTAGACC-1-0	-2.48107	-7.98935	C0	Calu-1
AAACGAACAACTAGAA-1-0	1.92777	-2.25566	C1	SK-LU-1
AAACGAAGTCCTACAA-1-0	-7.3298	12.0396	C0	H358
AAACGAATCCTTCACG-1-0	-0.708967	-9.61443	C2	Calu-1
AAACGCTAGACTAAGT-1-0	2.37155	-7.05019	C1	SK-LU-1
AAACGCTCACAGTGTT-1-0	-6.01792	11.4581	C0	H358
AAACGCTCACATTGTG-1-0	-4.75077	-12.1842	C4	Calu-1
AAACGCTCATAGTCAC-1-0	-8.07153	5.5041	C2	H1792
AAACGCTGTCTTTCAT-1-0	8.04001	0.469716	C1	SW1573
AAACGCTGTGATTGGG-1-0	-5.62633	-8.687	C2	Calu-1
AAACGCTGTGCGTTTA-1-0	-4.64742	-12.7469	C1	Calu-1
AAACGCTGTTGTTTGG-1-0	9.55725	2.63715	C4	SW1573
AAACGCTTCAGATTGC-1-0	-2.42858	-7.81911	C2	Calu-1
AAACGCTTCGACATTG-1-0	-3.17017	6.45102	C4	H2030
AAAGAACAGAAGCGGG-1-0	-4.69632	-11.9415	C2	Calu-1
AAAGAACAGGAGTATT-1-0	-1.18065	-10.8783	C2	Calu-1
AAAGAACAGTTACGTC-1-0	-7.63887	11.9927	C1	H358
AAAGAACAGTTAGTAG-1-0	-0.426664	7.12143	C4	H2030
AAAGAACCAGAAGTGC-1-0	11.4817	1.11757	C1	SW1573
AAAGAACCATAACAGA-1-0	6.65723	2.20275	C2	SW1573
AAAGAACGTATGCTTG-1-0	8.74824	2.11455	C2	SW1573
AAAGAACTCCAGCCTT-1-0	-12.2181	0.215209	C1	H1373
AAAGAACTCTGAGAGG-1-0	-5.53016	-9.07758	C1	Calu-1
AAAGAACTCTTGGAAC-1-0	-5.59876	-11.9849	C2	Calu-1
AAAGGATAGAAACACT-1-0	-8.23309	-1.39267	C0	H441
AAAGGATAGATTGACA-1-0	2.77838	-6.29216	C2	SK-LU-1
AAAGGATAGCGACATG-1-0	-4.99137	-9.36955	C1	Calu-1
AAAGGATAGTACAACA-1-0	6.71666	3.84789	C2	SW1573
AAAGGATGTACAAACA-1-0	-3.03281	-11.6229	C2	Calu-1
AAAGGATGTACCCACG-1-0	9.83017	5.36449	C2	SW1573
AAAGGATGTTGGGTTT-1-0	-5.36917	-2.3538	C2	H441
AAAGGATGTTTAAGGA-1-0	-4.09608	0.4798	C4	H441
AAAGGATTCGTGTCAA-1-0	-5.66713	13.3834	C4	H358
AAAGGGCAGCGTATGG-1-0	-1.01406	-9.82461	C4	Calu-1
AAAGGGCAGGAGAGTA-1-0	-1.9184	-9.42961	C1	Calu-1
AAAGGGCCAAGCGGAT-1-0	-7.22872	-2.27911	C2	H441
AAAGGGCCACACCTTC-1-0	-0.11791	2.34406	C4	SW1573
AAAGGGCCACCAGACC-1-0	-3.75589	12.8006	C0	H358
AAAGGGCCACGTATAC-1-0	-7.14142	11.3431	C1	H358
AAAGGGCGTGTTTGCA-1-0	-3.70435	-7.72715	C4	Calu-1
AAAGGGCTCTTCCACG-1-0	-7.39663	11.9536	C2	H358
AAAGGTAAGGAACGCT-1-0	-2.67194	7.27723	C2	H2030
AAAGGTACATAGACTC-1-0	-2.71504	-1.86526	C2	H1373
AAAGGTAGTCGAATGG-1-0	2.98682	-7.28638	C4	SK-LU-1
AAAGGTAGTGGGTATG-1-0	2.31965	11.6555	C0	NCI-H23
AAAGGTATCATTTGTC-1-0	-10.2796	5.56947	C2	H1792
AAAGGTATCCACAAGT-1-0	-2.57462	-2.4076	C2	Calu-1
AAAGGTATCGCGCTGA-1-0	-2.13237	-7.77086	C1	Calu-1
AAAGTCCAGGGATCAC-1-0	-2.24023	-3.60258	C2	Calu-1
AAAGTCCCAAGAGCTG-1-0	0.811814	-1.47166	C0	SK-LU-1
AAAGTCCCAGCTGTGC-1-0	-7.67898	4.44536	C2	H1792
AAAGTCCGTCTTACAG-1-0	3.61096	7.74002	C2	H2122
AAAGTCCGTGGTCTGC-1-0	-4.79203	-9.75795	C0	Calu-1
AAAGTCCTCCTCTTTC-1-0	-1.07209	-0.277672	C1	NCI-H23
AAAGTGAAGAGATCGC-1-0	-8.0871	10.798	C0	H358
AAAGTGACAATCGCCG-1-0	-4.42767	-12.2318	C0	Calu-1
AAAGTGACAGCTTTCC-1-0	-7.25193	12.2595	C4	H358
AAAGTGAGTAGTATAG-1-0	-7.61941	10.8161	C0	H358
AAAGTGATCGAACGCC-1-0	9.88749	0.432816	C0	SW1573
AAAGTGATCTGCGGGT-1-0	-7.21682	11.5112	C4	H358
AAATGGACATCTTTCA-1-0	-7.083	4.84112	C1	H1792
AAATGGAGTGTTAAAG-1-0	-5.48801	-8.50753	C4	Calu-1
AAATGGATCGCTTGAA-1-0	8.13796	1.74726	C2	SW1573
AACAAAGAGACTCCGC-1-0	-9.54204	4.22006	C1	H1792
AACAAAGAGCATAGGC-1-0	10.7526	2.07122	C2	SW1573
AACAAAGAGCCACCGT-1-0	9.05311	1.16879	C0	SW1573
AACAAAGAGGAAAGAC-1-0	-14.7335	-0.537061	C4	H1373
AACAAAGTCGGCACTG-1-0	3.75757	-6.08391	C2	SK-LU-1
AACAAAGTCTGCTGAA-1-0	-5.36805	-11.2262	C1	Calu-1
AACAAAGTCTTACCAT-1-0	-5.9418	11.5218	C1	H358
AACAAAGTCTTCACGC-1-0	9.10044	-0.0297975	C0	SW1573
AACAACCAGACGAGCT-1-0	9.6694	5.66845	C0	SW1573
AACAACCAGCAGCCCT-1-0	-4.69093	-10.0912	C1	Calu-1
AACAACCAGCAGGCAT-1-0	-3.2039	7.55193	C2	H2030
AACAACCCATGACGGA-1-0	1.90706	-5.80104	C4	SK-LU-1
AACAACCGTCTGTGCG-1-0	-8.27017	10.6437	C0	H358
AACAACCTCCCTCGAT-1-0	6.51037	2.69613	C0	SW1573
AACAAGAAGCCTTCTC-1-0	-7.51749	10.1467	C1	H358
AACAAGAAGCGGGTAT-1-0	-3.74746	-7.49094	C2	Calu-1
AACAAGACACGGATCC-1-0	4.84267	-3.05661	C0	SK-LU-1
AACAAGAGTCCGGTCA-1-0	-2.64479	-10.2073	C4	Calu-1
AACAAGAGTGAGTGAC-1-0	-0.664185	1.06671	C4	H1792
AACACACAGAACGCGT-1-0	3.70046	-5.66916	C2	SK-LU-1
AACACACCAGACTGCC-1-0	-5.63808	1.39141	C2	H441
AACACACCAGGCAATG-1-0	-5.80955	11.853	C1	H358
AACACACCATTGCCTC-1-0	-5.66339	-0.920256	C2	H441
AACACACGTTTCTTAC-1-0	-8.30187	4.16089	C0	H1792
AACACACTCCTGTAAG-1-0	5.56642	3.20281	C0	SW1573
AACACACTCTTACACT-1-0	-5.82099	-1.41305	C4	H441
AACAGGGAGACGAAGA-1-0	-0.615927	7.56213	C2	H2030
AACAGGGCAAATGATG-1-0	8.94857	0.932448	C2	SW1573
AACAGGGCACAAGCAG-1-0	13.0062	3.31607	C0	SW1573
AACAGGGCACTCTGCT-1-0	-4.91265	-9.53388	C1	Calu-1
AACAGGGCAGCTACAT-1-0	-3.75182	12.1583	C1	H358
AACAGGGCATGCGTGC-1-0	-7.76731	-2.51316	C1	H441
AACAGGGGTATCCTTT-1-0	3.64464	-4.29857	C1	SK-LU-1
AACAGGGGTGGATCGA-1-0	12.3796	2.03215	C0	SW1573
AACAGGGTCTGCTGAA-1-0	8.46777	3.21818	C2	SW1573
AACAGGGTCTTTACAC-1-0	-9.53568	3.96199	C1	H1792
AACCAACAGAACTCCT-1-0	-5.72285	-1.89175	C1	H441
AACCAACCAAGTATAG-1-0	-0.191764	3.29579	C1	SW1573
AACCAACGTACACGTT-1-0	10.0315	1.25869	C1	SW1573
AACCAACGTACTAACC-1-0	-3.39273	11.8867	C0	H358
AACCAACGTGCACATT-1-0	-6.31632	5.08084	C2	H1792
AACCAACTCCTCACTG-1-0	-5.24427	0.243384	C4	H441
AACCAACTCCTGGGTG-1-0	2.71649	-5.65246	C4	SK-LU-1
AACCAACTCGCTACGG-1-0	5.69041	3.62572	C0	SW1573
AACCACAAGAAAGTCT-1-0	-7.78352	-1.7017	C1	H441
AACCACAAGTCACTGT-1-0	-10.1301	5.81975	C2	H1792
AACCACAAGTTGCGAG-1-0	7.58766	0.956451	C1	SW1573
AACCACACACCTCTAC-1-0	4.23773	2.66748	C0	SW1573
AACCACACACGACGCT-1-0	7.12741	4.66146	C1	SW1573
AACCACACATGTTTGG-1-0	0.390609	-1.93166	C4	SK-LU-1
AACCACAGTTCGGACC-1-0	-5.64405	12.6887	C1	H358
AACCACAGTTGAATCC-1-0	-1.92668	-10.2729	C4	Calu-1
AACCACATCTTGGTCC-1-0	6.39986	3.79373	C0	SW1573
AACCATGAGCACTCTA-1-0	-4.00189	-11.9474	C1	Calu-1
AACCATGAGTGAGTGC-1-0	11.3879	1.96126	C1	SW1573
AACCATGAGTGGTGGT-1-0	-6.09965	-11.5071	C4	Calu-1
AACCATGCACGTCGTG-1-0	-2.20914	11.4498	C4	H358
AACCATGCAGTAGGAC-1-0	-8.08489	5.45693	C2	H1792
AACCATGGTGCATACT-1-0	7.52211	-2.92249	C4	SW1573
AACCCAACACACACTA-1-0	-5.87016	-2.4973	C2	H441
AACCCAACACTATCCC-1-0	-7.88237	-1.55946	C0	H441
AACCCAACAGAACCGA-1-0	7.95763	1.80598	C0	SW1573
AACCCAACATCGAAGG-1-0	-13.6106	-2.36451	C2	H1373
AACCCAAGTCTTGCTC-1-0	-2.57017	6.53762	C2	H2030
AACCTGAAGAACTCCT-1-0	-1.88854	-9.38604	C0	Calu-1
AACCTGACAAATGCGG-1-0	2.9674	-4.85393	C2	SK-LU-1
AACCTGACACATACGT-1-0	-4.06537	-11.9962	C0	Calu-1
AACCTGAGTGCTGTCG-1-0	9.67275	1.46438	C2	SW1573
AACCTTTTCCAACCAA-1-0	-10.2806	5.55178	C2	H1792
AACGAAAAGACTAAGT-1-0	-13.5659	-0.48606	C2	H1373
AACGAAAAGCACACCC-1-0	-4.62347	-9.41551	C0	Calu-1
AACGAAAAGCGCAATG-1-0	-5.83479	-1.7043	C2	H441
AACGAAACACTATCGA-1-0	2.7589	-7.57514	C1	SK-LU-1
AACGAAAGTAGCTAAA-1-0	-5.81642	-9.75412	C2	Calu-1
AACGAAATCGTTCTCG-1-0	-2.11208	-8.50896	C2	Calu-1
AACGAAATCTCGTCGT-1-0	-9.03614	3.92913	C2	H1792
AACGAAATCTTAGCAG-1-0	10.2229	0.0897329	C0	SW1573
AACGGGAAGACATATG-1-0	-9.98788	4.31305	C1	H1792
AACGGGAAGCCTCCAG-1-0	-6.75259	-2.17695	C0	H441
AACGGGAAGTATAGAC-1-0	8.80671	0.0820736	C0	SW1573
AACGGGACAGCAGATG-1-0	-6.49142	-12.1196	C2	Calu-1
AACGTCAAGATTAGAC-1-0	-5.77212	-8.85368	C2	Calu-1
AACGTCACACGGATCC-1-0	-7.28886	11.0951	C1	H358
AACGTCACACTTCTCG-1-0	-5.99425	1.13774	C4	H441
AACGTCACATAGTCGT-1-0	-5.27386	13.7032	C2	H358
AACGTCAGTCCACTCT-1-0	-3.06627	-1.5628	C4	H1373
AACGTCAGTCGAGCAA-1-0	7.80323	3.15167	C2	SW1573
AACGTCAGTCGTGTTA-1-0	-3.18333	-7.47799	C1	Calu-1
AACGTCAGTCTACGTA-1-0	-5.92938	13.8905	C1	H358
AACGTCATCAGCACCG-1-0	-6.7159	12.0658	C1	H358
AACGTCATCTCTGACC-1-0	10.7712	0.00858281	C0	SW1573
AACTTCTAGAATAGTC-1-0	10.8093	1.69749	C2	SW1573
AACTTCTAGAGCAGCT-1-0	3.51752	-5.9181	C1	SK-LU-1
AACTTCTAGCCTGCCA-1-0	-2.93278	-0.828083	C4	H441
AACTTCTAGGCTGAAC-1-0	-3.08223	6.59682	C2	H2030
AACTTCTAGTGCACTT-1-0	-4.80463	11.9817	C1	H358
AACTTCTGTGCTCTCT-1-0	-4.82539	0.300289	C4	H441
AACTTCTTCACAAGAA-1-0	-5.06371	12.6997	C0	H358
AACTTCTTCCAGTTCC-1-0	12.1912	3.69416	C2	SW1573
AACTTCTTCGCTAGCG-1-0	7.93971	0.818768	C0	SW1573
AAGAACAAGGCCATAG-1-0	1.93253	-4.86162	C0	SK-LU-1
AAGAACAAGTTCCAGT-1-0	-10.4528	5.48046	C2	H1792
AAGAACACAAGTGACG-1-0	-2.47898	-3.54243	C0	Calu-1
AAGAACACATTGTACG-1-0	12.2093	2.10974	C1	SW1573
AAGAACAGTTAAAGTG-1-0	-7.93546	10.5012	C4	H358
AAGAACATCATCCTGC-1-0	10.1332	5.06181	C0	SW1573
AAGAACATCCGTCCTA-1-0	-0.470261	1.79183	C1	SW1573
AAGAACATCTATACGG-1-0	-2.57711	11.5088	C4	H358
AAGAACATCTCTTAAC-1-0	-10.1824	5.12676	C1	H1792
AAGACAAAGTCTGGTT-1-0	9.96854	2.63205	C1	SW1573
AAGACAACAAGCGAAC-1-0	-3.37699	-10.0108	C0	Calu-1
AAGACAAGTCACTCGG-1-0	-3.4508	-12.2228	C4	Calu-1
AAGACAAGTGAGTAGC-1-0	-3.3075	-1.5689	C4	H441
AAGACAATCCATCAGA-1-0	11.2986	1.46	C2	SW1573
AAGACAATCTAGCAAC-1-0	-13.1143	-0.0549082	C0	H1373
AAGACTCAGATACGAT-1-0	-4.06106	-7.73078	C2	Calu-1
AAGACTCGTTCCCAAA-1-0	5.27936	0.417969	C2	SW1573
AAGACTCTCGCTTACC-1-0	-6.32034	13.4482	C2	H358
AAGATAGCAAGGACAC-1-0	12.1617	2.31571	C0	SW1573
AAGATAGCACTGAATC-1-0	-1.46367	-2.07466	C4	SW1573
AAGATAGCATTCATCT-1-0	-7.21067	4.82196	C1	H1792
AAGATAGTCAAGTGTC-1-0	3.14676	-6.3767	C1	SK-LU-1
AAGATAGTCGAGTTGT-1-0	7.81035	2.79049	C2	SW1573
AAGATAGTCGCAATGT-1-0	-8.10188	10.2816	C4	H358
AAGCATCAGACTTCCA-1-0	-13.7454	-0.164339	C1	H1373
AAGCATCCACGATTCA-1-0	-3.58098	-1.45871	C2	H441
AAGCATCCACTTCCTG-1-0	-4.84287	-12.54	C1	Calu-1
AAGCATCCATATCTCT-1-0	-3.6079	-9.75041	C2	Calu-1
AAGCATCCATTCACCC-1-0	-2.35407	-7.91061	C1	Calu-1
AAGCATCCATTCTTCA-1-0	-5.88979	-1.29428	C1	H441
AAGCATCTCCACACAA-1-0	11.6046	2.31634	C2	SW1573
AAGCATCTCTACCACC-1-0	6.73283	4.76482	C2	SW1573
AAGCCATAGCAGCGAT-1-0	-9.66678	6.11036	C1	H1792
AAGCCATCAAATACGA-1-0	-6.59135	4.12988	C2	H1792
AAGCCATCAGAGGGTT-1-0	4.58565	-5.26362	C4	SK-LU-1
AAGCCATGTACAACGG-1-0	-4.23594	-11.1357	C1	Calu-1
AAGCCATGTCTACAAC-1-0	-5.80233	1.24456	C0	H441
AAGCCATGTGCCTAAT-1-0	-1.68622	-11.3525	C4	Calu-1
AAGCCATTCTAGAGCT-1-0	-4.0641	-12.6112	C1	Calu-1
AAGCCATTCTTTGCAT-1-0	0.42901	-0.149673	C1	SK-LU-1
AAGCGAGCACAGTGTT-1-0	-4.35137	13.5701	C4	H358
AAGCGAGTCCATTTCA-1-0	9.49778	5.70976	C1	SW1573
AAGCGAGTCGCTTGAA-1-0	-8.03254	4.90916	C4	H1792
AAGCGTTAGGTCATAA-1-0	4.01483	-5.58366	C0	SK-LU-1
AAGCGTTAGGTGATAT-1-0	-7.88038	-1.78156	C1	H441
AAGCGTTGTTCGAACT-1-0	-2.35883	11.4615	C4	H358
AAGCGTTGTTTAGACC-1-0	12.0651	4.06118	C2	SW1573
AAGCGTTTCCACGAAT-1-0	6.90638	4.35432	C0	SW1573
AAGCGTTTCTCACGAA-1-0	-0.0454021	3.07199	C4	SW1573
AAGGAATAGAACGTGC-1-0	-4.57759	-11.2617	C2	Calu-1
AAGGAATAGAAGCTGC-1-0	10.8294	0.494532	C0	SW1573
AAGGAATAGCGTCAGA-1-0	-3.52884	-12.3891	C0	Calu-1
AAGGAATCAAACTCTG-1-0	0.080914	3.81069	C0	SW1573
AAGGAATCAGCGCGTT-1-0	2.01079	-6.13011	C1	SK-LU-1
AAGGAATCATTGTCGA-1-0	-6.26161	4.30999	C2	H1792
AAGGAATGTAAGATCA-1-0	-12.5687	-1.23133	C4	H1373
AAGGAATGTCCACAGC-1-0	-3.75632	-8.27712	C0	Calu-1
AAGGAATGTGAGTAAT-1-0	0.41449	3.94695	C4	SW1573
AAGGAATTCACTACTT-1-0	-7.21842	3.28999	C4	H1792
AAGGAATTCCGATGTA-1-0	-8.78652	5.58222	C4	H1792
AAGGTAACAGAGTTGG-1-0	-8.62198	4.3631	C1	H1792
AAGGTAATCAAAGACA-1-0	-1.39067	6.57269	C0	H2030
AAGGTAATCTGACGCG-1-0	-3.68511	12.5706	C0	H358
AAGGTAATCTGTGCAA-1-0	-1.94297	-11.7244	C0	Calu-1
AAGTACCAGACTCATC-1-0	-2.81983	6.63539	C2	H2030
AAGTACCAGAGTGTTA-1-0	-6.9069	3.87217	C4	H1792
AAGTACCAGGCCACCT-1-0	-8.92661	-2.70236	C1	H441
AAGTACCCAGCATGCC-1-0	11.1681	1.75877	C2	SW1573
AAGTACCCAGCTTTCC-1-0	-5.80805	1.53239	C4	H441
AAGTACCCATGCAGGA-1-0	-5.99837	12.1123	C4	H358
AAGTACCGTGCTAGCC-1-0	-8.14275	4.8744	C1	H1792
AAGTACCGTGTATACC-1-0	-5.95049	1.49252	C4	H441
AAGTACCGTTCCTTGC-1-0	10.3326	1.01311	C2	SW1573
AAGTACCTCATGCTAG-1-0	3.5327	2.174	C0	SW1573
AAGTCGTAGAAGTCAT-1-0	-7.57325	9.8062	C2	H358
AAGTCGTAGCTTAAGA-1-0	0.741966	11.7427	C2	NCI-H23
AAGTCGTCAACCGGAA-1-0	6.11347	3.3853	C0	SW1573
AAGTCGTCACTTCTCG-1-0	-3.71663	-10.2236	C4	Calu-1
AAGTCGTGTGATTCTG-1-0	-5.10393	14.0735	C4	H358
AAGTCGTTCAATCAGC-1-0	-2.62373	6.13806	C0	H2030
AAGTCGTTCCGTCCTA-1-0	9.8823	5.28659	C2	SW1573
AAGTCGTTCTAGTCAG-1-0	-2.29888	-10.9153	C4	Calu-1
AAGTGAAAGAAACTAC-1-0	4.76102	2.25922	C2	SW1573
AAGTGAAAGGGAGGCA-1-0	-3.81189	11.8463	C2	H358
AAGTGAACAACCAATC-1-0	4.423	3.68257	C2	SW1573
AAGTGAACAGGTCTCG-1-0	4.73028	2.13066	C4	SW1573
AAGTGAATCTCCTACG-1-0	2.87845	-5.67318	C1	SK-LU-1
AAGTTCGGTACTCAAC-1-0	0.729556	9.20274	C0	H2122
AAGTTCGGTCTACAGT-1-0	7.31193	2.14643	C0	SW1573
AAGTTCGGTTGTTGCA-1-0	-10.0021	4.34319	C1	H1792
AAGTTCGTCCTACCGT-1-0	4.46331	-2.67585	C2	SK-LU-1
AATAGAGAGCCTGAGA-1-0	-2.39669	-9.01835	C1	Calu-1
AATAGAGCAAATGGTA-1-0	-6.20703	4.66159	C0	H1792
AATAGAGCAAGTCGTT-1-0	-4.20647	-8.91335	C0	Calu-1
AATAGAGCAGCTTCCT-1-0	7.71526	5.33001	C2	SW1573
AATAGAGGTGCGGCTT-1-0	-4.63301	-7.57053	C1	Calu-1
AATCACGAGAGAGCGG-1-0	3.6386	-5.91512	C2	SK-LU-1
AATCACGAGCTCAGAG-1-0	-9.28481	4.71206	C4	H1792
AATCACGCAATACCTG-1-0	3.75649	-4.816	C0	SK-LU-1
AATCACGCACCTGCGA-1-0	-10.0666	5.85006	C1	H1792
AATCACGCAGGATGAC-1-0	-7.84691	10.8126	C2	H358
AATCACGTCAAGAGTA-1-0	-1.4509	-1.62179	C1	SK-LU-1
AATCGACCACTACGGC-1-0	3.54464	-5.42518	C2	SK-LU-1
AATCGACGTCCGTACG-1-0	-5.76058	-2.29918	C0	H441
AATCGACGTCGGCTAC-1-0	11.3017	1.14353	C1	SW1573
AATCGACGTGATGTAA-1-0	4.89053	-4.87325	C4	SK-LU-1
AATCGACGTGGTATGG-1-0	2.50528	-6.09505	C4	SK-LU-1
AATCGACTCAGACCCG-1-0	2.27071	-4.66349	C1	SK-LU-1
AATCGACTCATTTGCT-1-0	-4.23224	-11.7512	C0	Calu-1
AATCGACTCCGGGACT-1-0	0.471033	-2.11999	C4	SK-LU-1
AATCGACTCGTTATCT-1-0	-2.67037	11.5963	C4	H358
AATCGTGAGACGGTCA-1-0	-12.3388	0.0164839	C0	H1373
AATCGTGAGAGAGCCT-1-0	-4.27247	-8.4566	C4	Calu-1
AATCGTGAGCAAGCCA-1-0	10.0083	0.489575	C2	SW1573
AATCGTGCAGCGTTGC-1-0	-7.4354	-1.65545	C2	H441
AATCGTGCAGCTGCCA-1-0	-8.15954	3.84132	C0	H1792
AATCGTGCAGTCGGAA-1-0	3.27366	-6.73419	C4	SK-LU-1
AATCGTGCATTATGCG-1-0	-1.74101	-11.0239	C0	Calu-1
AATGAAGAGCAATTCC-1-0	-12.4831	-2.78088	C2	H1373
AATGAAGCACAGTGAG-1-0	-7.1927	11.4252	C0	H358
AATGAAGCACTTCATT-1-0	-4.91069	-12.5076	C0	Calu-1
AATGAAGGTACTGCGC-1-0	-14.9927	-0.315091	C4	H1373
AATGAAGGTCCCTCAT-1-0	-5.6861	1.72967	C2	H441
AATGAAGGTTTGCAGT-1-0	-1.50467	-1.56648	C1	H441
AATGACCAGCACCAGA-1-0	-2.04002	-11.9068	C0	Calu-1
AATGACCCAGAGGACT-1-0	-4.63145	-7.4903	C4	Calu-1
AATGACCCATGCCGGT-1-0	-4.97578	13.3922	C2	H358
AATGACCGTACAGTAA-1-0	3.52823	-7.02558	C1	SK-LU-1
AATGACCGTCGGAAAC-1-0	4.84776	2.0727	C2	SW1573
AATGACCGTGCAATAA-1-0	-1.34415	-11.302	C2	Calu-1
AATGCCAAGGGAGATA-1-0	-3.8939	-8.82442	C4	Calu-1
AATGCCAGTGACACGA-1-0	-1.60974	-9.27346	C0	Calu-1
AATGCCATCCCAAGCG-1-0	6.41489	-2.502	C4	SW1573
AATGCCATCTTGGGCG-1-0	4.15425	1.81252	C0	SW1573
AATGGAAAGCTCTTCC-1-0	-7.33933	12.3674	C0	H358
AATGGAAAGGTCCCGT-1-0	9.04792	1.96897	C2	SW1573
AATGGAAAGTCTCCTC-1-0	-6.68817	10.5949	C4	H358
AATGGAACATGTTTGG-1-0	-0.672201	2.33551	C2	SW1573
AATGGCTCAATGTGGG-1-0	0.87289	9.34241	C0	H2122
AATGGCTCACGATTCA-1-0	-5.86083	-10.6074	C1	Calu-1
AATGGCTCAGAATGTA-1-0	-6.555	11.8747	C0	H358
AATGGCTCAGCCTATA-1-0	2.52909	-5.58365	C2	SK-LU-1
AATGGCTTCACTGAAC-1-0	-5.92077	-8.46927	C0	Calu-1
AATTCCTAGGCACGAT-1-0	-5.99697	0.859103	C2	H441
AATTCCTCAAGACGGT-1-0	-2.54311	-8.88876	C2	Calu-1
AATTCCTGTAATACCC-1-0	6.2337	-1.25714	C2	SW1573
AATTTCCAGGCCCGTT-1-0	-4.46076	-9.30915	C4	Calu-1
AATTTCCCACACTTAG-1-0	4.37578	2.00628	C0	SW1573
AATTTCCCATCACCAA-1-0	4.53923	1.3642	C0	SW1573
ACAAAGAAGATAGTCA-1-0	3.65324	-4.15655	C2	SK-LU-1
ACAAAGAAGTAACGAT-1-0	8.5402	1.98741	C1	SW1573
ACAAAGACACAGAAGC-1-0	-1.54864	-1.41779	C4	H441
ACAAAGACACGAAAGC-1-0	-5.8342	0.655849	C4	H441
ACAAAGACACGTATAC-1-0	-10.0173	5.89519	C0	H1792
ACAAAGAGTCGTACTA-1-0	2.82404	-7.37702	C4	SK-LU-1
ACAAAGATCAGTGATC-1-0	2.92965	-7.63939	C1	SK-LU-1
ACAAAGATCTTTGCAT-1-0	-5.6177	13.8091	C2	H358
ACAACCAAGCAGTCTT-1-0	-5.82206	-11.2626	C1	Calu-1
ACAACCAAGCGACTTT-1-0	-7.85538	11.5792	C2	H358
ACAACCAAGTCTTCCC-1-0	-1.58817	-2.55842	C4	SK-LU-1
ACAACCAGTCAGGAGT-1-0	8.36375	5.19755	C2	SW1573
ACAAGCTAGTTGAAAC-1-0	-5.704	12.8471	C2	H358
ACAAGCTCACAAAGTA-1-0	9.79552	0.982693	C2	SW1573
ACAAGCTGTCGAGTGA-1-0	3.00926	-7.1593	C4	SK-LU-1
ACAAGCTGTGGATACG-1-0	3.15046	-7.07891	C1	SK-LU-1
ACAAGCTGTTTGTGGT-1-0	-6.24071	-1.47022	C4	H441
ACAAGCTTCGGTTCAA-1-0	-4.48027	11.8664	C1	H358
ACACAGTAGATGGCAC-1-0	-3.1085	-7.75456	C2	Calu-1
ACACAGTAGATGGCGT-1-0	8.41392	2.31837	C1	SW1573
ACACAGTAGGTAAACT-1-0	-4.8918	12.7429	C2	H358
ACACAGTAGGTTGTTC-1-0	-1.32174	0.597596	C4	Calu-1
ACACAGTAGTAGGGTC-1-0	-4.05952	-8.60962	C0	Calu-1
ACACAGTCAGGATCTT-1-0	-8.76094	5.31125	C2	H1792
ACACAGTCAGGGATAC-1-0	-4.89231	13.9635	C1	H358
ACACAGTGTAGGAGTC-1-0	-7.52505	-0.981721	C2	H441
ACACAGTTCAGGACGA-1-0	0.747397	-3.70116	C1	SK-LU-1
ACACCAAAGTAACGTA-1-0	-5.02611	12.2073	C1	H358
ACACCAACACGGGTAA-1-0	5.18761	-4.02439	C0	SK-LU-1
ACACCAACAGGTGGAT-1-0	-8.09445	-1.12674	C4	H441
ACACCAAGTGGTAACG-1-0	-0.0970695	7.23962	C4	H2030
ACACCAAGTTGGGACA-1-0	9.26196	0.645387	C0	SW1573
ACACCAATCACTCACC-1-0	-4.04451	-0.560081	C1	H441
ACACCAATCGCGTAGC-1-0	-1.15612	-11.3773	C2	Calu-1
ACACGCGAGAGTCTGG-1-0	-5.11516	-8.09857	C1	Calu-1
ACACGCGAGCTCGGCT-1-0	-5.27536	-1.54314	C1	H441
ACACGCGAGGAGAGTA-1-0	-7.20472	11.4916	C2	H358
ACACGCGCATCATTTC-1-0	-2.8195	-11.4666	C1	Calu-1
ACACGCGGTAGGATAT-1-0	4.72226	2.29567	C0	SW1573
ACACGCGGTCGATGCC-1-0	3.44588	8.04136	C1	H2122
ACACGCGTCGATGGAG-1-0	3.3783	-7.47184	C0	SK-LU-1
ACACGCGTCGCCGATG-1-0	4.0948	-5.79174	C4	SK-LU-1
ACACGCGTCTCACCCA-1-0	-4.6707	-8.65138	C1	Calu-1
ACACGCGTCTTAGTTC-1-0	-1.79424	-8.23082	C2	Calu-1
ACACTGAAGGCCTTCG-1-0	8.88337	5.65358	C0	SW1573
ACACTGACAACTGATC-1-0	0.202994	7.29819	C1	H2030
ACACTGACAAGGATGC-1-0	11.623	2.9852	C2	SW1573
ACACTGAGTATCAAGA-1-0	-2.38672	-2.77065	C2	Calu-1
ACACTGAGTCCACTCT-1-0	-4.83918	-6.43535	C4	Calu-1
ACACTGAGTCGAGTTT-1-0	-12.2302	0.156451	C1	H1373
ACACTGAGTCGATTCA-1-0	7.04949	3.17422	C2	SW1573
ACACTGATCAGCCCAG-1-0	-6.29369	13.5547	C4	H358
ACACTGATCTGTGCTC-1-0	7.29802	-3.02877	C4	SW1573
ACAGAAAAGGGAGGCA-1-0	-6.45595	5.20674	C1	H1792
ACAGAAAAGTAATCCC-1-0	-2.81008	-10.1106	C0	Calu-1
ACAGAAACATCTAGAC-1-0	-3.77654	-8.10454	C1	Calu-1
ACAGAAAGTGACATCT-1-0	-6.36956	12.0664	C4	H358
ACAGAAAGTGCCTTTC-1-0	-0.727736	-1.33568	C4	SK-LU-1
ACAGAAAGTTATAGCC-1-0	-6.60035	-2.17596	C0	H441
ACAGAAATCCTGCTAC-1-0	11.7468	2.9942	C1	SW1573
ACAGCCGAGCTCCGAC-1-0	3.84294	3.8058	C2	SW1573
ACAGCCGCAATAGTAG-1-0	-13.9884	-0.151196	C1	H1373
ACAGCCGCAGACCTGC-1-0	-9.77444	4.09751	C1	H1792
ACAGCCGGTCTTCCGT-1-0	-5.14929	-10.0584	C2	Calu-1
ACAGCCGGTCTTTCAT-1-0	10.7516	1.23914	C2	SW1573
ACAGCCGTCGACATTG-1-0	3.85842	-5.17621	C4	SK-LU-1
ACAGGGAAGACGTCCC-1-0	-15.008	-0.502462	C4	H1373
ACAGGGAAGTTAGAAC-1-0	9.47493	5.18712	C0	SW1573
ACAGGGAGTTTCACAG-1-0	-3.48621	-1.52664	C4	H441
ACAGGGATCTCATTGT-1-0	-6.21909	-2.71305	C4	H441
ACAGGGATCTCATTTG-1-0	-6.14898	14.1344	C0	H358
ACATCCCAGTGTAGAT-1-0	4.51904	-3.86189	C0	SK-LU-1
ACATCCCCAAGACAAT-1-0	-5.15682	12.7808	C1	H358
ACATCCCCAGTTGAAA-1-0	-5.48381	1.72297	C1	H441
ACATCCCGTAGTCCTA-1-0	10.4696	1.57175	C1	SW1573
ACATCCCGTCCGGATC-1-0	-1.27689	7.31009	C0	H2030
ACATCCCGTTAAGGAT-1-0	-0.719231	2.04835	C0	H1792
ACATCCCGTTAAGTCC-1-0	-1.74798	-9.93386	C0	Calu-1
ACATCCCTCCAGGACC-1-0	-6.65647	0.471529	C0	H441
ACATCCCTCCGAGCTG-1-0	4.1336	-5.57031	C1	SK-LU-1
ACATCCCTCCTCTCGA-1-0	-7.47434	2.64392	C4	H1792
ACATCCCTCGCTCCTA-1-0	11.595	1.79661	C2	SW1573
ACATCCCTCGGAATGG-1-0	-0.922752	-9.7728	C2	Calu-1
ACATCGAAGACTGAGC-1-0	-5.94286	1.0643	C1	H441
ACATCGAAGATAACGT-1-0	-3.90462	-8.39846	C0	Calu-1
ACATCGAAGCTGAGTG-1-0	-3.67887	-9.51714	C0	Calu-1
ACATCGACAATCCAGT-1-0	-6.01877	-0.527727	C0	H441
ACATCGAGTACGAAAT-1-0	2.81196	-7.08396	C4	SK-LU-1
ACATCGAGTCCGGTCA-1-0	11.3858	4.40317	C1	SW1573
ACATCGATCGCATGAT-1-0	5.35717	3.24509	C0	SW1573
ACATGCAAGCTGACTT-1-0	-7.39266	10.2258	C1	H358
ACATGCAGTACCTATG-1-0	-0.34037	2.7132	C0	SW1573
ACATGCAGTCACCTTC-1-0	-5.80425	-2.57973	C2	H441
ACATGCATCATCACCC-1-0	7.73952	1.65986	C1	SW1573
ACATGCATCCAAGCAT-1-0	-6.34906	-9.01342	C0	Calu-1
ACATGCATCGGACAAG-1-0	-7.24822	12.0453	C1	H358
ACATTTCAGTTCGCAT-1-0	-14.6138	-0.495449	C4	H1373
ACATTTCCATCCGATA-1-0	7.74814	1.56978	C1	SW1573
ACATTTCGTTATCCAG-1-0	-3.69286	-6.60192	C1	Calu-1
ACATTTCGTTTGATCG-1-0	8.50218	3.49301	C2	SW1573
ACATTTCTCCATTCAT-1-0	7.45183	-2.97825	C4	SW1573
ACCAAACCAATAGTCC-1-0	-6.92413	4.3621	C1	H1792
ACCAAACCAGAGAATT-1-0	0.959227	-1.32373	C2	H1373
ACCAAACCATTAAAGG-1-0	1.99664	-2.62067	C1	SK-LU-1
ACCAAACGTAGCGCTC-1-0	-5.30095	-11.3035	C0	Calu-1
ACCAAACGTTTGATCG-1-0	10.6392	1.38372	C2	SW1573
ACCAAACTCCACACCT-1-0	9.68576	1.9132	C1	SW1573
ACCAAACTCGTTTACT-1-0	2.80512	-5.61549	C1	SK-LU-1
ACCAACAAGTTGGACG-1-0	12.6586	3.92689	C2	SW1573
ACCAACACAATAGTAG-1-0	3.71521	-4.05775	C1	SK-LU-1
ACCAACAGTGGTACAG-1-0	-6.12309	13.6635	C0	H358
ACCAACAGTTGTGGAG-1-0	9.08116	3.22144	C0	SW1573
ACCAACATCCAAGGGA-1-0	6.89229	2.48862	C0	SW1573
ACCAACATCCCAACTC-1-0	2.52885	-5.5546	C0	SK-LU-1
ACCAACATCGAACGCC-1-0	-4.10479	1.60919	C4	H441
ACCAACATCTAAGAAG-1-0	-5.9932	13.0692	C1	H358
ACCAACATCTCGGCTT-1-0	1.56174	12.048	C0	NCI-H23
ACCACAAAGGGTCTTT-1-0	11.0506	1.82003	C0	SW1573
ACCACAACAAAGCGTG-1-0	0.0840945	-3.50619	C0	SK-LU-1
ACCACAACACATATCG-1-0	-5.54472	-11.7178	C0	Calu-1
ACCACAACATACTGAC-1-0	3.79365	-3.12466	C2	SK-LU-1
ACCACAAGTTCTCCCA-1-0	-7.27513	12.2405	C0	H358
ACCACAATCCGCACGA-1-0	-7.48168	11.9538	C0	H358
ACCACAATCTCGTCGT-1-0	-6.06014	-12.0514	C1	Calu-1
ACCATTTCAAGCCTGC-1-0	-7.19328	4.86035	C2	H1792
ACCATTTCATGTACGT-1-0	-12.9503	-3.06731	C2	H1373
ACCATTTGTCATAACC-1-0	10.0807	0.0247413	C0	SW1573
ACCATTTGTTCCCAAA-1-0	-2.61956	-10.1982	C2	Calu-1
ACCCAAAAGGTCGAGT-1-0	-1.22603	-9.6045	C4	Calu-1
ACCCAAAAGGTCGTCC-1-0	-4.57661	-8.17797	C0	Calu-1
ACCCAAAAGGTGGCTA-1-0	11.0266	5.18668	C2	SW1573
ACCCAAACAAATCGGG-1-0	3.25766	-6.09056	C1	SK-LU-1
ACCCAAACACATCCCT-1-0	-5.41394	13.7894	C1	H358
ACCCAAACAGTTGGTT-1-0	-8.6967	-2.43251	C4	H441
ACCCAAACATGACCCG-1-0	7.86277	2.68033	C1	SW1573
ACCCAAAGTCAGCTTA-1-0	3.58234	9.05619	C1	H2122
ACCCAAATCCGGGACT-1-0	9.42018	3.02765	C1	SW1573
ACCCAAATCTACTATC-1-0	-5.4673	0.471871	C1	H441
ACCCTCAGTACGTAGG-1-0	10.3293	2.70769	C1	SW1573
ACCCTCAGTCCAGGTC-1-0	8.37076	5.65568	C2	SW1573
ACCCTCAGTCGCGTCA-1-0	-7.08143	-10.5527	C1	Calu-1
ACCCTCAGTGGAATGC-1-0	0.282826	2.4097	C4	SW1573
ACCCTCAGTTAAAGTG-1-0	-0.0743785	2.71984	C0	SW1573
ACCCTCATCTCCCATG-1-0	7.16292	4.21059	C2	SW1573
ACCCTCATCTGGACTA-1-0	3.43976	-5.01629	C0	SK-LU-1
ACCCTTGAGGCTATCT-1-0	8.90128	2.24809	C2	SW1573
ACCCTTGAGTGATGGC-1-0	9.58286	0.0284463	C0	SW1573
ACCCTTGCACGCACCA-1-0	9.87828	1.20062	C0	SW1573
ACCCTTGCACGGGTAA-1-0	-2.2498	-10.9263	C1	Calu-1
ACCCTTGCATACCATG-1-0	-8.64752	-2.26042	C0	H441
ACCCTTGGTCTCGGAC-1-0	5.1483	-4.59725	C0	SK-LU-1
ACCCTTGTCAGAATAG-1-0	7.39276	4.35058	C1	SW1573
ACCCTTGTCCACTTCG-1-0	12.7457	4.29185	C1	SW1573
ACCCTTGTCCGTCACT-1-0	11.3969	2.00397	C1	SW1573
ACCCTTGTCGAACTCA-1-0	-6.33896	-2.67783	C2	H441
ACCGTTCAGGCTGGAT-1-0	0.0532914	-3.87311	C4	SK-LU-1
ACCGTTCAGGGACACT-1-0	-2.38089	11.5528	C4	H358
ACCGTTCCAAGCGATG-1-0	-1.47191	-2.03897	C4	SW1573
ACCGTTCCACAGAGAC-1-0	-4.7984	-6.86425	C1	Calu-1
ACCGTTCCACAGTGAG-1-0	2.62272	-6.92462	C2	SK-LU-1
ACCGTTCCAGCGGTTC-1-0	7.85622	2.24714	C1	SW1573
ACCTACCAGAGCTGAC-1-0	-7.37627	10.6677	C2	H358
ACCTACCAGCGTGTCC-1-0	-12.7972	0.113633	C2	H1373
ACCTACCAGCGTTCAT-1-0	7.34665	5.43659	C0	SW1573
ACCTACCAGGTTGGTG-1-0	10.0283	0.331594	C0	SW1573
ACCTACCGTCGGCACT-1-0	-6.96924	5.44781	C4	H1792
ACCTACCGTGGCAACA-1-0	4.17927	-5.01548	C1	SK-LU-1
ACCTACCGTGTCCATA-1-0	8.0282	4.12149	C2	SW1573
ACCTACCTCGGCTGTG-1-0	0.140577	7.33692	C1	H2030
ACCTACCTCTGGCTGG-1-0	-3.69963	-10.2329	C0	Calu-1
ACCTGAAAGTAGACAT-1-0	-6.41802	13.5695	C0	H358
ACCTGAACACGACGAA-1-0	-6.75177	-2.3248	C0	H441
ACCTGAACATCGATCA-1-0	-7.83396	4.77713	C0	H1792
ACCTGAAGTATCACGT-1-0	4.32456	-3.88024	C2	SK-LU-1
ACCTGAAGTCAAAGAT-1-0	-2.4804	-9.26409	C0	Calu-1
ACCTGAATCACTCTTA-1-0	-3.26556	-8.88378	C0	Calu-1
ACCTGAATCCATTTCA-1-0	-4.51463	-12.5525	C0	Calu-1
ACCTGAATCGCTCCTA-1-0	-4.45695	-7.2392	C1	Calu-1
ACCTGAATCTGGGCAC-1-0	8.69039	0.975065	C1	SW1573
ACCTGTCAGCGTTCCG-1-0	8.59457	0.57286	C1	SW1573
ACCTGTCAGTCGAGGT-1-0	-8.29992	4.16729	C4	H1792
ACCTGTCCAAATGGCG-1-0	-4.62799	-7.73846	C1	Calu-1
ACCTGTCCAGAAACCG-1-0	-5.0739	13.3266	C1	H358
ACCTGTCCATCGTTCC-1-0	-1.51927	-11.7327	C1	Calu-1
ACCTGTCGTCAACCTA-1-0	-9.52452	6.06869	C4	H1792
ACCTGTCTCGTAACTG-1-0	-1.99739	-3.32245	C2	Calu-1
ACGATCAAGAGTACCG-1-0	6.45476	2.19751	C2	SW1573
ACGATCACATGGGATG-1-0	-6.15984	-9.67452	C2	Calu-1
ACGATCACATTCAGCA-1-0	-12.7289	-0.09875	C2	H1373
ACGATCAGTCTACGAT-1-0	-13.3191	-0.226165	C2	H1373
ACGATCATCGAGAATA-1-0	11.3628	3.19456	C1	SW1573
ACGATCATCTGTCGTC-1-0	-3.56394	-9.37543	C1	Calu-1
ACGATGTCACTTCTCG-1-0	-2.8941	-7.2188	C4	Calu-1
ACGATGTCAGGGTCTC-1-0	-8.56973	4.7914	C2	H1792
ACGATGTGTCACTACA-1-0	-2.07325	-10.851	C2	Calu-1
ACGCACGAGAGCCTGA-1-0	-8.21768	-1.51821	C1	H441
ACGCACGAGGGCAGTT-1-0	-13.0111	-0.730226	C0	H1373
ACGCACGCAATCCTAG-1-0	11.0455	1.29471	C2	SW1573
ACGCACGCAGAAGCTG-1-0	-5.39427	12.469	C4	H358
ACGCACGGTATGGTTC-1-0	12.0892	1.94402	C0	SW1573
ACGCACGGTCATCCCT-1-0	-1.47362	-8.52323	C0	Calu-1
ACGCACGGTGCGGATA-1-0	3.77815	2.41999	C1	SW1573
ACGCACGTCGCTAAAC-1-0	6.02164	2.77545	C0	SW1573
ACGCACGTCGGTAACT-1-0	-2.66141	-10.0437	C4	Calu-1
ACGGAAGAGGAAGTAG-1-0	5.76565	5.6599	C0	SW1573
ACGGGTCAGAACAGGA-1-0	8.28548	0.0422647	C0	SW1573
ACGGGTCAGGAAGTCC-1-0	9.83255	-0.334795	C0	SW1573
ACGGGTCCACATTACG-1-0	-3.96796	-12.0994	C0	Calu-1
ACGGGTCGTAGTCGTT-1-0	-4.31192	-9.03106	C0	Calu-1
ACGGGTCGTGCCCAGT-1-0	7.51904	1.79026	C4	SW1573
ACGGGTCTCAGTCACA-1-0	0.24763	4.12547	C2	SW1573
ACGGGTCTCCACTTCG-1-0	-13.1801	-2.38709	C2	H1373
ACGGGTCTCGTGGACC-1-0	8.58916	5.66577	C1	SW1573
ACGGTCGAGAAAGTCT-1-0	-8.12905	-1.38736	C2	H441
ACGGTCGAGAAGTCAT-1-0	11.3693	1.90809	C2	SW1573
ACGGTCGCAAATTGCC-1-0	-6.8186	10.6777	C0	H358
ACGGTCGCAGACCTAT-1-0	8.339	2.06263	C2	SW1573
ACGGTCGCATAGATCC-1-0	10.4813	0.635942	C0	SW1573
ACGGTCGGTTAATCGC-1-0	-2.06411	11.3753	C2	H358
ACGGTCGTCCAACTGA-1-0	-1.57472	0.616443	C1	Calu-1
ACGGTCGTCGCTATTT-1-0	-6.96798	4.59948	C4	H1792
ACGGTCGTCTTGTTAC-1-0	-2.7988	-0.743476	C4	H441
ACGGTTAAGCACCTGC-1-0	-5.28735	-6.19101	C4	Calu-1
ACGGTTAAGCGTGAGT-1-0	-13.7628	-0.408376	C2	H1373
ACGGTTAAGTCTGCAT-1-0	-1.57246	-8.7614	C0	Calu-1
ACGGTTAGTGTTAAAG-1-0	2.4537	-6.01605	C4	SK-LU-1
ACGGTTAGTTCCTTGC-1-0	-3.2476	6.31564	C1	H2030
ACGGTTAGTTTGTTGG-1-0	-5.58715	-9.24838	C1	Calu-1
ACGGTTATCAAATAGG-1-0	-7.86574	10.7146	C2	H358
ACGGTTATCGTTACCC-1-0	-1.55088	6.28927	C1	H2030
ACGTAACAGGGTTTCT-1-0	-3.1436	7.47393	C2	H2030
ACGTACACACGAGAAC-1-0	-1.72858	-8.48433	C2	Calu-1
ACGTACAGTATTTCTC-1-0	7.31645	1.61437	C2	SW1573
ACGTACAGTCACTCAA-1-0	-5.5369	13.5202	C1	H358
ACGTACATCATTATCC-1-0	-5.7589	0.926527	C2	H441
ACGTACATCCTCGCAT-1-0	-6.26827	-12.0994	C2	Calu-1
ACGTAGTAGAGCAAGA-1-0	-4.38539	12.8591	C2	H358
ACGTAGTAGAGGGTCT-1-0	-6.51358	-12.2587	C1	Calu-1
ACGTAGTAGGCACTCC-1-0	-4.04099	-7.7131	C1	Calu-1
ACGTAGTGTACCAGAG-1-0	5.51167	3.56461	C0	SW1573
ACGTAGTGTTCGGACC-1-0	-1.53747	7.26721	C1	H2030
ACGTAGTTCTCTGCTG-1-0	-1.07554	-11.2969	C0	Calu-1
ACGTCCTAGACCTCCG-1-0	-5.93161	13.3429	C1	H358
ACGTCCTAGCAATAGT-1-0	-8.4188	4.25741	C0	H1792
ACGTCCTCAACTCCCT-1-0	-5.23577	-11.4707	C2	Calu-1
ACGTCCTCAAGGTCGA-1-0	6.9958	4.4749	C2	SW1573
ACGTCCTCATTCATCT-1-0	9.55074	0.780971	C2	SW1573
ACGTCCTGTACTAAGA-1-0	9.69492	0.524681	C0	SW1573
ACGTCCTGTGATAGAT-1-0	3.77286	-5.83824	C2	SK-LU-1
ACGTCCTGTGGAACAC-1-0	2.9942	-6.64678	C2	SK-LU-1
ACGTCCTTCAAGTCGT-1-0	-7.83768	11.1526	C2	H358
ACGTCCTTCCTATGGA-1-0	9.23403	1.15421	C4	SW1573
ACGTTCCAGACGAGCT-1-0	2.05699	12.1469	C1	NCI-H23
ACGTTCCAGTGGAATT-1-0	-7.05887	-2.41791	C4	H441
ACGTTCCCAAATCCCA-1-0	-6.65717	-11.3279	C0	Calu-1
ACGTTCCGTAAGCAAT-1-0	-13.3334	-0.0201354	C2	H1373
ACGTTCCGTAATTGGA-1-0	4.81707	2.0311	C0	SW1573
ACGTTCCGTGTCCTAA-1-0	-4.15941	11.2689	C1	H358
ACGTTCCGTTAAGAAC-1-0	-0.559587	-2.83662	C1	SK-LU-1
ACTACGAAGCACTCAT-1-0	-1.69395	2.01414	C2	H358
ACTACGAAGCTGACTT-1-0	-3.75859	12.6485	C2	H358
ACTACGAAGTGCTCGC-1-0	4.1711	-4.32912	C2	SK-LU-1
ACTACGAGTCCACTTC-1-0	-10.4385	5.34221	C1	H1792
ACTACGATCAGTCACA-1-0	-6.05096	-7.53349	C1	Calu-1
ACTACGATCATGGGAG-1-0	8.6045	1.42158	C2	SW1573
ACTATCTAGCGACTGA-1-0	-5.56253	-0.866418	C2	H441
ACTATCTAGGTTTACC-1-0	-4.00257	-10.1657	C2	Calu-1
ACTATCTCATCATGAC-1-0	-0.762775	-9.3734	C1	Calu-1
ACTATCTGTAACTAAG-1-0	-8.09142	-2.78889	C2	H441
ACTATCTGTAGGTGCA-1-0	-2.69126	6.01365	C2	H2030
ACTATCTGTCGTGGAA-1-0	11.4599	1.49555	C4	SW1573
ACTATGGAGTGCAGGT-1-0	3.3712	-4.96549	C1	SK-LU-1
ACTATGGCAACCAATC-1-0	-3.05422	-9.91011	C0	Calu-1
ACTATGGCACTCTGCT-1-0	4.27521	-2.53902	C1	SK-LU-1
ACTATGGTCTCGTGAA-1-0	-3.77795	-11.576	C0	Calu-1
ACTATTCAGAAACTAC-1-0	2.75116	-5.17031	C2	SK-LU-1
ACTATTCAGCGTCGAA-1-0	-8.48086	5.47758	C4	H1792
ACTATTCAGGAGGTTC-1-0	-6.35879	-1.99531	C1	H441
ACTATTCAGGCGAACT-1-0	2.84422	-4.62087	C1	SK-LU-1
ACTATTCCAATTCGTG-1-0	-7.58855	4.30877	C1	H1792
ACTATTCCAGCTAACT-1-0	9.94353	5.62442	C0	SW1573
ACTATTCGTCAATGGG-1-0	-7.32879	9.75535	C4	H358
ACTATTCGTCGCACGT-1-0	-7.50077	3.10113	C2	H1792
ACTATTCTCCAAAGGG-1-0	-7.59492	5.10344	C4	H1792
ACTATTCTCCCTCGAT-1-0	-2.42449	-10.2717	C4	Calu-1
ACTATTCTCGCGCTGA-1-0	1.36503	8.99033	C4	H2122
ACTCCCAAGAACCCGA-1-0	-3.27962	-8.72776	C1	Calu-1
ACTCCCAAGAAGTCAT-1-0	3.43306	-4.53014	C0	SK-LU-1
ACTCCCAAGACTTCAC-1-0	-9.8009	4.72611	C1	H1792
ACTCCCAGTATGGGAC-1-0	11.2839	1.92361	C2	SW1573
ACTCCCATCCGCTTAC-1-0	3.18824	-5.18843	C1	SK-LU-1
ACTCTCGAGCACCGAA-1-0	-1.05734	-1.63921	C2	SK-LU-1
ACTCTCGAGTAGCCAG-1-0	-2.68398	-11.0817	C2	Calu-1
ACTCTCGCAGACAATA-1-0	-4.70909	-8.85289	C0	Calu-1
ACTCTCGGTGGGATTG-1-0	-6.29773	5.52885	C4	H1792
ACTCTCGGTTACCCAA-1-0	-4.77101	-5.34369	C4	Calu-1
ACTCTCGGTTAGGACG-1-0	-9.01384	4.70857	C0	H1792
ACTCTCGTCGCGTGAC-1-0	-6.20307	0.74331	C1	H441
ACTGATGCACCTCTGT-1-0	-5.86797	1.20659	C4	H441
ACTGATGGTACCCAGC-1-0	6.57713	1.88831	C4	SW1573
ACTGATGGTATTGAGA-1-0	7.2829	3.87453	C1	SW1573
ACTGATGGTTGCACGC-1-0	-4.49241	-7.23079	C2	Calu-1
ACTGCAAAGGCACAAC-1-0	9.20591	1.90804	C1	SW1573
ACTGCAACACTTGTCC-1-0	-1.67808	-9.25615	C1	Calu-1
ACTGCAAGTGAGGAAA-1-0	-10.6561	5.40578	C4	H1792
ACTGCAAGTGTAAACA-1-0	4.73734	1.59449	C2	SW1573
ACTGTCCAGTTATGGA-1-0	-4.44494	1.58914	C4	H441
ACTGTCCCACTCCACT-1-0	4.86505	2.86259	C0	SW1573
ACTGTCCGTCCTCATC-1-0	4.94096	1.63404	C2	SW1573
ACTGTCCTCATTACCT-1-0	-5.28708	-8.50062	C0	Calu-1
ACTGTCCTCTCATAGG-1-0	10.415	1.74568	C2	SW1573
ACTGTGAAGGAGAGTA-1-0	-5.74338	-1.82782	C2	H441
ACTGTGAGTAGGTAGC-1-0	-7.27491	11.0533	C1	H358
ACTGTGATCGCGAAGA-1-0	7.20296	5.68789	C0	SW1573
ACTGTGATCGGTCGAC-1-0	-2.49452	-7.32439	C2	Calu-1
ACTTAGGCATGACTGT-1-0	-0.447147	2.82151	C4	SW1573
ACTTAGGGTATTGGCT-1-0	-13.1848	-1.59663	C0	H1373
ACTTAGGGTTAAGCAA-1-0	8.48431	0.272373	C0	SW1573
ACTTAGGTCAATCTCT-1-0	-4.98645	-7.56357	C2	Calu-1
ACTTATCCAAACGTGG-1-0	-2.28952	-11.5881	C1	Calu-1
ACTTATCCAACACTAC-1-0	-2.36053	-10.3945	C1	Calu-1
ACTTATCCACAGCCAC-1-0	5.50591	3.23711	C1	SW1573
ACTTATCGTCCGGTGT-1-0	-1.50723	-10.3692	C1	Calu-1
ACTTATCGTCGTGATT-1-0	-1.81772	-1.9626	C4	SW1573
ACTTATCGTTTCGTAG-1-0	-5.58615	0.75712	C1	H441
ACTTCCGAGCTAAATG-1-0	-6.11037	-12.2367	C1	Calu-1
ACTTCCGCAAAGCAAT-1-0	3.70534	-5.59388	C2	SK-LU-1
ACTTCCGCACTAAACC-1-0	-5.08509	-12.4545	C1	Calu-1
ACTTCCGGTAATCAGA-1-0	4.59313	1.60866	C0	SW1573
ACTTCCGGTAATGCTC-1-0	-3.65571	-10.09	C4	Calu-1
ACTTCCGGTGCACGCT-1-0	-6.47316	-1.79084	C0	H441
ACTTCCGTCGCCAATA-1-0	8.84295	0.172254	C0	SW1573
ACTTCCGTCTTTCCAA-1-0	-2.44642	-4.32266	C2	Calu-1
ACTTCGCAGCCTTTGA-1-0	6.30775	4.08015	C2	SW1573
ACTTCGCCAAAGACTA-1-0	6.43791	-0.896316	C4	SW1573
ACTTCGCCATCGGAAG-1-0	-7.74902	10.3809	C2	H358
ACTTTCAAGCACAAAT-1-0	5.31559	-4.06187	C0	SK-LU-1
ACTTTCACAACTGCCG-1-0	-6.35646	1.35236	C4	H441
ACTTTCACACTTTAGG-1-0	-7.51278	4.60072	C1	H1792
ACTTTCAGTCTAACTG-1-0	-5.82001	1.81087	C1	H441
ACTTTCATCAGACCTA-1-0	-7.09138	-10.4349	C2	Calu-1
ACTTTCATCATTTGTC-1-0	-5.89616	0.317855	C1	H441
ACTTTGTAGGATGCGT-1-0	6.01233	-2.25528	C4	SW1573
ACTTTGTCAACAGTGG-1-0	-7.63506	-1.67575	C4	H441
ACTTTGTGTAGGCAAC-1-0	0.0186506	3.62231	C2	SW1573
ACTTTGTGTTTGGCTA-1-0	13.0188	3.4979	C0	SW1573
ACTTTGTTCATCGCAA-1-0	-12.4868	-0.474843	C1	H1373
ACTTTGTTCATTCATC-1-0	5.79741	1.81254	C1	SW1573
ACTTTGTTCTCATTGT-1-0	-1.4698	6.17627	C4	H2030
AGAAATGAGAATCGTA-1-0	-6.14678	11.4293	C2	H358
AGAAATGAGTGCTCGC-1-0	-4.382	0.90347	C4	H441
AGAAATGCACCACTGG-1-0	9.45322	5.84937	C2	SW1573
AGAAATGGTATGGAAT-1-0	0.736865	-3.62827	C4	SK-LU-1
AGAAATGGTGAGGAAA-1-0	3.52567	-6.08241	C1	SK-LU-1
AGAAATGTCCAGCTCT-1-0	3.39185	-5.19492	C0	SK-LU-1
AGAAATGTCCGTGTCT-1-0	-6.37401	0.460856	C4	H441
AGAACAAGTCAGGCAA-1-0	-1.13931	6.16674	C1	H2030
AGAACCTAGAGAATCT-1-0	-4.13342	12.6458	C1	H358
AGAACCTAGGTGAGCT-1-0	-13.3912	-1.50832	C2	H1373
AGAACCTCACGCTATA-1-0	2.88395	-5.02891	C2	SK-LU-1
AGAACCTCATTGAAGA-1-0	-3.68057	-8.05455	C4	Calu-1
AGAACCTGTAAGTCAA-1-0	-5.07759	-5.46807	C0	Calu-1
AGAACCTGTAGACAGC-1-0	-8.12106	-0.906991	C1	H441
AGAACCTGTCACCGAC-1-0	11.2374	2.23739	C2	SW1573
AGAAGCGAGATTAGCA-1-0	-7.88693	10.4564	C2	H358
AGAAGCGCAGCCGTCA-1-0	-3.01519	-0.673604	C4	H1792
AGAAGCGGTAGCGTAG-1-0	5.91137	3.7554	C0	SW1573
AGAAGCGTCAAATGCC-1-0	-0.506103	2.81066	C4	SW1573
AGAAGCGTCCCTGTTG-1-0	-6.35733	0.45738	C4	H441
AGAAGCGTCGGTCGAC-1-0	-8.2897	5.63698	C4	H1792
AGAAGTAGTTAGGCCC-1-0	-7.48045	4.72964	C0	H1792
AGAAGTATCCTTTAGT-1-0	-13.6227	-2.31635	C0	H1373
AGACAAAAGGCAGGGA-1-0	-1.95333	-9.74751	C1	Calu-1
AGACAAAAGGCCCAAA-1-0	-1.9584	-11.3544	C2	Calu-1
AGACAAAAGGGTTGCA-1-0	-5.08261	12.937	C2	H358
AGACAAACACGACCTG-1-0	-1.89258	-10.6933	C2	Calu-1
AGACAAATCCTCGATC-1-0	-0.260382	1.54975	C1	SW1573
AGACAAATCTATTTCG-1-0	-9.2008	-2.31599	C0	H441
AGACACTAGAAAGCGA-1-0	10.3573	1.57749	C2	SW1573
AGACACTAGAGCAGTC-1-0	-4.91704	12.7465	C0	H358
AGACACTAGCTGTACT-1-0	-4.00175	13.0558	C0	H358
AGACACTAGGACAGTC-1-0	9.43646	0.537776	C0	SW1573
AGACACTAGGGTCACA-1-0	0.129433	-3.94771	C2	SK-LU-1
AGACACTGTATGCGGA-1-0	-6.99741	4.02788	C2	H1792
AGACACTGTCGTACAT-1-0	4.40696	-3.96961	C2	SK-LU-1
AGACACTGTGAGGCAT-1-0	-8.52636	5.14809	C0	H1792
AGACACTGTTATAGAG-1-0	-7.76009	-2.01053	C2	H441
AGACACTTCTACGGGC-1-0	-12.0551	-0.383288	C4	H1373
AGACAGGAGAGTACCG-1-0	-3.66841	-6.93275	C1	Calu-1
AGACAGGAGTTGAATG-1-0	2.92049	-7.06264	C0	SK-LU-1
AGACAGGCACTGGATT-1-0	3.83142	-5.68168	C2	SK-LU-1
AGACAGGCAGCGTAGA-1-0	4.329	1.73044	C0	SW1573
AGACAGGCAGCTGCCA-1-0	5.76986	3.29029	C0	SW1573
AGACAGGGTATCCTTT-1-0	3.04484	-6.05033	C2	SK-LU-1
AGACAGGGTCCGAAGA-1-0	-2.86984	-5.12805	C1	Calu-1
AGACAGGGTTCGAACT-1-0	5.45032	0.266327	C0	SW1573
AGACAGGTCATTACTC-1-0	7.26806	4.17856	C0	SW1573
AGACCATAGATGAATC-1-0	-6.61047	4.41551	C2	H1792
AGACCATAGGCTCCCA-1-0	7.61598	1.62731	C1	SW1573
AGACCATCATAATCCG-1-0	7.89745	1.79043	C2	SW1573
AGACCATGTCTTCAAG-1-0	-6.93335	11.9628	C0	H358
AGACCATGTTGGTACT-1-0	3.21879	-6.03315	C2	SK-LU-1
AGACCATTCCTAGCTC-1-0	7.11791	3.86015	C2	SW1573
AGACCATTCGTTCCTG-1-0	-2.82503	-7.39498	C4	Calu-1
AGACCATTCGTTTACT-1-0	-3.67296	-7.3025	C2	Calu-1
AGACCATTCTCGTGAA-1-0	1.09539	9.17961	C4	H2122
AGACCCGAGTTGGAAT-1-0	2.23639	-4.58946	C1	SK-LU-1
AGACCCGCAACACACT-1-0	-7.18173	-2.35087	C4	H441
AGACCCGCATAAGCGG-1-0	-0.475022	3.59327	C1	SW1573
AGACCCGCATGAGTAA-1-0	0.376044	-3.98824	C4	SK-LU-1
AGACCCGCATTCGATG-1-0	0.0427068	3.65668	C4	SW1573
AGACCCGCATTGACAC-1-0	11.2401	4.73355	C2	SW1573
AGACCCGGTGGTTTAC-1-0	9.59634	0.642082	C1	SW1573
AGACCCGTCCCTTTGG-1-0	-6.5656	5.02914	C2	H1792
AGACTCAAGGAAGTCC-1-0	-5.49555	-0.964229	C0	H441
AGACTCAAGTGCTACT-1-0	-9.09244	-2.06547	C0	H441
AGACTCAGTTGCGGCT-1-0	-8.75861	5.44841	C2	H1792
AGACTCATCGACGATT-1-0	-1.73667	6.4156	C4	H2030
AGAGAATAGAGCACTG-1-0	-3.14118	6.23289	C0	H2030
AGAGAATAGGGATCAC-1-0	-1.93343	-7.92458	C0	Calu-1
AGAGAATAGTCTCGTA-1-0	-4.86987	11.2887	C2	H358
AGAGAATCAACCAGAG-1-0	0.893004	-1.65465	C2	SK-LU-1
AGAGAATGTATGTCAC-1-0	-4.65468	-8.71801	C0	Calu-1
AGAGAATTCCGATAAC-1-0	-7.00879	11.0441	C4	H358
AGAGAGCAGACGACGT-1-0	-8.58734	-2.57793	C1	H441
AGAGAGCAGGTACATA-1-0	-0.764563	-2.37132	C4	SK-LU-1
AGAGAGCCAAGAAATC-1-0	-4.78504	-10.3928	C1	Calu-1
AGAGAGCCAAGACCGA-1-0	1.15979	-1.76201	C4	SK-LU-1
AGAGAGCCAGTAGAGC-1-0	1.21135	-1.755	C4	SK-LU-1
AGAGAGCGTACAGTCT-1-0	5.02622	-4.15996	C2	SK-LU-1
AGAGAGCGTATTTCTC-1-0	-7.58243	5.20407	C1	H1792
AGAGAGCTCATAAGGA-1-0	-4.45557	-7.54449	C1	Calu-1
AGAGAGCTCGGCTGGT-1-0	-8.48959	5.06772	C4	H1792
AGAGCAGAGCTGGTGA-1-0	-1.27473	-10.1553	C4	Calu-1
AGAGCAGAGGACTGGT-1-0	0.658368	3.30562	C4	SW1573
AGAGCAGGTCAATGGG-1-0	-5.62649	-10.3749	C4	Calu-1
AGAGCAGGTGTAAACA-1-0	-0.176693	-0.199435	C2	SK-LU-1
AGAGCAGTCCGCTTAC-1-0	6.77996	2.12728	C0	SW1573
AGAGCCCAGGACGGAG-1-0	3.39961	-7.04238	C4	SK-LU-1
AGAGCCCAGGCGTTGA-1-0	4.47101	-4.41655	C1	SK-LU-1
AGAGCCCCATCGATCA-1-0	-4.95916	-0.0974044	C4	H441
AGAGCCCGTCAACATC-1-0	-6.86425	5.01496	C2	H1792
AGAGCCCTCAGGAAAT-1-0	-7.48156	-1.58062	C4	H441
AGATAGACAAAGGCTG-1-0	11.8502	2.78572	C1	SW1573
AGATAGACAACGACAG-1-0	-2.20396	-0.770558	C1	H2030
AGATAGATCACCTCGT-1-0	-7.70364	11.8127	C0	H358
AGATAGATCTAGTTCT-1-0	5.46018	-2.23539	C4	SW1573
AGATAGATCTATCGTT-1-0	-1.68343	-10.821	C2	Calu-1
AGATCCAGTATCTCTT-1-0	9.98344	0.944743	C4	SW1573
AGATCCAGTTACCGTA-1-0	-5.64736	-7.46831	C1	Calu-1
AGATCCATCAACTACG-1-0	-2.05258	-7.79802	C1	Calu-1
AGATCCATCCTTACCG-1-0	-1.21036	-3.17928	C1	SK-LU-1
AGATCCATCTGACAGT-1-0	3.81822	1.66717	C1	SW1573
AGATCGTAGGGACCAT-1-0	7.49694	5.09276	C1	SW1573
AGATCGTAGGTGCTTT-1-0	-1.49493	-11.7351	C0	Calu-1
AGATCGTCACTACCGG-1-0	-8.86251	-2.49437	C0	H441
AGATCGTCATCAGTCA-1-0	7.90933	4.60274	C1	SW1573
AGATCGTGTGTATTGC-1-0	2.29977	11.9889	C2	NCI-H23
AGATCGTTCACCCTGT-1-0	2.74349	-5.07055	C2	SK-LU-1
AGATCGTTCCAGCTCT-1-0	-7.47299	4.12046	C0	H1792
AGATCGTTCCCGTGAG-1-0	-2.63107	7.3784	C2	H2030
AGATCGTTCTAATTCC-1-0	-3.52173	6.40384	C4	H2030
AGATGAAAGAGAAGGT-1-0	-10.0044	5.22839	C2	H1792
AGATGAAAGGTTACAA-1-0	6.25876	3.27172	C2	SW1573
AGATGAACACTGTGTA-1-0	8.55847	5.828	C0	SW1573
AGATGAACATACAGCT-1-0	6.44741	2.09663	C1	SW1573
AGATGAACATCCCACT-1-0	-12.2009	-0.524656	C0	H1373
AGATGAAGTCTTGGTA-1-0	7.4428	5.33982	C2	SW1573
AGATGAAGTGGCGCTT-1-0	-2.64208	-10.7139	C4	Calu-1
AGATGAAGTTTGGAAA-1-0	-7.60088	9.73288	C0	H358
AGATGCTAGAGGTTAT-1-0	-10.5293	5.84545	C2	H1792
AGATGCTAGATAGGGA-1-0	8.71941	1.64916	C1	SW1573
AGATGCTCAAGCTGTT-1-0	5.10973	1.68423	C2	SW1573
AGATGCTCACAATGCT-1-0	-4.14323	12.5182	C2	H358
AGATGCTCACGCCACA-1-0	6.87288	-2.86388	C1	SW1573
AGATGCTTCACGACTA-1-0	-7.7578	-1.12973	C2	H441
AGATGCTTCCTGTAAG-1-0	0.718985	-1.82721	C2	SK-LU-1
AGCATCAAGGAGTATT-1-0	-4.76415	0.0411642	C4	H441
AGCATCAAGTTAGTGA-1-0	-7.93781	4.45074	C0	H1792
AGCATCACAGTCTACA-1-0	-6.28461	1.45901	C0	H441
AGCATCACAGTTTGGT-1-0	1.76804	12.3828	C2	NCI-H23
AGCATCAGTATTCCTT-1-0	0.0490915	2.06356	C2	SW1573
AGCATCAGTTAGCGGA-1-0	5.39369	3.32061	C1	SW1573
AGCATCAGTTGCGAAG-1-0	-3.10084	-10.7834	C0	Calu-1
AGCATCATCAATCCGA-1-0	9.37264	-0.0188888	C0	SW1573
AGCATCATCCGTGTAA-1-0	-7.20677	-2.4994	C4	H441
AGCATCATCTATCGTT-1-0	8.42049	0.64059	C0	SW1573
AGCCAATAGTAAATGC-1-0	-7.07788	-2.51692	C2	H441
AGCCAATGTATGGAAT-1-0	6.551	4.2176	C4	SW1573
AGCCAATTCTTCGATT-1-0	-6.43979	13.6356	C4	H358
AGCCACGCAGGTCTCG-1-0	-5.33435	-8.8651	C1	Calu-1
AGCCACGGTCCAACGC-1-0	1.68786	-5.76824	C2	SK-LU-1
AGCCACGGTGTTAAAG-1-0	-3.90002	12.7847	C2	H358
AGCCACGGTTTCCATT-1-0	-5.60949	-9.11439	C2	Calu-1
AGCCACGTCGACGACC-1-0	6.6909	2.01513	C1	SW1573
AGCCAGCAGATGTTCC-1-0	7.14007	3.17451	C2	SW1573
AGCCAGCAGGACAGTC-1-0	-6.19028	-12.1326	C2	Calu-1
AGCCAGCCACCTATCC-1-0	10.9133	1.75404	C2	SW1573
AGCCAGCGTAATCAAG-1-0	-5.96372	-9.13331	C2	Calu-1
AGCCAGCGTCAAAGCG-1-0	-2.89907	-1.53665	C4	H441
AGCCAGCGTCCGGCAT-1-0	-8.98757	-2.3736	C2	H441
AGCCAGCGTCTTCTAT-1-0	5.28233	-4.03161	C4	SK-LU-1
AGCCAGCGTGATAGTA-1-0	-1.88636	-11.4075	C0	Calu-1
AGCCAGCGTTCAAACC-1-0	-5.1116	0.174033	C4	H441
AGCCAGCTCACCTGGG-1-0	-2.37369	-12.2234	C1	Calu-1
AGCCAGCTCAGAATAG-1-0	0.087379	-4.04967	C4	SK-LU-1
AGCCAGCTCGGCTGGT-1-0	-3.94257	11.9395	C2	H358
AGCCAGCTCGTAACTG-1-0	-5.64493	-8.91235	C4	Calu-1
AGCGATTAGTAACCGG-1-0	-5.56461	-6.4794	C4	Calu-1
AGCGATTCAGGTTCAT-1-0	11.1766	0.912095	C1	SW1573
AGCGATTGTTAGGGTG-1-0	-9.9792	4.84194	C4	H1792
AGCGCCAAGCGTCAAG-1-0	-1.8054	-9.01296	C1	Calu-1
AGCGCCACAGGCTTGC-1-0	-0.501079	1.17431	C0	SW1573
AGCGCCATCACCTCTG-1-0	-10.4996	5.41808	C0	H1792
AGCGCCATCATTGTTC-1-0	6.43077	2.76206	C2	SW1573
AGCGCTGAGAATCGCG-1-0	-6.35843	-9.92279	C0	Calu-1
AGCGCTGAGTCAGCCC-1-0	-13.4403	-0.743695	C2	H1373
AGCGCTGCACATTCTT-1-0	-5.85435	-8.53365	C0	Calu-1
AGCGCTGCAGCACAGA-1-0	-8.19779	5.04967	C0	H1792
AGCGCTGCAGCGGTCT-1-0	-4.51361	-9.1208	C0	Calu-1
AGCGCTGTCATTACCT-1-0	-0.949969	0.486101	C1	Calu-1
AGCGTATAGCCTCTTC-1-0	-2.3103	-10.6157	C4	Calu-1
AGCGTATAGGGCTAAC-1-0	-1.72913	-10.3217	C0	Calu-1
AGCGTATCAACCCGCA-1-0	-2.59586	-2.97352	C2	Calu-1
AGCGTATCAATGGCAG-1-0	-5.78223	-0.718992	C2	H441
AGCGTATCACGCACCA-1-0	-4.1244	-12.5091	C0	Calu-1
AGCGTATCATCATCTT-1-0	-5.99594	-7.56073	C2	Calu-1
AGCGTATGTCACTAGT-1-0	-6.00933	-10.0103	C1	Calu-1
AGCGTATTCATTTGTC-1-0	-4.55978	13.3348	C2	H358
AGCGTATTCCCAACTC-1-0	7.03774	2.0423	C0	SW1573
AGCGTATTCGTTCTGC-1-0	-6.89981	-9.70622	C2	Calu-1
AGCGTCGAGCTTAAGA-1-0	-7.61113	4.74798	C4	H1792
AGCGTCGAGGTAAAGG-1-0	4.58736	-3.8101	C4	SK-LU-1
AGCGTCGCAACACGAG-1-0	2.45255	-5.16962	C4	SK-LU-1
AGCGTCGGTAGTCTGT-1-0	-8.06938	-1.98167	C4	H441
AGCGTCGGTGAATTAG-1-0	-5.83346	0.855474	C2	H441
AGCGTCGTCATCAGTG-1-0	6.47338	2.45078	C4	SW1573
AGCTACAAGACTACGG-1-0	-7.54019	4.41809	C1	H1792
AGCTACAAGCGAGAAA-1-0	-5.36981	-9.25762	C1	Calu-1
AGCTACAAGGGTTAAT-1-0	1.72206	-5.62416	C2	SK-LU-1
AGCTACACAAGTGGTG-1-0	-5.17317	-11.8527	C4	Calu-1
AGCTACACATACATCG-1-0	8.30123	2.4772	C1	SW1573
AGCTACACATACCAGT-1-0	-1.98484	-10.8075	C2	Calu-1
AGCTACAGTACTAGCT-1-0	-5.80119	12.6087	C2	H358
AGCTACAGTTGGGTAG-1-0	-7.40222	-3.0804	C2	H441
AGCTACATCGAGAGCA-1-0	-5.63593	-9.98877	C2	Calu-1
AGCTACATCGTTGCCT-1-0	11.5445	4.51267	C1	SW1573
AGCTCAAAGCCGCTTG-1-0	2.63474	-5.5989	C0	SK-LU-1
AGCTCAAAGGCTCAAG-1-0	-6.40986	13.462	C2	H358
AGCTCAACACAAATGA-1-0	-4.9207	0.416989	C0	H441
AGCTCAACAGAGCCCT-1-0	8.29063	2.67588	C2	SW1573
AGCTCAACAGCGAGTA-1-0	6.20495	2.92763	C1	SW1573
AGCTCAACATACATCG-1-0	-3.81795	0.888506	C0	H441
AGCTCAACATGAAAGT-1-0	-4.40507	-8.44675	C4	Calu-1
AGCTCAAGTCATACCA-1-0	-12.906	-3.43267	C2	H1373
AGCTCAAGTCTGTGGC-1-0	9.66217	1.00662	C1	SW1573
AGCTCAAGTGATTCAC-1-0	9.80611	0.172481	C0	SW1573
AGCTCAAGTTTGCAGT-1-0	4.7734	1.76936	C4	SW1573
AGCTTCCAGGCATCAG-1-0	8.60981	2.42821	C2	SW1573
AGCTTCCCACAGACGA-1-0	-3.21694	7.31503	C1	H2030
AGCTTCCGTCATAAAG-1-0	-1.36505	-9.98621	C4	Calu-1
AGCTTCCGTCGAGTGA-1-0	-9.25114	4.23969	C1	H1792
AGCTTCCGTCGTCGGT-1-0	-4.69614	12.0012	C1	H358
AGCTTCCGTGGTTTGT-1-0	1.52761	11.9332	C4	NCI-H23
AGCTTCCTCTGCGTCT-1-0	-3.5467	-10.3418	C1	Calu-1
AGGAAATAGAGCAGCT-1-0	-3.16217	6.44374	C1	H2030
AGGAAATAGCTGTTCA-1-0	-5.30801	0.0469841	C4	H441
AGGAAATCAACACACT-1-0	8.14137	2.0745	C1	SW1573
AGGAAATCATGAAGCG-1-0	-0.808828	-1.5167	C4	SK-LU-1
AGGAAATTCCACGTAA-1-0	-2.14152	-0.571155	C1	H2030
AGGAAATTCGCGGACT-1-0	-3.83201	12.3935	C2	H358
AGGAATAAGGAGAATG-1-0	-8.542	5.9944	C4	H1792
AGGAATACAGCGTTTA-1-0	-4.0737	1.49133	C4	H441
AGGAATACAGGGAATC-1-0	2.34813	-4.7771	C4	SK-LU-1
AGGAATACATGCAGGA-1-0	-5.26014	-11.8402	C1	Calu-1
AGGAATAGTCTTGAGT-1-0	-6.67741	-1.89796	C4	H441
AGGAATATCATGTCAG-1-0	6.48514	4.79623	C2	SW1573
AGGAATATCTATGCCC-1-0	-8.78891	5.93969	C4	H1792
AGGAATATCTTGCGCT-1-0	-1.60561	-10.5412	C2	Calu-1
AGGACGAAGCTGCGAA-1-0	3.11779	-5.45965	C2	SK-LU-1
AGGACGACACAGTCGC-1-0	10.4095	0.556955	C1	SW1573
AGGACGAGTCGAAACG-1-0	-4.74974	12.2492	C2	H358
AGGACGATCCACGAAT-1-0	2.52932	-4.18371	C1	SK-LU-1
AGGACGATCCTAGCGG-1-0	11.0876	1.26383	C1	SW1573
AGGACGATCGTTCATT-1-0	-12.6573	-1.0797	C4	H1373
AGGACTTAGAGGCGGA-1-0	10.3904	0.289847	C0	SW1573
AGGACTTAGCCATTTG-1-0	6.62969	2.72809	C1	SW1573
AGGACTTAGTTAGTGA-1-0	-4.36449	-7.81038	C0	Calu-1
AGGACTTCAACCAGAG-1-0	1.23305	-1.28565	C2	SK-LU-1
AGGACTTCAAGCCATT-1-0	10.0705	2.95291	C0	SW1573
AGGACTTGTATGAGAT-1-0	6.67614	2.69126	C0	SW1573
AGGACTTGTGTAGTGG-1-0	-7.08371	9.63237	C4	H358
AGGACTTGTTGTGCAT-1-0	-3.44088	-11.6255	C4	Calu-1
AGGACTTTCACTAGCA-1-0	-7.98851	10.3268	C2	H358
AGGACTTTCGTGGGTC-1-0	-8.1572	-1.6751	C2	H441
AGGAGGTAGAGGTATT-1-0	-13.5666	-2.16323	C4	H1373
AGGAGGTAGCAGCAGT-1-0	7.978	5.7535	C0	SW1573
AGGAGGTCAGAGGTAC-1-0	-4.76302	1.17817	C4	H441
AGGAGGTGTGAACCGA-1-0	-5.52518	-11.682	C2	Calu-1
AGGAGGTGTGCTGTCG-1-0	-5.22734	-0.291816	C1	H441
AGGAGGTTCGGATAAA-1-0	7.25823	5.48272	C2	SW1573
AGGAGGTTCTGGGCAC-1-0	-2.27912	-1.70506	C0	H441
AGGATAAAGAACTTCC-1-0	-1.72766	-1.72108	C2	SK-LU-1
AGGATAAAGGGTGGGA-1-0	7.16518	4.97574	C4	SW1573
AGGATAACAAGAGTTA-1-0	-5.58596	-11.8867	C2	Calu-1
AGGATAACACAACATC-1-0	-2.71584	-7.21842	C0	Calu-1
AGGATAACACTAGGTT-1-0	2.4099	-4.29734	C1	SK-LU-1
AGGATAAGTCTGCATA-1-0	9.03586	2.80537	C0	SW1573
AGGATCTAGACGAGCT-1-0	-6.66561	-1.88439	C0	H441
AGGATCTCAATCGAAA-1-0	-6.04154	-9.0701	C2	Calu-1
AGGATCTGTCAAGCGA-1-0	-3.48186	-11.4307	C0	Calu-1
AGGATCTTCCGACAGC-1-0	10.4738	1.64448	C1	SW1573
AGGATCTTCTCTGACC-1-0	-3.70391	12.8086	C0	H358
AGGATCTTCTCTGCCA-1-0	4.285	1.6315	C4	SW1573
AGGCATTAGCTCTGTA-1-0	-2.08097	-12.1374	C0	Calu-1
AGGCATTAGTATCTGC-1-0	5.86311	1.73013	C2	SW1573
AGGCATTCAAAGCTCT-1-0	-4.79351	-9.00596	C1	Calu-1
AGGCATTCAATGGCAG-1-0	-2.68562	-1.87396	C1	H1373
AGGCATTCAGAGTAAT-1-0	-6.25745	-9.13476	C2	Calu-1
AGGCATTGTCAGTCCG-1-0	-5.69108	-10.6575	C2	Calu-1
AGGCATTGTCCACATA-1-0	-4.44281	-8.90651	C2	Calu-1
AGGCATTGTGACAGGT-1-0	12.1413	2.32574	C0	SW1573
AGGCATTTCCCTCGTA-1-0	9.63188	0.481152	C1	SW1573
AGGCATTTCCGTGTAA-1-0	-6.37623	-9.9206	C2	Calu-1
AGGCCACAGATGTTCC-1-0	-6.6307	-2.7661	C2	H441
AGGCCACAGCTCCATA-1-0	-6.67083	-2.31612	C1	H441
AGGCCACAGGACAGTC-1-0	2.74093	-5.84502	C1	SK-LU-1
AGGCCACAGTGTAGAT-1-0	-6.65021	13.2856	C0	H358
AGGCCACCAAATAGCA-1-0	7.10955	-2.2129	C4	SW1573
AGGCCACGTTCAATCG-1-0	-5.86632	1.26798	C4	H441
AGGCCACTCTTACGGA-1-0	3.44734	-5.80474	C1	SK-LU-1
AGGCTGCAGCGAGGAG-1-0	-12.3753	-2.28536	C0	H1373
AGGCTGCGTTAGGCCC-1-0	-4.16009	1.65745	C4	H441
AGGGAGTAGAACTCCT-1-0	-5.41964	12.2402	C0	H358
AGGGAGTCACGGTAGA-1-0	-2.19779	-1.96483	C4	H1373
AGGGAGTGTCCCGGTA-1-0	10.6552	1.77457	C0	SW1573
AGGGAGTGTGGCAGAT-1-0	9.20052	2.44874	C4	SW1573
AGGGCCTCATGTGCTA-1-0	3.184	-3.63553	C1	SK-LU-1
AGGGCCTGTAACATAG-1-0	-6.32076	-10.0244	C2	Calu-1
AGGGCCTGTCACTTCC-1-0	-0.630998	1.08151	C0	H1373
AGGGCCTGTTATGTCG-1-0	9.31321	-0.278857	C2	SW1573
AGGGCTCAGTCACACT-1-0	-2.57779	-10.9297	C1	Calu-1
AGGGCTCCACTGTTCC-1-0	-7.32303	-1.92598	C2	H441
AGGGCTCCAGAAACCG-1-0	5.06968	2.96038	C1	SW1573
AGGGCTCCAGAGTCAG-1-0	6.68703	3.90751	C1	SW1573
AGGGCTCTCACCGGGT-1-0	5.52466	3.47578	C0	SW1573
AGGGCTCTCCAATCTT-1-0	-6.76156	-2.59395	C1	H441
AGGGCTCTCGTCAACA-1-0	-6.22187	4.75268	C0	H1792
AGGGCTCTCTCAAAGC-1-0	-2.83097	6.30473	C1	H2030
AGGGTCCCAATCCAGT-1-0	-6.61015	4.65029	C1	H1792
AGGGTCCCACTGAGTT-1-0	-8.09868	-0.95015	C0	H441
AGGGTCCCAGAAGCGT-1-0	2.5193	-4.37452	C2	SK-LU-1
AGGGTCCTCCCTCTTT-1-0	9.90857	0.174769	C1	SW1573
AGGGTCCTCCGAAGGA-1-0	-12.4044	-0.642948	C2	H1373
AGGGTCCTCGGCTTGG-1-0	-3.59934	6.76461	C2	H2030
AGGGTGAAGCAACCAG-1-0	1.08885	-1.75471	C4	SK-LU-1
AGGGTGAAGCGTCAGA-1-0	-0.600205	1.90025	C4	SW1573
AGGGTGAAGCTTGTGT-1-0	3.12467	-6.88697	C4	SK-LU-1
AGGGTGACAATCTGCA-1-0	2.89909	-5.60122	C4	SK-LU-1
AGGGTGACATACAGCT-1-0	-5.54101	-1.47982	C0	H441
AGGGTGAGTGACTAAA-1-0	-0.0165546	-3.77855	C4	SK-LU-1
AGGGTGATCACCTGGG-1-0	-5.74054	1.83279	C4	H441
AGGGTGATCAGAACCT-1-0	3.91025	-5.32547	C0	SK-LU-1
AGGGTGATCCGCGGAT-1-0	2.13738	-2.84791	C2	SK-LU-1
AGGGTGATCTATCGGA-1-0	7.17795	4.61425	C2	SW1573
AGGGTTTAGATTGATG-1-0	0.753331	11.9496	C1	NCI-H23
AGGGTTTAGCACCAGA-1-0	7.44586	2.14866	C2	SW1573
AGGGTTTAGCGCGTTC-1-0	-5.88275	-2.07972	C1	H441
AGGGTTTCACGGAAGT-1-0	-13.9955	-0.0410864	C2	H1373
AGGGTTTCATCGGAAG-1-0	-5.5315	-1.41214	C2	H441
AGGGTTTTCTGGACTA-1-0	-6.6364	4.11205	C4	H1792
AGGGTTTTCTGTTCAT-1-0	8.79063	0.530767	C0	SW1573
AGGTAGGAGGGTTTCT-1-0	-5.53211	0.111389	C4	H441
AGGTAGGCAGGCGAAT-1-0	-6.65187	13.1802	C4	H358
AGGTAGGGTAACATAG-1-0	10.4113	0.884325	C2	SW1573
AGGTAGGGTCTCACAA-1-0	-10.7617	5.26777	C2	H1792
AGGTAGGTCCACGTAA-1-0	4.95124	-4.2685	C2	SK-LU-1
AGGTCATCAAGTCCCG-1-0	-10.0202	4.44833	C1	H1792
AGGTCATGTCCGACGT-1-0	2.56689	-6.41432	C2	SK-LU-1
AGGTCTAAGAAAGCGA-1-0	-3.69869	12.7308	C2	H358
AGGTCTAAGAGAGGTA-1-0	-3.18519	6.11519	C1	H2030
AGGTCTACAACCTAAC-1-0	-9.02828	-2.13613	C1	H441
AGGTCTACACGCGTGT-1-0	6.8476	3.3666	C1	SW1573
AGGTCTACACTTCAAG-1-0	-1.63976	2.23747	C0	H358
AGGTCTAGTCAAACGG-1-0	-6.84905	4.63794	C0	H1792
AGGTCTATCGTGTGAT-1-0	-4.37387	1.19728	C4	H441
AGGTGTTAGCAACAGC-1-0	-2.68781	-10.8779	C2	Calu-1
AGGTGTTAGGTCGTAG-1-0	9.99951	0.205787	C2	SW1573
AGGTGTTAGTAGATCA-1-0	-2.17863	-7.814	C1	Calu-1
AGGTGTTTCAATCTTC-1-0	-6.02245	-11.7518	C0	Calu-1
AGGTGTTTCACTGCTC-1-0	-4.47457	-8.05283	C0	Calu-1
AGGTTACAGCGAGAAA-1-0	-5.67459	10.7692	C2	H358
AGGTTACCACACAGAG-1-0	2.5641	-4.13915	C0	SK-LU-1
AGGTTACCACATAACC-1-0	-8.27621	4.01972	C0	H1792
AGGTTACGTAGAGGAA-1-0	-2.64813	-11.6484	C2	Calu-1
AGGTTACTCGCCAGTG-1-0	-6.00263	-9.58732	C2	Calu-1
AGGTTGTAGAATAACC-1-0	-7.1317	11.6119	C1	H358
AGGTTGTAGACCATAA-1-0	-4.14713	0.342011	C4	H441
AGGTTGTCACAAATCC-1-0	-6.53589	13.4112	C1	H358
AGGTTGTCAGTAGATA-1-0	-7.23476	3.76838	C2	H1792
AGGTTGTGTCTACAGT-1-0	-8.13118	5.20212	C4	H1792
AGGTTGTGTGATAGAT-1-0	9.39146	0.65375	C2	SW1573
AGGTTGTTCAGAGCAG-1-0	4.6938	-4.96514	C1	SK-LU-1
AGTAACCAGACTGGGT-1-0	-7.8468	10.2548	C0	H358
AGTAACCAGAGCAGTC-1-0	-8.95811	-1.78626	C1	H441
AGTAACCAGCTGAGTG-1-0	-6.24461	12.4349	C1	H358
AGTAACCCACTGGATT-1-0	-5.35076	0.851094	C4	H441
AGTAACCGTATGCGGA-1-0	-6.82993	11.9141	C0	H358
AGTAACCGTGCGACAA-1-0	-0.00213894	-3.52242	C4	SK-LU-1
AGTACCAAGTTTAGGA-1-0	-7.40039	12.2187	C1	H358
AGTACCACATGGTACT-1-0	-0.36587	1.89886	C2	SW1573
AGTACCAGTGAGACGT-1-0	-0.042701	7.37809	C4	H2030
AGTACCAGTTGCTTGA-1-0	1.44239	-2.46162	C1	SK-LU-1
AGTACCAGTTTCACAG-1-0	-6.83466	-9.88305	C1	Calu-1
AGTACCATCCGTGTAA-1-0	-3.94467	-9.18006	C1	Calu-1
AGTACCATCGGCATTA-1-0	-1.18239	-9.37752	C2	Calu-1
AGTACCATCGTCAAAC-1-0	4.38644	-2.53227	C2	SK-LU-1
AGTACTGAGCCTCTCT-1-0	-5.04532	-12.4319	C2	Calu-1
AGTACTGAGTGCTCGC-1-0	-5.40892	11.6554	C2	H358
AGTACTGCAACTGGTT-1-0	-4.65957	-4.70563	C4	Calu-1
AGTACTGCAATCCTAG-1-0	-7.68343	4.17965	C2	H1792
AGTACTGCATTGAAAG-1-0	7.5753	3.2133	C1	SW1573
AGTACTGGTAACACGG-1-0	10.4994	1.81495	C2	SW1573
AGTACTGTCATCGACA-1-0	-1.65413	6.12057	C2	H2030
AGTACTGTCGGATACT-1-0	4.75183	-4.77434	C2	SK-LU-1
AGTACTGTCTCCAAGA-1-0	-3.26499	7.41712	C1	H2030
AGTACTGTCTGGTGGC-1-0	-7.39673	10.3012	C4	H358
AGTAGCTAGAAGATCT-1-0	-2.33846	-9.29279	C0	Calu-1
AGTAGCTAGTGGATTA-1-0	-7.69858	10.7292	C4	H358
AGTAGCTAGTGTACCT-1-0	2.42931	-5.33203	C4	SK-LU-1
AGTAGCTCAGCCATTA-1-0	-6.09513	-10.9753	C2	Calu-1
AGTAGCTGTCGTGTTA-1-0	-5.52931	-11.3983	C2	Calu-1
AGTAGCTGTTGGAGGT-1-0	3.60351	9.13886	C2	H2122
AGTAGCTTCGTTACCC-1-0	-1.59542	-10.4429	C0	Calu-1
AGTAGTCAGAAACTCA-1-0	-2.2762	-7.83674	C2	Calu-1
AGTAGTCAGAGTAACT-1-0	11.2532	4.71999	C4	SW1573
AGTAGTCCAATTAGGA-1-0	-6.73337	11.3834	C1	H358
AGTAGTCCACTGAGTT-1-0	-6.97659	11.4178	C1	H358
AGTAGTCCAGCAGTGA-1-0	-13.4648	0.118588	C2	H1373
AGTAGTCCATGGCCCA-1-0	-8.19078	10.5756	C4	H358
AGTAGTCGTAGCTAAA-1-0	-2.43382	5.9363	C0	H2030
AGTAGTCGTCTCAGGC-1-0	-2.03809	-11.3312	C0	Calu-1
AGTAGTCGTGACTAAA-1-0	-7.08599	9.68933	C2	H358
AGTAGTCTCAGAGCAG-1-0	5.87328	4.13127	C2	SW1573
AGTCAACAGCCTTGAT-1-0	6.61864	4.84519	C2	SW1573
AGTCAACAGGTACTGG-1-0	-6.7474	10.9775	C2	H358
AGTCAACTCACCTCAC-1-0	4.59622	1.20398	C2	SW1573
AGTCAACTCCATGATG-1-0	5.18952	1.90867	C0	SW1573
AGTCACAAGAGGTATT-1-0	8.2863	2.39819	C0	SW1573
AGTCACAAGAGTATAC-1-0	4.65293	-4.23402	C1	SK-LU-1
AGTCACAAGTACTGGG-1-0	-2.05091	-11.5448	C2	Calu-1
AGTCACAAGTCCCGAC-1-0	0.251348	-3.89728	C4	SK-LU-1
AGTCACAGTAAGTCAA-1-0	-2.09159	-1.28986	C4	H441
AGTCATGAGAAGCTCG-1-0	-5.46293	0.62969	C0	H441
AGTCATGAGGCTTCCG-1-0	8.94894	2.01953	C2	SW1573
AGTCATGGTGGTATGG-1-0	2.8979	-5.33882	C4	SK-LU-1
AGTCATGGTTCAGCTA-1-0	-4.97028	11.7825	C2	H358
AGTCATGTCAAGTGTC-1-0	-12.0689	0.042672	C1	H1373
AGTCATGTCCCGGTAG-1-0	-2.80978	6.34545	C1	H2030
AGTCTCCAGCACCGTC-1-0	-2.95719	-11.2774	C2	Calu-1
AGTCTCCAGGAGCTGT-1-0	6.7725	2.07393	C1	SW1573
AGTCTCCAGTTGGAAT-1-0	9.79578	5.34563	C4	SW1573
AGTCTCCCACCCTCTA-1-0	-1.10797	-11.0026	C2	Calu-1
AGTCTCCTCTGTCCCA-1-0	8.39087	5.28282	C0	SW1573
AGTCTCCTCTTCACAT-1-0	-5.59659	-0.981014	C1	H441
AGTGACTAGGCCCAAA-1-0	2.24587	-3.54802	C1	SK-LU-1
AGTGACTCATCAGTCA-1-0	-6.67799	11.8834	C4	H358
AGTGACTTCGCCTAGG-1-0	3.09482	-6.57281	C4	SK-LU-1
AGTGACTTCGTTCATT-1-0	-3.6074	-11.7768	C4	Calu-1
AGTGATCAGAAGGATG-1-0	-7.58758	-2.86874	C2	H441
AGTGATCAGGTAGCAC-1-0	2.27751	-2.57994	C2	SK-LU-1
AGTGATCAGTACGAGC-1-0	-4.91279	-11.3865	C2	Calu-1
AGTGATCCATCTTTCA-1-0	4.19512	1.37455	C1	SW1573
AGTGATCTCAAACGTC-1-0	-5.6279	12.6023	C0	H358
AGTGATCTCAAGCTTG-1-0	-6.38581	11.2818	C2	H358
AGTGCCGCAAGACCGA-1-0	-6.19035	13.1847	C2	H358
AGTGCCGGTAACATGA-1-0	-5.25292	-10.3968	C2	Calu-1
AGTGCCGGTCAAATCC-1-0	-6.41409	10.7008	C1	H358
AGTGCCGGTTCACCGG-1-0	7.03727	4.12027	C1	SW1573
AGTGCCGGTTGCAACT-1-0	-6.26272	-10.5429	C1	Calu-1
AGTGCCGTCGATACTG-1-0	-6.2532	4.1645	C4	H1792
AGTGTTGAGAGCACTG-1-0	-12.7202	-0.171627	C4	H1373
AGTGTTGAGATTAGTG-1-0	-1.34732	-10.7353	C4	Calu-1
AGTGTTGAGATTGTGA-1-0	7.37848	5.42679	C4	SW1573
AGTGTTGCACGTCATA-1-0	-6.23133	4.68285	C4	H1792
AGTGTTGTCATTTCGT-1-0	-7.62736	10.9542	C4	H358
AGTGTTGTCGGCAGTC-1-0	3.3397	-5.74625	C0	SK-LU-1
AGTTAGCAGCCTAACT-1-0	-3.74784	-8.06098	C2	Calu-1
AGTTAGCAGGGAGGTG-1-0	-4.65091	-11.1802	C4	Calu-1
AGTTAGCAGTAATCCC-1-0	10.778	1.64763	C4	SW1573
AGTTAGCAGTACCATC-1-0	-7.71611	10.0271	C1	H358
AGTTAGCAGTGAGGCT-1-0	3.71756	-4.0344	C2	SK-LU-1
AGTTAGCAGTGATGGC-1-0	-1.63372	0.44556	C2	Calu-1
AGTTAGCCATTGACAC-1-0	4.11251	-4.14322	C2	SK-LU-1
AGTTAGCGTAGCGTAG-1-0	0.433934	-2.78516	C4	SK-LU-1
AGTTAGCGTTGCAACT-1-0	-5.46533	-7.75027	C2	Calu-1
AGTTAGCTCAACCGAT-1-0	-0.299518	3.04837	C2	SW1573
AGTTAGCTCCGTAATG-1-0	-2.38996	-1.73527	C4	H1792
AGTTAGCTCCTCTTTC-1-0	-5.34104	-0.230847	C4	H441
AGTTAGCTCTTGATTC-1-0	5.94159	3.80583	C2	SW1573
AGTTCCCAGAACCGCA-1-0	-1.96337	-1.44538	C0	H441
AGTTCCCAGACATGCG-1-0	-2.80388	-9.84862	C0	Calu-1
AGTTCCCCAAGGCAAC-1-0	12.5232	2.50314	C1	SW1573
AGTTCCCCAAGTCCCG-1-0	5.75701	1.69776	C1	SW1573
AGTTCCCGTCCTCAGG-1-0	3.81672	-5.29029	C2	SK-LU-1
AGTTCCCGTCCTGTCT-1-0	-3.38057	7.66658	C2	H2030
AGTTCCCTCGTGGGTC-1-0	-4.92376	-12.5048	C2	Calu-1
AGTTCCCTCTCCCATG-1-0	3.44695	-7.2723	C1	SK-LU-1
AGTTCGAAGTTAGTAG-1-0	2.03797	-5.61313	C4	SK-LU-1
AGTTCGACAAAGCAAT-1-0	-4.18321	-9.62291	C2	Calu-1
AGTTCGACACGTTCGG-1-0	-1.50354	-9.57353	C4	Calu-1
AGTTCGACAGCTATAC-1-0	-1.93826	-3.98087	C0	Calu-1
ATACCGAGTAACGGTG-1-0	-1.55468	5.99622	C1	H2030
ATACCGATCAGACCGC-1-0	-6.78459	3.99545	C2	H1792
ATACCTTAGCATCAGG-1-0	-1.72618	-10.4762	C1	Calu-1
ATACCTTAGGCCCACT-1-0	-5.14724	-12.3982	C2	Calu-1
ATACCTTAGTCGCTAT-1-0	-0.0866343	3.64086	C2	SW1573
ATACCTTGTAAGTTAG-1-0	-2.17853	-2.93023	C2	Calu-1
ATACCTTGTCTTGAAC-1-0	-2.17988	-8.51686	C2	Calu-1
ATACCTTTCAGATGCT-1-0	7.00281	2.62216	C2	SW1573
ATACCTTTCGAGTCTA-1-0	-6.64029	4.97607	C2	H1792
ATACTTCAGCCGTTAT-1-0	-4.15103	-1.60093	C2	H441
ATACTTCAGCGTTGTT-1-0	5.37751	2.96114	C0	SW1573
ATACTTCGTGACTGTT-1-0	2.77911	-6.98779	C4	SK-LU-1
ATAGACCAGAAGCTGC-1-0	9.06701	0.453173	C0	SW1573
ATAGACCAGATGCTTC-1-0	6.3311	3.50285	C2	SW1573
ATAGACCAGATTGCGG-1-0	-9.83893	5.08443	C2	H1792
ATAGACCAGCCATTTG-1-0	-3.98538	11.6692	C1	H358
ATAGACCAGCTCCATA-1-0	-2.31423	-2.96964	C2	Calu-1
ATAGACCCAAGGTTGG-1-0	-3.62395	6.57836	C4	H2030
ATAGACCCACGGGCTT-1-0	-4.47023	12.263	C2	H358
ATAGACCCACTAGGCC-1-0	-4.76696	-10.2007	C1	Calu-1
ATAGACCGTCCGAAGA-1-0	9.15724	5.57157	C2	SW1573
ATAGACCTCGAAATCC-1-0	-5.61881	-11.617	C1	Calu-1
ATAGACCTCTATCGTT-1-0	4.47518	-3.81006	C0	SK-LU-1
ATAGAGAAGGCCTAAG-1-0	-2.2398	11.4377	C4	H358
ATAGAGAGTCTTGAAC-1-0	8.57863	2.79681	C1	SW1573
ATAGAGAGTGACACGA-1-0	-5.03005	0.0979907	C4	H441
ATAGAGAGTTTATGCG-1-0	-3.7464	-9.83463	C0	Calu-1
ATAGGCTAGGACAGTC-1-0	-4.463	1.21623	C4	H441
ATAGGCTCAATTGCTG-1-0	3.5428	-5.8131	C0	SK-LU-1
ATAGGCTCACAAGCTT-1-0	-1.96434	-7.67927	C0	Calu-1
ATAGGCTGTAGCTTAC-1-0	-12.769	-0.438578	C1	H1373
ATAGGCTGTATGTCAC-1-0	-5.16436	-0.00262153	C0	H441
ATAGGCTGTTACGCCG-1-0	2.28656	-5.69921	C1	SK-LU-1
ATAGGCTTCCATCGTC-1-0	-6.8534	-1.75497	C0	H441
ATAGGCTTCTGCATAG-1-0	3.77799	3.77253	C0	SW1573
ATATCCTAGCGCTTCG-1-0	4.341	0.907508	C1	SW1573
ATATCCTAGGCAGGGA-1-0	1.43377	-4.1849	C1	SK-LU-1
ATATCCTCAACGGCTC-1-0	-13.8072	-0.24484	C2	H1373
ATATCCTCACAAACGG-1-0	-6.8428	-2.33778	C1	H441
ATATCCTGTATCACGT-1-0	-3.90122	-11.1053	C0	Calu-1
ATATCCTGTCGAACAG-1-0	-4.62971	-9.90182	C1	Calu-1
ATATCCTGTCGTATGT-1-0	-5.35497	-11.9023	C1	Calu-1
ATATCCTGTGACTCGC-1-0	11.117	0.620374	C2	SW1573
ATATCCTTCAACTCTT-1-0	-6.84018	-2.04471	C0	H441
ATATCCTTCTAGCAAC-1-0	0.778906	11.763	C2	NCI-H23
ATCACAGCACTTGACA-1-0	6.40972	2.09302	C0	SW1573
ATCACAGGTTTCTTAC-1-0	4.67821	-4.75252	C2	SK-LU-1
ATCACAGTCTTAGGAC-1-0	10.779	5.24207	C2	SW1573
ATCACGACAAAGCGTG-1-0	3.66166	2.02261	C1	SW1573
ATCACGACACTAACCA-1-0	-2.65283	-10.2708	C2	Calu-1
ATCACGACACTATGTG-1-0	1.91853	-7.23159	C2	SK-LU-1
ATCACGAGTAGTTACC-1-0	4.42465	-5.23235	C1	SK-LU-1
ATCACTTAGTAGGATT-1-0	7.78849	1.86125	C2	SW1573
ATCACTTCATGTGCTA-1-0	1.20398	-1.52287	C4	SK-LU-1
ATCACTTGTAGCTTAC-1-0	-5.51917	-0.432225	C1	H441
ATCACTTGTCGAACAG-1-0	10.3788	1.04148	C1	SW1573
ATCACTTGTGAGTAGC-1-0	-4.35252	-10.8578	C0	Calu-1
ATCACTTTCGGCATAT-1-0	-8.06247	-1.37749	C0	H441
ATCACTTTCGGTCAGC-1-0	-4.26575	-9.24145	C0	Calu-1
ATCAGGTAGAATTTGG-1-0	3.33013	-7.24857	C4	SK-LU-1
ATCAGGTCAACTCGTA-1-0	-2.06646	-10.2722	C2	Calu-1
ATCAGGTCAAGAATAC-1-0	-5.10474	-8.7334	C2	Calu-1
ATCAGGTCAGTCAGTT-1-0	-3.87712	-8.46733	C0	Calu-1
ATCAGGTTCCTCTGCA-1-0	-5.79348	-9.60479	C2	Calu-1
ATCAGGTTCTCTAAGG-1-0	-1.91141	6.23248	C4	H2030
ATCATTCAGGTACTGG-1-0	-5.05394	-7.82557	C0	Calu-1
ATCATTCAGTTGAATG-1-0	0.3515	3.24779	C0	SW1573
ATCATTCCACTGGATT-1-0	-5.80811	-9.05352	C4	Calu-1
ATCATTCGTCACCACG-1-0	7.07634	-2.25649	C1	SW1573
ATCATTCTCGAGAAGC-1-0	5.78626	2.14828	C2	SW1573
ATCATTCTCTTGGATG-1-0	7.10631	-2.25797	C4	SW1573
ATCCACCAGAGAGCAA-1-0	3.10578	-6.44584	C2	SK-LU-1
ATCCACCAGTCTGCGC-1-0	1.09691	9.1183	C2	H2122
ATCCACCGTCTAACGT-1-0	3.24687	-6.91231	C0	SK-LU-1
ATCCACCGTCTCACAA-1-0	6.14846	2.70603	C1	SW1573
ATCCACCGTGTTCAGT-1-0	-9.92644	4.8907	C2	H1792
ATCCACCTCCGCACTT-1-0	-6.67751	4.10493	C4	H1792
ATCCACCTCGAGTGGA-1-0	5.07865	2.98999	C1	SW1573
ATCCATTAGAGGGTCT-1-0	4.85307	-4.90459	C1	SK-LU-1
ATCCATTCAAATCGGG-1-0	7.22599	4.62735	C2	SW1573
ATCCATTCAGCTCCTT-1-0	-1.54304	-9.46901	C2	Calu-1
ATCCATTGTCAGACGA-1-0	3.50751	8.95167	C4	H2122
ATCCATTTCCGTGGCA-1-0	8.4941	4.9571	C2	SW1573
ATCCCTGAGAGCAAGA-1-0	8.06284	2.80162	C2	SW1573
ATCCCTGAGCACCGTC-1-0	-6.66622	12.3141	C2	H358
ATCCCTGAGCATGCGA-1-0	3.48444	8.48671	C1	H2122
ATCCCTGAGCCTGAAG-1-0	-6.62486	-2.52131	C0	H441
ATCCCTGAGTAGAGTT-1-0	12.7416	2.54768	C0	SW1573
ATCCCTGAGTCCGCGT-1-0	3.13422	-7.39097	C1	SK-LU-1
ATCCCTGCAGAAGCGT-1-0	-0.541539	2.16058	C1	SW1573
ATCCCTGGTCGCACAC-1-0	-4.17007	-0.292605	C0	H441
ATCCCTGGTGGGTTGA-1-0	-6.89312	11.1318	C1	H358
ATCCCTGGTTAAGAAC-1-0	-6.64586	-8.8858	C1	Calu-1
ATCCCTGTCACTCACC-1-0	-12.4067	-0.278928	C1	H1373
ATCCCTGTCCTCTCGA-1-0	-4.24705	-1.68579	C1	H441
ATCCCTGTCGCTACGG-1-0	3.53536	-5.5268	C2	SK-LU-1
ATCCCTGTCGTCAACA-1-0	1.84343	-3.19472	C1	SK-LU-1
ATCCGTCAGCAGCGAT-1-0	5.38022	1.78165	C2	SW1573
ATCCGTCCAGAATGTA-1-0	-4.15648	12.9818	C1	H358
ATCCGTCGTTTGTTCT-1-0	-4.61264	-7.79451	C4	Calu-1
ATCCGTCTCCAACTGA-1-0	-3.12007	-1.55307	C2	H441
ATCCTATAGAATTTGG-1-0	-4.25965	-0.635213	C4	H441
ATCCTATAGCACCGAA-1-0	9.41362	4.68479	C1	SW1573
ATCCTATCAATGAGCG-1-0	-2.24121	-1.84151	C4	H441
ATCGATGAGCGCCGTT-1-0	-7.98836	4.43267	C1	H1792
ATCGATGAGTAGAGTT-1-0	9.43498	0.441552	C0	SW1573
ATCGATGCAACTCATG-1-0	5.99138	1.38954	C2	SW1573
ATCGATGCATGTACGT-1-0	-12.4619	-1.18256	C2	H1373
ATCGATGGTTTCACAG-1-0	5.57837	3.96974	C2	SW1573
ATCGCCTAGGATACGC-1-0	5.62823	3.10061	C1	SW1573
ATCGCCTAGTGATGGC-1-0	1.29042	-1.11163	C2	SK-LU-1
ATCGCCTCAAATCGTC-1-0	-1.52363	-8.83309	C1	Calu-1
ATCGCCTCAACGGGTA-1-0	8.59886	0.276169	C0	SW1573
ATCGCCTCATAACGGG-1-0	-4.58715	-11.6839	C0	Calu-1
ATCGCCTCATCAGCAT-1-0	-1.70596	6.00132	C2	H2030
ATCGCCTGTCTTCTAT-1-0	1.93048	-4.04366	C4	SK-LU-1
ATCGCCTGTTGTATGC-1-0	10.2014	4.95351	C0	SW1573
ATCGCCTTCACGACTA-1-0	-2.90847	-9.98192	C1	Calu-1
ATCGCCTTCAGAACCT-1-0	4.08045	3.76952	C0	SW1573
ATCGCCTTCTAGTCAG-1-0	-6.95079	4.51612	C0	H1792
ATCGGATAGCCATTGT-1-0	6.40507	2.65092	C2	SW1573
ATCGGATGTAACCAGG-1-0	-4.54432	-12.7207	C0	Calu-1
ATCGGATTCGCTTACC-1-0	4.62608	2.47929	C0	SW1573
ATCGGATTCGTCAAAC-1-0	-2.85096	-12.0208	C1	Calu-1
ATCGGCGAGATGATTG-1-0	-7.95673	-1.5656	C0	H441
ATCGGCGAGTGGTTAA-1-0	-6.46073	1.44152	C4	H441
ATCGGCGAGTTCTCTT-1-0	-8.06673	-1.41498	C1	H441
ATCGGCGCACCGAATT-1-0	-6.16636	-9.85707	C4	Calu-1
ATCGGCGCAGTTACCA-1-0	1.22245	-4.24884	C2	SK-LU-1
ATCGGCGGTCGCTGCA-1-0	6.07657	4.40636	C2	SW1573
ATCGGCGGTGGCAGAT-1-0	-2.88102	-10.8672	C4	Calu-1
ATCGGCGGTTGCGTAT-1-0	9.91554	0.357923	C0	SW1573
ATCGGCGTCCCTCGAT-1-0	1.09633	-2.0084	C4	SK-LU-1
ATCGGCGTCCGGCAAC-1-0	-6.65504	10.5773	C1	H358
ATCGTAGAGCTCAGAG-1-0	-4.67784	-0.28726	C0	H441
ATCGTAGCAAGTATCC-1-0	-5.6183	-10.5265	C0	Calu-1
ATCGTAGCAGCTTCCT-1-0	4.3454	3.56737	C0	SW1573
ATCGTAGCAGTCCCGA-1-0	-5.71011	-11.1369	C1	Calu-1
ATCGTAGGTAAGTCAA-1-0	8.60179	2.32766	C2	SW1573
ATCGTAGGTATAGGGC-1-0	-9.67631	4.43004	C2	H1792
ATCGTAGGTCCGAAAG-1-0	2.47036	-5.62471	C2	SK-LU-1
ATCGTAGGTGGTTTAC-1-0	0.251575	-0.0574254	C4	SK-LU-1
ATCGTAGTCACGAGGA-1-0	-2.32738	-11.7886	C0	Calu-1
ATCGTCCAGAACGTGC-1-0	-8.38152	5.34473	C0	H1792
ATCGTCCAGATTTGCC-1-0	8.4045	0.582372	C0	SW1573
ATCGTCCAGCACGTCC-1-0	-6.48696	4.52609	C1	H1792
ATCGTCCAGGAGGTTC-1-0	9.04	1.1637	C2	SW1573
ATCGTCCAGTGGAATT-1-0	-6.14421	-0.515287	C4	H441
ATCGTCCCAGACCCGT-1-0	9.90428	0.0748556	C0	SW1573
ATCGTCCGTGGACAGT-1-0	-2.09726	-7.4449	C4	Calu-1
ATCGTGAAGCCGATCC-1-0	-4.07711	0.761097	C1	H441
ATCGTGAAGGGCTTCC-1-0	-1.65903	-9.07657	C1	Calu-1
ATCGTGAAGTCTACCA-1-0	-5.63615	12.6698	C4	H358
ATCGTGACAGCTTCGG-1-0	-4.78539	-10.7465	C2	Calu-1
ATCGTGATCAGTGTTG-1-0	8.83244	1.68164	C2	SW1573
ATCTCTAAGATAGTCA-1-0	8.00502	5.5862	C0	SW1573
ATCTCTAAGCCTCTGG-1-0	6.10074	4.25412	C4	SW1573
ATCTCTAAGGTAAGGA-1-0	-4.60632	-9.27702	C0	Calu-1
ATCTCTAAGTTCTCTT-1-0	-1.45164	-10.2405	C4	Calu-1
ATCTCTAGTTTAGAGA-1-0	-5.69145	0.0448289	C4	H441
ATCTCTATCAAGAGGC-1-0	4.76579	1.28484	C1	SW1573
ATCTTCAAGTGCTCGC-1-0	3.81593	-5.65803	C2	SK-LU-1
ATCTTCAAGTGGTTAA-1-0	6.81922	3.27367	C4	SW1573
ATCTTCAGTCTAACTG-1-0	-5.25289	-10.6428	C2	Calu-1
ATCTTCAGTTTAAGGA-1-0	-2.07827	-1.46818	C4	H441
ATCTTCATCAGCACCG-1-0	12.0167	3.59661	C2	SW1573
ATCTTCATCTCCGTGT-1-0	8.80439	1.87894	C4	SW1573
ATGAAAGAGCACGGAT-1-0	-3.57417	-7.25758	C0	Calu-1
ATGAAAGCAAACTAAG-1-0	-7.6209	-1.46377	C1	H441
ATGAAAGCACGCTTAA-1-0	-3.85631	-11.8915	C0	Calu-1
ATGAAAGGTGCCCAGT-1-0	-2.09904	-9.49147	C4	Calu-1
ATGAAAGTCCGCTGTT-1-0	-5.15584	12.8157	C0	H358
ATGACCAAGAATCTAG-1-0	5.86573	1.87335	C2	SW1573
ATGACCAAGATAGCTA-1-0	-5.05108	12.6612	C2	H358
ATGACCACAGACGATG-1-0	2.25003	-6.55272	C2	SK-LU-1
ATGACCAGTGGAACCA-1-0	9.58579	0.488108	C0	SW1573
ATGACCATCGCTTGAA-1-0	7.52414	1.79829	C1	SW1573
ATGACCATCTCTCTAA-1-0	8.64699	5.33229	C1	SW1573
ATGAGGGCATCGTCCT-1-0	-0.87809	0.779975	C4	Calu-1
ATGAGGGGTTGCAAGG-1-0	-4.67941	-11.0302	C2	Calu-1
ATGAGGGTCAAGAATG-1-0	-5.50805	0.535978	C4	H441
ATGAGTCCATACTGTG-1-0	-8.8668	-1.64241	C4	H441
ATGAGTCCATCATGAC-1-0	3.78566	2.00797	C2	SW1573
ATGAGTCCATTCAGGT-1-0	2.87231	-5.61488	C1	SK-LU-1
ATGAGTCGTCCGGACT-1-0	12.5391	3.06079	C0	SW1573
ATGATCGAGAGGGCGA-1-0	11.5018	1.43206	C0	SW1573
ATGATCGAGATGCGAC-1-0	-10.5276	5.76352	C1	H1792
ATGATCGCACTGCACG-1-0	3.51417	8.65761	C1	H2122
ATGATCGCAGGCCTGT-1-0	-3.43459	-7.71398	C2	Calu-1
ATGATCGGTGCCTGCA-1-0	-3.28283	-11.8912	C0	Calu-1
ATGATCGGTGGCTTAT-1-0	-4.03145	-8.1594	C1	Calu-1
ATGATCGTCATTCGGA-1-0	0.625343	11.9629	C2	NCI-H23
ATGATCGTCCATTCGC-1-0	5.40179	2.81974	C2	SW1573
ATGATCGTCGAAGCAG-1-0	-3.37646	-9.46692	C2	Calu-1
ATGATCGTCGGATAAA-1-0	9.31724	0.779988	C1	SW1573
ATGCATGCAAATGAAC-1-0	-4.58393	-0.809854	C4	H441
ATGCATGCAATAGTAG-1-0	-4.97371	-9.80509	C0	Calu-1
ATGCATGGTCTTTCAT-1-0	-8.21648	5.7057	C1	H1792
ATGCATGGTGTCTCCT-1-0	5.21614	3.09156	C1	SW1573
ATGCATGTCGCTTACC-1-0	12.9162	4.23601	C1	SW1573
ATGCATGTCTCTCGAC-1-0	-1.45265	-11.3668	C1	Calu-1
ATGCCTCAGACGACGT-1-0	-4.65652	1.60371	C1	H441
ATGCCTCAGGTACATA-1-0	6.43064	4.80606	C0	SW1573
ATGCCTCCACAGGATG-1-0	11.1552	0.298857	C0	SW1573
ATGCCTCCACCGAATT-1-0	-10.4939	5.61772	C4	H1792
ATGCCTCCACTATGTG-1-0	-7.3033	4.22563	C1	H1792
ATGCCTCGTGAGTAAT-1-0	5.59668	1.59507	C0	SW1573
ATGCCTCGTGCCGGTT-1-0	-7.10316	12.6336	C0	H358
ATGCCTCGTTCTTGCC-1-0	-5.77231	0.216079	C4	H441
ATGCCTCTCCTGTACC-1-0	-5.01302	-7.66924	C1	Calu-1
ATGCCTCTCTGCCTGT-1-0	3.6806	-4.53844	C4	SK-LU-1
ATGCGATAGCTTTGTG-1-0	-7.30115	2.72589	C4	H1792
ATGCGATAGGATGTTA-1-0	-13.4184	-1.84069	C1	H1373
ATGCGATCATGACAAA-1-0	2.18976	12.1328	C0	NCI-H23
ATGCGATGTACACGCC-1-0	4.91475	-2.86345	C1	SK-LU-1
ATGCGATTCGAGTCTA-1-0	-12.3511	-1.95308	C4	H1373
ATGGAGGAGTCACTGT-1-0	3.59025	-4.27314	C4	SK-LU-1
ATGGAGGCACTCAAGT-1-0	2.74965	-5.28327	C1	SK-LU-1
ATGGAGGGTAAGCAAT-1-0	0.738039	2.80577	C2	SW1573
ATGGAGGGTGTTCAGT-1-0	-8.37634	10.511	C0	H358
ATGGATCAGCTGTTAC-1-0	3.16442	-5.47517	C2	SK-LU-1
ATGGATCAGGCCCACT-1-0	-1.34513	7.3611	C0	H2030
ATGGATCAGTTAGAAC-1-0	-2.04792	6.19456	C0	H2030
ATGGATCCACGTATAC-1-0	-1.89954	-12.1848	C2	Calu-1
ATGGATCCATTGTAGC-1-0	1.30239	3.41115	C2	SW1573
ATGGATCGTACAACGG-1-0	11.2345	1.15008	C1	SW1573
ATGGATCGTCTCGGGT-1-0	7.99524	2.80669	C4	SW1573
ATGGATCGTGCAATGG-1-0	8.38912	2.04438	C2	SW1573
ATGGGAGAGCCTAGGA-1-0	-5.67483	-0.973073	C1	H441
ATGGGAGCACCGGAAA-1-0	-6.13545	5.11698	C0	H1792
ATGGGAGCACGTGTGC-1-0	0.900896	-2.4581	C4	SK-LU-1
ATGGGAGGTGCATTTG-1-0	-1.85593	-10.9711	C0	Calu-1
ATGGGAGGTTGCCGCA-1-0	-1.96949	-1.69709	C1	H1373
ATGGGAGTCTGAACGT-1-0	-1.23783	-9.86026	C1	Calu-1
ATGGGTTAGCGACATG-1-0	-5.87388	0.19668	C0	H441
ATGGGTTCAGTACTAC-1-0	-0.851547	-2.27382	C4	SK-LU-1
ATGGGTTGTGAAAGTT-1-0	7.26313	4.9557	C2	SW1573
ATGGGTTTCACCCATC-1-0	-5.75014	11.1903	C0	H358
ATGGTTGCAATTCGTG-1-0	-6.92282	-1.60525	C4	H441
ATGGTTGCACAGAAGC-1-0	3.61449	7.85701	C0	H2122
ATGGTTGCATATCTCT-1-0	-9.36518	4.71073	C1	H1792
ATGGTTGGTCGGCCTA-1-0	-1.46135	6.14579	C0	H2030
ATGGTTGTCACTTATC-1-0	-3.93453	-0.416288	C4	H441
ATGGTTGTCATTGAGC-1-0	-1.42693	6.43346	C4	H2030
ATGGTTGTCTAGTGTG-1-0	8.50637	0.447755	C1	SW1573
ATGGTTGTCTGATTCT-1-0	-3.76928	-9.40153	C0	Calu-1
ATGTCCCAGCTGCCAC-1-0	4.70732	0.172206	C2	SW1573
ATGTCCCAGTCAGAGC-1-0	-1.17542	-9.71687	C4	Calu-1
ATGTCCCGTCATCTAG-1-0	-9.14523	-2.47064	C0	H441
ATGTCCCGTCATTGCA-1-0	-4.45943	11.0732	C2	H358
ATGTCCCGTTCATCGA-1-0	-6.20379	0.528366	C0	H441
ATGTCCCTCAATCGGT-1-0	3.14229	-6.83083	C0	SK-LU-1
ATGTCCCTCCCAGCGA-1-0	9.00081	-0.153741	C0	SW1573
ATGTCCCTCGTGCTCT-1-0	7.91206	5.39893	C1	SW1573
ATGTCTTAGGCGAAGG-1-0	7.92921	2.68734	C2	SW1573
ATGTCTTCACGCGCTA-1-0	-13.2697	-3.2122	C1	H1373
ATGTCTTCACTCAGAT-1-0	-7.4586	-1.56986	C4	H441
ATGTCTTGTCTGCCTT-1-0	10.7245	0.975403	C1	SW1573
ATGTCTTTCGTCTCAC-1-0	-6.00176	-9.53486	C2	Calu-1
ATTACCTAGGACAACC-1-0	-2.00197	-11.0862	C2	Calu-1
ATTACCTCAAGTCCCG-1-0	-8.00659	-1.73288	C0	H441
ATTACCTCAGTCGTTA-1-0	4.50964	-4.64419	C1	SK-LU-1
ATTACCTGTAGTCCTA-1-0	-10.1056	5.51782	C2	H1792
ATTACCTGTTTCTTAC-1-0	3.52693	-6.5152	C2	SK-LU-1
ATTACCTTCACCGCTT-1-0	0.282165	3.90088	C2	SW1573
ATTACTCGTATTGAGA-1-0	-3.21726	-7.16544	C1	Calu-1
ATTACTCGTGGTAACG-1-0	-1.04891	-1.36299	C4	SK-LU-1
ATTACTCTCTTGGAAC-1-0	-8.16618	5.42328	C4	H1792
ATTACTCTCTTTCCGG-1-0	-1.00331	-9.6153	C0	Calu-1
ATTATCCAGAAGGCTC-1-0	-1.51586	-9.96058	C2	Calu-1
ATTATCCAGACGACTG-1-0	-12.1974	0.184444	C4	H1373
ATTATCCAGGCGTCCT-1-0	-2.56641	-10.0406	C0	Calu-1
ATTATCCCAGTGTACT-1-0	-1.71862	-10.1895	C1	Calu-1
ATTATCCGTGACAGCA-1-0	-8.64193	4.50485	C4	H1792
ATTATCCTCTGAATCG-1-0	-10.2411	5.34393	C2	H1792
ATTCACTAGCTGTACT-1-0	-2.73451	-11.3339	C2	Calu-1
ATTCACTAGGTGCATG-1-0	-5.88431	-0.890795	C2	H441
ATTCACTCAAGCTACT-1-0	-5.84564	-10.9129	C2	Calu-1
ATTCACTCAAGTTTGC-1-0	-5.18658	-7.92244	C1	Calu-1
ATTCACTCACGTACTA-1-0	-6.48246	-2.42736	C2	H441
ATTCACTCAGACTCTA-1-0	-7.79313	11.1943	C2	H358
ATTCACTGTAGAGTTA-1-0	-12.5652	-1.58869	C1	H1373
ATTCACTGTCCGCAGT-1-0	-0.188872	-1.40312	C0	SK-LU-1
ATTCACTGTCGAGATG-1-0	0.343993	4.00742	C0	SW1573
ATTCACTGTCTAGTGT-1-0	1.15925	-1.65267	C4	SK-LU-1
ATTCACTGTGTCTCCT-1-0	-6.59487	13.2492	C4	H358
ATTCACTTCCCGAAAT-1-0	-7.91263	5.32273	C1	H1792
ATTCACTTCGAGAAAT-1-0	-4.62679	-8.06748	C0	Calu-1
ATTCACTTCTGATTCT-1-0	7.89327	4.73659	C1	SW1573
ATTCAGGAGAATCGAT-1-0	-3.15085	6.77271	C0	H2030
ATTCAGGAGGAATTAC-1-0	-13.9786	-0.0300101	C1	H1373
ATTCAGGAGGTACAGC-1-0	-5.17678	12.0093	C1	H358
ATTCAGGCAAGGCAAC-1-0	-1.27126	-8.94064	C1	Calu-1
ATTCAGGCAGACAATA-1-0	3.73637	2.2228	C0	SW1573
ATTCAGGGTAGATTAG-1-0	3.74837	-4.03098	C0	SK-LU-1
ATTCAGGGTCGCACAC-1-0	4.87055	-4.74252	C2	SK-LU-1
ATTCAGGGTTGTGGAG-1-0	-6.85959	5.09334	C4	H1792
ATTCAGGTCGAGAAAT-1-0	10.2505	0.113671	C0	SW1573
ATTCAGGTCTTCGTGC-1-0	-6.39382	4.66435	C0	H1792
ATTCATCAGAGCAACC-1-0	9.37755	-0.228738	C0	SW1573
ATTCATCAGTAAGAGG-1-0	4.92232	-4.19796	C1	SK-LU-1
ATTCATCGTAGTACGG-1-0	-5.93131	13.4174	C0	H358
ATTCATCGTGACGTCC-1-0	-7.63563	11.9868	C2	H358
ATTCATCTCCTAGCGG-1-0	6.52907	4.32553	C1	SW1573
ATTCATCTCGAACGCC-1-0	3.4581	3.62195	C2	SW1573
ATTCATCTCGACGCTG-1-0	-2.33309	11.4202	C4	H358
ATTCATCTCGAGATAA-1-0	3.55135	8.32355	C1	H2122
ATTCCATCACAATTCG-1-0	7.01789	4.84837	C4	SW1573
ATTCCATCATGACTCA-1-0	-5.43248	0.30095	C2	H441
ATTCCATGTCGCACGT-1-0	-6.83204	13.3871	C1	H358
ATTCCATGTTCGATTG-1-0	11.2608	0.805655	C0	SW1573
ATTCCCGAGAGTCAGC-1-0	8.78647	3.04693	C2	SW1573
ATTCCCGAGGGCAACT-1-0	-13.2412	-2.79906	C2	H1373
ATTCCCGAGGTATAGT-1-0	-3.02719	-11.8687	C0	Calu-1
ATTCCCGAGTCTTCGA-1-0	-7.19705	10.3719	C2	H358
ATTCCCGAGTGCCTCG-1-0	-3.57003	7.44993	C4	H2030
ATTCCCGCAAGTGATA-1-0	-6.98944	12.068	C2	H358
ATTCCCGCAGAAGTTA-1-0	-0.454994	7.75382	C4	H2030
ATTCCCGTCCGTGGCA-1-0	-6.49254	-2.7908	C0	H441
ATTCCTAAGAGGTCAC-1-0	4.96625	2.80068	C0	SW1573
ATTCCTAAGTTCACTG-1-0	-4.69943	12.7082	C0	H358
ATTCCTACAACCAACT-1-0	-5.61712	12.693	C1	H358
ATTCCTACAATACGAA-1-0	-9.65804	5.56091	C2	H1792
ATTCCTACAGTAGGAC-1-0	-0.214099	2.59377	C4	SW1573
ATTCCTAGTAGCGAGT-1-0	0.85756	-3.5108	C4	SK-LU-1
ATTCCTAGTAGGTGCA-1-0	0.607901	-3.91997	C4	SK-LU-1
ATTCCTATCCGAAGGA-1-0	8.28915	5.792	C4	SW1573
ATTCGTTAGGTAGCAC-1-0	-5.47446	-7.41223	C2	Calu-1
ATTCGTTCAAGCTGCC-1-0	-5.62395	-10.8633	C1	Calu-1
ATTCGTTGTACGCTTA-1-0	-3.69151	11.6682	C1	H358
ATTCGTTGTAGTTCCA-1-0	-8.05453	10.9234	C4	H358
ATTCGTTGTTTGTTCT-1-0	3.49372	-5.25611	C4	SK-LU-1
ATTCTACAGCATCAAA-1-0	0.295706	-3.62053	C4	SK-LU-1
ATTCTACAGGTTAAAC-1-0	-6.26901	10.5298	C1	H358
ATTCTACCAAGGTTGG-1-0	3.99314	-2.8475	C2	SK-LU-1
ATTCTACGTATCCTTT-1-0	-4.77117	-7.33198	C2	Calu-1
ATTCTACTCACTTCTA-1-0	10.55	0.0354913	C0	SW1573
ATTCTACTCCCAGCGA-1-0	-6.59259	-8.03349	C2	Calu-1
ATTCTACTCTAGAGCT-1-0	2.79717	-5.54784	C2	SK-LU-1
ATTCTACTCTTCCAGC-1-0	-5.62636	14.0435	C0	H358
ATTCTTGAGAATAGTC-1-0	2.3027	-3.46398	C2	SK-LU-1
ATTCTTGCACACGCCA-1-0	-1.49518	-10.1009	C0	Calu-1
ATTCTTGCACCTCTAC-1-0	-4.09491	-9.01814	C1	Calu-1
ATTCTTGCATTCATCT-1-0	-7.286	9.67836	C2	H358
ATTCTTGGTAGTCGGA-1-0	-3.37859	-7.26078	C1	Calu-1
ATTCTTGTCCATTTCA-1-0	0.0882074	-3.52807	C4	SK-LU-1
ATTCTTGTCGACATCA-1-0	7.79686	2.41304	C2	SW1573
ATTCTTGTCGCGTTTC-1-0	-10.3542	5.81299	C2	H1792
ATTCTTGTCTAGCCAA-1-0	8.36899	4.43477	C4	SW1573
ATTGGGTAGACTTGTC-1-0	-0.00644347	-3.14063	C2	SK-LU-1
ATTGGGTAGCAATAGT-1-0	-6.02848	-7.72139	C1	Calu-1
ATTGGGTAGGTGCTAG-1-0	-6.48911	-2.71025	C2	H441
ATTGGGTCAAGGGCAT-1-0	-3.14476	6.57139	C0	H2030
ATTGGGTCAATTGGTC-1-0	-12.6572	-0.0850647	C1	H1373
ATTGGGTTCTCCGAGG-1-0	-0.397794	2.5683	C4	SW1573
ATTGTTCAGCTAAATG-1-0	2.57343	-5.57873	C1	SK-LU-1
ATTGTTCAGGCACTCC-1-0	-6.16459	-10.572	C1	Calu-1
ATTGTTCGTACAATAG-1-0	-6.59813	0.0902457	C4	H441
ATTGTTCGTGATGGCA-1-0	-4.75049	-12.4587	C2	Calu-1
ATTGTTCTCCTGTAAG-1-0	-2.42023	-2.90829	C4	Calu-1
ATTGTTCTCTATCACT-1-0	5.66654	2.80031	C0	SW1573
ATTTACCAGAGTCCGA-1-0	-13.2126	-2.81692	C1	H1373
ATTTACCAGCACTCTA-1-0	2.51386	-5.43598	C0	SK-LU-1
ATTTACCAGCCGCACT-1-0	-0.151797	1.93122	C1	SW1573
ATTTACCAGCCTCTGG-1-0	-0.00178305	-3.68935	C4	SK-LU-1
ATTTACCGTAGTCCTA-1-0	9.24035	2.68221	C2	SW1573
ATTTACCTCCGTGGCA-1-0	-7.79871	-1.76695	C4	H441
ATTTACCTCGTGGTAT-1-0	4.06451	-3.11	C0	SK-LU-1
ATTTACCTCTACAGGT-1-0	-14.9052	-0.131469	C4	H1373
ATTTCACAGCTACGTT-1-0	-5.43585	0.595011	C1	H441
ATTTCACAGTATAACG-1-0	6.92441	3.31563	C0	SW1573
ATTTCACCAATAAGGT-1-0	5.3996	2.00822	C1	SW1573
ATTTCACCACAGCATT-1-0	-6.57211	11.1421	C1	H358
ATTTCACGTAGCTTAC-1-0	-2.64881	6.76084	C2	H2030
ATTTCACGTCCTGTCT-1-0	-6.24938	-11.2486	C1	Calu-1
ATTTCACTCTCGCTTG-1-0	0.37806	-2.04231	C4	SK-LU-1
ATTTCACTCTTGGATG-1-0	4.26415	-4.32068	C0	SK-LU-1
ATTTCTGAGTGCCTCG-1-0	-1.20807	-9.0456	C4	Calu-1
ATTTCTGCACACGGAA-1-0	-0.873588	-10.1807	C1	Calu-1
ATTTCTGCATGAGATA-1-0	5.17047	-3.9011	C0	SK-LU-1
ATTTCTGGTGAGGAAA-1-0	-6.23391	12.459	C1	H358
ATTTCTGGTGGATCAG-1-0	-4.28491	-11.7788	C4	Calu-1
ATTTCTGGTTGACGGA-1-0	-3.97194	12.5669	C2	H358
ATTTCTGTCCACAAGT-1-0	4.14712	2.17554	C2	SW1573
ATTTCTGTCGCGCCAA-1-0	4.51802	-2.63255	C1	SK-LU-1
ATTTCTGTCGGCTATA-1-0	-1.35821	-8.95928	C1	Calu-1
CAAAGAAAGGGAGATA-1-0	4.59414	-3.65369	C4	SK-LU-1
CAAAGAACAATACCTG-1-0	-1.34907	-8.92246	C2	Calu-1
CAACAACAGATTTGCC-1-0	7.02268	4.21338	C1	SW1573
CAACAACAGCACACAG-1-0	7.64352	5.29226	C2	SW1573
CAACAACCAACGACAG-1-0	-1.50536	-1.87271	C4	SW1573
CAACAACCACTCCTTG-1-0	-2.48662	-10.3048	C0	Calu-1
CAACAACGTCCTGAAT-1-0	-1.40634	6.31273	C4	H2030
CAACAGTAGCGCTTCG-1-0	10.1956	0.726334	C1	SW1573
CAACAGTCAAACTGCT-1-0	9.21201	0.196769	C0	SW1573
CAACAGTCAAAGGATT-1-0	5.82112	2.8821	C2	SW1573
CAACAGTCACATATCG-1-0	-4.42008	-0.243502	C4	H441
CAACAGTGTATAGCTC-1-0	11.8962	2.62603	C2	SW1573
CAACAGTGTATTAAGG-1-0	-1.0608	-8.85895	C4	Calu-1
CAACAGTGTGGAATGC-1-0	-4.47008	-8.50478	C4	Calu-1
CAACAGTTCCGCAGTG-1-0	3.72998	-4.71913	C1	SK-LU-1
CAACCAAAGCTGAGCA-1-0	-4.14826	-10.36	C1	Calu-1
CAACCAAAGTAGTCTC-1-0	-7.38019	4.30992	C2	H1792
CAACCAACAAAGGCAC-1-0	-4.72238	-7.49159	C1	Calu-1
CAACCAACAACAACAA-1-0	-3.48266	-1.27143	C2	H441
CAACCAATCCACGTGG-1-0	-5.80367	10.537	C2	H358
CAACCAATCCAGTGTA-1-0	4.62167	2.40214	C0	SW1573
CAACCAATCTTCCTAA-1-0	7.51935	1.42559	C1	SW1573
CAACCTCAGAGTCTTC-1-0	-5.22774	-2.13427	C0	H441
CAACCTCCAAAGGATT-1-0	9.76864	5.02619	C2	SW1573
CAACCTCCACCCTGAG-1-0	-4.95041	13.5977	C0	H358
CAACCTCTCTCAACGA-1-0	-7.96911	10.6734	C2	H358
CAACGATAGCAGGTCA-1-0	-4.48186	-9.78135	C1	Calu-1
CAACGATAGCGGATCA-1-0	-7.21701	11.881	C0	H358
CAACGATCAAGACGGT-1-0	-3.80562	-1.2476	C1	H2030
CAACGATCACAGCTGC-1-0	-6.22874	-2.34888	C2	H441
CAACGATCAGTCTGGC-1-0	-7.32585	5.39672	C0	H1792
CAACGATCATAGACTC-1-0	-8.10731	5.78711	C0	H1792
CAACGATCATGTTCGA-1-0	-7.78274	-0.952366	C2	H441
CAACGATGTATGTCAC-1-0	-6.59075	-2.21689	C2	H441
CAACGATGTATGTGTC-1-0	-2.49437	-3.67881	C2	Calu-1
CAACGATGTCACTCAA-1-0	-3.90274	-7.22002	C0	Calu-1
CAACGATTCACAAGGG-1-0	-6.05127	-1.59877	C2	H441
CAACGGCAGGGAGGTG-1-0	-4.05488	-8.84912	C1	Calu-1
CAACGGCAGTTCCTGA-1-0	8.04514	5.33999	C2	SW1573
CAACGGCCACCTATCC-1-0	-6.87595	4.23394	C2	H1792
CAACGGCCAGTAGGAC-1-0	9.31906	1.75791	C2	SW1573
CAACGGCGTCAAGTTC-1-0	-1.00161	-9.54559	C4	Calu-1
CAACGGCGTTCTCCAC-1-0	12.0934	3.2756	C1	SW1573
CAACGGCTCAAGCCGC-1-0	-14.6614	-0.489293	C4	H1373
CAACGGCTCCCACAGG-1-0	-6.1737	-0.834315	C4	H441
CAACGGCTCTTTGCAT-1-0	7.96981	4.97186	C1	SW1573
CAAGACTCAACACTAC-1-0	-4.16874	-12.1411	C2	Calu-1
CAAGACTCATAGAGGC-1-0	-7.96873	-1.04295	C0	H441
CAAGACTCATATCGGT-1-0	-2.01348	-3.5967	C0	Calu-1
CAAGACTGTCTTGGTA-1-0	-2.18811	-9.02746	C2	Calu-1
CAAGACTTCATTGTGG-1-0	-1.85713	-10.1217	C4	Calu-1
CAAGACTTCTCAGAAC-1-0	10.8716	2.68638	C2	SW1573
CAAGAGGAGCGGATCA-1-0	-5.75846	11.0935	C2	H358
CAAGAGGAGGGCCAAT-1-0	-7.40723	-1.84987	C2	H441
CAAGAGGAGGTTGGTG-1-0	-13.2325	-1.03364	C4	H1373
CAAGAGGAGTAGGATT-1-0	6.31593	4.47484	C2	SW1573
CAAGAGGCAATTGCCA-1-0	-5.64563	-11.7701	C2	Calu-1
CAAGAGGCATAGGTTC-1-0	1.01447	12.313	C2	NCI-H23
CAAGAGGGTAAGAACT-1-0	-6.72988	3.81223	C0	H1792
CAAGAGGGTGATAGAT-1-0	-3.95656	1.37538	C4	H441
CAAGAGGTCGAAGCAG-1-0	2.1419	-5.39013	C2	SK-LU-1
CAAGCTAAGCACACAG-1-0	6.53901	2.48131	C0	SW1573
CAAGCTAAGTCTGCAT-1-0	-2.28073	-3.24192	C0	Calu-1
CAAGCTAAGTTGCGAG-1-0	-5.9699	-12.1724	C2	Calu-1
CAAGCTACACACGTGC-1-0	-2.5802	-7.28007	C2	Calu-1
CAAGCTAGTCGTGATT-1-0	3.57606	8.96102	C4	H2122
CAAGCTAGTGACCGAA-1-0	-12.5456	-1.54304	C0	H1373
CAAGCTAGTGTCATCA-1-0	0.906557	-0.700285	C4	SK-LU-1
CAAGCTAGTTGGATCT-1-0	7.21463	3.58616	C1	SW1573
CAAGGGACATCCGAGC-1-0	-12.3309	-0.0411002	C1	H1373
CAAGGGAGTAACAAGT-1-0	3.61488	7.73586	C1	H2122
CAATACGCAACCGATT-1-0	9.25328	1.51227	C1	SW1573
CAATACGGTAGCACGA-1-0	-3.89972	-11.1932	C2	Calu-1
CAATACGGTAGTGATA-1-0	9.99872	0.434297	C0	SW1573
CAATACGGTGAATTGA-1-0	0.866727	-2.73957	C4	SK-LU-1
CAATACGGTGCTATTG-1-0	2.63468	-2.8673	C0	SK-LU-1
CAATACGTCAAATGAG-1-0	-4.87137	-10.1874	C2	Calu-1
CAATCGAAGGCCTTGC-1-0	-0.967093	-9.88774	C1	Calu-1
CAATCGACAAGAGGTC-1-0	10.1526	0.405037	C0	SW1573
CAATCGAGTAGGTAGC-1-0	-9.80441	4.89307	C0	H1792
CAATCGAGTGACTAAA-1-0	6.36498	-2.48739	C4	SW1573
CAATCGAGTGCAACGA-1-0	-3.73166	-8.78059	C1	Calu-1
CAATCGATCCACTAGA-1-0	-1.30114	-10.5568	C1	Calu-1
CAATCGATCGAAACAA-1-0	-5.35895	11.8503	C2	H358
CAATGACAGTTTCTTC-1-0	-6.49383	11.467	C4	H358
CAATGACCAATACAGA-1-0	-4.92951	11.8109	C2	H358
CAATGACGTCATCTAG-1-0	5.10703	2.06634	C1	SW1573
CAATGACGTGACAACG-1-0	10.4383	3.42462	C1	SW1573
CAATGACGTTTGCCGG-1-0	-6.48815	11.0396	C1	H358
CAATGACTCAGTGTTG-1-0	-9.34068	4.43781	C1	H1792
CAATGACTCATTCCTA-1-0	-3.1667	-6.99536	C0	Calu-1
CAATGACTCCCAATAG-1-0	-12.7123	-2.04328	C1	H1373
CAATTTCAGGAGAGGC-1-0	-9.59366	5.73635	C0	H1792
CAATTTCCAATCCAGT-1-0	-2.40586	-2.97236	C1	Calu-1
CAATTTCGTCTGTGAT-1-0	-5.97867	-8.65874	C2	Calu-1
CAATTTCTCAGTGTGT-1-0	2.42959	-5.49824	C4	SK-LU-1
CACAACAAGCAGGGAG-1-0	4.03932	1.1852	C2	SW1573
CACAACAAGTCTGCGC-1-0	-7.53713	-2.73139	C1	H441
CACAACACAAGGTCAG-1-0	-5.61138	-2.29325	C0	H441
CACAACACACGTCGGT-1-0	8.22747	5.79936	C1	SW1573
CACAACACATTGGCAT-1-0	-1.35497	6.2081	C2	H2030
CACAACATCTACTGAG-1-0	-7.13473	10.4968	C2	H358
CACAACATCTTGCGCT-1-0	-7.95702	4.11614	C0	H1792
CACACAAAGAGGCTGT-1-0	3.56572	8.98198	C2	H2122
CACACAACAGCCCACA-1-0	-5.73918	-9.81963	C4	Calu-1
CACACAAGTATAGGGC-1-0	-1.38914	-9.47025	C2	Calu-1
CACACAAGTCACGACC-1-0	-0.354271	-2.84206	C4	SK-LU-1
CACACAATCAATGCAC-1-0	2.53747	-6.48201	C0	SK-LU-1
CACACAATCACCTTAT-1-0	-6.59142	-10.4105	C2	Calu-1
CACACAATCTCGCTTG-1-0	-4.6666	-7.66325	C1	Calu-1
CACACAATCTTTCCAA-1-0	-2.30674	6.86832	C1	H2030
CACAGATAGGCTCTCG-1-0	-13.4257	-2.49304	C1	H1373
CACAGATCACGCTTAA-1-0	-5.38479	-10.4914	C2	Calu-1
CACAGATCAGAGATTA-1-0	0.420264	-3.02902	C4	SK-LU-1
CACAGATCATAGGCGA-1-0	-7.74354	4.33187	C1	H1792
CACAGATGTGACAGCA-1-0	-5.97192	-0.987273	C0	H441
CACAGATTCTAGGCAT-1-0	-3.97646	1.33405	C2	H441
CACAGATTCTTCGACC-1-0	-3.74886	-9.84258	C4	Calu-1
CACAGGCAGAAGCTCG-1-0	-5.71344	0.91236	C2	H441
CACAGGCAGATTCGAA-1-0	11.1546	2.22505	C1	SW1573
CACAGGCCACAACATC-1-0	7.06468	4.2453	C2	SW1573
CACAGGCGTCTACATG-1-0	2.45453	-5.20077	C4	SK-LU-1
CACAGGCTCAGATGCT-1-0	-0.0823646	1.48052	C0	SW1573
CACATGAAGAAGGATG-1-0	-2.52087	-4.21942	C0	Calu-1
CACATGAAGCAGGTCA-1-0	-3.32385	-7.90962	C2	Calu-1
CACATGACACTCAGAT-1-0	-7.69427	-1.47112	C0	H441
CACATGACATAGCACT-1-0	4.60991	-2.58767	C0	SK-LU-1
CACATGATCCCGTGTT-1-0	-7.09207	4.58532	C0	H1792
CACCAAAAGATTGAGT-1-0	-2.64046	-9.14863	C2	Calu-1
CACCAAAAGGAACGCT-1-0	-4.7993	12.0041	C2	H358
CACCAAACATCATTTC-1-0	7.57879	4.76688	C2	SW1573
CACCAAAGTCGGAAAC-1-0	-9.20403	4.16521	C2	H1792
CACCAAAGTGACAGCA-1-0	-6.6683	5.00461	C4	H1792
CACCGTTAGAGGTATT-1-0	2.63075	-5.89459	C1	SK-LU-1
CACCGTTAGCTAAGTA-1-0	9.28499	1.20648	C0	SW1573
CACCGTTGTCATTCCC-1-0	11.3895	2.31371	C2	SW1573
CACCGTTGTGGTCTGC-1-0	4.48381	1.77627	C1	SW1573
CACCGTTGTGGTGATG-1-0	7.6022	2.06242	C4	SW1573
CACCGTTTCACAAGAA-1-0	-2.94437	-8.53038	C1	Calu-1
CACGAATAGCTGAAAT-1-0	-8.02096	-2.85128	C0	H441
CACGAATCATGAGGGT-1-0	0.939863	-1.26756	C4	H441
CACGAATGTGTTACAC-1-0	-10.526	5.16903	C0	H1792
CACGAATTCGCTTGCT-1-0	-2.78637	6.38751	C4	H2030
CACGGGTAGCGATGCA-1-0	-3.35398	-9.05059	C4	Calu-1
CACGGGTCACAAATCC-1-0	-9.79998	5.12415	C1	H1792
CACGGGTCACACTTAG-1-0	6.35361	3.67104	C0	SW1573
CACGGGTCACCAGGTC-1-0	3.08622	-5.33459	C0	SK-LU-1
CACGGGTCAGCTCATA-1-0	-7.69425	4.42621	C2	H1792
CACGGGTCAGCTCGGT-1-0	-3.93384	-11.8609	C1	Calu-1
CACGGGTGTACGGATG-1-0	8.86587	1.51926	C1	SW1573
CACGGGTTCACATCAG-1-0	-5.68972	-7.42042	C2	Calu-1
CACGGGTTCGATAACC-1-0	1.30698	12.0725	C1	NCI-H23
CACGTGGAGAAGCGAA-1-0	-7.28019	5.01308	C1	H1792
CACGTGGAGACAAGCC-1-0	-12.6972	-1.47286	C4	H1373
CACGTGGAGCTAAACA-1-0	-4.91957	-12.6539	C1	Calu-1
CACGTGGCAGAAATTG-1-0	-12.1495	-0.314794	C4	H1373
CACGTGGTCAACGTGT-1-0	9.4324	-0.220266	C0	SW1573
CACGTTCAGGCTGAAC-1-0	7.21633	4.74346	C2	SW1573
CACGTTCAGGTTGGTG-1-0	3.97395	-4.20901	C4	SK-LU-1
CACGTTCCAATGTCTG-1-0	-5.84494	-0.628354	C1	H441
CACGTTCGTCTAGATC-1-0	-5.83418	-7.64485	C4	Calu-1
CACTAAGAGGAGAGGC-1-0	8.01454	2.27769	C2	SW1573
CACTAAGAGGTCCGAA-1-0	8.38425	4.64909	C2	SW1573
CACTAAGCAGCTACAT-1-0	2.06181	-5.11731	C1	SK-LU-1
CACTAAGTCAAGGAGC-1-0	-6.37488	13.4976	C4	H358
CACTAAGTCCAAGCTA-1-0	-7.13153	3.29698	C4	H1792
CACTAAGTCCGCATAA-1-0	-4.67823	-12.1683	C1	Calu-1
CACTAAGTCGTCCTCA-1-0	-2.94912	-7.58035	C2	Calu-1
CACTGAAAGTGAGTGC-1-0	-5.06679	-9.29631	C1	Calu-1
CACTGAACACGCTGTG-1-0	2.95027	-6.40483	C2	SK-LU-1
CACTGAACAGAGGCTA-1-0	4.81097	1.62059	C2	SW1573
CACTGAAGTATGGAAT-1-0	-2.4671	6.45232	C4	H2030
CACTGAAGTCCTGTTC-1-0	-7.58016	5.0054	C2	H1792
CACTGGGAGGGACTGT-1-0	-2.13724	5.69593	C0	H2030
CACTGGGAGTTTGAGA-1-0	-6.57846	-11.1096	C1	Calu-1
CACTGGGCACACGGTC-1-0	-4.20652	1.28023	C4	H441
CACTGGGGTTGACGGA-1-0	4.72663	-5.22355	C4	SK-LU-1
CACTGGGTCGTCTCAC-1-0	3.2861	-6.05265	C4	SK-LU-1
CACTGTCAGATCGGTG-1-0	-4.68344	-4.8153	C2	Calu-1
CACTGTCCACCACATA-1-0	11.5175	1.61211	C2	SW1573
CACTGTCCACGGTAGA-1-0	6.36396	2.24419	C0	SW1573
CACTGTCCACTGGAAG-1-0	-5.14545	-6.1522	C4	Calu-1
CACTGTCTCACCATGA-1-0	3.62878	-3.89043	C1	SK-LU-1
CACTGTCTCATTGGTG-1-0	3.3295	-5.89879	C4	SK-LU-1
CACTGTCTCCTCTAAT-1-0	-1.59595	-11.9057	C4	Calu-1
CACTGTCTCTCAACCC-1-0	8.80401	0.830713	C0	SW1573
CACTTCGAGAATTGTG-1-0	-4.40149	-0.467153	C4	H441
CACTTCGAGACGTCCC-1-0	2.71392	-6.04002	C2	SK-LU-1
CACTTCGCAGCGTGAA-1-0	4.37011	-2.48276	C0	SK-LU-1
CACTTCGGTATGCTTG-1-0	4.14161	1.57379	C4	SW1573
CACTTCGGTGCCTATA-1-0	4.32099	3.24876	C4	SK-LU-1
CACTTCGGTGCGAGTA-1-0	-5.57674	-9.03155	C4	Calu-1
CACTTCGTCCCAGGCA-1-0	-2.04532	-8.89516	C0	Calu-1
CACTTCGTCCGTGCGA-1-0	-3.84471	1.38281	C4	H441
CACTTCGTCCGTGGTG-1-0	-13.8117	-0.121499	C4	H1373
CACTTCGTCCTCCACA-1-0	-1.57384	-11.008	C2	Calu-1
CAGAGCCAGCTACGTT-1-0	-7.19904	11.5705	C2	H358
CAGAGCCCACACAGAG-1-0	-1.45775	-11.396	C4	Calu-1
CAGAGCCCATCTAACG-1-0	-1.21953	-9.83297	C4	Calu-1
CAGAGCCGTAACACGG-1-0	-6.64031	10.9557	C2	H358
CAGAGCCGTACGCTAT-1-0	-0.749864	-0.0791422	C4	H441
CAGAGCCGTTGCGAAG-1-0	1.9267	-7.43484	C4	SK-LU-1
CAGAGCCGTTTGACAC-1-0	4.62898	-4.64956	C0	SK-LU-1
CAGAGCCTCAACCGAT-1-0	9.89203	1.83872	C1	SW1573
CAGAGCCTCCCAGTGG-1-0	-9.18008	5.86108	C2	H1792
CAGATACAGATAGCTA-1-0	6.92152	2.15629	C0	SW1573
CAGATACAGCGACCCT-1-0	0.839701	-3.41305	C4	SK-LU-1
CAGATACAGGACGGAG-1-0	-4.18394	0.489153	C4	H441
CAGATACAGTAGGCCA-1-0	-8.05338	3.98304	C2	H1792
CAGATACCAAACGAGC-1-0	-5.87091	-9.55207	C0	Calu-1
CAGATACCAAAGGCTG-1-0	-6.62159	-2.80803	C2	H441
CAGATACCACGACGCT-1-0	11.8706	1.71886	C2	SW1573
CAGATACCAGCATTGT-1-0	-4.40269	-9.18155	C4	Calu-1
CAGATACCAGGCAATG-1-0	-5.77619	14.1132	C0	H358
CAGATACGTACACGTT-1-0	-7.02887	-0.0908976	C2	H441
CAGATACTCCTATTTG-1-0	-3.70423	-10.251	C1	Calu-1
CAGATCAAGCCTGAAG-1-0	-2.94194	6.98335	C1	H2030
CAGATCAAGGCCTTGC-1-0	3.1662	3.6064	C0	SW1573
CAGATCACACGTAGAG-1-0	1.81696	-2.13944	C2	SK-LU-1
CAGATCACAGCCCACA-1-0	-9.51446	5.09188	C4	H1792
CAGATCAGTACAACGG-1-0	3.66435	9.63291	C2	H2122
CAGATCAGTATCGCGC-1-0	4.80855	-5.09835	C4	SK-LU-1
CAGATTGAGATAGGGA-1-0	-13.3019	-0.54436	C1	H1373
CAGATTGAGGTATCTC-1-0	5.52034	3.21042	C0	SW1573
CAGATTGCACAATGTC-1-0	9.74108	1.91062	C0	SW1573
CAGATTGCATTGGCAT-1-0	3.56328	1.94475	C0	SW1573
CAGATTGGTCGAGTGA-1-0	3.43201	9.02951	C1	H2122
CAGATTGGTCTACAGT-1-0	-0.173665	1.14058	C0	SW1573
CAGATTGGTGGACCAA-1-0	-0.0383584	3.68	C2	SW1573
CAGCAATAGGACAACC-1-0	-7.04908	-1.25598	C0	H441
CAGCAATAGGCTATCT-1-0	-7.28225	10.9976	C0	H358
CAGCAATAGTTCATCG-1-0	-3.82128	-11.1852	C0	Calu-1
CAGCAATCAAGGCTTT-1-0	4.57514	-5.32441	C1	SK-LU-1
CAGCAATCAGCTCCTT-1-0	-1.08115	-11.1338	C1	Calu-1
CAGCAATGTACGCTTA-1-0	-5.5771	0.824084	C4	H441
CAGCAATGTCCTCCTA-1-0	-5.95144	-2.82267	C0	H441
CAGCAATGTGGAACAC-1-0	0.30262	3.24259	C2	SW1573
CAGCAATTCTGGAAGG-1-0	1.95322	12.1743	C2	NCI-H23
CAGCACGAGTGTTGAA-1-0	11.6981	1.85902	C2	SW1573
CAGCACGAGTTGGAGC-1-0	-8.27682	10.6769	C0	H358
CAGCACGCAAGCCTGC-1-0	10.4112	1.14412	C2	SW1573
CAGCACGCATCTAGAC-1-0	-5.34469	-6.96792	C1	Calu-1
CAGCACGGTCCAACGC-1-0	-2.07709	-4.00541	C0	Calu-1
CAGCACGTCGTCGCTT-1-0	-7.60205	-2.69499	C4	H441
CAGCAGCAGAGCTGCA-1-0	-5.98919	-10.2125	C2	Calu-1
CAGCAGCAGCGGTATG-1-0	-2.08505	-9.95828	C1	Calu-1
CAGCAGCAGCTCCCTT-1-0	-1.48285	6.23146	C1	H2030
CAGCAGCGTATTGAGA-1-0	-7.86309	11.0569	C2	H358
CAGCAGCTCAAGTCTG-1-0	-8.96139	4.78156	C0	H1792
CAGCAGCTCGTTGCCT-1-0	10.6103	1.16551	C1	SW1573
CAGCAGCTCTTTCCAA-1-0	-5.75597	-7.84708	C1	Calu-1
CAGCCAGAGCTTAGTC-1-0	9.56104	2.15994	C2	SW1573
CAGCCAGAGGATTTCC-1-0	-5.14588	13.0758	C2	H358
CAGCCAGCATCGGAAG-1-0	1.28194	-1.73063	C4	SK-LU-1
CAGCCAGGTACACGTT-1-0	8.83975	0.618391	C2	SW1573
CAGCGTGAGGATCATA-1-0	4.65585	2.48403	C0	SW1573
CAGCGTGAGGTCGAGT-1-0	-2.82835	-7.02753	C1	Calu-1
CAGCGTGCAAGTATAG-1-0	-3.47561	-6.93603	C0	Calu-1
CAGCGTGCAGCTGTAT-1-0	-5.69999	-9.17977	C1	Calu-1
CAGCGTGCATCAGCGC-1-0	9.94196	-0.29711	C0	SW1573
CAGCGTGGTAACATAG-1-0	-7.34667	11.3821	C2	H358
CAGCGTGGTTGCAACT-1-0	-5.20959	-9.23834	C4	Calu-1
CAGCGTGTCCGTATAG-1-0	-6.01998	12.3275	C2	H358
CAGGCCACAAGCTGTT-1-0	8.33064	4.91018	C1	SW1573
CAGGCCACATGGTGGA-1-0	-9.71237	6.08056	C4	H1792
CAGGCCAGTGCACAAG-1-0	3.78563	-5.53964	C2	SK-LU-1
CAGGCCAGTTATTCTC-1-0	3.10924	-7.49118	C4	SK-LU-1
CAGGCCAGTTCCGTTC-1-0	-3.68603	-12.1312	C0	Calu-1
CAGGCCATCTACACTT-1-0	-5.52658	-8.81135	C1	Calu-1
CAGGCCATCTTGGATG-1-0	3.75455	3.71718	C0	SW1573
CAGGGCTAGAATCCCT-1-0	11.9694	2.01654	C0	SW1573
CAGGGCTCACCTGTCT-1-0	2.40805	-6.29142	C2	SK-LU-1
CAGGGCTCAGTTGAAA-1-0	7.83257	1.21816	C2	SW1573
CAGGGCTGTACTAACC-1-0	4.08404	-4.05723	C2	SK-LU-1
CAGGGCTGTTTCGTTT-1-0	7.52074	3.36613	C0	SW1573
CAGGGCTTCGCATAGT-1-0	8.90713	2.73285	C4	SW1573
CAGGTATGTATGCTTG-1-0	-6.53784	-1.78232	C1	H441
CAGGTATTCCATTTGT-1-0	6.39414	4.23816	C1	SW1573
CAGGTATTCCTTATCA-1-0	-1.98607	-10.9481	C0	Calu-1
CAGGTATTCGGAGTAG-1-0	-3.80376	11.6815	C1	H358
CAGTGCGCAGGCTATT-1-0	-8.2221	4.58862	C0	H1792
CAGTGCGCATCGCTCT-1-0	-0.417705	7.74213	C4	H2030
CAGTGCGGTTGTACGT-1-0	-7.2162	11.1227	C2	H358
CAGTGCGTCTTTGATC-1-0	0.496538	-3.11474	C4	SK-LU-1
CAGTTAGAGAATCTAG-1-0	-7.38922	4.63654	C0	H1792
CAGTTAGAGACACACG-1-0	7.13606	2.01267	C0	SW1573
CAGTTAGAGGTAGTCG-1-0	-2.9747	-6.95632	C0	Calu-1
CAGTTAGTCCTCTTTC-1-0	-3.49476	6.46259	C0	H2030
CAGTTCCAGAGGATCC-1-0	3.44234	8.89944	C1	H2122
CAGTTCCCAGCATCTA-1-0	-5.65966	-10.437	C4	Calu-1
CAGTTCCGTTCGGGTC-1-0	9.14144	0.806763	C1	SW1573
CAGTTCCTCGGTCAGC-1-0	-9.62053	4.03303	C2	H1792
CATAAGCAGCTTACGT-1-0	-8.21552	4.42382	C0	H1792
CATAAGCCAAATGGTA-1-0	-3.6796	-8.98523	C0	Calu-1
CATAAGCCATATGCGT-1-0	7.28921	2.38181	C1	SW1573
CATAAGCCATCTCAAG-1-0	-4.8589	-4.91684	C4	Calu-1
CATACAGAGACCCGCT-1-0	-2.92982	-12.1913	C1	Calu-1
CATACAGAGCCGTTGC-1-0	-7.26748	12.7989	C0	H358
CATACAGAGGTTAAAC-1-0	-5.99043	13.8797	C4	H358
CATACAGCATGACTAC-1-0	-10.5964	5.76314	C2	H1792
CATACAGGTAAGGCCA-1-0	-13.4479	-0.0605485	C1	H1373
CATACAGGTCCGGATC-1-0	1.14829	9.0695	C1	H2122
CATACAGGTGGTCTAT-1-0	-5.04598	13.6485	C4	H358
CATACAGGTTTGGCTA-1-0	-3.90623	-10.6006	C0	Calu-1
CATACAGTCAAGCCAT-1-0	3.35592	-3.80816	C1	SK-LU-1
CATACAGTCCTCACTG-1-0	0.773373	9.43134	C2	H2122
CATACCCAGGCGTCCT-1-0	-3.62173	-1.28187	C1	H2122
CATACCCAGTGCACTT-1-0	-1.53432	-10.3213	C0	Calu-1
CATACCCCATCCGAGC-1-0	-4.92353	-7.77453	C2	Calu-1
CATACCCGTTGTTGAC-1-0	-8.91198	4.93614	C2	H1792
CATACCCTCCAGCCTT-1-0	8.63619	5.29544	C2	SW1573
CATACCCTCCTAGCCT-1-0	9.1019	1.68328	C1	SW1573
CATACTTTCACCCTCA-1-0	-3.54081	-11.6827	C2	Calu-1
CATAGACAGGACTTCT-1-0	10.3049	1.45701	C1	SW1573
CATAGACCAGGTTCAT-1-0	3.08382	-6.4922	C2	SK-LU-1
CATAGACCATAATCCG-1-0	0.611224	-2.21028	C0	SK-LU-1
CATAGACGTGTCTTGA-1-0	12.4047	4.16578	C1	SW1573
CATAGACGTTAAGTCC-1-0	-12.0007	-0.0609797	C1	H1373
CATAGACGTTGTACGT-1-0	1.52085	11.9809	C0	NCI-H23
CATCAAGCAGAAGCGT-1-0	2.68586	-7.4398	C0	SK-LU-1
CATCAAGGTCGAAGCA-1-0	-4.04454	-10.2881	C0	Calu-1
CATCAAGGTCGGTGTC-1-0	-7.68333	10.0762	C1	H358
CATCAAGGTGAGGCAT-1-0	-6.29862	-2.18188	C1	H441
CATCAAGGTGATAGTA-1-0	-3.8243	-11.8498	C0	Calu-1
CATCAAGGTTGCTAGT-1-0	-7.59071	3.28963	C1	H1792
CATCAAGGTTTAAGGA-1-0	-4.46289	11.5784	C1	H358
CATCAAGGTTTACCTT-1-0	-5.74601	12.1812	C0	H358
CATCAAGTCATTGTTC-1-0	-6.47688	-2.82693	C1	H441
CATCAAGTCCGTTGGG-1-0	3.96412	-5.34581	C1	SK-LU-1
CATCAAGTCCTCTCTT-1-0	5.11518	-4.64185	C4	SK-LU-1
CATCAAGTCGGAGTAG-1-0	-0.0131377	2.37833	C2	SW1573
CATCCACCATCGATGT-1-0	10.6545	1.39522	C1	SW1573
CATCCACGTACCCAGC-1-0	3.3389	8.99226	C2	H2122
CATCCCAAGTGCCCGT-1-0	7.71772	2.92075	C2	SW1573
CATCCCAAGTTTGTCG-1-0	7.24048	-2.54538	C4	SW1573
CATCCCACATTGTACG-1-0	-12.7702	-1.21701	C1	H1373
CATCCCAGTAGCACGA-1-0	-0.353457	2.58087	C4	SW1573
CATCCCAGTCCAGTTA-1-0	-5.51874	-0.998978	C0	H441
CATCCCAGTCGCGTCA-1-0	-6.44904	-9.80464	C1	Calu-1
CATCCCATCATGTCAG-1-0	-5.25182	-9.94049	C1	Calu-1
CATCCGTCACACCTAA-1-0	-1.06191	-1.74172	C4	SK-LU-1
CATCCGTCACATACTG-1-0	-2.63611	-9.783	C4	Calu-1
CATCCGTTCCGCAACG-1-0	2.22236	12.1303	C0	NCI-H23
CATCGCTCATGACAAA-1-0	-6.80073	13.1769	C2	H358
CATCGCTGTTCTCTAT-1-0	9.14402	1.92622	C1	SW1573
CATCGGGAGGAACTCG-1-0	-6.69522	-11.4134	C1	Calu-1
CATCGGGCATGAGTAA-1-0	-0.462604	7.62396	C4	H2030
CATCGGGGTGCAATGG-1-0	-7.56832	10.2281	C4	H358
CATCGGGGTTGGACTT-1-0	-4.84377	0.946449	C4	H441
CATCGGGTCCGACATA-1-0	-5.4706	-10.5706	C0	Calu-1
CATCGGGTCTGTGCTC-1-0	-3.13072	-0.733153	C4	H441
CATCGTCAGTGTACAA-1-0	4.50395	0.273597	C0	SW1573
CATCGTCCAGAACTTC-1-0	11.8676	1.66897	C1	SW1573
CATCGTCGTGCGGATA-1-0	3.62131	-6.65032	C4	SK-LU-1
CATGAGTAGGAAACGA-1-0	-6.41414	-2.23497	C1	H441
CATGAGTAGTTAGTAG-1-0	10.4979	1.02424	C0	SW1573
CATGAGTGTCACCGCA-1-0	9.62398	0.35546	C2	SW1573
CATGAGTGTCTACTGA-1-0	-5.82899	13.8949	C4	H358
CATGAGTGTGTTACTG-1-0	-5.57199	1.2084	C4	H441
CATGAGTTCAGCTTCC-1-0	10.0385	1.367	C2	SW1573
CATGCAAAGCCTCACG-1-0	-5.7501	-10.3366	C0	Calu-1
CATGCAAAGGCGACAT-1-0	-6.76992	-9.68431	C1	Calu-1
CATGCAAAGTCTAACC-1-0	0.725241	11.815	C2	NCI-H23
CATGCAACAGTAGGAC-1-0	9.86423	1.67683	C2	SW1573
CATGCAATCGATGCAT-1-0	-14.7256	-0.366199	C1	H1373
CATGCAATCGATGGAG-1-0	-2.61516	-7.01261	C2	Calu-1
CATGCCTCAACACGTT-1-0	-12.1474	-0.550314	C1	H1373
CATGCCTCACAGCTGC-1-0	1.37506	-4.46345	C1	SK-LU-1
CATGCCTCATCCGAAT-1-0	11.2099	0.433613	C0	SW1573
CATGCCTGTCCACTTC-1-0	6.55922	3.30477	C2	SW1573
CATGCCTTCGTGTGGC-1-0	-12.7176	-0.2432	C4	H1373
CATGCCTTCTCAATCT-1-0	2.46822	-5.84904	C4	SK-LU-1
CATGCGGCAATCGCGC-1-0	-4.1451	-8.74705	C0	Calu-1
CATGCGGCAGGCATGA-1-0	11.2239	1.77253	C2	SW1573
CATGCGGGTTTAGACC-1-0	-6.72758	10.209	C1	H358
CATGCGGTCAAGCGTT-1-0	-6.38552	12.1264	C1	H358
CATGCGGTCATGTCTT-1-0	-3.90585	-11.9651	C2	Calu-1
CATGCTCAGCAATAAC-1-0	9.5747	1.36954	C2	SW1573
CATGCTCAGCGCCATC-1-0	-8.35635	4.21532	C2	H1792
CATGCTCCACCCAAGC-1-0	-4.73474	-10.8326	C2	Calu-1
CATGCTCCACCTCTAC-1-0	3.4343	9.02142	C0	H2122
CATGCTCCACGCTGAC-1-0	-14.7836	-0.490528	C4	H1373
CATGCTCCAGCATTGT-1-0	-3.47566	-9.69194	C0	Calu-1
CATGCTCGTTCCTAGA-1-0	-4.61151	-12.2184	C0	Calu-1
CATGCTCTCATTGTGG-1-0	-5.94389	13.9823	C4	H358
CATGGATAGGTGTGAC-1-0	-12.7992	-1.95343	C4	H1373
CATGGATCATACGCAT-1-0	3.6569	9.40723	C2	H2122
CATGGTACAACCCGCA-1-0	10.6613	0.979853	C1	SW1573
CATGGTATCATCGCCT-1-0	4.58214	0.710363	C4	SW1573
CATTCATAGTCTTCGA-1-0	-3.25838	-11.4444	C2	Calu-1
CATTCATCAAATTGCC-1-0	-6.71384	-0.765343	C1	H441
CATTCATGTGAGGATC-1-0	-0.124928	7.19807	C1	H2030
CATTCATGTGATACTC-1-0	-6.24846	11.9266	C4	H358
CATTCATTCAAGTTGC-1-0	-5.93512	-10.69	C1	Calu-1
CATTCCGAGTCTACCA-1-0	-5.62866	0.170258	C4	H441
CATTCCGAGTTCCATG-1-0	-8.4881	-2.64093	C0	H441
CATTCCGCATGGCACC-1-0	8.13159	0.833088	C1	SW1573
CATTCCGGTATGCTAC-1-0	8.48799	1.16124	C2	SW1573
CATTCCGGTCACGTGC-1-0	-10.168	5.67115	C1	H1792
CATTCCGGTCTTCATT-1-0	0.319192	-2.47897	C4	SK-LU-1
CATTCCGTCCTTCACG-1-0	10.2846	5.23374	C1	SW1573
CATTCTAAGGTTGACG-1-0	11.1406	1.25357	C2	SW1573
CATTCTACAAATCAAG-1-0	-12.2427	-0.112908	C0	H1373
CATTCTACAAGCGAGT-1-0	-2.69851	-4.54994	C2	Calu-1
CATTCTACAATCAGCT-1-0	-4.35101	-10.1641	C1	Calu-1
CATTCTACAATTGCCA-1-0	-5.65611	13.2202	C4	H358
CATTCTACACTTGTCC-1-0	-5.704	-11.7982	C2	Calu-1
CATTCTACAGTCAACT-1-0	-1.90961	-8.89768	C1	Calu-1
CATTCTAGTCGAATTC-1-0	-2.38207	-2.64392	C4	Calu-1
CATTCTATCAAGAAAC-1-0	6.45106	2.81272	C2	SW1573
CATTCTATCTATCACT-1-0	3.89056	-5.63541	C2	SK-LU-1
CATTGAGAGAGTACCG-1-0	9.38709	2.91113	C1	SW1573
CATTGAGAGCAGGGAG-1-0	-3.7805	-10.3262	C0	Calu-1
CATTGAGAGCTCGTGC-1-0	-3.06583	6.54995	C2	H2030
CATTGAGCAAGCGCTC-1-0	-13.5825	-0.336844	C2	H1373
CATTGAGCACATTGTG-1-0	-2.59428	-10.7364	C4	Calu-1
CATTGAGGTATTAAGG-1-0	-5.89133	-1.30252	C1	H441
CATTGAGGTCTTTCTA-1-0	-4.23823	1.32307	C4	H441
CATTGAGGTGATACTC-1-0	4.81399	1.17201	C4	SW1573
CATTGAGGTGTTAGCT-1-0	-12.6957	-0.0971071	C4	H1373
CATTGAGTCTGCTGAA-1-0	4.59596	-4.1579	C2	SK-LU-1
CATTGCCAGCCAACCC-1-0	-6.3881	13.4261	C0	H358
CATTGCCCACAGTGAG-1-0	2.96179	-7.32882	C4	SK-LU-1
CATTGCCCACGCTGAC-1-0	1.84666	-6.95603	C4	SK-LU-1
CATTGCCCACTTGAGT-1-0	-3.99634	11.8532	C4	H358
CATTGCCGTAATCAAG-1-0	7.37801	3.50138	C4	SW1573
CATTGCCTCATTTGTC-1-0	-5.29976	13.9614	C4	H358
CATTGCCTCTACGGGC-1-0	5.1754	2.47079	C0	SW1573
CATTGTTAGAATCGTA-1-0	-8.87833	-2.54211	C1	H441
CATTGTTAGAGCCCAA-1-0	12.9192	3.82054	C4	SW1573
CATTGTTCACTCTGCT-1-0	-2.21671	-8.36781	C2	Calu-1
CATTGTTCATGTGGCC-1-0	5.7402	2.37808	C4	SW1573
CATTGTTGTAACGTTC-1-0	-8.30533	-2.84717	C4	H441
CATTGTTGTAGCGTTT-1-0	-6.40452	4.87927	C0	H1792
CATTGTTGTATGAGGC-1-0	8.61514	3.22117	C2	SW1573
CATTGTTGTGTAGTGG-1-0	6.85113	1.97899	C4	SW1573
CATTTCAAGGGAGAAT-1-0	-9.54915	4.0078	C1	H1792
CATTTCACACCTAAAC-1-0	-4.38405	-9.55891	C1	Calu-1
CATTTCAGTTGGGACA-1-0	-7.26308	10.0412	C1	H358
CATTTCATCATTCGGA-1-0	7.4904	1.6817	C2	SW1573
CCAAGCGAGCCTCTTC-1-0	-3.59455	-8.45352	C4	Calu-1
CCAAGCGAGGTAGTCG-1-0	8.78295	5.28977	C0	SW1573
CCAAGCGCACATCCCT-1-0	3.35867	-7.39393	C2	SK-LU-1
CCAAGCGTCTAATTCC-1-0	-1.36289	-9.30875	C4	Calu-1
CCAATGACAACCGGAA-1-0	0.0129817	3.04401	C2	SW1573
CCAATGACAACGATCT-1-0	7.43858	3.1522	C1	SW1573
CCAATGACATAATGAG-1-0	2.15825	12.3305	C2	NCI-H23
CCAATGAGTACCTAGT-1-0	0.610493	0.0993735	C2	SK-LU-1
CCAATGAGTCTAACGT-1-0	-12.0088	0.231345	C0	H1373
CCAATGAGTCTGATAC-1-0	3.78561	-5.1876	C2	SK-LU-1
CCAATGATCCATAAGC-1-0	4.66089	-3.68003	C1	SK-LU-1
CCAATGATCCATTCAT-1-0	-2.1127	-2.29717	C2	Calu-1
CCAATGATCGGAATTC-1-0	-8.03598	4.37307	C2	H1792
CCAATTTAGCGTCGAA-1-0	10.1455	1.99868	C0	SW1573
CCAATTTAGGTCATTC-1-0	7.75191	4.70692	C0	SW1573
CCAATTTGTCTTGTCC-1-0	1.25139	-1.66872	C2	SK-LU-1
CCAATTTGTTGCCGAC-1-0	-5.69776	0.699449	C0	H441
CCAATTTTCCGCGGAT-1-0	-1.16925	-9.64455	C1	Calu-1
CCAATTTTCTGGTGCG-1-0	1.88538	-4.23991	C4	SK-LU-1
CCACAAAGTAACAGGC-1-0	3.13435	-5.07484	C1	SK-LU-1
CCACAAATCCATAAGC-1-0	7.95403	5.67926	C1	SW1573
CCACAAATCGCTTAAG-1-0	-3.97016	-11.7742	C2	Calu-1
CCACAAATCGTAATGC-1-0	4.87796	-4.79696	C1	SK-LU-1
CCACACTCAGCAAGAC-1-0	-13.1815	-2.60704	C1	H1373
CCACACTCAGTTGCGC-1-0	-5.39472	-6.51287	C4	Calu-1
CCACACTGTCACCGCA-1-0	3.27647	-5.40157	C1	SK-LU-1
CCACACTTCGAGCCAC-1-0	-5.05366	-11.3549	C2	Calu-1
CCACACTTCTATCCAT-1-0	-8.04623	4.36365	C0	H1792
CCACACTTCTCGACCT-1-0	-0.876909	1.13599	C4	H1792
CCACCATAGGGTATAT-1-0	-7.31081	4.56724	C1	H1792
CCACCATAGTTCTCTT-1-0	-4.85147	1.09635	C4	H441
CCACCATTCCGCACTT-1-0	-5.50969	-1.4937	C2	H441
CCACCATTCGAGTGGA-1-0	8.73806	0.542696	C0	SW1573
CCACCATTCTTGCGCT-1-0	-4.27702	12.1151	C2	H358
CCACGAGAGGAATGTT-1-0	-6.41373	-10.4304	C2	Calu-1
CCACGAGCAAAGCAAT-1-0	5.03393	1.71921	C1	SW1573
CCACGAGCACGTCTCT-1-0	5.57005	3.09669	C2	SW1573
CCACGAGCAGCAGACA-1-0	2.64771	-7.02463	C2	SK-LU-1
CCACGAGCATGATAGA-1-0	-10.4184	5.42796	C2	H1792
CCACGAGGTCGTCGGT-1-0	-6.90989	5.16493	C1	H1792
CCACGAGTCGTACCTC-1-0	11.2376	5.0144	C2	SW1573
CCACGAGTCGTTATCT-1-0	9.5509	1.97917	C2	SW1573
[truncated: 22,050 more rows]

## Sheet: Ext. Fig. 1i,j
ExtFig1i				ExtFig1j
sample	log_count_rep1	log_count_rep2			rel_survival
Calu-1-C0	9.00562	9.79928		H441	1.04888
H358-C0	7.35755	8.59991		SK-LU-1	1.03406
H441-C0	7.43463	8.20457		H1792	0.683342
H1373-C0	6.75489	7.54689		H1373	0.456556
H1792-C0	6.94251	8.18488		Calu-1	0.342697
H2030-C0	5.75489	6.98868		H2122	0.321299
H2122-C0	4.85798	5.64386		H358	0.316528
NCI-H23-C0	4.45943	5.16993		H2030	0.309872
SK-LU-1-C0	7.80735	8.37504		SW1573	0.006578
SW1573-C0	9.35315	9.89178		NCI-H23	-0.234098
Calu-1-C1	9.54882	8.86728
H358-C1	8.09803	7.53138
H441-C1	7.94837	7.44294
H1373-C1	7.33985	6.78136
H1792-C1	8.10329	7.18982
H2030-C1	7.65105	6.14975
H2122-C1	6	5.2854
NCI-H23-C1	5.12928	4.9542
SK-LU-1-C1	8.76155	7.90087
SW1573-C1	9.75989	9.17991
Calu-1-C2	9.62388	9.53916
H358-C2	7.93074	8.98299
H441-C2	8.51964	7.8392
H1373-C2	7.54689	6.9542
H1792-C2	8.31741	7.78136
H2030-C2	7.61471	5.45943
H2122-C2	5.72792	5.24793
NCI-H23-C2	4.85798	5.78136
SK-LU-1-C2	8.99152	7.97728
SW1573-C2	9.67948	10.3163
Calu-1-C4	9.04985	9.66888
H358-C4	7.40939	8.32643
H441-C4	8.59619	8.91886
H1373-C4	7.30378	7.30378
H1792-C4	8.03342	8.20945
H2030-C4	6.59991	6.50779
H2122-C4	5.39232	5.24793
NCI-H23-C4	3.16993	4.52356
SK-LU-1-C4	9.04712	9.17243
SW1573-C4	8.62936	9.46148
