# Supplementary material for: The GENEVA platform models tumor mosaicism to reveal variations of responses to KRAS inhibitors and identify improved drug combinations
Source: Nat Cancer. 2026 Feb 24;7(3):522–37. doi: 10.1038/s43018-026-01130-5 (PMC13035475; doi:10.1038/s43018-026-01130-5)
Supplement: Supplementary file 10 — Statistical source data, with tabs for items. [file 43018_2026_1130_MOESM10_ESM.xlsx]

## Sheet: ExtFig3a
cell_line	0.4 uM	1.6 uM	25.0 uM
H1792	-0.0542465	0.00699126	-0.104996
H2122	-0.0024696	-0.0008635	-0.375989
H1373	-0.0147441	-0.0178887	-0.200942
H2030	0.0143856	-0.0264496	-0.0937443
Calu-1	-0.0223865	0.0496986	-0.0781746
H358	-0.0154367	0.00398641	-0.0909926
SW1573	-0.0531903	-0.074363	-0.365122
NCI-H23	0.126335	0.0839937	-0.157408

## Sheet: ExtFig3b
gene	transcripts	average phenotype of strongest 3	mitocarta	mitoribosome
A1BG	P1	-0.147864	FALSE	FALSE
A1CF	P1P2	-0.03641	FALSE	FALSE
A2M	P1P2	-0.170975	FALSE	FALSE
A2ML1	P1P2	-0.144404	FALSE	FALSE
A3GALT2	ENST00000442999.3	-0.556238	FALSE	FALSE
A4GALT	P1P2	-0.12125	FALSE	FALSE
A4GNT	P1P2	-0.221027	FALSE	FALSE
AAAS	P1P2	-0.0554632	FALSE	FALSE
AACS	P1P2	0.293569	FALSE	FALSE
AADAC	P1P2	-0.404281	FALSE	FALSE
AADACL2	P1P2	0.203184	FALSE	FALSE
AADACL3	P1P2	-0.237576	FALSE	FALSE
AADACL4	P1P2	-0.0829516	FALSE	FALSE
AADAT	P1P2	-0.0087984	TRUE	FALSE
AAED1	P1P2	-0.15934	FALSE	FALSE
AAGAB	P1P2	0.0273129	FALSE	FALSE
AAK1	P1P2	0.0743921	FALSE	FALSE
AAMDC	P1P2	0.183491	FALSE	FALSE
AAMP	P1P2	0.246229	FALSE	FALSE
AANAT	P1P2	-0.13682	FALSE	FALSE
AAR2	P1P2	0.00398692	FALSE	FALSE
AARD	P1P2	0.530195	FALSE	FALSE
AARS	P1P2	-0.0683861	FALSE	FALSE
AARS2	P1P2	0.352731	TRUE	FALSE
AARSD1	P2	-0.0649575	FALSE	FALSE
AASDH	P1P2	0.314536	FALSE	FALSE
AASDHPPT	P1P2	0.125296	FALSE	FALSE
AASS	P1P2	-0.189679	TRUE	FALSE
AATF	P1P2	0.30463	FALSE	FALSE
AATK	ENST00000326724.4	-0.082183	FALSE	FALSE
ABAT	P2	-0.20402	TRUE	FALSE
ABCA1	P1P2	0.0609177	FALSE	FALSE
ABCA10	P1P2	0.106287	FALSE	FALSE
ABCA12	P1P2	-0.185698	FALSE	FALSE
ABCA13	P1P2	-0.0710803	FALSE	FALSE
ABCA2	P1P2	0.139041	FALSE	FALSE
ABCA3	P1P2	-0.040486	FALSE	FALSE
ABCA4	P1P2	-0.278218	FALSE	FALSE
ABCA5	P1P2	0.0900655	FALSE	FALSE
ABCA6	P1P2	0.019202	FALSE	FALSE
ABCA7	P1	-0.142687	FALSE	FALSE
ABCA8	P1P2	-0.0596438	FALSE	FALSE
ABCA9	P1P2	-0.180918	TRUE	FALSE
ABCB1	ENST00000265724.3	-0.0961039	FALSE	FALSE
ABCB10	P1P2	-0.236941	TRUE	FALSE
ABCB11	P1P2	0.0265756	FALSE	FALSE
ABCB4	P1P2	-0.185951	FALSE	FALSE
ABCB5	P1P2	-0.485376	FALSE	FALSE
ABCB6	P1P2	0.0924718	TRUE	FALSE
ABCB7	P1P2	0.906186	TRUE	FALSE
ABCB8	P1P2	-0.206315	TRUE	FALSE
ABCB9	P2	-0.117339	FALSE	FALSE
ABCC1	P1P2	-0.167376	FALSE	FALSE
ABCC10	P1P2	0.567079	FALSE	FALSE
ABCC11	P1	-0.76391	FALSE	FALSE
ABCC12	ENST00000311303.3	0.197244	FALSE	FALSE
ABCC2	P1P2	-0.144638	FALSE	FALSE
ABCC3	P1P2	-0.0836455	FALSE	FALSE
ABCC4	P1P2	0.131035	FALSE	FALSE
ABCC5	P1P2	0.0545735	FALSE	FALSE
ABCC6	ENST00000205557.7	0.031582	FALSE	FALSE
ABCC8	P1P2	-0.295906	FALSE	FALSE
ABCC9	P1P2	0.0519546	FALSE	FALSE
ABCD1	P1P2	0.382591	TRUE	FALSE
ABCD2	P1P2	0.19018	TRUE	FALSE
ABCD3	P1P2	-0.244575	TRUE	FALSE
ABCD4	P1P2	0.0128927	FALSE	FALSE
ABCE1	P1P2	0.881354	FALSE	FALSE
ABCF1	P1	0.618517	FALSE	FALSE
ABCF2	P1P2	-0.114959	FALSE	FALSE
ABCF3	P1P2	0.0375632	FALSE	FALSE
ABCG1	P1P2	0.182961	FALSE	FALSE
ABCG2	P1P2	0.298588	FALSE	FALSE
ABCG4	P1P2	0.244342	FALSE	FALSE
ABCG5	P1P2	-0.159598	FALSE	FALSE
ABCG8	P1P2	0.144806	FALSE	FALSE
ABHD1	P1P2	0.0464304	FALSE	FALSE
ABHD10	P1P2	-0.0320858	TRUE	FALSE
ABHD11	P1P2	0.0179712	TRUE	FALSE
ABHD12	P1P2	0.0950967	FALSE	FALSE
ABHD12B	P1P2	0.506896	FALSE	FALSE
ABHD13	P1P2	-0.186992	FALSE	FALSE
ABHD14A	P1P2	-0.0112984	FALSE	FALSE
ABHD14B	P1	0.170642	FALSE	FALSE
ABHD15	P1P2	-0.316547	FALSE	FALSE
ABHD16A	P1P2	0.340882	FALSE	FALSE
ABHD16B	P1P2	0.00926921	FALSE	FALSE
ABHD17A	P1P2	-0.0632581	FALSE	FALSE
ABHD17B	P1P2	-0.0915968	FALSE	FALSE
ABHD17C	P1P2	0.109477	FALSE	FALSE
ABHD2	P1P2	-0.0106738	FALSE	FALSE
ABHD3	P1P2	0.130629	FALSE	FALSE
ABHD4	P1P2	-0.0496519	FALSE	FALSE
ABHD5	P1P2	0.258911	FALSE	FALSE
ABHD6	P1P2	-0.133391	FALSE	FALSE
ABHD8	P1P2	-0.201639	FALSE	FALSE
ABI1	P1P2	0.0930832	FALSE	FALSE
ABI2	P1P2	-0.0594663	FALSE	FALSE
ABI3	P1P2	-0.0685179	FALSE	FALSE
ABI3BP	P1P2	0.254768	FALSE	FALSE
ABL1	ENST00000372348.2	-0.137708	FALSE	FALSE
ABL2	P1	-0.0084264	FALSE	FALSE
ABLIM1	ENST00000277895.5	-0.141503	FALSE	FALSE
ABLIM2	P1P2	-0.113418	FALSE	FALSE
ABLIM3	P1P2	-0.0909071	FALSE	FALSE
ABO	P1	-0.131511	FALSE	FALSE
ABR	P1P2	0.414524	FALSE	FALSE
ABRA	P1P2	-0.0842161	FALSE	FALSE
ABRACL	P1P2	0.194613	FALSE	FALSE
ABT1	P1P2	0.0408818	FALSE	FALSE
ABTB1	P1P2	-0.0113215	FALSE	FALSE
ABTB2	P1P2	0.351195	FALSE	FALSE
ACAA1	P1P2	-0.335168	TRUE	FALSE
ACAA2	P1P2	0.297532	TRUE	FALSE
ACACA	P1P2	-0.099116	TRUE	FALSE
ACACB	P1	0.103056	TRUE	FALSE
ACAD10	P1P2	0.20044	TRUE	FALSE
ACAD11	P1P2	-0.0237801	TRUE	FALSE
ACAD8	P1P2	0.150131	TRUE	FALSE
ACAD9	P1P2	0.296372	TRUE	FALSE
ACADL	P1P2	-0.0290113	TRUE	FALSE
ACADM	P1P2	0.0495594	TRUE	FALSE
ACADS	P1P2	-0.351696	TRUE	FALSE
ACADSB	P1P2	0.302233	TRUE	FALSE
ACADVL	P1P2	-0.0094266	TRUE	FALSE
ACAN	P1P2	0.42577	FALSE	FALSE
ACAP1	P1P2	-0.0274311	FALSE	FALSE
ACAP2	P1P2	-0.0229884	FALSE	FALSE
ACAP3	P1P2	-0.0552174	FALSE	FALSE
ACAT1	P1P2	-0.0424719	TRUE	FALSE
ACAT2	P1P2	-0.0125897	FALSE	FALSE
ACBD3	P1P2	-0.331885	FALSE	FALSE
ACBD4	P2	0.116943	FALSE	FALSE
ACBD5	P1P2	-0.0980369	FALSE	FALSE
ACBD6	P1P2	-0.169254	FALSE	FALSE
ACBD7	P1P2	0.250947	FALSE	FALSE
ACCS	P1P2	-0.0474255	TRUE	FALSE
ACCSL	ENST00000378832.1	-0.129691	FALSE	FALSE
ACD	P1P2	-0.0990331	FALSE	FALSE
ACE	P1	0.040158	FALSE	FALSE
ACE2	P1P2	-0.179755	FALSE	FALSE
ACER1	P1P2	0.034267	FALSE	FALSE
ACER2	P1P2	-0.148732	FALSE	FALSE
ACER3	P1P2	0.164105	FALSE	FALSE
ACHE	P2	0.0643076	FALSE	FALSE
ACIN1	P2	-0.685754	FALSE	FALSE
ACKR2	P1P2	-0.0257006	FALSE	FALSE
ACKR3	P1	-0.245781	FALSE	FALSE
ACKR4	P1P2	0.177625	FALSE	FALSE
ACLY	P1P2	0.617234	TRUE	FALSE
ACMSD	P1P2	0.122786	FALSE	FALSE
ACN9	P1P2	-0.0902948	FALSE	FALSE
ACO1	P1P2	0.103276	FALSE	FALSE
ACO2	P1P2	0.242902	TRUE	FALSE
ACOT1	P1P2	-0.103181	FALSE	FALSE
ACOT11	P2	-0.168645	TRUE	FALSE
ACOT12	P1P2	0.253124	FALSE	FALSE
ACOT13	P1P2	0.277454	TRUE	FALSE
ACOT2	P1P2	-0.0431844	TRUE	FALSE
ACOT4	P1P2	-0.0349043	FALSE	FALSE
ACOT6	P1P2	0.00535731	FALSE	FALSE
ACOT7	P1P2	0.114326	TRUE	FALSE
ACOT8	P1P2	0.215116	FALSE	FALSE
ACOT9	P1P2	-0.0032701	TRUE	FALSE
ACOX1	P1P2	0.654088	FALSE	FALSE
ACOX2	P2	0.0174603	FALSE	FALSE
ACOX3	P1	0.225198	FALSE	FALSE
ACOXL	P1P2	0.0181993	FALSE	FALSE
ACP1	P1P2	0.0931311	FALSE	FALSE
ACP2	P1P2	-0.0115906	FALSE	FALSE
ACP5	P2	-0.192864	FALSE	FALSE
ACP6	P1P2	-0.0889697	TRUE	FALSE
ACPL2	P1P2	-0.207114	FALSE	FALSE
ACPP	P1P2	-0.382339	FALSE	FALSE
ACPT	ENST00000270593.1	0.266711	FALSE	FALSE
ACR	P1P2	0.152104	FALSE	FALSE
ACRBP	P1P2	-0.0289695	FALSE	FALSE
ACRC	P1P2	-0.124926	FALSE	FALSE
ACRV1	P1P2	0.0469791	FALSE	FALSE
ACSBG1	P1P2	-0.361175	FALSE	FALSE
ACSBG2	P1P2	0.11446	FALSE	FALSE
ACSF2	P1P2	0.0903782	TRUE	FALSE
ACSF3	P1P2	-0.194495	TRUE	FALSE
ACSL1	P1P2	0.112219	TRUE	FALSE
ACSL3	P1P2	-0.0740369	FALSE	FALSE
ACSL4	P1P2	0.419717	FALSE	FALSE
ACSL5	P1	-0.24958	FALSE	FALSE
ACSL6	P1	0.30518	TRUE	FALSE
ACSM1	P1P2	-0.145361	TRUE	FALSE
ACSM2A	P1P2	0.232516	TRUE	FALSE
ACSM2B	P1P2	0.232343	TRUE	FALSE
ACSM3	P1P2	-0.243987	TRUE	FALSE
ACSM4	ENST00000399422.4	0.168433	TRUE	FALSE
ACSM5	P1P2	0.233123	TRUE	FALSE
ACSS1	P1P2	0.450251	TRUE	FALSE
ACSS2	P1P2	-0.16895	FALSE	FALSE
ACSS3	P1P2	0.207977	TRUE	FALSE
ACTA1	P1	-0.236627	FALSE	FALSE
ACTA2	P1	0.0136412	FALSE	FALSE
ACTB	P1P2	-0.160737	FALSE	FALSE
ACTBL2	P1P2	0.0357231	FALSE	FALSE
ACTC1	P1P2	-0.128073	FALSE	FALSE
ACTG1	P1P2	-0.0699054	FALSE	FALSE
ACTG2	P1	-0.0899324	FALSE	FALSE
ACTL10	P1P2	-0.0904489	FALSE	FALSE
ACTL6A	P1P2	-0.0571362	FALSE	FALSE
ACTL6B	P1P2	-0.229008	FALSE	FALSE
ACTL7A	P1P2	-0.264576	FALSE	FALSE
ACTL7B	P1P2	-0.0275222	FALSE	FALSE
ACTL8	P1P2	-0.156453	FALSE	FALSE
ACTL9	P1P2	-0.0752475	FALSE	FALSE
ACTN1	P1P2	-0.11116	FALSE	FALSE
ACTN2	P1P2	-0.0531343	FALSE	FALSE
ACTN3	P1P2	-0.061438	FALSE	FALSE
ACTN4	P1P2	0.173743	FALSE	FALSE
ACTR10	P1P2	0.257496	FALSE	FALSE
ACTR1A	P1P2	-0.357436	FALSE	FALSE
ACTR1B	P1P2	-0.128933	FALSE	FALSE
ACTR2	P1P2	0.226937	FALSE	FALSE
ACTR3	P1P2	0.160926	FALSE	FALSE
ACTR3B	P1P2	-0.119581	FALSE	FALSE
ACTR3C	P1P2	-0.117851	FALSE	FALSE
ACTR5	P1P2	0.373123	FALSE	FALSE
ACTR6	P1P2	-0.236956	FALSE	FALSE
ACTR8	P1P2	-0.206568	FALSE	FALSE
ACTRT1	P1P2	-0.0013196	FALSE	FALSE
ACTRT2	P1P2	-0.100032	FALSE	FALSE
ACTRT3	P1P2	0.0727688	FALSE	FALSE
ACVR1	P1P2	0.223757	FALSE	FALSE
ACVR1B	P1P2	-0.23889	FALSE	FALSE
ACVR1C	P1P2	0.0288092	FALSE	FALSE
ACVR2A	P1P2	-0.0115704	FALSE	FALSE
ACVR2B	P1P2	-0.0825088	FALSE	FALSE
ACVRL1	P1P2	0.161092	FALSE	FALSE
ACY1	P1P2	-0.0080764	FALSE	FALSE
ACY3	P1	0.122715	FALSE	FALSE
ACYP1	P2	0.0792562	FALSE	FALSE
ACYP2	P1P2	0.0247495	FALSE	FALSE
ADA	P1P2	0.11965	FALSE	FALSE
ADAD1	P1P2	-0.165426	FALSE	FALSE
ADAD2	P1P2	0.10704	FALSE	FALSE
ADAL	P1P2	0.2851	FALSE	FALSE
ADAM10	P1P2	-0.277568	FALSE	FALSE
ADAM11	P1P2	-0.210728	FALSE	FALSE
ADAM12	P1P2	0.232965	FALSE	FALSE
ADAM15	P1P2	0.0638522	FALSE	FALSE
ADAM17	P1P2	0.0900359	FALSE	FALSE
ADAM18	P1P2	-0.12545	FALSE	FALSE
ADAM19	P1P2	0.0322188	FALSE	FALSE
ADAM2	P1P2	0.170927	FALSE	FALSE
ADAM20	P1P2	-0.251361	FALSE	FALSE
ADAM21	P1P2	-0.186847	FALSE	FALSE
ADAM22	P1P2	0.103514	FALSE	FALSE
ADAM23	P1P2	-0.210264	FALSE	FALSE
ADAM28	P1P2	-0.0772351	FALSE	FALSE
ADAM29	P1P2	0.229023	FALSE	FALSE
ADAM30	P1P2	-0.0357197	FALSE	FALSE
ADAM32	P1P2	-0.0960999	FALSE	FALSE
ADAM33	P1P2	-0.0452476	FALSE	FALSE
ADAM7	P1P2	0.0953722	FALSE	FALSE
ADAM8	P1P2	-0.0928528	FALSE	FALSE
ADAM9	P1P2	-0.241484	FALSE	FALSE
ADAMDEC1	P1P2	0.161338	FALSE	FALSE
ADAMTS1	P2	0.211657	FALSE	FALSE
ADAMTS10	P1P2	-0.0460542	FALSE	FALSE
ADAMTS12	P1P2	-0.0981144	FALSE	FALSE
ADAMTS13	P1P2	0.0508346	FALSE	FALSE
ADAMTS14	P1P2	0.0253372	FALSE	FALSE
ADAMTS15	P1P2	-0.0780404	FALSE	FALSE
ADAMTS16	P1	0.0757659	FALSE	FALSE
ADAMTS17	P1P2	-0.280247	FALSE	FALSE
ADAMTS18	P1P2	-0.102765	FALSE	FALSE
ADAMTS19	P1P2	-0.10317	FALSE	FALSE
ADAMTS2	P1P2	-0.0790316	FALSE	FALSE
ADAMTS20	P1P2	0.0526651	FALSE	FALSE
ADAMTS3	P1P2	-0.0240078	FALSE	FALSE
ADAMTS4	P1P2	0.296578	FALSE	FALSE
ADAMTS5	P1P2	-0.166381	FALSE	FALSE
ADAMTS6	P1P2	0.020265	FALSE	FALSE
ADAMTS7	P1P2	-0.138779	FALSE	FALSE
ADAMTS8	P1P2	0.0640726	FALSE	FALSE
ADAMTS9	P1P2	-0.28625	FALSE	FALSE
ADAMTSL1	P1P2	-0.0525193	FALSE	FALSE
ADAMTSL2	P1P2	-0.10405	FALSE	FALSE
ADAMTSL3	P1P2	-0.395326	FALSE	FALSE
ADAMTSL4	P1P2	0.344966	FALSE	FALSE
ADAMTSL5	P1P2	-0.0872801	FALSE	FALSE
ADAP1	P1P2	-0.0461032	FALSE	FALSE
ADAP2	P1P2	0.123095	FALSE	FALSE
ADAR	P1	0.676112	FALSE	FALSE
ADARB1	P1P2	-0.0015582	FALSE	FALSE
ADARB2	ENST00000381312.1	-0.0381463	FALSE	FALSE
ADAT1	P1P2	-0.0229599	FALSE	FALSE
ADAT2	P1P2	-0.325565	FALSE	FALSE
ADAT3	P1	0.386593	FALSE	FALSE
ADC	P1P2	-0.0530916	FALSE	FALSE
ADCK1	P1P2	0.0599095	TRUE	FALSE
ADCK2	P1P2	0.0175523	TRUE	FALSE
ADCK3	P1P2	0.151169	FALSE	FALSE
ADCK4	P1P2	0.116505	FALSE	FALSE
ADCK5	P1P2	0.122059	TRUE	FALSE
ADCY1	P1P2	0.123953	FALSE	FALSE
ADCY10	P1P2	0.0373746	TRUE	FALSE
ADCY2	P1P2	0.270371	FALSE	FALSE
ADCY3	P1P2	-0.186907	FALSE	FALSE
ADCY4	P1P2	0.0706773	FALSE	FALSE
ADCY5	P1P2	0.433733	FALSE	FALSE
ADCY6	P1P2	0.154721	FALSE	FALSE
ADCY7	P1P2	0.255543	FALSE	FALSE
ADCY8	P1P2	-0.0930668	FALSE	FALSE
ADCY9	P1P2	-0.171278	FALSE	FALSE
ADCYAP1	P1P2	-0.085629	FALSE	FALSE
ADCYAP1R1	P1P2	-0.0934138	FALSE	FALSE
ADD1	P1P2	0.232518	FALSE	FALSE
ADD2	P1P2	0.249552	FALSE	FALSE
ADD3	P1P2	-0.124165	FALSE	FALSE
ADGB	P1P2	-0.376101	FALSE	FALSE
ADH1A	P1P2	-0.161626	FALSE	FALSE
ADH1B	P1P2	-0.0295878	FALSE	FALSE
ADH1C	P1P2	-0.349156	FALSE	FALSE
ADH4	P1P2	-0.0973208	FALSE	FALSE
ADH5	P1P2	-0.168443	FALSE	FALSE
ADH6	P1P2	-0.144109	FALSE	FALSE
ADH7	P1P2	-0.0905054	FALSE	FALSE
ADHFE1	P1P2	-0.0578043	TRUE	FALSE
ADI1	P1P2	0.0188537	FALSE	FALSE
ADIG	P1P2	-0.194652	FALSE	FALSE
ADIPOQ	P1P2	0.218381	FALSE	FALSE
ADIPOR1	P1P2	0.079233	FALSE	FALSE
ADIPOR2	P1P2	-0.0665215	FALSE	FALSE
ADIRF	P1P2	0.0899776	FALSE	FALSE
ADK	P1	-0.167048	FALSE	FALSE
ADM	P1P2	-0.257771	FALSE	FALSE
ADM2	P1P2	-0.0587126	FALSE	FALSE
ADM5	P1P2	-0.435409	FALSE	FALSE
ADNP	P1P2	0.648047	FALSE	FALSE
ADNP2	P1P2	-0.143755	FALSE	FALSE
ADO	P1P2	-0.419257	FALSE	FALSE
ADORA1	P1P2	-0.239959	FALSE	FALSE
ADORA2A	P1P2	0.213289	FALSE	FALSE
ADORA2B	P1P2	-0.0781424	FALSE	FALSE
ADORA3	P2	0.0751794	FALSE	FALSE
ADPGK	P1P2	-0.234428	FALSE	FALSE
ADPRH	P1P2	-0.131163	FALSE	FALSE
ADPRHL1	P2	-0.113358	FALSE	FALSE
ADPRHL2	P1P2	0.0346175	FALSE	FALSE
ADPRM	P1P2	0.10556	FALSE	FALSE
ADRA1A	P1P2	-0.0336812	FALSE	FALSE
ADRA1B	P1P2	-0.311648	FALSE	FALSE
ADRA1D	P1P2	0.0233629	FALSE	FALSE
ADRA2A	P1P2	0.0894352	FALSE	FALSE
ADRA2B	P1P2	-0.256841	FALSE	FALSE
ADRA2C	P1P2	-0.28291	FALSE	FALSE
ADRB1	P1P2	-0.104277	FALSE	FALSE
ADRB2	P1P2	-0.0455817	FALSE	FALSE
ADRB3	P1P2	0.0434499	FALSE	FALSE
ADRBK1	P1P2	0.295961	FALSE	FALSE
ADRBK2	P1P2	0.0179531	FALSE	FALSE
ADRM1	P1P2	-0.197471	FALSE	FALSE
ADSL	P1P2	0.65995	FALSE	FALSE
ADSS	P1P2	-0.260797	FALSE	FALSE
ADSSL1	P1P2	-0.0710806	FALSE	FALSE
ADTRP	P1P2	0.165237	FALSE	FALSE
AEBP1	P1P2	0.0965678	FALSE	FALSE
AEBP2	P1P2	-0.16062	FALSE	FALSE
AEN	P1P2	-0.1174	FALSE	FALSE
AES	P1P2	-0.046214	FALSE	FALSE
AFAP1	P1P2	-0.0160698	FALSE	FALSE
AFAP1L1	P1P2	0.179398	FALSE	FALSE
AFAP1L2	P1P2	-0.146799	FALSE	FALSE
AFF1	P1P2	0.00847682	FALSE	FALSE
AFF2	P1P2	0.245347	FALSE	FALSE
AFF3	P1P2	0.109647	FALSE	FALSE
AFF4	P1P2	-0.151406	FALSE	FALSE
AFG3L2	P1P2	0.0837185	TRUE	FALSE
AFM	P1P2	0.249025	FALSE	FALSE
AFMID	P1P2	-0.26688	FALSE	FALSE
AFP	P1	-0.0012481	FALSE	FALSE
AFTPH	P1P2	0.2658	FALSE	FALSE
AGA	P1P2	-0.116711	FALSE	FALSE
AGAP1	P1P2	0.0478001	FALSE	FALSE
AGAP10	ENST00000413193.2	0.257661	FALSE	FALSE
AGAP11	P1P2	-0.200615	FALSE	FALSE
AGAP2	P1P2	-0.077362	FALSE	FALSE
AGAP3	P1P2	0.227588	FALSE	FALSE
AGAP9	ENST00000453919.1	0.146585	FALSE	FALSE
AGBL1	ENST00000421325.2	0.0616965	FALSE	FALSE
AGBL2	P1P2	-0.122949	FALSE	FALSE
AGBL3	P1P2	0.265271	FALSE	FALSE
AGBL4	P1P2	-0.172594	FALSE	FALSE
AGBL5	P1	0.497768	FALSE	FALSE
AGER	P1P2	0.00070161	FALSE	FALSE
AGFG1	P1P2	0.572128	FALSE	FALSE
AGFG2	P1P2	-0.0530115	FALSE	FALSE
AGGF1	P1P2	-0.408047	FALSE	FALSE
AGK	P1P2	-0.028099	TRUE	FALSE
AGL	P1P2	0.269743	FALSE	FALSE
AGMAT	P1P2	0.0901322	TRUE	FALSE
AGMO	P1P2	-0.115287	FALSE	FALSE
AGO1	P1P2	1.04903	FALSE	FALSE
AGO2	P1P2	-0.0739514	FALSE	FALSE
AGO3	P1P2	0.277715	FALSE	FALSE
AGO4	P1P2	0.0299717	FALSE	FALSE
AGPAT1	P1	0.627617	FALSE	FALSE
AGPAT2	P1P2	0.127035	FALSE	FALSE
AGPAT3	P1P2	-0.132079	FALSE	FALSE
AGPAT4	P1P2	0.204367	TRUE	FALSE
AGPAT5	P1P2	0.26544	TRUE	FALSE
AGPAT6	P1P2	0.0165737	FALSE	FALSE
AGPAT9	P1P2	0.00422738	FALSE	FALSE
AGPS	P1P2	-0.0529832	FALSE	FALSE
AGR2	P1P2	0.0915907	FALSE	FALSE
AGR3	P1P2	0.0845733	FALSE	FALSE
AGRN	P1P2	0.114274	FALSE	FALSE
AGRP	P1P2	-0.0323548	FALSE	FALSE
AGT	P1P2	-0.034943	FALSE	FALSE
AGTPBP1	P1P2	-0.0898664	FALSE	FALSE
AGTR1	P1P2	0.0740576	FALSE	FALSE
AGTR2	P1P2	0.251016	FALSE	FALSE
AGTRAP	P1P2	0.279922	FALSE	FALSE
AGXT	P1P2	0.121408	TRUE	FALSE
AGXT2	P1P2	0.0757462	TRUE	FALSE
AHCTF1	P1P2	-0.108161	FALSE	FALSE
AHCY	P1P2	0.429331	FALSE	FALSE
AHCYL1	P1	0.624652	TRUE	FALSE
AHCYL2	P1P2	0.0734909	FALSE	FALSE
AHDC1	P1P2	-0.0582715	FALSE	FALSE
AHI1	P1P2	0.328144	FALSE	FALSE
AHNAK	P2	0.181501	FALSE	FALSE
AHNAK2	P2	0.139301	FALSE	FALSE
AHR	P1P2	0.396718	FALSE	FALSE
AHRR	P1P2	0.225243	FALSE	FALSE
AHSA1	P1P2	-0.0614787	FALSE	FALSE
AHSA2	P1P2	0.0343839	FALSE	FALSE
AHSG	P1P2	0.0172289	FALSE	FALSE
AHSP	P1P2	-0.0256988	FALSE	FALSE
AICDA	P1P2	-0.0678472	FALSE	FALSE
AIDA	P1P2	0.829892	FALSE	FALSE
AIF1	P1P2	0.160746	FALSE	FALSE
AIF1L	P1P2	0.224144	FALSE	FALSE
AIFM1	P1P2	-0.0422695	TRUE	FALSE
AIFM2	P1P2	-0.131336	TRUE	FALSE
AIFM3	P2	0.166326	TRUE	FALSE
AIG1	P1P2	0.0577535	FALSE	FALSE
AIM1	P1P2	-0.205349	FALSE	FALSE
AIM1L	P2	-0.462809	FALSE	FALSE
AIM2	P1P2	0.0553172	FALSE	FALSE
AIMP1	P1P2	0.0737101	FALSE	FALSE
AIMP2	P1P2	0.162742	FALSE	FALSE
AIP	P1P2	-0.116974	FALSE	FALSE
AIPL1	P1P2	0.308115	FALSE	FALSE
AIRE	P1P2	-0.156388	FALSE	FALSE
AJAP1	P1P2	0.225511	FALSE	FALSE
AJUBA	P1P2	0.0615772	FALSE	FALSE
AK1	P1P2	-0.0880207	FALSE	FALSE
AK2	P1P2	0.384799	TRUE	FALSE
AK3	P1P2	0.0466197	TRUE	FALSE
AK4	P1P2	0.0144417	TRUE	FALSE
AK5	P1P2	-0.0954545	FALSE	FALSE
AK7	P1P2	-0.0013073	FALSE	FALSE
AK8	P1P2	0.180804	FALSE	FALSE
AK9	P1P2	0.0553488	FALSE	FALSE
AKAP1	P1P2	0.0969483	TRUE	FALSE
AKAP10	P1P2	-0.0271668	TRUE	FALSE
AKAP11	P1P2	0.0471676	FALSE	FALSE
AKAP12	P2	0.11723	FALSE	FALSE
AKAP13	P1P2	0.101581	FALSE	FALSE
AKAP14	P1P2	-0.18062	FALSE	FALSE
AKAP17A	P1P2	0.0418474	FALSE	FALSE
AKAP2	P1P2	0.0303232	FALSE	FALSE
AKAP3	P1	-0.252392	FALSE	FALSE
AKAP4	P1P2	-0.0402695	FALSE	FALSE
AKAP5	P1P2	-0.388288	FALSE	FALSE
AKAP6	P1P2	-0.042181	FALSE	FALSE
AKAP7	P1P2	0.0470193	FALSE	FALSE
AKAP8	P1P2	0.097794	FALSE	FALSE
AKAP8L	P1P2	0.0575906	FALSE	FALSE
AKAP9	P1P2	-0.0488028	FALSE	FALSE
AKIP1	P1P2	0.335716	FALSE	FALSE
AKIRIN1	P1P2	-0.0624136	FALSE	FALSE
AKIRIN2	P1P2	0.162612	FALSE	FALSE
AKNA	P2	-0.183865	FALSE	FALSE
AKNAD1	ENST00000370001.3	-0.101022	FALSE	FALSE
AKR1A1	P1P2	-0.286558	FALSE	FALSE
AKR1B1	P1P2	0.0865889	FALSE	FALSE
AKR1B10	P1P2	-0.274688	TRUE	FALSE
AKR1B15	P1P2	0.335198	FALSE	FALSE
AKR1C1	P1P2	-0.0152658	FALSE	FALSE
AKR1C2	P1	-0.0947855	FALSE	FALSE
AKR1C3	P1P2	-0.058553	FALSE	FALSE
AKR1C4	P1P2	-0.0454129	FALSE	FALSE
AKR1D1	P1P2	-0.0827876	FALSE	FALSE
AKR1E2	P1P2	0.173766	FALSE	FALSE
AKR7A2	P1P2	-0.0570956	TRUE	FALSE
AKR7A3	P1P2	0.0519854	FALSE	FALSE
AKT1	P1P2	-0.304065	FALSE	FALSE
AKT1S1	P1P2	1.39683	FALSE	FALSE
AKT2	P1P2	0.106901	FALSE	FALSE
AKT3	P1P2	-0.130842	FALSE	FALSE
AKTIP	P1P2	-0.06686	FALSE	FALSE
ALAD	P1P2	-0.11562	FALSE	FALSE
ALAS1	P1P2	0.0677641	TRUE	FALSE
ALAS2	P1P2	0.0817432	TRUE	FALSE
ALB	P1	-0.309604	FALSE	FALSE
ALCAM	P1P2	-0.0173391	FALSE	FALSE
ALDH16A1	P1P2	-0.0073651	FALSE	FALSE
ALDH18A1	P1P2	1.42282	TRUE	FALSE
ALDH1A1	P1P2	0.151224	FALSE	FALSE
ALDH1A2	P1P2	-0.0882503	FALSE	FALSE
ALDH1A3	P1	-0.453814	FALSE	FALSE
ALDH1B1	P1P2	-0.237475	TRUE	FALSE
ALDH1L1	P1P2	-0.220252	TRUE	FALSE
ALDH1L2	P1P2	-0.168765	TRUE	FALSE
ALDH2	P1P2	0.07283	TRUE	FALSE
ALDH3A1	P1P2	-0.389203	FALSE	FALSE
ALDH3A2	P1P2	0.0496063	TRUE	FALSE
ALDH3B1	P1P2	0.110449	FALSE	FALSE
ALDH3B2	P1P2	0.0623628	FALSE	FALSE
ALDH4A1	P1P2	-0.0813519	TRUE	FALSE
ALDH5A1	P1P2	-0.0419362	TRUE	FALSE
ALDH6A1	P1P2	0.0658525	TRUE	FALSE
ALDH7A1	P1P2	0.24336	TRUE	FALSE
ALDH8A1	P1P2	-0.116772	FALSE	FALSE
ALDH9A1	P1P2	-0.141228	TRUE	FALSE
ALDOA	P1P2	-0.238642	FALSE	FALSE
ALDOB	P2	0.083243	FALSE	FALSE
ALDOC	P1P2	0.241937	FALSE	FALSE
ALG1	P1P2	0.0205778	FALSE	FALSE
ALG10	P1P2	0.189633	FALSE	FALSE
ALG10B	P1P2	-0.0306084	FALSE	FALSE
ALG11	P1P2	-0.202091	FALSE	FALSE
ALG12	P1P2	-0.218882	FALSE	FALSE
ALG13	P1P2	0.33238	FALSE	FALSE
ALG14	P1P2	0.0460451	FALSE	FALSE
ALG1L	ENST00000340333.3	0.223015	FALSE	FALSE
ALG2	P1P2	0.128358	FALSE	FALSE
ALG3	P1P2	0.102382	FALSE	FALSE
ALG5	P1P2	-0.0922624	FALSE	FALSE
ALG6	P1P2	-0.583403	FALSE	FALSE
ALG8	P1P2	-0.34981	FALSE	FALSE
ALG9	P1P2	-0.101234	FALSE	FALSE
ALK	P1P2	0.270599	FALSE	FALSE
ALKBH1	P1P2	-0.074668	TRUE	FALSE
ALKBH2	P1P2	0.0910848	FALSE	FALSE
ALKBH3	P1P2	0.0147374	FALSE	FALSE
ALKBH4	P1P2	-0.0270159	FALSE	FALSE
ALKBH5	P1P2	0.247407	FALSE	FALSE
ALKBH6	P1P2	-0.268646	FALSE	FALSE
ALKBH7	P1P2	0.0331899	TRUE	FALSE
ALKBH8	P1P2	-0.812103	FALSE	FALSE
ALLC	P1P2	-0.0417471	FALSE	FALSE
ALMS1	P1P2	0.190324	FALSE	FALSE
ALOX12	P1P2	-0.0358425	FALSE	FALSE
ALOX12B	P1P2	0.453704	FALSE	FALSE
ALOX15	P1P2	-0.160344	FALSE	FALSE
ALOX15B	P1P2	0.346823	FALSE	FALSE
ALOX5	P1P2	-0.0964374	FALSE	FALSE
ALOX5AP	P1P2	-0.146113	FALSE	FALSE
ALOXE3	P1P2	0.431702	FALSE	FALSE
ALPI	P1P2	-0.0330049	FALSE	FALSE
ALPK1	P1P2	0.169141	FALSE	FALSE
ALPK2	ENST00000361673.3	0.224284	FALSE	FALSE
ALPK3	P1P2	-0.113238	FALSE	FALSE
ALPL	P2	-0.215373	FALSE	FALSE
ALPP	P1P2	-0.126898	FALSE	FALSE
ALPPL2	P1P2	0.00394065	FALSE	FALSE
ALS2	P1P2	0.204095	FALSE	FALSE
ALS2CL	P1P2	0.252582	FALSE	FALSE
ALS2CR11	P1P2	0.390825	FALSE	FALSE
ALS2CR12	P1P2	0.042712	FALSE	FALSE
ALX1	P1P2	-0.160004	FALSE	FALSE
ALX3	P1P2	0.0512016	FALSE	FALSE
ALX4	P1P2	0.190592	FALSE	FALSE
ALYREF	P1P2	-0.0203448	FALSE	FALSE
AMACR	P1P2	-0.0596195	TRUE	FALSE
AMBN	P1P2	-0.161807	FALSE	FALSE
AMBP	P1P2	-0.047349	FALSE	FALSE
AMBRA1	P1P2	0.0709485	FALSE	FALSE
AMD1	P1P2	-0.0703011	FALSE	FALSE
AMDHD1	P1P2	-0.0463898	FALSE	FALSE
AMDHD2	P1P2	-0.0379672	FALSE	FALSE
AMELX	P1P2	-0.140876	FALSE	FALSE
AMELY	P1P2	-0.161651	FALSE	FALSE
AMER1	P1P2	0.188544	FALSE	FALSE
AMER2	P1P2	-0.085848	FALSE	FALSE
AMER3	P1P2	0.475917	FALSE	FALSE
AMFR	P1P2	0.397379	FALSE	FALSE
AMH	P1P2	0.223631	FALSE	FALSE
AMHR2	P1P2	0.182977	FALSE	FALSE
AMICA1	P1P2	0.755022	FALSE	FALSE
AMIGO1	P1P2	-0.147648	FALSE	FALSE
AMIGO2	P1P2	-0.0093063	FALSE	FALSE
AMIGO3	P2	0.483673	FALSE	FALSE
AMMECR1	P1P2	-0.0748483	FALSE	FALSE
AMMECR1L	P1P2	0.0488054	FALSE	FALSE
AMN	P2	-0.0521014	FALSE	FALSE
AMN1	P1P2	0.14431	FALSE	FALSE
AMOT	P1P2	-0.0420997	FALSE	FALSE
AMOTL1	P1P2	0.0223392	FALSE	FALSE
AMOTL2	P1P2	1.06112	FALSE	FALSE
AMPD1	P1P2	-0.193321	FALSE	FALSE
AMPD2	P1	0.0459743	FALSE	FALSE
AMPD3	P1P2	-0.161729	FALSE	FALSE
AMPH	P1P2	-0.143746	FALSE	FALSE
AMT	P1P2	-0.0608845	TRUE	FALSE
AMTN	P1P2	0.246844	FALSE	FALSE
AMY1B	ENST00000330330.5,ENST00000370080.3	0.22532	FALSE	FALSE
AMY2A	P1P2	-0.151031	FALSE	FALSE
AMY2B	P1P2	-0.172189	FALSE	FALSE
AMZ1	P1P2	0.384986	FALSE	FALSE
AMZ2	P1P2	-0.0620315	FALSE	FALSE
ANAPC1	P1P2	0.321874	FALSE	FALSE
ANAPC10	P1P2	0.678091	FALSE	FALSE
ANAPC11	P1P2	0.142989	FALSE	FALSE
ANAPC13	P1P2	0.097024	FALSE	FALSE
ANAPC15	P1P2	0.633128	FALSE	FALSE
ANAPC16	P1P2	-0.221025	FALSE	FALSE
ANAPC2	P1P2	1.41111	FALSE	FALSE
ANAPC4	P1P2	0.489373	FALSE	FALSE
ANAPC5	P1P2	0.609994	FALSE	FALSE
ANAPC7	P1P2	0.0892252	FALSE	FALSE
ANG	P1P2	-0.0144336	FALSE	FALSE
ANGEL1	P1P2	-0.0394556	FALSE	FALSE
ANGEL2	P1P2	-0.134041	TRUE	FALSE
ANGPT1	P1P2	-0.062264	FALSE	FALSE
ANGPT2	P1P2	-0.0326877	FALSE	FALSE
ANGPT4	P1P2	-0.0430529	FALSE	FALSE
ANGPTL1	P1P2	0.0573316	FALSE	FALSE
ANGPTL2	P1P2	-0.139722	FALSE	FALSE
ANGPTL3	P1P2	0.0666289	FALSE	FALSE
ANGPTL4	P1P2	-0.287216	FALSE	FALSE
ANGPTL5	P1P2	-0.0507093	FALSE	FALSE
ANGPTL6	P1P2	0.337584	FALSE	FALSE
ANGPTL7	P1P2	-0.101659	FALSE	FALSE
ANHX	P1P2	-0.0227767	FALSE	FALSE
ANK1	P1P2	0.221703	FALSE	FALSE
ANK2	ENST00000264366.6	-0.0610852	FALSE	FALSE
ANK3	P1P2	0.30097	FALSE	FALSE
ANKAR	P1P2	0.0884594	FALSE	FALSE
ANKDD1A	P1P2	0.113363	FALSE	FALSE
ANKDD1B	P1P2	-0.19391	FALSE	FALSE
ANKEF1	P1P2	-0.125615	FALSE	FALSE
ANKFN1	P1P2	0.100505	FALSE	FALSE
ANKFY1	P1P2	-0.207229	FALSE	FALSE
ANKH	P1P2	0.0915298	FALSE	FALSE
ANKHD1	P1P2	-0.0444024	FALSE	FALSE
ANKHD1-EIF4EBP3	P1P2	-0.0444024	FALSE	FALSE
ANKIB1	P1P2	-0.091629	FALSE	FALSE
ANKK1	P1P2	0.147602	FALSE	FALSE
ANKLE1	P1P2	0.0218792	FALSE	FALSE
ANKLE2	P1P2	0.121664	FALSE	FALSE
ANKMY1	P1P2	0.123063	FALSE	FALSE
ANKMY2	P1P2	0.455411	FALSE	FALSE
ANKRA2	P1P2	0.0795949	FALSE	FALSE
ANKRD1	P1P2	-0.0612215	FALSE	FALSE
ANKRD10	P1P2	0.0904103	FALSE	FALSE
ANKRD11	P1P2	0.19675	FALSE	FALSE
ANKRD12	P1P2	0.169158	FALSE	FALSE
ANKRD13A	P1P2	-0.244959	FALSE	FALSE
ANKRD13B	P1P2	0.149597	FALSE	FALSE
ANKRD13C	P1P2	0.0491133	FALSE	FALSE
ANKRD13D	P1P2	0.0180952	FALSE	FALSE
ANKRD16	P1P2	-0.0599041	FALSE	FALSE
ANKRD17	P1P2	-0.130307	FALSE	FALSE
ANKRD18A	ENST00000564591.1,ENST00000566717.2	0.080627	FALSE	FALSE
ANKRD18B	P1P2	-0.0017944	FALSE	FALSE
ANKRD2	P1P2	-0.152916	FALSE	FALSE
ANKRD22	P1P2	-0.0587128	FALSE	FALSE
ANKRD23	P1	-0.120032	FALSE	FALSE
ANKRD24	P1P2	0.526101	FALSE	FALSE
ANKRD26	P1P2	-0.104072	FALSE	FALSE
ANKRD27	P1P2	0.0738138	FALSE	FALSE
ANKRD28	P1P2	0.118617	FALSE	FALSE
ANKRD29	P1P2	0.456358	FALSE	FALSE
ANKRD30A	P1P2	0.107707	FALSE	FALSE
ANKRD30B	P1P2	-0.14527	FALSE	FALSE
ANKRD31	P1P2	-0.146713	FALSE	FALSE
ANKRD32	P1P2	0.0445647	FALSE	FALSE
ANKRD33	P1P2	-0.209941	FALSE	FALSE
ANKRD33B	P1P2	0.0136595	FALSE	FALSE
ANKRD34A	P1	0.126167	FALSE	FALSE
ANKRD34B	P2	0.0384208	FALSE	FALSE
ANKRD34C	P1P2	0.352706	FALSE	FALSE
ANKRD35	P1P2	0.00352568	FALSE	FALSE
ANKRD36	P1P2	0.426746	FALSE	FALSE
ANKRD36C	P1P2	-0.0604011	FALSE	FALSE
ANKRD37	P1P2	-0.0809472	FALSE	FALSE
ANKRD39	P1P2	0.0864692	FALSE	FALSE
ANKRD40	P1P2	0.0722439	FALSE	FALSE
ANKRD42	P1P2	-0.124117	FALSE	FALSE
ANKRD44	ENST00000328737.2	-0.0901544	FALSE	FALSE
ANKRD45	P1P2	0.0729729	FALSE	FALSE
ANKRD46	P1P2	0.100208	FALSE	FALSE
ANKRD49	P1P2	0.0770924	FALSE	FALSE
ANKRD50	P1P2	-0.13838	FALSE	FALSE
ANKRD52	P1P2	0.231791	FALSE	FALSE
ANKRD53	P1P2	0.0100402	FALSE	FALSE
ANKRD54	P1P2	-0.0751952	FALSE	FALSE
ANKRD55	ENST00000341048.4	-0.146764	FALSE	FALSE
ANKRD6	P1P2	-0.0646507	FALSE	FALSE
ANKRD60	ENST00000457363.1	0.324528	FALSE	FALSE
ANKRD61	P1P2	0.139548	FALSE	FALSE
ANKRD62	P1P2	-0.0623489	FALSE	FALSE
ANKRD63	P1P2	-0.076042	FALSE	FALSE
ANKRD65	P1	0.326799	FALSE	FALSE
ANKRD66	P1P2	0.0445837	FALSE	FALSE
ANKRD7	P2	0.0538983	FALSE	FALSE
ANKRD9	P1P2	-0.123512	FALSE	FALSE
ANKS1A	P1P2	-0.0998823	FALSE	FALSE
ANKS1B	ENST00000329257.7,ENST00000547776.2	-0.0505429	FALSE	FALSE
ANKS3	P1P2	-0.176693	FALSE	FALSE
ANKS4B	P1P2	-0.0111965	FALSE	FALSE
ANKS6	P1P2	0.0678527	FALSE	FALSE
ANKUB1	ENST00000446160.1	0.0980103	FALSE	FALSE
ANKZF1	P1P2	0.210286	FALSE	FALSE
ANLN	P1P2	-0.414305	FALSE	FALSE
ANO1	P1P2	-0.271214	FALSE	FALSE
ANO10	P1P2	0.042575	FALSE	FALSE
ANO2	P1P2	0.121881	FALSE	FALSE
ANO3	P1P2	-0.108084	FALSE	FALSE
ANO4	P1P2	-0.0051054	FALSE	FALSE
ANO5	P1P2	-0.0152091	FALSE	FALSE
ANO6	P1P2	-0.376176	FALSE	FALSE
ANO7	P1P2	-0.0462527	FALSE	FALSE
ANO8	P1P2	-0.0674019	FALSE	FALSE
ANO9	P1P2	-0.102303	FALSE	FALSE
ANP32A	P1P2	0.287801	FALSE	FALSE
ANP32B	P1P2	-0.233031	FALSE	FALSE
ANP32D	P1P2	-0.268156	FALSE	FALSE
ANP32E	P1P2	0.283616	FALSE	FALSE
ANPEP	P1	-0.113304	FALSE	FALSE
ANTXR1	P1P2	0.215508	FALSE	FALSE
ANTXR2	P1P2	-0.100277	FALSE	FALSE
ANXA1	P1P2	0.0770644	FALSE	FALSE
ANXA10	P1P2	-0.0925267	FALSE	FALSE
ANXA11	P1P2	-0.269889	FALSE	FALSE
ANXA13	P1P2	-0.135407	FALSE	FALSE
ANXA2	P1P2	-0.001692	FALSE	FALSE
ANXA2R	P1P2	0.106644	FALSE	FALSE
ANXA3	P1P2	-0.0589845	FALSE	FALSE
ANXA4	P1P2	-0.0338875	FALSE	FALSE
ANXA5	P1P2	-0.175121	FALSE	FALSE
ANXA6	P1P2	-0.0834474	FALSE	FALSE
ANXA7	P1P2	-0.125663	FALSE	FALSE
ANXA8	P1P2	-0.0501447	FALSE	FALSE
ANXA8L1	ENST00000359178.4	-0.107445	FALSE	FALSE
ANXA9	P1P2	0.0851205	FALSE	FALSE
AOAH	P1P2	-0.0928318	FALSE	FALSE
AOC1	P1	0.283814	FALSE	FALSE
AOC2	P1P2	-0.0362979	FALSE	FALSE
AOC3	P1P2	0.0868309	FALSE	FALSE
AOX1	P1	0.44388	FALSE	FALSE
AP1AR	P1P2	0.00479352	FALSE	FALSE
AP1B1	P1P2	0.0915173	FALSE	FALSE
AP1G1	P1P2	-0.108904	FALSE	FALSE
AP1G2	P1P2	-0.217022	FALSE	FALSE
AP1M1	P1P2	-0.137705	FALSE	FALSE
AP1M2	P1P2	0.0208359	FALSE	FALSE
AP1S1	P1P2	-0.0313981	FALSE	FALSE
AP1S2	P1P2	-0.0068582	FALSE	FALSE
AP1S3	P1P2	-0.0749007	FALSE	FALSE
AP2A1	P1P2	0.122796	FALSE	FALSE
AP2A2	P1P2	0.175463	FALSE	FALSE
AP2B1	P1P2	0.646071	FALSE	FALSE
AP2M1	P1	1.1672	FALSE	FALSE
AP2S1	P1P2	1.1255	FALSE	FALSE
AP3B1	P1P2	-0.120069	FALSE	FALSE
AP3B2	P1P2	-0.16673	FALSE	FALSE
AP3D1	P1P2	0.218229	FALSE	FALSE
AP3M1	P1P2	-0.0265165	FALSE	FALSE
AP3M2	P1P2	0.0813174	FALSE	FALSE
AP3S1	P1P2	-0.205142	FALSE	FALSE
AP3S2	P1P2	0.0114225	FALSE	FALSE
AP4B1	P1P2	0.286589	FALSE	FALSE
AP4E1	P1P2	0.536475	FALSE	FALSE
AP4M1	P1P2	0.360568	FALSE	FALSE
AP4S1	P1P2	-0.441424	FALSE	FALSE
AP5B1	P1P2	-0.129878	FALSE	FALSE
AP5M1	P1P2	-0.0266508	FALSE	FALSE
AP5S1	P1P2	0.114221	FALSE	FALSE
AP5Z1	P1P2	-0.146508	FALSE	FALSE
APAF1	P1P2	-0.0430738	FALSE	FALSE
APBA1	P1P2	0.117963	FALSE	FALSE
APBA2	P1P2	0.177423	FALSE	FALSE
APBA3	P1P2	-0.272869	FALSE	FALSE
APBB1	P1P2	0.259994	FALSE	FALSE
APBB1IP	P1P2	0.0529338	FALSE	FALSE
APBB2	P1P2	-0.100941	FALSE	FALSE
APBB3	P1P2	-0.024556	FALSE	FALSE
APC	P2	-0.328425	FALSE	FALSE
APC2	P1	-0.0930481	FALSE	FALSE
APCDD1	P1P2	-0.133488	FALSE	FALSE
APCDD1L	P1P2	-0.0008946	FALSE	FALSE
APCS	P1P2	0.106317	FALSE	FALSE
APEH	P1P2	0.0825496	FALSE	FALSE
APEX1	P1P2	0.0691264	TRUE	FALSE
APEX2	P1P2	0.1501	FALSE	FALSE
APH1A	P1P2	0.0869131	FALSE	FALSE
APH1B	P1P2	-0.131293	FALSE	FALSE
API5	P1P2	-0.607407	FALSE	FALSE
APIP	P1P2	0.159267	FALSE	FALSE
APITD1	P1P2	0.0192825	FALSE	FALSE
APITD1-CORT	P1P2	0.0192825	FALSE	FALSE
APLF	P1P2	-0.130989	FALSE	FALSE
APLN	P1P2	0.0348719	FALSE	FALSE
APLNR	P1P2	-0.104967	FALSE	FALSE
APLP1	P1P2	-0.0548808	FALSE	FALSE
APLP2	P1P2	-0.0694226	FALSE	FALSE
APMAP	P1P2	-0.103131	FALSE	FALSE
APOA1	P1P2	-0.0950188	FALSE	FALSE
APOA1BP	P1P2	0.0479594	FALSE	FALSE
APOA2	P1P2	0.0866554	FALSE	FALSE
APOA4	P1P2	0.106985	FALSE	FALSE
APOA5	P1P2	0.155669	FALSE	FALSE
APOB	P1P2	0.373777	FALSE	FALSE
APOBEC1	P1P2	-0.143931	FALSE	FALSE
APOBEC2	P1P2	-0.0266467	FALSE	FALSE
APOBEC3A	P1P2	0.00713636	FALSE	FALSE
APOBEC3A_B	P1P2	0.00713636	FALSE	FALSE
APOBEC3B	P1P2	-0.0401964	FALSE	FALSE
APOBEC3C	P1P2	-0.0530952	FALSE	FALSE
APOBEC3D	P1P2	-0.0530952	FALSE	FALSE
APOBEC3F	P1P2	0.0704567	FALSE	FALSE
APOBEC3G	P1P2	-0.148747	FALSE	FALSE
APOBEC3H	P1P2	0.0317086	FALSE	FALSE
APOBEC4	P1P2	-0.0428721	FALSE	FALSE
APOBR	P1	0.0461308	FALSE	FALSE
APOC1	P1P2	0.147177	FALSE	FALSE
APOC2	P1P2	-0.0319516	FALSE	FALSE
APOC3	P1P2	-0.101628	FALSE	FALSE
APOC4	P1P2	0.0376413	FALSE	FALSE
APOD	P1P2	0.0427089	FALSE	FALSE
APOE	P1P2	0.625105	FALSE	FALSE
APOF	P1P2	0.373472	FALSE	FALSE
APOH	P2	0.188449	FALSE	FALSE
APOL1	P1P2	-0.0236465	FALSE	FALSE
APOL2	P1P2	0.189637	FALSE	FALSE
APOL3	P1P2	0.0509734	FALSE	FALSE
APOL4	P1P2	0.195886	FALSE	FALSE
APOL5	ENST00000249044.2	0.150563	FALSE	FALSE
APOL6	P1P2	0.147122	FALSE	FALSE
APOLD1	P1P2	0.0469583	FALSE	FALSE
APOM	P1P2	-0.126775	FALSE	FALSE
APOO	P1P2	-0.0674322	TRUE	FALSE
APOOL	P1P2	0.151591	TRUE	FALSE
APOPT1	P1P2	0.0508051	FALSE	FALSE
APP	P1P2	0.32206	FALSE	FALSE
APPBP2	P1P2	-0.0956307	FALSE	FALSE
APPL1	P1P2	-0.136865	FALSE	FALSE
APPL2	P1P2	0.316856	FALSE	FALSE
APRT	P1P2	-0.0954934	FALSE	FALSE
APTX	P2	-0.0934457	FALSE	FALSE
AQP1	ENST00000509504.1	-0.100826	FALSE	FALSE
AQP10	P1P2	-0.267152	FALSE	FALSE
AQP11	P1P2	-0.0133605	FALSE	FALSE
AQP12A	P1P2	-0.0278438	FALSE	FALSE
AQP12B	P1P2	-0.199111	FALSE	FALSE
AQP2	P1P2	0.0864449	FALSE	FALSE
AQP3	P2	0.207672	FALSE	FALSE
AQP4	P1P2	-0.377969	FALSE	FALSE
AQP5	P1P2	0.274219	FALSE	FALSE
AQP6	P1P2	-0.218536	FALSE	FALSE
AQP7	P1P2	0.0220039	FALSE	FALSE
AQP8	P1P2	0.00352152	FALSE	FALSE
AQP9	P1P2	-0.291652	FALSE	FALSE
AQPEP	P1P2	0.0135164	FALSE	FALSE
AQR	P1P2	1.21318	FALSE	FALSE
AR	P1P2	0.227921	FALSE	FALSE
ARAF	P1P2	0.0161482	FALSE	FALSE
ARAP1	P2	0.0247268	FALSE	FALSE
ARAP2	P1P2	0.0228845	FALSE	FALSE
ARAP3	P1P2	-0.161949	FALSE	FALSE
ARC	P1P2	-0.161723	FALSE	FALSE
ARCN1	P1P2	-0.600148	FALSE	FALSE
AREG	P1P2	0.147501	FALSE	FALSE
AREL1	P1P2	0.0714955	FALSE	FALSE
ARF1	P1P2	-0.284504	FALSE	FALSE
ARF3	P1P2	-0.0619683	FALSE	FALSE
ARF4	P1P2	-0.118422	FALSE	FALSE
ARF5	P2	0.0747951	TRUE	FALSE
ARF6	P2	0.00088775	FALSE	FALSE
ARFGAP1	P1P2	0.245904	FALSE	FALSE
ARFGAP2	P1P2	0.0378122	FALSE	FALSE
ARFGAP3	P1P2	0.0628085	FALSE	FALSE
ARFGEF1	P1P2	-0.147883	FALSE	FALSE
ARFGEF2	P1P2	0.151864	FALSE	FALSE
ARFIP1	P1P2	-0.322676	FALSE	FALSE
ARFIP2	P1P2	0.0552737	FALSE	FALSE
ARFRP1	P1P2	0.0327281	FALSE	FALSE
ARG1	P1P2	0.2007	FALSE	FALSE
ARG2	P1P2	0.0947865	TRUE	FALSE
ARGFX	P1P2	-0.176161	FALSE	FALSE
ARGLU1	P1P2	0.0617344	FALSE	FALSE
ARHGAP1	P1P2	0.13785	FALSE	FALSE
ARHGAP10	P1P2	0.306527	FALSE	FALSE
ARHGAP11A	P1P2	0.253289	FALSE	FALSE
ARHGAP11B	P1P2	0.0174645	FALSE	FALSE
ARHGAP12	P1P2	0.167279	FALSE	FALSE
ARHGAP15	P1P2	0.0394182	FALSE	FALSE
ARHGAP17	P1P2	0.160346	FALSE	FALSE
ARHGAP18	P1P2	-0.306115	FALSE	FALSE
ARHGAP19	P1P2	-0.076589	FALSE	FALSE
ARHGAP20	P1P2	0.112423	FALSE	FALSE
ARHGAP21	P1P2	0.149753	FALSE	FALSE
ARHGAP22	P1P2	0.0327117	FALSE	FALSE
ARHGAP23	P1P2	-0.280704	FALSE	FALSE
ARHGAP24	P1P2	0.108167	FALSE	FALSE
ARHGAP25	P1P2	0.116042	FALSE	FALSE
ARHGAP26	P1P2	0.18104	FALSE	FALSE
ARHGAP27	P2	-0.0920869	FALSE	FALSE
ARHGAP28	P1P2	-0.0456341	FALSE	FALSE
ARHGAP29	P1P2	0.232125	FALSE	FALSE
ARHGAP30	P1P2	0.214203	FALSE	FALSE
ARHGAP31	P1P2	-0.300003	FALSE	FALSE
ARHGAP32	ENST00000310343.9	-0.117384	FALSE	FALSE
ARHGAP33	P1P2	0.196056	FALSE	FALSE
ARHGAP35	ENST00000404338.3	0.247953	FALSE	FALSE
ARHGAP36	P1P2	-0.206033	FALSE	FALSE
ARHGAP39	P1P2	0.00440511	FALSE	FALSE
ARHGAP4	P1	0.178769	FALSE	FALSE
ARHGAP40	P1P2	-0.0924805	FALSE	FALSE
ARHGAP42	P1P2	-0.2767	FALSE	FALSE
ARHGAP44	P1P2	0.051991	FALSE	FALSE
ARHGAP5	P1P2	0.190918	FALSE	FALSE
ARHGAP6	P1P2	-0.0217647	FALSE	FALSE
ARHGAP8	P1	0.321156	FALSE	FALSE
ARHGAP9	P1P2	-0.0498241	FALSE	FALSE
ARHGDIA	P1P2	-0.386009	FALSE	FALSE
ARHGDIB	P1P2	0.194311	FALSE	FALSE
ARHGDIG	P1P2	0.104555	FALSE	FALSE
ARHGEF1	P2	-0.112063	FALSE	FALSE
ARHGEF10	P1P2	-0.0802506	FALSE	FALSE
ARHGEF10L	P1P2	0.31778	FALSE	FALSE
ARHGEF11	P1P2	-0.621779	FALSE	FALSE
ARHGEF12	P1P2	-0.272339	FALSE	FALSE
ARHGEF15	P1P2	0.0365606	FALSE	FALSE
ARHGEF16	P1P2	0.209818	FALSE	FALSE
ARHGEF17	P1P2	0.095757	FALSE	FALSE
ARHGEF18	P1P2	-0.0482949	FALSE	FALSE
ARHGEF19	P1P2	0.0939112	FALSE	FALSE
ARHGEF2	P1P2	-0.244976	FALSE	FALSE
ARHGEF25	P1P2	0.0547537	FALSE	FALSE
ARHGEF26	P1P2	-0.22033	FALSE	FALSE
ARHGEF28	P1P2	-0.134456	FALSE	FALSE
ARHGEF3	P1P2	0.178281	FALSE	FALSE
ARHGEF33	ENST00000398800.4	0.164813	FALSE	FALSE
ARHGEF35	ENST00000543357.1	0.0504883	FALSE	FALSE
ARHGEF37	P2	-0.203933	FALSE	FALSE
ARHGEF38	P1P2	-0.208584	FALSE	FALSE
ARHGEF39	P1P2	-0.181864	FALSE	FALSE
ARHGEF4	P1P2	-0.0198965	FALSE	FALSE
ARHGEF40	P1P2	-0.202359	FALSE	FALSE
ARHGEF5	P1P2	0.0133826	FALSE	FALSE
ARHGEF6	P1P2	-0.019965	FALSE	FALSE
ARHGEF7	ENST00000370623.3	-0.105321	FALSE	FALSE
ARHGEF9	P1P2	0.0371157	FALSE	FALSE
ARID1A	P1P2	0.345237	FALSE	FALSE
ARID1B	P2	-0.20862	FALSE	FALSE
ARID2	P1P2	0.163954	FALSE	FALSE
ARID3A	P1P2	3.09354	FALSE	FALSE
ARID3B	P1P2	-0.214644	FALSE	FALSE
ARID3C	P1P2	-0.124284	FALSE	FALSE
ARID4A	P1P2	0.258473	FALSE	FALSE
ARID4B	P1P2	0.0606216	FALSE	FALSE
ARID5A	P1P2	-0.0870387	FALSE	FALSE
ARID5B	ENST00000279873.7	-0.238321	FALSE	FALSE
ARIH1	P1P2	0.171031	FALSE	FALSE
ARIH2	P1P2	0.493645	FALSE	FALSE
ARIH2OS	P1P2	0.0183564	FALSE	FALSE
ARL1	P1P2	-0.0762972	FALSE	FALSE
ARL10	P1P2	-0.327261	FALSE	FALSE
ARL11	P1P2	0.330429	FALSE	FALSE
ARL13A	P1P2	0.0359088	FALSE	FALSE
ARL13B	P1P2	-0.108324	FALSE	FALSE
ARL14	P1P2	-0.0024379	FALSE	FALSE
ARL14EP	P1P2	-0.288264	FALSE	FALSE
ARL14EPL	ENST00000601302.2	0.107868	FALSE	FALSE
ARL15	P1P2	0.214268	FALSE	FALSE
ARL16	P1P2	-0.0869383	FALSE	FALSE
ARL17A	ENST00000329240.4,ENST00000336125.5,ENST00000445552.2	0.0339491	FALSE	FALSE
ARL17B	ENST00000434041.2,ENST00000450673.3,ENST00000570618.1	0.308899	FALSE	FALSE
ARL2	P1P2	-0.433073	TRUE	FALSE
ARL2BP	P1P2	0.066507	FALSE	FALSE
ARL3	P1P2	0.0749163	FALSE	FALSE
ARL4A	P1P2	0.140336	FALSE	FALSE
ARL4C	P1P2	-0.129973	FALSE	FALSE
ARL4D	P1P2	-0.028406	FALSE	FALSE
ARL5A	P1P2	-0.0902093	FALSE	FALSE
ARL5B	P1P2	0.335569	FALSE	FALSE
ARL5C	P1P2	0.255407	FALSE	FALSE
ARL6	P1P2	0.050832	FALSE	FALSE
ARL6IP1	P2	-0.210769	FALSE	FALSE
ARL6IP4	P1P2	0.0970417	FALSE	FALSE
ARL6IP5	P1P2	0.00162189	FALSE	FALSE
ARL6IP6	P1P2	0.784498	FALSE	FALSE
ARL8A	P1P2	0.121162	FALSE	FALSE
ARL8B	P1P2	0.38985	FALSE	FALSE
ARL9	P1P2	-0.161764	FALSE	FALSE
ARMC1	P1P2	-0.154079	FALSE	FALSE
ARMC10	P1P2	0.0873522	TRUE	FALSE
ARMC12	P1P2	-0.193285	FALSE	FALSE
ARMC2	P1P2	-0.0548971	FALSE	FALSE
ARMC3	P1P2	-0.173905	FALSE	FALSE
ARMC4	P1P2	0.0993474	FALSE	FALSE
ARMC5	P1P2	-0.0648283	FALSE	FALSE
ARMC6	P1P2	0.852446	FALSE	FALSE
ARMC7	P1P2	-0.0436189	FALSE	FALSE
ARMC8	P1P2	-0.164177	FALSE	FALSE
ARMC9	P1P2	-0.200837	FALSE	FALSE
ARMCX1	P1P2	-0.124965	TRUE	FALSE
ARMCX2	P1P2	-0.208596	TRUE	FALSE
ARMCX3	P1P2	-0.0750942	TRUE	FALSE
ARMCX4	P1P2	-0.023676	FALSE	FALSE
ARMCX5	P1P2	0.22251	FALSE	FALSE
ARMCX5-GPRASP2	P1P2	0.22251	FALSE	FALSE
ARMCX6	P1P2	-0.124346	TRUE	FALSE
ARMS2	P1P2	0.198622	FALSE	FALSE
ARNT	P1P2	0.071085	FALSE	FALSE
ARNT2	P1P2	0.0549838	FALSE	FALSE
ARNTL	P1P2	-0.161081	FALSE	FALSE
ARNTL2	P1P2	-0.0771552	FALSE	FALSE
ARPC1A	P1P2	-0.221365	FALSE	FALSE
ARPC1B	P1P2	-0.118016	FALSE	FALSE
ARPC2	P1	0.340496	FALSE	FALSE
ARPC3	P2	0.00608362	FALSE	FALSE
ARPC4	P1P2	0.144891	FALSE	FALSE
ARPC4-TTLL3	P1	-0.176459	FALSE	FALSE
ARPC5	P1P2	0.358915	FALSE	FALSE
ARPC5L	P2	-0.081017	FALSE	FALSE
ARPP19	P1P2	-0.0113787	FALSE	FALSE
ARPP21	ENST00000187397.4	-0.0158876	FALSE	FALSE
ARR3	P1P2	0.0945805	FALSE	FALSE
ARRB1	P1P2	0.189571	FALSE	FALSE
ARRB2	P1P2	-0.283172	FALSE	FALSE
ARRDC1	P1P2	-0.426453	FALSE	FALSE
ARRDC2	P2	-0.100417	FALSE	FALSE
ARRDC3	P1P2	0.138965	FALSE	FALSE
ARRDC4	P1P2	-0.577675	FALSE	FALSE
ARRDC5	P1P2	-0.250643	FALSE	FALSE
ARSA	P1P2	-0.0729367	FALSE	FALSE
ARSB	P1P2	-0.315184	FALSE	FALSE
ARSD	P1P2	-0.0399406	FALSE	FALSE
ARSE	P1P2	0.0315042	FALSE	FALSE
ARSF	P1P2	-0.0298645	FALSE	FALSE
ARSG	ENST00000448504.2	-0.0522406	FALSE	FALSE
ARSH	ENST00000381130.2	-0.272086	FALSE	FALSE
ARSI	P1P2	0.133686	FALSE	FALSE
ARSJ	P1P2	0.220082	FALSE	FALSE
ARSK	P1P2	0.104139	FALSE	FALSE
ART1	P1P2	-0.0747615	FALSE	FALSE
ART3	P1	-0.166088	FALSE	FALSE
ART4	P1P2	0.146723	FALSE	FALSE
ART5	P1P2	0.415526	FALSE	FALSE
ARTN	P1	-0.228785	FALSE	FALSE
ARV1	P1P2	-0.0198669	FALSE	FALSE
ARVCF	P1	-0.237841	FALSE	FALSE
ARX	P2	0.0533316	FALSE	FALSE
AS3MT	P1P2	0.211434	FALSE	FALSE
ASAH1	P1P2	-0.228204	FALSE	FALSE
ASAH2	ENST00000395526.4	0.135961	FALSE	FALSE
ASAH2B	P1P2	0.394206	FALSE	FALSE
ASAP1	P1P2	0.0748694	FALSE	FALSE
ASAP2	P1P2	0.00998276	FALSE	FALSE
ASAP3	P1P2	0.0339436	FALSE	FALSE
ASB1	P1P2	-0.180278	FALSE	FALSE
ASB10	P1P2	-0.0824259	FALSE	FALSE
ASB11	P1	-0.112736	FALSE	FALSE
ASB12	ENST00000396130.2	0.192437	FALSE	FALSE
ASB13	P1P2	-0.104099	FALSE	FALSE
ASB14	P1P2	0.0123386	FALSE	FALSE
ASB15	P1P2	0.0559548	FALSE	FALSE
ASB16	P1P2	-0.384811	FALSE	FALSE
ASB17	P1P2	-0.140783	FALSE	FALSE
ASB18	P1P2	-0.0017419	FALSE	FALSE
ASB2	P1P2	0.0573286	FALSE	FALSE
ASB3	P1P2	0.0450145	FALSE	FALSE
ASB4	P1P2	0.187778	FALSE	FALSE
ASB5	P1P2	-0.108855	FALSE	FALSE
ASB6	P1P2	0.0379674	FALSE	FALSE
ASB7	P1P2	0.198761	FALSE	FALSE
ASB8	P1P2	0.139304	FALSE	FALSE
ASB9	P1P2	-0.0659044	FALSE	FALSE
ASCC1	P1P2	-0.230058	FALSE	FALSE
ASCC2	P1P2	-0.407408	FALSE	FALSE
ASCC3	P1P2	0.0646712	FALSE	FALSE
ASCL1	P1P2	0.26855	FALSE	FALSE
ASCL2	P1P2	0.0402984	FALSE	FALSE
ASCL3	P1P2	-0.179007	FALSE	FALSE
ASCL4	ENST00000342331.4	-0.0015956	FALSE	FALSE
ASCL5	P1P2	-0.0169941	FALSE	FALSE
ASF1A	P1P2	0.0454496	FALSE	FALSE
ASF1B	P1P2	-0.0106357	FALSE	FALSE
ASGR1	P1P2	0.12952	FALSE	FALSE
ASGR2	P1P2	0.159684	FALSE	FALSE
ASH1L	P1P2	0.186433	FALSE	FALSE
ASH2L	P1P2	0.375728	FALSE	FALSE
ASIC1	P1P2	-0.15043	FALSE	FALSE
ASIC2	ENST00000359872.6	-0.002386	FALSE	FALSE
ASIC3	P1P2	0.188052	FALSE	FALSE
ASIC4	P1P2	-0.130801	FALSE	FALSE
ASIC5	P1P2	0.0728415	FALSE	FALSE
ASIP	P1P2	-0.224368	FALSE	FALSE
ASL	P1P2	0.039658	FALSE	FALSE
ASMT	P1P2	-0.0344051	FALSE	FALSE
ASMTL	P1P2	0.0610664	FALSE	FALSE
ASNA1	P1P2	-0.924983	FALSE	FALSE
ASNS	P1P2	-0.0917987	FALSE	FALSE
ASNSD1	P1P2	-0.17634	FALSE	FALSE
ASPA	P1P2	0.507024	FALSE	FALSE
ASPDH	P1P2	-0.0869582	FALSE	FALSE
ASPG	P1	0.220019	FALSE	FALSE
ASPH	P1P2	0.113195	FALSE	FALSE
ASPHD1	P1P2	-0.237511	FALSE	FALSE
ASPHD2	P1P2	-0.167858	FALSE	FALSE
ASPM	P1P2	-0.0784975	FALSE	FALSE
ASPN	P1P2	-0.146817	FALSE	FALSE
ASPRV1	ENST00000320256.4	0.101812	FALSE	FALSE
ASPSCR1	P1P2	-0.184515	FALSE	FALSE
ASRGL1	P1P2	0.161194	FALSE	FALSE
ASS1	P1P2	-0.239098	FALSE	FALSE
ASTE1	P1P2	-0.0246302	FALSE	FALSE
ASTL	ENST00000342380.2	-0.0419085	FALSE	FALSE
ASTN1	P1P2	0.127936	FALSE	FALSE
ASTN2	P1P2	0.188209	FALSE	FALSE
ASUN	P1P2	-0.0386712	FALSE	FALSE
ASXL1	P1P2	-0.0421356	FALSE	FALSE
ASXL2	P1P2	-0.0197183	FALSE	FALSE
ASXL3	P1P2	0.148695	FALSE	FALSE
ASZ1	P1P2	-0.132825	FALSE	FALSE
ATAD1	P1P2	-0.0720753	TRUE	FALSE
ATAD2	P1P2	-0.0504597	FALSE	FALSE
ATAD2B	P1P2	0.114722	FALSE	FALSE
ATAD3A	P1P2	-0.0307904	TRUE	FALSE
ATAD3B	P1	-0.0636726	TRUE	FALSE
ATAD3C	P1P2	0.877039	FALSE	FALSE
ATAD5	P1P2	-0.573813	FALSE	FALSE
ATAT1	P1P2	0.152229	FALSE	FALSE
ATCAY	P1P2	0.0386075	FALSE	FALSE
ATE1	P1P2	0.109097	FALSE	FALSE
ATF1	P1P2	-0.113583	FALSE	FALSE
ATF2	P1P2	0.0596544	FALSE	FALSE
ATF3	P1P2	-0.0442444	FALSE	FALSE
ATF4	P1P2	0.103808	FALSE	FALSE
ATF5	P1P2	0.702571	FALSE	FALSE
ATF6	P1P2	-0.314882	FALSE	FALSE
ATF6B	P1P2	-0.0144021	FALSE	FALSE
ATF7	P1P2	-0.0550993	FALSE	FALSE
ATF7IP	P1	-0.314707	FALSE	FALSE
ATF7IP2	P1P2	0.0712857	FALSE	FALSE
ATG10	P1P2	-0.183321	FALSE	FALSE
ATG12	P1P2	0.113071	FALSE	FALSE
ATG13	P1P2	-0.0700936	FALSE	FALSE
ATG14	P1P2	-0.0757525	FALSE	FALSE
ATG16L1	P1P2	0.0119616	FALSE	FALSE
ATG16L2	P1P2	-0.354228	FALSE	FALSE
ATG2A	P1P2	-0.0755382	FALSE	FALSE
ATG2B	P1P2	-0.0880491	FALSE	FALSE
ATG3	P1P2	0.0180912	FALSE	FALSE
ATG4A	P1P2	0.22455	FALSE	FALSE
ATG4B	P1P2	-0.116748	FALSE	FALSE
ATG4C	P1P2	0.0800131	FALSE	FALSE
ATG4D	P1P2	0.00698167	FALSE	FALSE
ATG5	P1P2	0.150639	FALSE	FALSE
ATG7	P1P2	-0.075668	FALSE	FALSE
ATG9A	P1P2	-0.0995009	FALSE	FALSE
ATG9B	P1P2	0.0800733	FALSE	FALSE
ATHL1	P1P2	-0.0321485	FALSE	FALSE
ATIC	P1P2	0.430432	FALSE	FALSE
ATL1	P1P2	-0.198305	FALSE	FALSE
ATL2	P1P2	0.323988	FALSE	FALSE
ATL3	P1P2	0.157766	FALSE	FALSE
ATM	P1P2	-0.248429	FALSE	FALSE
ATMIN	P1P2	-0.0903384	FALSE	FALSE
ATN1	P1P2	0.22618	FALSE	FALSE
ATOH1	P1P2	-0.112411	FALSE	FALSE
ATOH7	P1P2	-0.130768	FALSE	FALSE
ATOH8	P1P2	0.115078	FALSE	FALSE
ATOX1	P1P2	0.166266	FALSE	FALSE
ATP10A	P1P2	0.602586	FALSE	FALSE
ATP10B	P1P2	-0.0330209	FALSE	FALSE
ATP10D	P1P2	0.0382938	FALSE	FALSE
ATP11A	P1P2	-0.223008	FALSE	FALSE
ATP11B	P1P2	-0.454774	FALSE	FALSE
ATP11C	ENST00000361648.2	-0.0467188	FALSE	FALSE
ATP12A	P1P2	-0.0977595	FALSE	FALSE
ATP13A1	P1P2	-0.382316	FALSE	FALSE
ATP13A2	P1P2	0.22411	FALSE	FALSE
ATP13A3	P1P2	0.0302142	FALSE	FALSE
ATP13A4	P1P2	-0.101076	FALSE	FALSE
ATP13A5	P1P2	-0.225546	FALSE	FALSE
ATP1A1	P1P2	0.570462	FALSE	FALSE
ATP1A2	P1	-0.0291861	FALSE	FALSE
ATP1A3	P1P2	0.383851	FALSE	FALSE
ATP1A4	P1	-0.150881	FALSE	FALSE
ATP1B1	P1P2	-0.448277	FALSE	FALSE
ATP1B2	P1P2	0.179584	FALSE	FALSE
ATP1B3	P1P2	-0.286166	FALSE	FALSE
ATP1B4	P1P2	0.117327	FALSE	FALSE
ATP2A1	P1P2	-0.0030455	FALSE	FALSE
ATP2A2	P1P2	-0.351028	FALSE	FALSE
ATP2A3	P1P2	0.173866	FALSE	FALSE
ATP2B1	P1P2	0.0702273	FALSE	FALSE
ATP2B2	P2	0.117938	FALSE	FALSE
ATP2B3	P1P2	-0.144885	FALSE	FALSE
ATP2B4	P1P2	0.183278	FALSE	FALSE
ATP2C1	P1P2	0.0516842	FALSE	FALSE
ATP2C2	P1P2	0.129214	FALSE	FALSE
ATP4A	P2	0.0718363	FALSE	FALSE
ATP4B	P1P2	0.329679	FALSE	FALSE
ATP5A1	P2	-0.185619	FALSE	FALSE
ATP5B	P1P2	-0.0409192	FALSE	FALSE
ATP5C1	P1P2	-0.0809215	FALSE	FALSE
ATP5D	P1P2	-0.203501	FALSE	FALSE
ATP5E	P1P2	-0.0695222	FALSE	FALSE
ATP5F1	P1P2	-0.259501	FALSE	FALSE
ATP5G1	P1P2	0.124599	FALSE	FALSE
ATP5G2	P1P2	-0.0877548	FALSE	FALSE
ATP5G3	P1P2	-0.422337	FALSE	FALSE
ATP5H	P1P2	0.13259	FALSE	FALSE
ATP5I	P1P2	-0.221461	FALSE	FALSE
ATP5J	P1P2	-0.0928356	FALSE	FALSE
ATP5J2	P1P2	-0.0016052	FALSE	FALSE
ATP5J2-PTCD1	P1	0.266233	FALSE	FALSE
ATP5L	P1P2	0.258163	FALSE	FALSE
ATP5L2	ENST00000505920.1	-0.240009	FALSE	FALSE
ATP5O	P1P2	0.00240579	FALSE	FALSE
ATP5S	P1P2	-0.0782141	FALSE	FALSE
ATP5SL	P1P2	0.248048	FALSE	FALSE
ATP6AP1	P1P2	0.646872	FALSE	FALSE
ATP6AP1L	P1P2	-0.0496961	FALSE	FALSE
ATP6AP2	P1P2	0.523174	FALSE	FALSE
ATP6V0A1	P1P2	0.405788	FALSE	FALSE
ATP6V0A2	P1P2	0.291926	FALSE	FALSE
ATP6V0A4	P2	0.306534	FALSE	FALSE
ATP6V0B	P1P2	0.1633	FALSE	FALSE
ATP6V0C	P1P2	1.32293	FALSE	FALSE
ATP6V0D1	P1P2	0.279734	FALSE	FALSE
ATP6V0D2	P1P2	-0.329203	FALSE	FALSE
ATP6V0E1	P1P2	-0.257823	FALSE	FALSE
ATP6V0E2	P1P2	0.442681	FALSE	FALSE
ATP6V1A	P1P2	1.30074	FALSE	FALSE
ATP6V1B1	P1P2	0.0575315	FALSE	FALSE
ATP6V1B2	P1P2	1.77948	FALSE	FALSE
ATP6V1C1	P1P2	1.14122	FALSE	FALSE
ATP6V1C2	P1P2	-0.0161366	FALSE	FALSE
ATP6V1D	P1P2	-0.135457	FALSE	FALSE
ATP6V1E1	P1P2	-0.302385	FALSE	FALSE
ATP6V1E2	P1P2	0.239392	FALSE	FALSE
ATP6V1F	P1P2	0.619938	FALSE	FALSE
ATP6V1G1	P1P2	0.340292	FALSE	FALSE
ATP6V1G2	P1P2	-0.107996	FALSE	FALSE
ATP6V1G3	P1P2	-0.0746791	FALSE	FALSE
ATP6V1H	P1P2	0.142886	FALSE	FALSE
ATP7A	P1P2	0.0595157	FALSE	FALSE
ATP7B	P1P2	0.0418225	FALSE	FALSE
ATP8A1	P1P2	0.0654271	FALSE	FALSE
ATP8A2	P1P2	0.0817962	FALSE	FALSE
ATP8B1	P1P2	0.381045	FALSE	FALSE
ATP8B2	P1	0.544663	FALSE	FALSE
ATP8B3	P1P2	-0.20908	FALSE	FALSE
ATP8B4	P1P2	0.236008	FALSE	FALSE
ATP9A	P1P2	-0.0662925	FALSE	FALSE
ATP9B	P1P2	0.0482926	FALSE	FALSE
ATPAF1	P1P2	0.0396951	TRUE	FALSE
ATPAF2	P1P2	0.0842127	TRUE	FALSE
ATPIF1	P1P2	0.0469394	FALSE	FALSE
ATR	P1P2	0.0452102	FALSE	FALSE
ATRAID	P1P2	-0.334908	FALSE	FALSE
ATRIP	P1P2	-0.0097726	FALSE	FALSE
ATRN	P1P2	0.298161	FALSE	FALSE
ATRNL1	P1P2	-0.0658388	FALSE	FALSE
ATRX	P1P2	-0.546529	FALSE	FALSE
ATXN1	P1P2	-0.0683768	FALSE	FALSE
ATXN10	P1P2	0.0938395	FALSE	FALSE
ATXN1L	P1P2	0.0883762	FALSE	FALSE
ATXN2	P1P2	0.053778	FALSE	FALSE
ATXN2L	P1P2	0.296413	FALSE	FALSE
ATXN3	P1P2	0.0834527	FALSE	FALSE
ATXN3L	P1P2	0.0748035	FALSE	FALSE
ATXN7	ENST00000538065.1	0.451546	FALSE	FALSE
ATXN7L1	P1P2	-0.119326	FALSE	FALSE
ATXN7L2	P1P2	-0.123114	FALSE	FALSE
ATXN7L3	P1P2	-0.289317	FALSE	FALSE
ATXN7L3B	P1P2	0.304577	FALSE	FALSE
AUH	P1P2	-0.133168	TRUE	FALSE
AUNIP	P1P2	0.00208367	FALSE	FALSE
AUP1	P1P2	-0.204874	FALSE	FALSE
AURKA	P1P2	0.181524	FALSE	FALSE
AURKAIP1	P1P2	-0.0150683	TRUE	FALSE
AURKB	P1P2	0.0236078	FALSE	FALSE
AURKC	P1P2	0.0543043	FALSE	FALSE
AUTS2	P1P2	-0.144906	FALSE	FALSE
AVEN	P1P2	-0.0997925	FALSE	FALSE
AVIL	P1P2	-0.125646	FALSE	FALSE
AVL9	P1P2	-0.0561242	FALSE	FALSE
AVP	P1P2	-0.0932371	FALSE	FALSE
AVPI1	P1P2	-0.142973	FALSE	FALSE
AVPR1A	P1P2	-0.321225	FALSE	FALSE
AVPR1B	P1P2	-0.0949755	FALSE	FALSE
AVPR2	P1P2	0.101259	FALSE	FALSE
AWAT1	P1P2	-0.170773	FALSE	FALSE
AWAT2	P1P2	0.0847723	FALSE	FALSE
AXDND1	P1P2	-0.0411572	FALSE	FALSE
AXIN1	P1P2	-0.0261346	FALSE	FALSE
AXIN2	P1	-0.342043	FALSE	FALSE
AXL	P1P2	-0.792664	FALSE	FALSE
AZGP1	P1P2	-0.164624	FALSE	FALSE
AZI1	P1P2	-0.255057	FALSE	FALSE
AZI2	P1P2	0.078386	FALSE	FALSE
AZIN1	P1P2	-0.490841	FALSE	FALSE
AZU1	P1	-0.183986	FALSE	FALSE
B2M	P1	-0.29289	FALSE	FALSE
B3GALNT1	P1P2	0.191095	FALSE	FALSE
B3GALNT2	P1P2	-0.157415	FALSE	FALSE
B3GALT1	P1P2	-0.0952565	FALSE	FALSE
B3GALT2	P1P2	-0.0611554	FALSE	FALSE
B3GALT4	P1P2	0.270561	FALSE	FALSE
B3GALT5	ENST00000343118.4,ENST00000398714.2	-0.218687	FALSE	FALSE
B3GALT6	P1P2	-0.103349	FALSE	FALSE
B3GALTL	P1P2	-0.0690379	FALSE	FALSE
B3GAT1	P1P2	-0.0948787	FALSE	FALSE
B3GAT2	P1P2	-0.0333645	FALSE	FALSE
B3GAT3	P1P2	0.0242017	FALSE	FALSE
B3GNT1	P1P2	0.0276752	FALSE	FALSE
B3GNT2	P1P2	-0.190338	FALSE	FALSE
B3GNT3	P1P2	0.102681	FALSE	FALSE
B3GNT4	P1P2	-0.0984658	FALSE	FALSE
B3GNT5	P1P2	-0.451284	FALSE	FALSE
B3GNT6	P1P2	0.118908	FALSE	FALSE
B3GNT7	P1P2	-0.391105	FALSE	FALSE
B3GNT8	P1P2	0.0541186	FALSE	FALSE
B3GNT9	P1P2	-0.157105	FALSE	FALSE
B3GNTL1	P2	-0.0526915	FALSE	FALSE
B4GALNT1	P1P2	0.0642724	FALSE	FALSE
B4GALNT2	P1P2	-0.110093	FALSE	FALSE
B4GALNT3	P1P2	-0.0617791	FALSE	FALSE
B4GALNT4	P1P2	0.105376	FALSE	FALSE
B4GALT1	P1P2	-0.210338	FALSE	FALSE
B4GALT2	P1P2	-0.050312	FALSE	FALSE
B4GALT3	P1P2	-0.313443	FALSE	FALSE
B4GALT4	P1P2	-0.0087688	FALSE	FALSE
B4GALT5	P1P2	0.104981	FALSE	FALSE
B4GALT6	P1P2	0.100412	FALSE	FALSE
B4GALT7	P1P2	-0.328377	FALSE	FALSE
B9D1	P1P2	0.557179	FALSE	FALSE
B9D2	P1P2	0.0880815	FALSE	FALSE
BAALC	P1P2	0.0223584	FALSE	FALSE
BAAT	P2	-0.313157	FALSE	FALSE
BABAM1	P1P2	0.055153	FALSE	FALSE
BACE1	P1P2	0.00396488	FALSE	FALSE
BACE2	P1P2	0.0739332	FALSE	FALSE
BACH1	P1P2	0.0503852	FALSE	FALSE
BACH2	P1P2	-0.145445	FALSE	FALSE
BAD	P1P2	-0.0473506	TRUE	FALSE
BAG1	P1P2	0.181996	FALSE	FALSE
BAG2	P1P2	0.20597	FALSE	FALSE
BAG3	P1P2	-0.0995827	FALSE	FALSE
BAG4	P1P2	-0.356226	FALSE	FALSE
BAG5	P1P2	-0.0084791	FALSE	FALSE
BAG6	P1P2	-0.046003	FALSE	FALSE
BAGE	P1P2	0.00405117	FALSE	FALSE
BAGE3	P1P2	-0.0957232	FALSE	FALSE
BAGE4	P1P2	-0.0957232	FALSE	FALSE
BAGE5	P1P2	-0.0957232	FALSE	FALSE
BAHCC1	P1P2	-0.167908	FALSE	FALSE
BAHD1	P1P2	0.0741964	FALSE	FALSE
BAI1	P1P2	-0.0620026	FALSE	FALSE
BAI2	P1P2	0.251213	FALSE	FALSE
BAI3	P1P2	-0.134475	FALSE	FALSE
BAIAP2	P1P2	0.242236	FALSE	FALSE
BAIAP2L1	P1P2	-0.0373136	FALSE	FALSE
BAIAP2L2	P1	-0.0941321	FALSE	FALSE
BAIAP3	P1P2	0.297167	FALSE	FALSE
BAK1	P1P2	-0.0312588	TRUE	FALSE
BAMBI	P1P2	0.152497	FALSE	FALSE
BANF1	P1P2	-0.109646	FALSE	FALSE
BANF2	P1P2	-0.11592	FALSE	FALSE
BANK1	P1P2	0.0703963	FALSE	FALSE
BANP	P1P2	-0.0461488	FALSE	FALSE
BAP1	P1P2	-0.0360831	FALSE	FALSE
BARD1	P1P2	-0.0919325	FALSE	FALSE
BARHL1	P1P2	-0.263133	FALSE	FALSE
BARHL2	P1P2	0.0153552	FALSE	FALSE
BARX1	P1P2	-0.0745106	FALSE	FALSE
BARX2	P1P2	-0.075838	FALSE	FALSE
BASP1	P1P2	-0.118179	FALSE	FALSE
BATF	P1P2	0.064425	FALSE	FALSE
BATF2	P1P2	0.0470313	FALSE	FALSE
BATF3	P1P2	-0.0694835	FALSE	FALSE
BAX	P1P2	0.0733507	TRUE	FALSE
BAZ1A	P1P2	0.0445074	FALSE	FALSE
BAZ1B	P1P2	-0.066545	FALSE	FALSE
BAZ2A	P2	-0.0771	FALSE	FALSE
BAZ2B	P1P2	0.457839	FALSE	FALSE
BBC3	P1P2	0.00287211	TRUE	FALSE
BBIP1	P1P2	0.0522748	FALSE	FALSE
BBOX1	P1	0.337192	FALSE	FALSE
BBS1	P1P2	-0.227044	FALSE	FALSE
BBS10	P1P2	0.10264	FALSE	FALSE
BBS12	P1P2	-0.0868828	FALSE	FALSE
BBS2	P1P2	0.208548	FALSE	FALSE
BBS4	P1P2	-0.0286871	FALSE	FALSE
BBS5	P1P2	0.198758	FALSE	FALSE
BBS7	P1P2	-0.120013	FALSE	FALSE
BBS9	P1P2	-0.0089768	FALSE	FALSE
BBX	P1P2	0.402004	FALSE	FALSE
BCAM	P1P2	-0.231657	FALSE	FALSE
BCAN	P1P2	0.390329	FALSE	FALSE
BCAP29	P1P2	0.161909	FALSE	FALSE
BCAP31	P1P2	-0.081156	FALSE	FALSE
BCAR1	P1	-0.430914	FALSE	FALSE
BCAR3	P1	-0.576022	FALSE	FALSE
BCAS1	ENST00000395961.3	0.143041	FALSE	FALSE
BCAS2	P1P2	0.421416	FALSE	FALSE
BCAS3	P1P2	0.0750629	FALSE	FALSE
BCAS4	P1P2	-0.0637117	FALSE	FALSE
BCAT1	P1P2	0.0593784	FALSE	FALSE
BCAT2	P1P2	0.0479912	TRUE	FALSE
BCCIP	P1P2	-0.0481433	FALSE	FALSE
BCDIN3D	P1P2	-0.223328	FALSE	FALSE
BCHE	P1P2	-0.0530011	FALSE	FALSE
BCKDHA	P1	0.191461	TRUE	FALSE
BCKDHB	P1P2	-0.106378	TRUE	FALSE
BCKDK	P1P2	-0.027012	TRUE	FALSE
BCL10	P1P2	0.1614	FALSE	FALSE
BCL11A	P1P2	0.0926542	FALSE	FALSE
BCL11B	P1P2	-0.0679392	FALSE	FALSE
BCL2	P1P2	0.109312	TRUE	FALSE
BCL2A1	P1P2	0.155273	TRUE	FALSE
BCL2L1	P2	0.211342	TRUE	FALSE
BCL2L10	P1P2	-0.430045	TRUE	FALSE
BCL2L11	P2	0.06143	TRUE	FALSE
BCL2L12	P1P2	0.0591972	FALSE	FALSE
BCL2L13	P1P2	-0.151764	TRUE	FALSE
BCL2L14	P1	-0.0868412	FALSE	FALSE
BCL2L15	P1P2	0.0864228	FALSE	FALSE
BCL2L2	P1P2	-0.0344685	TRUE	FALSE
BCL2L2-PABPN1	P1P2	-0.035292	FALSE	FALSE
BCL3	P1P2	0.281543	FALSE	FALSE
BCL6	P1P2	0.0299719	FALSE	FALSE
BCL6B	P1P2	-0.0482241	FALSE	FALSE
BCL7A	P1P2	0.110544	FALSE	FALSE
BCL7B	P1P2	0.192362	FALSE	FALSE
BCL7C	P1P2	0.293716	FALSE	FALSE
BCL9	P1P2	-0.0599093	FALSE	FALSE
BCL9L	P1P2	-0.0790061	FALSE	FALSE
BCLAF1	P1P2	0.422062	FALSE	FALSE
BCMO1	P1P2	-0.160423	FALSE	FALSE
BCO2	P1P2	0.293942	TRUE	FALSE
BCOR	P1P2	0.0110204	FALSE	FALSE
BCORL1	P1P2	0.0755598	FALSE	FALSE
BCR	P1P2	0.267086	FALSE	FALSE
BCS1L	P1P2	0.451584	TRUE	FALSE
BDH1	P2	-0.324719	TRUE	FALSE
BDH2	P1P2	0.138408	FALSE	FALSE
BDKRB1	P1P2	-0.0093094	FALSE	FALSE
BDKRB2	P1P2	0.187952	FALSE	FALSE
BDNF	P1P2	-0.0291395	FALSE	FALSE
BDP1	P1P2	0.458228	FALSE	FALSE
BEAN1	P1P2	0.0780611	FALSE	FALSE
BECN1	P1P2	-0.0195769	FALSE	FALSE
BEGAIN	P1	-0.0010501	FALSE	FALSE
BEND2	P1P2	0.0535471	FALSE	FALSE
BEND3	P1P2	-0.173002	FALSE	FALSE
BEND4	P1P2	0.323589	FALSE	FALSE
BEND5	P1P2	-0.122025	FALSE	FALSE
BEND6	P1P2	-0.0959713	FALSE	FALSE
BEND7	P1P2	-0.337278	FALSE	FALSE
BEST1	P1	0.139553	FALSE	FALSE
BEST2	P1P2	0.0893677	FALSE	FALSE
BEST3	P1P2	0.0585436	FALSE	FALSE
BEST4	P1P2	-0.294325	FALSE	FALSE
BET1	P1P2	0.0402468	FALSE	FALSE
BET1L	P1P2	-0.194937	FALSE	FALSE
BEX1	P1P2	-0.0443549	FALSE	FALSE
BEX2	P1P2	-0.349586	FALSE	FALSE
BEX4	P1P2	0.0415263	FALSE	FALSE
BEX5	P1P2	-0.0695949	FALSE	FALSE
BFAR	P1P2	-0.196054	FALSE	FALSE
BFSP1	P1	0.160065	FALSE	FALSE
BFSP2	P1P2	0.152615	FALSE	FALSE
BGLAP	P1P2	0.139271	FALSE	FALSE
BGN	P1P2	0.0119762	FALSE	FALSE
BHLHA15	P1P2	0.0753955	FALSE	FALSE
BHLHA9	P1P2	-0.0783151	FALSE	FALSE
BHLHB9	P1P2	-0.0996589	FALSE	FALSE
BHLHE22	P1P2	0.0583425	FALSE	FALSE
BHLHE23	P1P2	-0.119925	FALSE	FALSE
BHLHE40	P1P2	0.0930147	FALSE	FALSE
BHLHE41	P1P2	0.110566	FALSE	FALSE
BHMT	P1P2	0.0931125	FALSE	FALSE
BHMT2	P1P2	-0.220895	FALSE	FALSE
BICC1	P1P2	-0.0511965	FALSE	FALSE
BICD1	P1P2	-0.174626	FALSE	FALSE
BICD2	P1P2	0.118046	FALSE	FALSE
BID	P1P2	0.0311548	TRUE	FALSE
BIK	P1P2	0.143273	TRUE	FALSE
BIN1	P1P2	-0.0279871	FALSE	FALSE
BIN2	P1P2	-0.105194	FALSE	FALSE
BIN3	P1P2	0.0698286	FALSE	FALSE
BIRC2	P1P2	0.530034	FALSE	FALSE
BIRC3	P1P2	0.491512	FALSE	FALSE
BIRC5	P1P2	0.389696	FALSE	FALSE
BIRC6	P1P2	0.0461693	FALSE	FALSE
BIRC7	P1P2	0.242436	FALSE	FALSE
BIRC8	P1P2	-0.108563	FALSE	FALSE
BIVM	P2	0.044028	FALSE	FALSE
BIVM-ERCC5	ENST00000602836.1	-0.0051597	FALSE	FALSE
BLCAP	P1P2	-0.215	FALSE	FALSE
BLID	ENST00000560104.1	0.209824	FALSE	FALSE
BLK	P1P2	0.143838	FALSE	FALSE
BLM	P1P2	-0.123273	FALSE	FALSE
BLMH	P1P2	0.0805101	FALSE	FALSE
BLNK	P1P2	0.306059	FALSE	FALSE
BLOC1S1	P1P2	-0.0091816	TRUE	FALSE
BLOC1S2	P1P2	0.00830044	FALSE	FALSE
BLOC1S3	P1	0.232528	FALSE	FALSE
BLOC1S4	P1P2	0.231701	FALSE	FALSE
BLOC1S5	P1P2	0.215834	FALSE	FALSE
BLOC1S6	P1P2	-0.383464	FALSE	FALSE
BLVRA	P1	0.221602	FALSE	FALSE
BLVRB	P1P2	-0.277547	FALSE	FALSE
BLZF1	P1P2	0.186389	FALSE	FALSE
BMF	P1P2	0.132812	FALSE	FALSE
BMI1	P1P2	-0.0823782	FALSE	FALSE
BMP1	P1P2	-0.0909992	FALSE	FALSE
BMP10	P1P2	-0.239462	FALSE	FALSE
BMP15	ENST00000252677.3	-0.149486	FALSE	FALSE
BMP2	P2	-0.0057532	FALSE	FALSE
BMP2K	P1P2	-0.194357	FALSE	FALSE
BMP3	P1P2	-0.11279	FALSE	FALSE
BMP4	P2	0.34056	FALSE	FALSE
BMP5	P1P2	-0.118074	FALSE	FALSE
BMP6	P1P2	-0.227735	FALSE	FALSE
BMP7	P1P2	-0.0107502	FALSE	FALSE
BMP8A	P1P2	-0.309397	FALSE	FALSE
BMP8B	P1P2	0.396533	FALSE	FALSE
BMPER	P1P2	0.00128089	FALSE	FALSE
BMPR1A	P1P2	0.0250356	FALSE	FALSE
BMPR1B	P1P2	-0.345635	FALSE	FALSE
BMPR2	P1P2	0.378518	FALSE	FALSE
BMS1	P1P2	1.07782	FALSE	FALSE
BMX	P1P2	-0.385719	FALSE	FALSE
BNC1	P1P2	0.0363267	FALSE	FALSE
BNC2	P1P2	-0.110978	FALSE	FALSE
BNIP1	P1P2	0.471078	FALSE	FALSE
BNIP2	P1P2	-0.254185	FALSE	FALSE
BNIP3	P1P2	0.0919561	TRUE	FALSE
BNIP3L	P1P2	0.0789116	TRUE	FALSE
BNIPL	P1P2	-0.0073856	FALSE	FALSE
BOC	P1P2	-0.183358	FALSE	FALSE
BOD1	P1P2	-0.135486	FALSE	FALSE
BOD1L1	P1	-0.482124	FALSE	FALSE
BOD1L2	P1P2	0.178698	FALSE	FALSE
BOK	P1P2	-0.431629	TRUE	FALSE
BOLA1	P2	0.339136	TRUE	FALSE
BOLA2	ENST00000330978.3	-0.0583194	FALSE	FALSE
BOLA2B	ENST00000305321.4	-0.0583194	FALSE	FALSE
BOLA3	P1P2	0.101831	TRUE	FALSE
BOLL	P1P2	0.0550878	FALSE	FALSE
BOP1	P1	0.0835036	FALSE	FALSE
BORA	P1P2	0.191007	FALSE	FALSE
BPGM	P1P2	0.051866	FALSE	FALSE
BPHL	P1P2	-0.0282966	TRUE	FALSE
BPI	P1P2	0.0298846	FALSE	FALSE
BPIFA1	P1	-0.231392	FALSE	FALSE
BPIFA2	P1P2	0.202745	FALSE	FALSE
BPIFA3	P1P2	0.0692831	FALSE	FALSE
BPIFB1	P1P2	-0.185198	FALSE	FALSE
BPIFB2	P1P2	-0.14227	FALSE	FALSE
BPIFB3	ENST00000375494.3	0.119672	FALSE	FALSE
BPIFB4	P1P2	0.155997	FALSE	FALSE
BPIFB6	P1P2	0.26674	FALSE	FALSE
BPIFC	P1P2	0.0879482	FALSE	FALSE
BPNT1	P1P2	0.266494	FALSE	FALSE
BPTF	P1P2	0.189611	FALSE	FALSE
BPY2	ENST00000331070.3,ENST00000382585.1	-0.092526	FALSE	FALSE
BPY2B	ENST00000382392.1	-0.092526	FALSE	FALSE
BPY2C	ENST00000382287.1	-0.092526	FALSE	FALSE
BRAF	P1P2	-0.0984453	FALSE	FALSE
BRAP	P1P2	-0.0210496	FALSE	FALSE
BRAT1	P1P2	0.046378	FALSE	FALSE
BRCA1	P1P2	-0.192095	FALSE	FALSE
BRCA2	P1P2	-0.183415	FALSE	FALSE
BRCC3	P1P2	0.451468	FALSE	FALSE
BRD1	P1P2	-0.373757	FALSE	FALSE
BRD2	P1	0.0461296	FALSE	FALSE
BRD3	P1P2	0.165942	FALSE	FALSE
BRD4	ENST00000263377.2,ENST00000371835.4	-0.283203	FALSE	FALSE
BRD7	P1P2	-0.0813991	FALSE	FALSE
BRD8	P1P2	0.0721891	FALSE	FALSE
BRD9	P1P2	-0.0457456	FALSE	FALSE
BRDT	P1P2	-0.638008	FALSE	FALSE
BRE	P1P2	0.0789693	FALSE	FALSE
BRF1	P1P2	0.0112586	FALSE	FALSE
BRF2	P1P2	-0.103634	FALSE	FALSE
BRI3	P1P2	-0.554316	FALSE	FALSE
BRI3BP	P1P2	0.0376934	FALSE	FALSE
BRICD5	P1P2	-0.346197	FALSE	FALSE
BRINP1	P1P2	-0.0853977	FALSE	FALSE
BRINP2	P1P2	0.234121	FALSE	FALSE
BRINP3	P1	0.297197	FALSE	FALSE
BRIP1	P1P2	0.255222	FALSE	FALSE
BRIX1	P1P2	-0.0978717	FALSE	FALSE
BRK1	P1P2	-0.0286675	FALSE	FALSE
BRMS1	P1P2	0.0613618	FALSE	FALSE
BRMS1L	P1P2	0.0583389	FALSE	FALSE
BROX	P1P2	0.326131	FALSE	FALSE
BRPF1	P1P2	0.150496	FALSE	FALSE
BRPF3	P1P2	-0.0167248	FALSE	FALSE
BRS3	P1P2	-0.122425	FALSE	FALSE
BRSK1	P1P2	-0.112189	FALSE	FALSE
BRSK2	P1P2	-0.106726	FALSE	FALSE
BRWD1	P1P2	-0.0590949	FALSE	FALSE
BRWD3	P1P2	-0.244944	FALSE	FALSE
BSCL2	P1	0.338781	FALSE	FALSE
BSDC1	P1P2	0.0858716	FALSE	FALSE
BSG	P1P2	0.557681	FALSE	FALSE
BSN	P1P2	0.162734	FALSE	FALSE
BSND	P1P2	0.0231021	FALSE	FALSE
BSPH1	P1P2	-0.0261843	FALSE	FALSE
BSPRY	P1P2	-0.0163233	FALSE	FALSE
BST1	P1P2	0.0406748	FALSE	FALSE
BST2	P1P2	-0.171703	FALSE	FALSE
BSX	P1P2	-0.0226367	FALSE	FALSE
BTAF1	P1P2	-0.04981	FALSE	FALSE
BTBD1	P1P2	-0.177552	FALSE	FALSE
BTBD10	P1	0.102305	FALSE	FALSE
BTBD11	P1	-0.0613893	FALSE	FALSE
BTBD16	ENST00000260723.4,ENST00000368994.2	0.226087	FALSE	FALSE
BTBD17	P1P2	0.127344	FALSE	FALSE
BTBD18	ENST00000422652.1	-0.212428	FALSE	FALSE
BTBD19	P1P2	0.298848	FALSE	FALSE
BTBD2	P1P2	0.192868	FALSE	FALSE
BTBD3	P1P2	0.013494	FALSE	FALSE
BTBD6	P1P2	0.197228	FALSE	FALSE
BTBD7	P1P2	-0.303793	FALSE	FALSE
BTBD8	P1P2	0.123142	FALSE	FALSE
BTBD9	P1P2	0.101128	FALSE	FALSE
BTC	P1P2	0.118217	FALSE	FALSE
BTD	P1P2	-0.0751241	FALSE	FALSE
BTF3	P1P2	-0.0441099	FALSE	FALSE
BTF3L4	P1P2	-0.136211	FALSE	FALSE
BTG1	P1P2	-0.0349143	FALSE	FALSE
BTG2	P1P2	0.0701472	FALSE	FALSE
BTG3	P1P2	0.146992	FALSE	FALSE
BTG4	P1P2	-0.239391	FALSE	FALSE
BTK	P1P2	0.393272	FALSE	FALSE
BTLA	P1P2	-0.156572	FALSE	FALSE
BTN1A1	ENST00000244513.6	0.938382	FALSE	FALSE
BTN2A1	P1P2	0.271431	FALSE	FALSE
BTN2A2	P1P2	-0.290319	FALSE	FALSE
BTN3A1	P1P2	0.0409319	FALSE	FALSE
BTN3A2	P1P2	-0.102727	FALSE	FALSE
BTN3A3	P1P2	0.0939929	FALSE	FALSE
BTNL2	P1P2	-0.0649923	FALSE	FALSE
BTNL3	P1P2	-0.155842	FALSE	FALSE
BTNL8	P1P2	0.431782	FALSE	FALSE
BTNL9	P2	-0.291217	FALSE	FALSE
BTRC	P1P2	-0.0083105	FALSE	FALSE
BUB1	P1P2	0.144499	FALSE	FALSE
BUB1B	P1P2	-0.10428	FALSE	FALSE
BUB3	P1P2	0.272381	FALSE	FALSE
BUD13	P1P2	0.25834	FALSE	FALSE
BUD31	P1P2	0.0202404	FALSE	FALSE
BVES	P1P2	-0.0042905	FALSE	FALSE
BYSL	P1P2	0.472265	FALSE	FALSE
BZRAP1	P1P2	0.104858	FALSE	FALSE
BZW1	P1P2	-0.025202	FALSE	FALSE
BZW2	P1P2	-0.0091592	FALSE	FALSE
C10orf10	P1P2	0.119972	FALSE	FALSE
C10orf105	P1P2	-0.105619	FALSE	FALSE
C10orf107	P1P2	0.0621112	FALSE	FALSE
C10orf11	ENST00000372499.1	0.0118186	FALSE	FALSE
C10orf111	P1P2	-0.18269	FALSE	FALSE
C10orf112	ENST00000454679.2	-0.0181445	FALSE	FALSE
C10orf113	ENST00000529198.1,ENST00000534331.1	0.027553	FALSE	FALSE
C10orf118	P2	-0.118939	FALSE	FALSE
C10orf12	ENST00000286067.2	1.76342	FALSE	FALSE
C10orf120	P1P2	-0.234256	FALSE	FALSE
C10orf126	ENST00000375520.1	-0.102056	FALSE	FALSE
C10orf128	P1P2	0.112497	FALSE	FALSE
C10orf129	P1P2	0.427866	FALSE	FALSE
C10orf131	P1P2	-0.0008523	FALSE	FALSE
C10orf137	P1P2	0.0984761	FALSE	FALSE
C10orf2	P1P2	0.0969778	FALSE	FALSE
C10orf25	P1P2	0.27899	FALSE	FALSE
C10orf32	P1P2	-0.171462	FALSE	FALSE
C10orf35	P1P2	0.195579	FALSE	FALSE
C10orf53	P1P2	0.0630477	FALSE	FALSE
C10orf54	P1P2	-0.289484	FALSE	FALSE
C10orf55	P1P2	-0.272465	FALSE	FALSE
C10orf62	P1P2	-0.188123	FALSE	FALSE
C10orf67	P1P2	-0.0557841	FALSE	FALSE
C10orf71	P1P2	-0.277081	FALSE	FALSE
C10orf76	P1P2	-0.317304	FALSE	FALSE
C10orf82	P1P2	0.0367636	FALSE	FALSE
C10orf88	P1P2	-0.812771	FALSE	FALSE
C10orf90	ENST00000284694.7	0.0553448	FALSE	FALSE
C10orf91	P1P2	-0.0005385	FALSE	FALSE
C10orf95	P1P2	0.154845	FALSE	FALSE
C10orf99	P1P2	-0.0491166	FALSE	FALSE
C11orf1	P1P2	-0.0180593	FALSE	FALSE
C11orf16	P1P2	0.343866	FALSE	FALSE
C11orf21	P1P2	0.00910678	FALSE	FALSE
C11orf24	P1P2	-0.186838	FALSE	FALSE
C11orf30	P1P2	0.198423	FALSE	FALSE
C11orf31	P1P2	-0.170709	FALSE	FALSE
C11orf34	P1P2	0.374408	FALSE	FALSE
C11orf35	P1P2	0.0799872	FALSE	FALSE
C11orf40	ENST00000307616.1	-0.0300434	FALSE	FALSE
C11orf42	P1P2	0.196608	FALSE	FALSE
C11orf44	ENST00000317019.2	-0.0663088	FALSE	FALSE
C11orf45	P2	0.122564	FALSE	FALSE
C11orf48	P2	-0.186253	FALSE	FALSE
C11orf49	P1P2	-0.115319	FALSE	FALSE
C11orf52	P1	-0.113141	FALSE	FALSE
C11orf53	P1P2	0.0867581	FALSE	FALSE
C11orf54	P1P2	0.207974	FALSE	FALSE
C11orf57	P1P2	-0.590395	FALSE	FALSE
C11orf58	P1P2	0.118014	FALSE	FALSE
C11orf63	P1P2	-0.133487	FALSE	FALSE
C11orf65	P1P2	0.0610755	FALSE	FALSE
C11orf68	P1P2	-0.262499	FALSE	FALSE
C11orf70	P1P2	-0.153072	FALSE	FALSE
C11orf71	P1P2	0.102779	FALSE	FALSE
C11orf73	P1P2	0.17561	FALSE	FALSE
C11orf74	P1P2	0.126545	FALSE	FALSE
C11orf80	P1P2	0.00339449	FALSE	FALSE
C11orf82	P1P2	0.0181337	FALSE	FALSE
C11orf83	P1P2	-0.0194145	FALSE	FALSE
C11orf84	P1P2	0.0973742	FALSE	FALSE
C11orf85	P1P2	-0.0139803	FALSE	FALSE
C11orf86	P1P2	0.0894454	FALSE	FALSE
C11orf87	P1P2	0.0477405	FALSE	FALSE
C11orf88	P1P2	-0.0522808	FALSE	FALSE
C11orf91	P1P2	0.201192	FALSE	FALSE
C11orf94	P1P2	0.132821	FALSE	FALSE
C11orf95	P1P2	0.0693777	FALSE	FALSE
C11orf96	P1P2	-0.020016	FALSE	FALSE
C12orf10	P1P2	0.190789	FALSE	FALSE
C12orf23	P1P2	-0.130196	FALSE	FALSE
C12orf29	P1P2	-0.0336176	FALSE	FALSE
C12orf39	P2	0.0497556	FALSE	FALSE
C12orf4	P1P2	-0.120226	FALSE	FALSE
C12orf40	P1P2	0.573985	FALSE	FALSE
C12orf42	ENST00000378113.2,ENST00000548883.1	-0.489889	FALSE	FALSE
C12orf43	P1P2	0.455535	FALSE	FALSE
C12orf44	P1P2	-0.0643117	FALSE	FALSE
C12orf45	P1P2	0.567585	FALSE	FALSE
C12orf49	P1P2	-0.0927437	FALSE	FALSE
C12orf5	P1P2	-0.171039	FALSE	FALSE
C12orf50	P1P2	-0.197929	FALSE	FALSE
C12orf52	P1P2	0.267691	FALSE	FALSE
C12orf54	P1P2	-0.107509	FALSE	FALSE
C12orf55	P1P2	0.186682	FALSE	FALSE
C12orf56	P1P2	0.00508244	FALSE	FALSE
C12orf57	P1P2	0.440737	FALSE	FALSE
C12orf60	P1P2	0.279713	FALSE	FALSE
C12orf61	P1P2	-0.381227	FALSE	FALSE
C12orf65	P1P2	0.00711466	TRUE	FALSE
C12orf66	P1P2	0.324633	FALSE	FALSE
C12orf68	P1P2	0.377323	FALSE	FALSE
C12orf71	ENST00000429849.2	-0.026135	FALSE	FALSE
C12orf73	P2	-0.173333	FALSE	FALSE
C12orf74	P1P2	-0.0597538	FALSE	FALSE
C12orf75	P1P2	0.0832227	FALSE	FALSE
C12orf76	P1P2	0.0763506	FALSE	FALSE
C12orf77	P1P2	0.459977	FALSE	FALSE
C12orf79	P1P2	-0.693705	FALSE	FALSE
C12orf80	P1P2	0.0959705	FALSE	FALSE
C13orf35	ENST00000356049.1	-0.232236	FALSE	FALSE
C13orf45	P1P2	0.35419	FALSE	FALSE
C14orf1	P1P2	0.0446912	FALSE	FALSE
C14orf105	P1P2	-0.0216616	FALSE	FALSE
C14orf119	P1P2	-0.0535236	FALSE	FALSE
C14orf132	P1P2	0.063222	FALSE	FALSE
C14orf142	P1P2	0.0785718	FALSE	FALSE
C14orf159	P1P2	0.124824	FALSE	FALSE
C14orf164	P1P2	-0.296313	FALSE	FALSE
C14orf166	P1P2	-0.24045	FALSE	FALSE
C14orf166B	P1P2	0.0154888	FALSE	FALSE
C14orf169	P1P2	-0.107377	FALSE	FALSE
C14orf177	ENST00000325812.2	0.0143333	FALSE	FALSE
C14orf178	P1P2	0.0732018	FALSE	FALSE
C14orf180	P1	-0.221436	FALSE	FALSE
C14orf182	P1P2	0.189805	FALSE	FALSE
C14orf183	ENST00000305273.1	-0.33253	FALSE	FALSE
C14orf2	P1P2	-0.0796532	FALSE	FALSE
C14orf28	P1P2	0.24818	FALSE	FALSE
C14orf37	ENST00000267485.7	-0.290445	FALSE	FALSE
C14orf39	P1P2	0.128079	FALSE	FALSE
C14orf79	P1P2	0.019852	FALSE	FALSE
C14orf80	P1P2	-0.0784004	FALSE	FALSE
C14orf93	P1	-0.226689	FALSE	FALSE
C15orf26	ENST00000286732.4	0.0330663	FALSE	FALSE
C15orf27	P1P2	-0.208394	FALSE	FALSE
C15orf32	P1P2	0.257641	FALSE	FALSE
C15orf38	P1P2	0.0117773	FALSE	FALSE
C15orf38-AP3S2	P2	-0.0012135	FALSE	FALSE
C15orf39	P1P2	0.120843	FALSE	FALSE
C15orf40	P1P2	-0.195485	FALSE	FALSE
C15orf41	P1P2	-0.297899	FALSE	FALSE
C15orf43	P1P2	0.315485	FALSE	FALSE
C15orf48	P1P2	0.0478496	TRUE	FALSE
C15orf52	P2	-0.150138	FALSE	FALSE
C15orf53	P1P2	-0.219414	FALSE	FALSE
C15orf54	P1P2	-0.0221469	FALSE	FALSE
C15orf56	P1P2	-0.370907	FALSE	FALSE
C15orf57	P1P2	0.27197	FALSE	FALSE
C15orf59	P1P2	-0.333428	FALSE	FALSE
C15orf60	P1P2	-0.0902144	FALSE	FALSE
C15orf61	P1P2	-0.115445	TRUE	FALSE
C15orf62	P1P2	0.0424198	FALSE	FALSE
C15orf65	P1P2	-0.116662	FALSE	FALSE
C16orf11	P1P2	-0.0216072	FALSE	FALSE
C16orf13	P1P2	0.515673	FALSE	FALSE
C16orf3	ENST00000408886.2	-0.228783	FALSE	FALSE
C16orf45	P1P2	0.0597823	FALSE	FALSE
C16orf46	P1P2	0.603406	FALSE	FALSE
C16orf47	ENST00000358463.2	-0.267142	FALSE	FALSE
C16orf52	P1P2	0.0115131	FALSE	FALSE
C16orf54	P1P2	0.160463	FALSE	FALSE
C16orf58	P1P2	0.350393	FALSE	FALSE
C16orf59	P1P2	0.250326	FALSE	FALSE
C16orf62	P1P2	0.0360007	FALSE	FALSE
C16orf70	P1P2	0.031344	FALSE	FALSE
C16orf71	P1P2	-0.390437	FALSE	FALSE
C16orf72	P1	0.33054	FALSE	FALSE
C16orf74	P1P2	-0.304984	FALSE	FALSE
C16orf78	P1P2	-0.22663	FALSE	FALSE
C16orf80	P1P2	0.428983	FALSE	FALSE
C16orf82	P1P2	0.0875848	FALSE	FALSE
C16orf86	P1P2	0.0165041	FALSE	FALSE
C16orf87	P1P2	-0.0038172	FALSE	FALSE
C16orf89	P1P2	-0.18753	FALSE	FALSE
C16orf90	P1P2	-0.115296	FALSE	FALSE
C16orf91	P1P2	0.370215	TRUE	FALSE
C16orf92	P1P2	0.613915	FALSE	FALSE
C16orf93	P1P2	0.354577	FALSE	FALSE
C16orf95	P1P2	-0.0902276	FALSE	FALSE
C16orf96	P1P2	-0.0601218	FALSE	FALSE
C16orf97	ENST00000566314.1	-0.280351	FALSE	FALSE
C17orf100	P1P2	0.234344	FALSE	FALSE
C17orf102	P1P2	-0.18308	FALSE	FALSE
C17orf103	P1P2	0.106575	FALSE	FALSE
C17orf104	P1P2	-0.010409	FALSE	FALSE
C17orf105	P1P2	0.08022	FALSE	FALSE
C17orf107	P1P2	-0.140685	FALSE	FALSE
C17orf112	P1P2	-0.0744835	FALSE	FALSE
C17orf47	P1P2	-0.246148	FALSE	FALSE
C17orf49	P2	-0.317546	FALSE	FALSE
C17orf50	P1P2	-0.0382861	FALSE	FALSE
C17orf51	P1	0.635441	FALSE	FALSE
C17orf53	P1P2	-0.358916	FALSE	FALSE
C17orf58	P1P2	0.207004	FALSE	FALSE
C17orf59	P1P2	-0.266499	FALSE	FALSE
C17orf62	P1P2	0.350981	FALSE	FALSE
C17orf64	P2	0.561394	FALSE	FALSE
C17orf66	P1P2	-0.0688048	FALSE	FALSE
C17orf67	P1P2	0.135734	FALSE	FALSE
C17orf70	P1P2	0.396083	FALSE	FALSE
C17orf72	P1P2	-0.160979	FALSE	FALSE
C17orf74	P1P2	-0.0540129	FALSE	FALSE
C17orf75	P1P2	-0.0619459	FALSE	FALSE
C17orf77	ENST00000392620.1	-0.166912	FALSE	FALSE
C17orf78	P1P2	0.214559	FALSE	FALSE
C17orf80	P1P2	-0.198254	FALSE	FALSE
C17orf82	P1P2	0.16981	FALSE	FALSE
C17orf85	P1P2	-0.301412	FALSE	FALSE
C17orf89	P1P2	-0.135654	FALSE	FALSE
C17orf96	P1P2	-0.0410195	FALSE	FALSE
C17orf97	P1P2	-0.137477	FALSE	FALSE
C17orf98	P1P2	-0.115243	FALSE	FALSE
C17orf99	P1P2	0.249911	FALSE	FALSE
C18orf21	P1P2	0.174387	FALSE	FALSE
C18orf25	P1P2	0.182051	FALSE	FALSE
C18orf32	P1P2	0.0505448	FALSE	FALSE
C18orf42	P1P2	-0.31078	FALSE	FALSE
C18orf54	P1P2	0.384585	FALSE	FALSE
C18orf56	P1P2	0.0882684	FALSE	FALSE
C18orf63	P1P2	-0.299459	FALSE	FALSE
C18orf8	P1P2	0.0800172	FALSE	FALSE
C19orf10	P1P2	-0.226715	FALSE	FALSE
C19orf12	P1P2	0.231348	FALSE	FALSE
C19orf18	P1P2	-0.259346	FALSE	FALSE
C19orf24	P1P2	0.00134022	FALSE	FALSE
C19orf25	P1P2	0.0903227	FALSE	FALSE
C19orf26	P1P2	0.0776146	FALSE	FALSE
C19orf33	P1P2	-0.176538	FALSE	FALSE
C19orf35	P1P2	-0.175098	FALSE	FALSE
C19orf38	P1P2	0.0840439	FALSE	FALSE
C19orf40	P1P2	0.0365768	FALSE	FALSE
C19orf43	P1P2	0.0992119	FALSE	FALSE
C19orf44	P1P2	0.322628	FALSE	FALSE
C19orf45	P1	0.938033	FALSE	FALSE
C19orf47	P1	0.158849	FALSE	FALSE
C19orf48	P1P2	-0.11441	FALSE	FALSE
C19orf52	P1P2	-0.0565618	FALSE	FALSE
C19orf53	P1P2	0.267889	FALSE	FALSE
C19orf54	P1P2	0.0287705	FALSE	FALSE
C19orf55	P1P2	-0.0176709	FALSE	FALSE
C19orf57	P1P2	0.136509	FALSE	FALSE
C19orf59	P1P2	-0.0718099	FALSE	FALSE
C19orf60	P1P2	0.10601	FALSE	FALSE
C19orf66	P1P2	0.155072	FALSE	FALSE
C19orf67	P1P2	0.0289822	FALSE	FALSE
C19orf68	P1P2	-0.0638186	FALSE	FALSE
C19orf69	P1P2	0.183566	FALSE	FALSE
C19orf70	P1P2	-0.152846	FALSE	FALSE
C19orf71	P1P2	-0.0233672	FALSE	FALSE
C19orf73	P1P2	-0.0875149	FALSE	FALSE
C19orf77	P1P2	-0.048777	FALSE	FALSE
C19orf80	P1P2	-0.0345502	FALSE	FALSE
C19orf81	P1P2	0.228702	FALSE	FALSE
C19orf82	P1P2	0.417175	FALSE	FALSE
C1D	P1P2	0.00499064	FALSE	FALSE
C1GALT1	P1P2	0.12467	FALSE	FALSE
C1GALT1C1	P1P2	-0.129116	FALSE	FALSE
C1QA	P1P2	0.0718717	FALSE	FALSE
C1QB	P1P2	-0.187842	FALSE	FALSE
C1QBP	P1P2	0.0987216	TRUE	FALSE
C1QC	P1P2	-0.137689	FALSE	FALSE
C1QL1	P1P2	0.206881	FALSE	FALSE
C1QL2	P1P2	0.448426	FALSE	FALSE
C1QL3	P1P2	0.0983629	FALSE	FALSE
C1QL4	P1P2	-0.0816312	FALSE	FALSE
C1QTNF1	P1P2	0.125689	FALSE	FALSE
C1QTNF2	P1P2	0.454336	FALSE	FALSE
C1QTNF3	P1P2	-0.0888811	FALSE	FALSE
C1QTNF4	P1P2	-0.0489769	FALSE	FALSE
C1QTNF5	P2	-0.0212125	FALSE	FALSE
C1QTNF6	P1P2	-0.0736352	FALSE	FALSE
C1QTNF7	ENST00000444304.2	0.195101	FALSE	FALSE
C1QTNF8	P1P2	-0.201559	FALSE	FALSE
C1QTNF9	ENST00000332018.4	-0.009217	FALSE	FALSE
C1QTNF9B	ENST00000382140.2	-0.165297	FALSE	FALSE
C1QTNF9B-AS1	P1P2	0.243005	FALSE	FALSE
C1R	P1P2	0.154695	FALSE	FALSE
C1RL	P1P2	0.115675	FALSE	FALSE
C1S	P1P2	-0.287447	FALSE	FALSE
C1orf100	P1P2	-0.0527126	FALSE	FALSE
C1orf101	P1P2	0.0404798	FALSE	FALSE
C1orf105	ENST00000367727.4	-0.110393	FALSE	FALSE
C1orf106	P2	0.388494	FALSE	FALSE
C1orf109	P1	0.123249	FALSE	FALSE
C1orf110	P2	0.089893	FALSE	FALSE
C1orf111	P1P2	-0.379934	FALSE	FALSE
C1orf112	P1P2	-0.0988638	FALSE	FALSE
C1orf115	P1P2	-0.0467618	FALSE	FALSE
C1orf116	P1P2	0.225606	FALSE	FALSE
C1orf122	P1P2	0.109526	FALSE	FALSE
C1orf123	P1P2	0.358503	FALSE	FALSE
C1orf127	P1P2	0.144674	FALSE	FALSE
C1orf131	P1P2	0.403487	FALSE	FALSE
C1orf134	ENST00000375605.2	-0.0447135	FALSE	FALSE
C1orf137	ENST00000369482.1	0.241152	FALSE	FALSE
C1orf141	P1P2	0.15394	FALSE	FALSE
C1orf146	P1P2	-0.1438	FALSE	FALSE
C1orf158	P1P2	-0.0396887	FALSE	FALSE
C1orf159	P1P2	-0.0867694	FALSE	FALSE
C1orf162	P1P2	0.0182786	FALSE	FALSE
C1orf167	P1P2	0.198758	FALSE	FALSE
C1orf168	P1P2	0.577469	FALSE	FALSE
C1orf172	P1P2	0.351086	FALSE	FALSE
C1orf173	P1P2	-0.032781	FALSE	FALSE
C1orf174	P1P2	-0.261734	FALSE	FALSE
C1orf177	P1P2	-0.282626	FALSE	FALSE
C1orf185	P1P2	-0.0509924	FALSE	FALSE
C1orf186	P1P2	-0.302842	FALSE	FALSE
C1orf189	P1P2	-0.0528983	FALSE	FALSE
C1orf192	P1P2	-0.0324158	FALSE	FALSE
C1orf194	P1	-0.14386	FALSE	FALSE
C1orf195	P1P2	-0.249914	FALSE	FALSE
C1orf198	P2	0.0902552	FALSE	FALSE
C1orf204	P1P2	-0.276306	FALSE	FALSE
C1orf21	P1P2	-0.0870915	FALSE	FALSE
C1orf210	P1P2	0.185865	FALSE	FALSE
C1orf216	P1P2	-0.0395581	FALSE	FALSE
C1orf222	P1P2	-0.0281782	FALSE	FALSE
C1orf226	P2	-0.464693	FALSE	FALSE
C1orf227	P1P2	0.121863	FALSE	FALSE
C1orf228	ENST00000458657.2,ENST00000535358.1	0.0134387	FALSE	FALSE
C1orf229	P1P2	-0.143583	FALSE	FALSE
C1orf233	P1P2	-0.267616	FALSE	FALSE
C1orf234	P1P2	-0.0087748	FALSE	FALSE
C1orf27	P1P2	-0.0349167	FALSE	FALSE
C1orf35	P1P2	1.46204	FALSE	FALSE
C1orf43	P1P2	-0.113101	FALSE	FALSE
C1orf50	P1P2	-0.0122133	FALSE	FALSE
C1orf51	P1P2	0.155033	FALSE	FALSE
C1orf52	P1P2	-0.130856	FALSE	FALSE
C1orf53	P1P2	0.101021	FALSE	FALSE
C1orf54	P1P2	-0.0665155	FALSE	FALSE
C1orf56	P1P2	-0.193499	FALSE	FALSE
C1orf61	P1	0.176304	FALSE	FALSE
C1orf63	P1P2	-0.0955685	FALSE	FALSE
C1orf64	P1P2	-0.40635	FALSE	FALSE
C1orf65	P1P2	-0.0067424	FALSE	FALSE
[truncated: 35,811 more rows]

## Sheet: ExtFig3c
ExtFig3c
Treatment	diff
ATP Levels (Control)	-0.784366
Rapalink-1	-0.367314
Rapamycin	-0.23408
Sapanisertib+Rapamycin	-0.214472
PF8503	-0.14
Sapanisertib	-0.053555
JG294	-0.031213
ARS-1620 (MiaPaca2)	0.167653
ARS-1620 (H358)	0.364271

## Sheet: ExtFig3d
Spare Respiratory Capacity
H2030, DMSO	H2030, AMG510
152.81	135.4
124.84	134.54
144.63	150.64
96.36	145
121.83
124.91
142.5
114.11
112.28
124.12
Glycolytic Respiration
H2030, DMSO	H2030, AMG510
60.5853	22.859
67.1312	23.0798
73.6913	23.3333
18.851	27.3285
17.6792	26.9073
17.9524	26.8853
25.8756	27.3084
24.7152	28.0666
26.7622	27.2533
23.349	28.2997
24.2247	29.148
24.461	29.0245
17.8896
19.5962
21.4672
23.2671
25.2443
25.7731
18.483
20.1556
20.9377
27.2428
28.3336
27.6638
20.9131
22.3122
22.7522
24.9582
24.4565
24.1547
24.9074
25.6145
26.8159

## Sheet: ExtFig3e
ATP Levels (CTG)
DMSO	AMG510, 500 nM
0.996617	0.970425
0.996136	0.992385
1.0072	0.982691
1.01155	1.00099
0.990993	0.974164
0.985643	0.963271
0.983363	0.978889
0.99552	0.987893
1.02243	0.990086
1.02144	1.00667
1.00438	0.981961
1.01856	0.981796
0.978796	0.977436
1.01285	1.00096
1.00111	0.987784
0.975598	1.00108
1.00088	0.979361
1.00507	0.978265
0.979175	0.987154
0.990646	0.998763
1.00883	0.99212
1.00914	0.983717
1.00021	0.982187
1.00867	0.979325
0.994851	0.970624
0.9999	0.958483
1.02	0.982725
0.98971	0.981833
0.982718	0.969491
1.00802	0.965613

## Sheet: ExtFig3f
Time (minutes)	No drug P3												AMG P3
1.41125	106.326	115.641	107.945	114.974	112.771	111.134	100.291	111.032	108.726	94.2804	103.211	99.3904	117.79	123.359	122.517	121.278
7.9468	93.9916	107.428	96.4154	107.44	102.793	104.809	90.4645	102.792	101.152	88.6062	94.3725	91.419	108.984	112.912	114.215	112.204
14.4822	92.5136	103.67	91.964	103.062	98.5997	100.472	85.8869	98.7386	96.3402	86.4994	91.6606	86.6799	102.973	106.824	108.481	108.064
21.1167	51.3447	59.0525	51.1721	58.4178	53.1664	55.6411	54.9364	58.7201	46.6479	47.8168	50.0468	54.965	109.087	56.2037	58.9785	58.0189
27.6563	48.0428	55.0588	48.2887	54.0706	50.4227	52.2321	46.0941	52.4831	49.7415	43.8386	46.7581	47.9623	105.079	54.669	55.2256	54.6262
34.2052	47.6547	53.8107	48.165	54.6148	50.3326	52.8937	44.1349	51.2941	51.12	42.8338	45.6026	47.7019	105.394	54.1943	54.978	53.8653
40.8369	241.293	265.234	220.48	264.702	259.589	262.867	232.012	244.846	222.545	219.846	263.958	231.048	228.011	245.54	260.416	257.294
47.4028	247.56	261.471	232.717	245.269	247.427	267.511	237.509	243.767	238.366	226.451	267.02	252.326	254.221	269.337	253.209	249.549
53.945	247.833	267.726	236.076	247.425	245.428	263.695	234.305	246.666	242	222.979	262.052	247.595	252.883	268.912	254.737	260.098
60.5853	33.2827	37.729	35.533	39.452	31.8617	29.9626	24.8578	27.7696	27.3645	26.9628	23.1346	24.1667	31.3311	34.2846	33.9638	34.0383
67.1312	29.106	33.8953	29.9015	35.7411	31.7199	31.4625	23.5648	29.4198	29.6056	25.588	26.254	25.363	30.9602	34.9295	33.8516	34.6968
73.6913	29.1487	32.9395	28.8816	35.0437	31.8982	31.4386	23.815	29.0607	30.0776	25.7228	26.3783	25.1399	29.9618	34.3161	32.9617	34.2482
