# Supplementary material for: The GENEVA platform models tumor mosaicism to reveal variations of responses to KRAS inhibitors and identify improved drug combinations
Source: Nat Cancer. 2026 Feb 24;7(3):522–37. doi: 10.1038/s43018-026-01130-5 (PMC13035475; doi:10.1038/s43018-026-01130-5)
Supplement: Supplementary file 11 — Statistical source data, with tabs for items. [file 43018_2026_1130_MOESM11_ESM.xlsx]

## Sheet: ExtFig4a
H23			H23			H23			H23			H23
treatment	survival		treatment	survival		treatment	survival		treatment	survival		treatment	survival
Trametinib+Antimycin	0.868291		Sotorasib+Antimycin	0.81172		Irinotecan+Antimycin	0.64673		Erlotinib+Antimycin	0.914897		Carboplatin+Antimycin	0.641726
Trametinib+Antimycin	0.795772		Sotorasib+Antimycin	0.895364		Irinotecan+Antimycin	0.64667		Erlotinib+Antimycin	0.820009		Carboplatin+Antimycin	0.759819
Trametinib+Antimycin	0.79637		Sotorasib+Antimycin	0.84086		Irinotecan+Antimycin	0.613747		Erlotinib+Antimycin	0.828642		Carboplatin+Antimycin	0.818234
Trametinib+DMSO	0.357216		Sotorasib+DMSO	0.400136		Irinotecan+Antimycin	0.479108		Erlotinib+Antimycin	0.714174		Carboplatin+DMSO	0.759071
Trametinib+DMSO	0.329517		Sotorasib+DMSO	0.369508		Irinotecan+DMSO	0.880989		Erlotinib+DMSO	0.721467		Carboplatin+DMSO	0.737973
Trametinib+DMSO	0.325666		Sotorasib+DMSO	0.377414		Irinotecan+DMSO	0.916013		Erlotinib+DMSO	0.694967		Carboplatin+DMSO	0.746603
						Irinotecan+DMSO	0.935253		Erlotinib+DMSO	0.675985
H358			H358			Irinotecan+DMSO	0.905688		Erlotinib+DMSO	0.756018		H358
treatment	survival		treatment	survival								treatment	survival
Trametinib+Antimycin	0.694772		Sotorasib+Antimycin	0.830766		H358			H358			Carboplatin+Antimycin	0.657693
Trametinib+Antimycin	0.648417		Sotorasib+Antimycin	0.818938		treatment	survival		treatment	survival		Carboplatin+Antimycin	0.665401
Trametinib+Antimycin	0.671377		Sotorasib+Antimycin	0.800711		Irinotecan+Antimycin	0.781745		Erlotinib+Antimycin	0.576348		Carboplatin+Antimycin	0.619362
Trametinib+DMSO	0.381246		Sotorasib+DMSO	0.460715		Irinotecan+Antimycin	0.723759		Erlotinib+Antimycin	0.581565		Carboplatin+DMSO	0.589728
Trametinib+DMSO	0.342905		Sotorasib+DMSO	0.415289		Irinotecan+Antimycin	0.73456		Erlotinib+Antimycin	0.554566		Carboplatin+DMSO	0.559921
Trametinib+DMSO	0.408086		Sotorasib+DMSO	0.573668		Irinotecan+Antimycin	0.730174		Erlotinib+Antimycin	0.51659		Carboplatin+DMSO	0.662394
						Irinotecan+DMSO	0.790013		Erlotinib+DMSO	0.560304
			A549			Irinotecan+DMSO	0.839491		Erlotinib+DMSO	0.642825
			treatment	survival		Irinotecan+DMSO	0.893396		Erlotinib+DMSO	0.676746
			Sotorasib+Antimycin	0.845665		Irinotecan+DMSO	0.865359		Erlotinib+DMSO	0.678242
			Sotorasib+Antimycin	1.04504
			Sotorasib+Antimycin	1.06353
			Sotorasib+DMSO	0.91762
			Sotorasib+DMSO	0.892168
			Sotorasib+DMSO	0.974546
			SK-LU-1
			treatment	survival
			Sotorasib+Antimycin	1.05508
			Sotorasib+Antimycin	1.06458
			Sotorasib+Antimycin	1.03065
			Sotorasib+DMSO	1.08029
			Sotorasib+DMSO	1.02333
			Sotorasib+DMSO	0.914934

## Sheet: ExtFig4b,c
A549_soto_t1_medians
Plate	Time	Row	Column	Cell Line	Drug	Dose	sample	median_ratio	Dose_Orig	Actual_Dose	Dose_Category
1	t1	A	6	A549	iri	0	t1_A6	2.13647	0	0	0
1	t1	D	1	A549	soto	5	t1_D1	2.18031	5	0.5	5
1	t1	D	2	A549	soto	4	t1_D2	2.32052	4	0.25	4
1	t1	D	3	A549	soto	3	t1_D3	2.27088	3	0.13	3
1	t1	D	4	A549	soto	2	t1_D4	2.12755	2	0.06	2
1	t1	D	5	A549	soto	1	t1_D5	2.14989	1	0.03	1
A549_tram_t3_medians
Plate	Time	Row	Column	Cell Line	Drug	Dose	sample	median_ratio	Dose_Orig	Actual_Dose	Dose_Category
2	t3	B	1	A549	tram	5	t3_B1	3.52847	5	7.5	5
2	t3	B	2	A549	tram	4	t3_B2	3.70358	4	3.8	4
2	t3	B	3	A549	tram	3	t3_B3	3.75	3	1.9	3
2	t3	B	4	A549	tram	2	t3_B4	3.57714	2	0.9	2
2	t3	B	5	A549	tram	1	t3_B5	3.44903	1	0.5	1
2	t3	B	6	A549	tram	0	t3_B6	3.04325	0	0	0
H2030_carbo_t5_medians
Plate	Time	Row	Column	Cell Line	Drug	Dose	sample	median_ratio
3	t5	D	7	H2030	carbo	200	t5_D7	38.7667
3	t5	D	8	H2030	carbo	100	t5_D8	38.4801
3	t5	D	9	H2030	carbo	50	t5_D9	40.9196
3	t5	D	10	H2030	carbo	25	t5_D10	46.5099
3	t5	D	11	H2030	carbo	12.5	t5_D11	39.5654
3	t5	D	12	H2030	carbo	0	t5_D12	46.0053
H2030_erlot_t5_medians
level_0	WELL ID	NAME	TIME	LINE	DRUG	Dose_Orig	Actual_Dose	median_ratio	Dose_Category
plate_5_D1	D1	t5_H2030_erlot_1	t5	H2030	erlot	5	25	0.926702	5
plate_5_D2	D2	t5_H2030_erlot_2	t5	H2030	erlot	4	12	1.00107	4
plate_5_D3	D3	t5_H2030_erlot_3	t5	H2030	erlot	3	6.3	1.21994	3
plate_5_D4	D4	t5_H2030_erlot_4	t5	H2030	erlot	2	3.1	1.14096	2
plate_5_D5	D5	t5_H2030_erlot_5	t5	H2030	erlot	1	1.6	1.34482	1
plate_5_D6	D6	t5_H2030_erlot_ctrl	t5	H2030	erlot	ctrl	0	1.13261	0
H2030_iri_t5_medians
Plate	Time	Row	Column	Cell Line	Drug	Dose	sample	median_ratio	Dose_Orig	Actual_Dose	Dose_Category
3	t5	E	7	H2030	iri	5	t5_E7	1.85248	5	100	5
3	t5	E	8	H2030	iri	4	t5_E8	1.56723	4	50	4
3	t5	E	9	H2030	iri	3	t5_E9	1.52632	3	25	3
3	t5	E	10	H2030	iri	2	t5_E10	1.73859	2	12	2
3	t5	E	11	H2030	iri	1	t5_E11	1.77747	1	6	1
3	t5	E	12	H2030	iri	0	t5_E12	1.95671	0	0	0
H2030_soto_t5_medians
level_0	WELL ID	NAME	TIME	LINE	DRUG	Dose_Orig	Actual_Dose	median_ratio	Dose_Category
plate_5_F1	F1	t5_H2030_soto_1	t5	H2030	soto	5	0.5	1.54545	5
plate_5_F2	F2	t5_H2030_soto_2	t5	H2030	soto	4	0.25	1.41663	4
plate_5_F3	F3	t5_H2030_soto_3	t5	H2030	soto	3	0.13	1.43644	3
plate_5_F4	F4	t5_H2030_soto_4	t5	H2030	soto	2	0.06	1.2448	2
plate_5_F5	F5	t5_H2030_soto_5	t5	H2030	soto	1	0.03	1.19582	1
plate_5_F6	F6	t5_H2030_soto_ctrl	t5	H2030	soto	ctrl	0	1.04617	0
H2030_tram_t5_medians
level_0	WELL ID	NAME	TIME	LINE	DRUG	Dose_Orig	Actual_Dose	median_ratio	Dose_Category
plate_5_G1	G1	t5_H2030_tram_1	t5	H2030	tram	5	7.5	1.68364	5
plate_5_G2	G2	t5_H2030_tram_2	t5	H2030	tram	4	3.8	1.93909	4
plate_5_G3	G3	t5_H2030_tram_3	t5	H2030	tram	3	1.9	1.5041	3
plate_5_G4	G4	t5_H2030_tram_4	t5	H2030	tram	2	0.9	1.0943	2
plate_5_G5	G5	t5_H2030_tram_5	t5	H2030	tram	1	0.5	1.17733	1
plate_5_G6	G6	t5_H2030_tram_ctrl	t5	H2030	tram	ctrl	0	1.03494	0
H2122_carbo_t5_medians
Plate	Time	Row	Column	Cell Line	Drug	Dose	sample	median_ratio
3	t5	E	1	H212	carbo	200	t5_E1	12.6407
3	t5	E	2	H212	carbo	100	t5_E2	14.6067
3	t5	E	3	H212	carbo	50	t5_E3	13.2169
3	t5	E	4	H212	carbo	25	t5_E4	12.0405
3	t5	E	5	H212	carbo	12.5	t5_E5	12.4759
3	t5	E	6	H212	carbo	0	t5_E6	11.9539
H2122_erlot_t1_medians
level_0	WELL ID	NAME	TIME	LINE	DRUG	Dose_Orig	Actual_Dose	median_ratio	Dose_Category
plate_2_D10	D10	t1_H2122_erlot_4	t1	H2122	erlot	2	3.1	2.11837	2
plate_2_D11	D11	t1_H2122_erlot_5	t1	H2122	erlot	1	1.6	1.97481	1
plate_2_D12	D12	t1_H2122_erlot_ctrl	t1	H2122	erlot	ctrl	0	1.93746	0
plate_2_D7	D7	t1_H2122_erlot_1	t1	H2122	erlot	5	25	2.22018	5
plate_2_D8	D8	t1_H2122_erlot_2	t1	H2122	erlot	4	12	1.89693	4
plate_2_D9	D9	t1_H2122_erlot_3	t1	H2122	erlot	3	6.3	2.02997	3
H2122_iri_t1_medians
level_0	WELL ID	NAME	TIME	LINE	DRUG	Dose_Orig	Actual_Dose	median_ratio	Dose_Category
plate_2_B10	B10	t1_H2122_iri_4	t1	H2122	iri	2	12	2.13584	2
plate_2_B11	B11	t1_H2122_iri_5	t1	H2122	iri	1	6	2.12524	1
plate_2_B12	B12	t1_H2122_iri_ctrl	t1	H2122	iri	ctrl	0	1.98714	0
plate_2_B7	B7	t1_H2122_iri_1	t1	H2122	iri	5	100	2.32904	5
plate_2_B8	B8	t1_H2122_iri_2	t1	H2122	iri	4	50	2.10906	4
plate_2_B9	B9	t1_H2122_iri_3	t1	H2122	iri	3	25	2.18474	3
H2122_soto_t1_medians
level_0	WELL ID	NAME	TIME	LINE	DRUG	Dose_Orig	Actual_Dose	median_ratio	Dose_Category
plate_2_F10	F10	t1_H2122_soto_4	t1	H2122	soto	2	0.06	2.11992	2
plate_2_F11	F11	t1_H2122_soto_5	t1	H2122	soto	1	0.03	2.06887	1
plate_2_F12	F12	t1_H2122_soto_ctrl	t1	H2122	soto	ctrl	0	1.9105	0
plate_2_F7	F7	t1_H2122_soto_1	t1	H2122	soto	5	0.5	2.51589	5
plate_2_F8	F8	t1_H2122_soto_2	t1	H2122	soto	4	0.25	2.26343	4
plate_2_F9	F9	t1_H2122_soto_3	t1	H2122	soto	3	0.13	2.07328	3
H2122_tram_t1_medians
level_0	WELL ID	NAME	TIME	LINE	DRUG	Dose_Orig	Actual_Dose	median_ratio	Dose_Category
plate_2_G10	G10	t1_H2122_tram_4	t1	H2122	tram	2	0.9	2.2931	2
plate_2_G11	G11	t1_H2122_tram_5	t1	H2122	tram	1	0.5	2.38854	1
plate_2_G12	G12	t1_H2122_tram_ctrl	t1	H2122	tram	ctrl	0	2.10809	0
plate_2_G7	G7	t1_H2122_tram_1	t1	H2122	tram	5	7.5	2.93886	5
plate_2_G8	G8	t1_H2122_tram_2	t1	H2122	tram	4	3.8	2.72754	4
plate_2_G9	G9	t1_H2122_tram_3	t1	H2122	tram	3	1.9	2.43024	3
H441_soto_t3_medians
Plate	Time	Row	Column	Cell Line	Drug	Dose	sample	median_ratio	Dose_Orig	Actual_Dose	Dose_Category
2	t3	D	7	H441	soto	5	t3_D7	3.80696	5	0.5	5
2	t3	D	8	H441	soto	4	t3_D8	3.42776	4	0.25	4
2	t3	D	9	H441	soto	3	t3_D9	3.14325	3	0.13	3
2	t3	D	10	H441	soto	2	t3_D10	3.48341	2	0.06	2
2	t3	D	11	H441	soto	1	t3_D11	3.6867	1	0.03	1
2	t3	D	12	H441	soto	0	t3_D12	4.25149	0	0	0
H441_tram_t5_medians
Plate	Time	Row	Column	Cell Line	Drug	Dose	sample	median_ratio	Dose_Orig	Actual_Dose	Dose_Category
3	t5	B	7	H441	tram	5	t5_B7	2.89398	5	7.5	5
3	t5	B	8	H441	tram	4	t5_B8	2.88717	4	3.8	4
3	t5	B	9	H441	tram	3	t5_B9	2.40661	3	1.9	3
3	t5	B	10	H441	tram	2	t5_B10	2.63582	2	0.9	2
3	t5	B	11	H441	tram	1	t5_B11	1.13287	1	0.5	1
3	t5	B	12	H441	tram	0	t5_B12	0.983828	0	0	0
