# Supplementary material for: The GENEVA platform models tumor mosaicism to reveal variations of responses to KRAS inhibitors and identify improved drug combinations
Source: Nat Cancer. 2026 Feb 24;7(3):522–37. doi: 10.1038/s43018-026-01130-5 (PMC13035475; doi:10.1038/s43018-026-01130-5)
Supplement: Supplementary file 12 — Statistical source data, with tabs for items. [file 43018_2026_1130_MOESM12_ESM.xlsx]

## Sheet: ExtFig5a
concentration	median_lipox	log_concentration	label
0	0	-1	dose
0.5	0.118402	-0.221849	dose
2.5	0.351239	0.414973	dose
12.5	0.509172	1.10037	dose
15	0.897186	1.17898	cumene

## Sheet: ExtFig5b
Erastin, CTG Survival
Dose (uM)	Erastin
0	0.990572	1.04669
0.0976562	1.02949	1.07448
0.195312	1.02542	1.13669
0.390625	1.02867	1.0762
0.78125	1.0002	0.968101
1.5625	0.756055	0.701415
3.125	0.342492	0.257187
6.25	0.164192	0.086788
12.5	0.124459	0.031391
25	0.114055	0.0202295
50	0.0932261	0.0128446
100	0.0658957	0.00828957
Erastin, Lipid Peroxidation
Dose (uM)	Erastin
0.78125	-0.145453	-0.090449
1.5625	0.0723619	0.156322
3.125	0.247289	0.366481
6.25	0.438414	0.53971
12.5	0.669027	0.625051
25	0.561521	0.715624
50	0.719784	0.676109
100	0.707896	0.638398

## Sheet: ExtFig5c
Median_Liprox_Intensity	Line	Treatment	Time_h	Lipid_Peroxidation_Ratio
1.96903	H441	ARS1620	48	1.10542
1.89835	H441	ARS1620	48	1.06574
1.85831	H441	ARS1620	48	1.04326
1.93675	H441	ARS1620	48	1.08729
1.77517	H441	Adagrasib	48	0.996587
1.81784	H441	Adagrasib	48	1.02054
1.81853	H441	Adagrasib	48	1.02093
1.94244	H441	Adagrasib	48	1.09049
1.75371	H441	DMSO	48	0.984537
1.72039	H441	DMSO	48	0.965832
1.80712	H441	DMSO	48	1.01452
1.84379	H441	DMSO	48	1.03511
1.75676	H441	Sotorasib	48	0.986248
1.74559	H441	Sotorasib	48	0.97998
1.62987	H441	Sotorasib	48	0.915013
1.72765	H441	Sotorasib	48	0.969908

## Sheet: ExtFig5d
	H2030
	AMG510, 10uM			MRTX849, 2.5uM
-Ferrostatin1	23.7424	20.4624	23.6521	31.0349	38.9423	31.4145
+Ferrostatin1	13.6166	22.7685	20.747	25.7604	23.7278	22.2863
	H1373
-Ferrostatin1	40.2096	46.1976	41.2275	15.4595	16.4979	17.3424
+Ferrostatin1	41.2081	38.467	33.8985	16.667	15.354	14.9775
