# Supplementary material for: The GENEVA platform models tumor mosaicism to reveal variations of responses to KRAS inhibitors and identify improved drug combinations
Source: Nat Cancer. 2026 Feb 24;7(3):522–37. doi: 10.1038/s43018-026-01130-5 (PMC13035475; doi:10.1038/s43018-026-01130-5)
Supplement: Supplementary file 13 — Statistical source data, with tabs for items. [file 43018_2026_1130_MOESM13_ESM.xlsx]

## Sheet: ExtFig5a
H2122	JAK1	RPTOR	PARP14	TGFBI	AURKA	VEGFB	IDH2	GPX4	EHMT2	RBMS3
C0	-0.358085	-1.56803	0.860286	0.129983	0.338172	0.41682	0.51714	0.620784	1.59953	-0.181294
C1	-0.973914	0.098939	1.07347	-0.166606	1.18185	1.25087	1.18092	0.39584	-1.15932	1.59793
C2	1.675	0.258942	-0.622	1.42449	-1.5766	-0.173929	-0.179589	0.704366	-0.202882	-0.255364
H23	JAK1	RPTOR	PARP14	TGFBI	AURKA	VEGFB	IDH2	GPX4	EHMT2	RBMS3
C0	-1.46043	-1.68806	-0.659674	0.161771	-0.145219	-1.01749	-0.0582875	0.946592	-1.12127	-1.50192
C1	1.35757	0.552241	-0.885425	-0.552352	1.06681	1.03381	1.4293	0.967163	0.678165	-0.311814
C2	-0.0456836	0.884494	-0.11829	1.53553	0.638332	0.965442	0.0264892	-0.54619	1.2667	0.873595
H1792	JAK1	RPTOR	PARP14	TGFBI	AURKA	VEGFB	IDH2	GPX4	EHMT2	RBMS3
C0	-0.685661	-0.878125	-1.17389	-1.29621	-0.486335	0.262486	1.23682	-1.06766	-1.4341	-1.47874
C1	1.72592	-1.07996	-0.760702	0.950028	1.69301	-0.177733	-0.579268	0.956004	1.2875	-0.169203
C2	-0.449406	0.709274	0.674067	0.996911	-0.312518	1.35332	0.65065	1.04069	-0.297469	1.28594
SW1573	JAK1	RPTOR	PARP14	TGFBI	AURKA	VEGFB	IDH2	GPX4	EHMT2	RBMS3
C0	-0.509939	0.366494	0.109472	0.0837144	-0.0745975	0.157308	0.0418694	0.137976	-0.0539812	-0.488623
C1	1.08403	1.47273	1.46282	0.315807	1.08007	-0.331539	1.25217	0.883941	0.485486	-0.483285
C2	0.808415	-0.971378	-0.232925	1.18108	0.574848	1.47459	0.245459	0.646075	1.13855	-0.750043
H358	JAK1	RPTOR	PARP14	TGFBI	AURKA	VEGFB	IDH2	GPX4	EHMT2	RBMS3
C0	-0.254778	-0.929474	-0.181217	-1.46182	0.460452	0.18112	1.22122	-0.698623	-1.36311	-0.948326
C1	0.661007	-0.400182	-1.55841	0.649802	1.38866	1.07466	0.400407	-0.796198	-0.549423	1.02541
C2	1.10372	-0.357899	0.982466	1.15138	-0.650671	0.378047	-0.0919752	1.68569	1.03105	0.972951
SKLU1	JAK1	RPTOR	PARP14	TGFBI	AURKA	VEGFB	IDH2	GPX4	EHMT2	RBMS3
C0	0.921482	1.10812	0.872149	0.921149	1.6193	1.11425	1.43221	0.856683	1.02523	1.51069
C1	0.300081	0.884584	0.493416	0.264215	-0.0727535	0.410807	0.316337	0.535269	0.694752	-0.572076
C2	0.465025	-1.04186	0.332971	0.497991	-0.476041	0.0821011	-0.474291	0.306724	-0.157478	0.219918
H2030	JAK1	RPTOR	PARP14	TGFBI	AURKA	VEGFB	IDH2	GPX4	EHMT2	RBMS3
C0	-0.60053	1.20759	-1.6878	-1.2372	0.695684	-0.422465	0.650468	0.354936	0.276503	-0.450137
C1	0.707007	-0.248788	0.898656	0.525346	0.895234	0.123399	0.0647445	-0.162005	0.088505	-1.20239
C2	1.19853	0.525632	0.521813	1.34081	0.0557371	1.52095	0.930209	1.28722	1.20478	0.124051
H1373	JAK1	RPTOR	PARP14	TGFBI	AURKA	VEGFB	IDH2	GPX4	EHMT2	RBMS3
C0	-1.26416	-1.58932	-0.957394	-0.674706	-0.237925	0.249875	0.978456	-0.632825	-0.016182	1.11204
C1	0.960627	0.856311	1.19348	1.01933	-1.51826	0.831896	-0.802971	0.999113	0.686042	-0.0978645
C2	0.998238	0.852383	0.785048	0.933661	1.09738	0.612457	1.00369	0.942516	0.950513	0.551094
CALU1	JAK1	RPTOR	PARP14	TGFBI	AURKA	VEGFB	IDH2	GPX4	EHMT2	RBMS3
C0	0.573549	-0.925498	-0.972888	-1.30951	0.863957	1.02317	0.258543	-1.05834	-0.27218	-0.99809
C1	0.694129	-0.517415	0.0475341	0.401616	-0.0935879	0.831362	1.49531	1.53473	0.77548	0.960644
C2	0.458343	1.67925	1.6079	1.37908	0.828917	-0.406538	-1.15905	0.215144	-1.51614	1.03859
H441	JAK1	RPTOR	PARP14	TGFBI	AURKA	VEGFB	IDH2	GPX4	EHMT2	RBMS3
C0	-0.925728	1.46983	0.775562	0.593007	1.08492	1.40745	1.51784	0.674666	1.25981	1.03886
C1	-1.06868	-1.18209	0.633881	0.665072	0.887689	0.417001	0.269343	0.73208	0.515479	0.0889511
C2	0.919306	-0.591567	0.296136	0.469741	-0.774902	-0.61147	-1.00892	0.301469	-0.353178	0.503073

## Sheet: ExtFig5b
Excess Bliss Synergy
Drug	Altretamine	RSL3	Ruxolitinib	Erastin
AMG510	-0.144607	-0.0294318	-0.053908	0.0583695
ARS1620	-0.117529	-0.158709	0.102041	-0.177216
MRTX849	-0.151344	-0.0466974	-0.0908524	0.0805899

## Sheet: ExtFig5c,e
INK128 Independence	INK128	Galunisertib Independence	Galunisertib
0.173161	0.0640624	0.129882	0.0300698
0.0721364	0.0119402	0.125013	0.0415442
0.0786972	0.0463885	0.13975	0.0450728
0.103569	0.0195781	0.0688289	0.033385
0.0668504	0.0108883	0.133908	0.0245958
0.0927952		0.144534

## Sheet: ExtFig5d
EMT gene-set
bin	1	2	3	4	5	6	7
jax877_pdx_de_score	-1.0943	-0.4954	-0.3147	-0.3147	-1.5641	0.4506	3.8236
jax233_pdx_de_score	-1.2636	-1.2636	-1.2636	-0.8445	0.9188	0.9188	2.9555
