# Supplementary material for: The GENEVA platform models tumor mosaicism to reveal variations of responses to KRAS inhibitors and identify improved drug combinations
Source: Nat Cancer. 2026 Feb 24;7(3):522–37. doi: 10.1038/s43018-026-01130-5 (PMC13035475; doi:10.1038/s43018-026-01130-5)
Supplement: Supplementary file 14 — Statistical source data, with tabs for items. [file 43018_2026_1130_MOESM14_ESM.xlsx]

## Sheet: ExtFig7a
Differentiallly Significant Pathways Across Different Number of Models
Number of Models in GENEVA	Number of Significant Pathways
2	34
3	24
4	18
5	12
6	7
7	5
8	4

## Sheet: ExtFig7b
	H1792	H2122	Calu-1	SW1573	NCI-H23	H1373	H358	H2030
TNFA_SIGNALING_VIA_NFKB	0.925032	-1.19077	-1.58079	-1.16673	1.55488	-1.39325	2.08907	1.00811
HYPOXIA	-1.14265	0.733136	-1.32426	-1.31883	1.31588	-1.53873	1.8581	1.26128
CHOLESTEROL_HOMEOSTASIS	-1.4802	-1.97292	-1.53412	-1.62967	1.07416	-1.26964	1.71836	-1.52885
MITOTIC_SPINDLE	-1.42213	-1.57736	-2.27715	-1.83917	-1.89105	-1.90683	-1.48329	-1.74355
WNT_BETA_CATENIN_SIGNALING	0.589502	1.36257	-0.988827	0.769944	0.903611	1.18104	1.34208	0.465128
TGF_BETA_SIGNALING	1.61325	-1.45483	-1.26441	-1.16578	-0.925587	-1.50419	2.3268	1.40079
IL6_JAK_STAT3_SIGNALING	-1.17656	-0.876646	-0.736856	1.06666	1.22924	1.12208	1.06189	1.04232
DNA_REPAIR	-0.990623	-2.22764	-1.54386	-1.64116	-1.59454	-1.41418	1.11443	-1.91565
G2M_CHECKPOINT	-2.30108	-1.7398	-2.91216	-2.57756	-2.04942	-2.86925	-2.05815	-2.47699
APOPTOSIS	1.09353	-1.41482	-1.66618	-1.65286	-0.899506	-1.57154	1.74351	-0.972105
NOTCH_SIGNALING	0.543604	-0.79204	-0.846766	-1.05414	-0.935197	0.755369	1.48927	1.31393
ADIPOGENESIS	-1.34758	-1.674	-1.41881	-1.89814	-1.13123	-1.80091	-1.35059	-1.13857
ESTROGEN_RESPONSE_EARLY	0.820707	-0.952452	-1.31658	-1.22745	1.04679	-0.866113	1.25224	1.19365
ESTROGEN_RESPONSE_LATE	-1.18358	-1.42342	-1.15266	-0.973016	1.07648	-1.45093	-0.983663	-1.0615
ANDROGEN_RESPONSE	-0.751814	-1.09688	-1.40878	-1.7586	-0.844188	-1.19265	1.56873	-1.06405
MYOGENESIS	-0.890675	1.15731	1.40461	-0.892222	0.902365	-1.30241	1.7065	1.76603
PROTEIN_SECRETION	-0.843753	-1.20338	-1.18822	-1.44915	-0.94501	-1.35984	1.66818	1.15024
INTERFERON_ALPHA_RESPONSE	-1.32912	-0.795883	-0.901115	1.13291	1.58184	-1.83729	0.87456	-1.38314
INTERFERON_GAMMA_RESPONSE	-1.33629	0.678839	-1.15904	1.38819	1.34635	-1.82119	-0.884844	-1.17295
APICAL_JUNCTION	-1.18596	-1.26157	-1.63873	-1.45018	-0.886201	-1.69414	1.39754	1.08868
APICAL_SURFACE	-1.26426	1.11499	-1.66987	-1.07436	0.831619	-1.40633	1.39618	1.17891
HEDGEHOG_SIGNALING	1.1512	1.3062	-0.926435	-0.659191	-0.86951	1.02775	-1.03504	1.04855
COMPLEMENT	-1.25276	0.999518	-1.36223	-0.894819	1.05711	-1.62845	1.54209	1.42719
UNFOLDED_PROTEIN_RESPONSE	-1.13416	-1.6472	-1.72282	-1.96792	-1.2137	1.43998	0.988003	-1.16661
PI3K_AKT_MTOR_SIGNALING	1.26363	-1.25574	-1.49292	-1.17976	1.37988	0.963176	1.51593	-1.16924
MTORC1_SIGNALING	-1.45199	-1.55345	-1.70187	-1.86777	-1.32155	-1.61266	0.984367	-1.77223
E2F_TARGETS	-2.19879	-1.96956	-3.04659	-2.54117	-2.07657	-3.04321	-2.63782	-3.03641
MYC_TARGETS_V1	-2.30922	-2.65677	-3.04962	-3.01257	-2.2805	-2.94877	-2.22788	-3.19974
MYC_TARGETS_V2	-1.1504	-1.67474	-1.57773	-1.09667	-1.27892	-1.40658	-0.81016	-2.09239
EPITHELIAL_MESENCHYMAL_TRANSITION	-1.3968	1.44118	-1.38381	-1.73179	1.12715	-1.69074	1.95451	1.16906
INFLAMMATORY_RESPONSE	-0.917846	0.788378	-1.07051	1.20098	0.970767	-1.2838	1.7448	1.5366
XENOBIOTIC_METABOLISM	-1.16055	-1.04818	-1.15645	-1.23755	-0.839119	-1.16693	-1.29351	-1.16591
FATTY_ACID_METABOLISM	-1.89724	-1.60818	-1.65411	-1.91236	-1.42369	-1.57403	1.05304	-1.55225
OXIDATIVE_PHOSPHORYLATION	-2.03655	-2.33541	-2.26293	-2.73235	-2.57018	-2.09992	-2.24517	-2.18939
GLYCOLYSIS	-1.25709	-1.85723	-1.33133	-1.72149	-1.0512	-2.20963	-1.30454	-1.44357
REACTIVE_OXYGEN_SPECIES_PATHWAY	-1.51704	-1.05665	-1.3665	-1.48157	-0.815046	-1.63588	1.1958	-1.39415
P53_PATHWAY	1.78606	-1.43263	-1.09014	1.51806	-1.04091	-1.17472	1.40438	0.94603
UV_RESPONSE_UP	0.934988	-1.03952	1.35158	-0.992253	1.2131	-0.898148	1.39701	-1.11841
UV_RESPONSE_DN	0.989269	-1.0141	-1.8257	-1.37617	-0.971457	-1.30914	1.11689	1.03585
ANGIOGENESIS	-1.05413	1.01003	-0.903492	1.64121	1.05959	-1.24587	1.27978	1.66659
HEME_METABOLISM	0.852991	-1.13855	-1.31227	-1.44942	-1.05861	-1.24751	-0.991058	1.27153
COAGULATION	-1.84297	0.750228	-1.42041	-1.07428	0.773009	-2.09423	1.31313	1.67549
IL2_STAT5_SIGNALING	0.881661	-1.11805	-1.63633	-1.35606	1.09417	-1.67761	1.4813	1.01946
BILE_ACID_METABOLISM	-1.13595	-0.990733	-1.08345	-1.02765	-1.15273	-1.14237	-1.06843	-1.1185
PEROXISOME	-1.53866	-1.91839	-1.53308	-1.52119	-1.40166	-1.62535	0.936619	-1.48899
ALLOGRAFT_REJECTION	-1.40913	1.17252	-1.61218	-1.45387	1.22613	-2.17263	-1.13915	0.862635
SPERMATOGENESIS	-2.16808	0.90241	-1.62547	-1.40296	-1.69061	-1.05561	-2.01903	-1.50202
KRAS_SIGNALING_UP	-1.05995	0.860457	-1.31098	1.40483	-0.675742	-1.27115	1.51577	1.2826
KRAS_SIGNALING_DN	1.07122	1.36366	1.24831	1.42939	1.57884	1.15257	-0.979768	0.964285
PANCREAS_BETA_CELLS	-1.00726	0.718141	0.613524	-0.731596	-0.724349	0.802121	0.873326	1.25067

## Sheet: ExtFig7c
gene_set	Tuple_Length	#NAME?	Sample_Number	facet
null	1	0.239512	1	ribo
null	1	0.239512	1	mito_encoded
null	1	0.637261	1	ribo
null	1	0.637261	1	mito_encoded
null	1	0.00297503	1	ribo
null	1	0.00297503	1	mito_encoded
null	1	0.136972	1	ribo
null	1	0.136972	1	mito_encoded
null	1	0.521498	1	ribo
null	1	0.521498	1	mito_encoded
null	1	0.140827	1	ribo
null	1	0.140827	1	mito_encoded
null	1	0.00299464	1	ribo
null	1	0.00299464	1	mito_encoded
null	1	0.356272	1	ribo
null	1	0.356272	1	mito_encoded
null	2	1.2144	1	ribo
null	2	1.2144	1	mito_encoded
null	2	0.277225	1	ribo
null	2	0.277225	1	mito_encoded
null	2	0.874437	1	ribo
null	2	0.874437	1	mito_encoded
null	2	0.658018	1	ribo
null	2	0.658018	1	mito_encoded
null	2	0.65827	1	ribo
null	2	0.65827	1	mito_encoded
null	2	0.0277632	1	ribo
null	2	0.0277632	1	mito_encoded
null	2	0.189858	1	ribo
null	2	0.189858	1	mito_encoded
null	2	0.266752	1	ribo
null	2	0.266752	1	mito_encoded
null	2	0.850345	1	ribo
null	2	0.850345	1	mito_encoded
null	2	1.48842	1	ribo
null	2	1.48842	1	mito_encoded
null	2	1.23309	1	ribo
null	2	1.23309	1	mito_encoded
null	2	0.0384196	1	ribo
null	2	0.0384196	1	mito_encoded
null	2	0.805802	1	ribo
null	2	0.805802	1	mito_encoded
null	2	0.14051	1	ribo
null	2	0.14051	1	mito_encoded
null	2	0.265642	1	ribo
null	2	0.265642	1	mito_encoded
null	2	0.527184	1	ribo
null	2	0.527184	1	mito_encoded
null	2	0.00421241	1	ribo
null	2	0.00421241	1	mito_encoded
null	2	0.358221	1	ribo
null	2	0.358221	1	mito_encoded
null	2	0.660381	1	ribo
null	2	0.660381	1	mito_encoded
null	2	1.20709	1	ribo
null	2	1.20709	1	mito_encoded
null	2	0.00755845	1	ribo
null	2	0.00755845	1	mito_encoded
null	2	0.637082	1	ribo
null	2	0.637082	1	mito_encoded
null	2	0.731489	1	ribo
null	2	0.731489	1	mito_encoded
null	2	0.0963673	1	ribo
null	2	0.0963673	1	mito_encoded
null	2	1.30251	1	ribo
null	2	1.30251	1	mito_encoded
null	2	0.00430787	1	ribo
null	2	0.00430787	1	mito_encoded
null	2	0.447143	1	ribo
null	2	0.447143	1	mito_encoded
null	2	0.0918979	1	ribo
null	2	0.0918979	1	mito_encoded
null	3	1.062	1	ribo
null	3	1.062	1	mito_encoded
null	3	2.23487	1	ribo
null	3	2.23487	1	mito_encoded
null	3	2.37852	1	ribo
null	3	2.37852	1	mito_encoded
null	3	2.336	1	ribo
null	3	2.336	1	mito_encoded
null	3	0.18312	1	ribo
null	3	0.18312	1	mito_encoded
null	3	1.18096	1	ribo
null	3	1.18096	1	mito_encoded
null	3	1.00018	1	ribo
null	3	1.00018	1	mito_encoded
null	3	0.928049	1	ribo
null	3	0.928049	1	mito_encoded
null	3	1.44208	1	ribo
null	3	1.44208	1	mito_encoded
null	3	0.0821113	1	ribo
null	3	0.0821113	1	mito_encoded
null	3	0.662624	1	ribo
null	3	0.662624	1	mito_encoded
null	3	1.68714	1	ribo
null	3	1.68714	1	mito_encoded
null	3	2.55931	1	ribo
null	3	2.55931	1	mito_encoded
null	3	0.134188	1	ribo
null	3	0.134188	1	mito_encoded
null	3	0.933041	1	ribo
null	3	0.933041	1	mito_encoded
null	3	1.74588	1	ribo
null	3	1.74588	1	mito_encoded
null	3	0.205064	1	ribo
null	3	0.205064	1	mito_encoded
null	3	1.08404	1	ribo
null	3	1.08404	1	mito_encoded
null	3	0.0870663	1	ribo
null	3	0.0870663	1	mito_encoded
null	3	0.661091	1	ribo
null	3	0.661091	1	mito_encoded
null	3	0.0591779	1	ribo
null	3	0.0591779	1	mito_encoded
null	3	0.728329	1	ribo
null	3	0.728329	1	mito_encoded
null	3	1.16552	1	ribo
null	3	1.16552	1	mito_encoded
null	3	1.58563	1	ribo
null	3	1.58563	1	mito_encoded
null	3	0.0485926	1	ribo
null	3	0.0485926	1	mito_encoded
null	3	0.884713	1	ribo
null	3	0.884713	1	mito_encoded
null	3	1.76219	1	ribo
null	3	1.76219	1	mito_encoded
null	3	2.65845	1	ribo
null	3	2.65845	1	mito_encoded
null	3	0.11354	1	ribo
null	3	0.11354	1	mito_encoded
null	3	1.44585	1	ribo
null	3	1.44585	1	mito_encoded
null	3	2.33537	1	ribo
null	3	2.33537	1	mito_encoded
null	3	0.432842	1	ribo
null	3	0.432842	1	mito_encoded
null	3	2.31099	1	ribo
null	3	2.31099	1	mito_encoded
null	3	0.168966	1	ribo
null	3	0.168966	1	mito_encoded
null	3	1.57164	1	ribo
null	3	1.57164	1	mito_encoded
null	3	0.232492	1	ribo
null	3	0.232492	1	mito_encoded
null	3	0.673951	1	ribo
null	3	0.673951	1	mito_encoded
null	3	1.72938	1	ribo
null	3	1.72938	1	mito_encoded
null	3	0.0399725	1	ribo
null	3	0.0399725	1	mito_encoded
null	3	0.886685	1	ribo
null	3	0.886685	1	mito_encoded
null	3	1.38265	1	ribo
null	3	1.38265	1	mito_encoded
null	3	0.133433	1	ribo
null	3	0.133433	1	mito_encoded
null	3	1.27864	1	ribo
null	3	1.27864	1	mito_encoded
null	3	0.0998627	1	ribo
null	3	0.0998627	1	mito_encoded
null	3	1.27603	1	ribo
null	3	1.27603	1	mito_encoded
null	3	0.171124	1	ribo
null	3	0.171124	1	mito_encoded
null	3	1.72656	1	ribo
null	3	1.72656	1	mito_encoded
null	3	0.187878	1	ribo
null	3	0.187878	1	mito_encoded
null	3	1.82435	1	ribo
null	3	1.82435	1	mito_encoded
null	3	0.194991	1	ribo
null	3	0.194991	1	mito_encoded
null	3	1.49758	1	ribo
null	3	1.49758	1	mito_encoded
null	3	0.18621	1	ribo
null	3	0.18621	1	mito_encoded
null	3	0.172973	1	ribo
null	3	0.172973	1	mito_encoded
null	3	1.5147	1	ribo
null	3	1.5147	1	mito_encoded
null	3	0.56353	1	ribo
null	3	0.56353	1	mito_encoded
null	3	0.0927136	1	ribo
null	3	0.0927136	1	mito_encoded
null	4	2.22069	1	ribo
null	4	2.22069	1	mito_encoded
null	4	2.31601	1	ribo
null	4	2.31601	1	mito_encoded
null	4	2.83369	1	ribo
null	4	2.83369	1	mito_encoded
null	4	0.350554	1	ribo
null	4	0.350554	1	mito_encoded
null	4	1.50227	1	ribo
null	4	1.50227	1	mito_encoded
null	4	3.45204	1	ribo
null	4	3.45204	1	mito_encoded
null	4	4.28788	1	ribo
null	4	4.28788	1	mito_encoded
null	4	0.567963	1	ribo
null	4	0.567963	1	mito_encoded
null	4	2.45203	1	ribo
null	4	2.45203	1	mito_encoded
null	4	3.72089	1	ribo
null	4	3.72089	1	mito_encoded
null	4	0.908921	1	ribo
null	4	0.908921	1	mito_encoded
null	4	2.90441	1	ribo
null	4	2.90441	1	mito_encoded
null	4	0.652194	1	ribo
null	4	0.652194	1	mito_encoded
null	4	2.30939	1	ribo
null	4	2.30939	1	mito_encoded
null	4	0.438161	1	ribo
null	4	0.438161	1	mito_encoded
null	4	1.86611	1	ribo
null	4	1.86611	1	mito_encoded
null	4	3.23312	1	ribo
null	4	3.23312	1	mito_encoded
null	4	0.343825	1	ribo
null	4	0.343825	1	mito_encoded
null	4	1.53341	1	ribo
null	4	1.53341	1	mito_encoded
null	4	2.60925	1	ribo
null	4	2.60925	1	mito_encoded
null	4	0.397475	1	ribo
null	4	0.397475	1	mito_encoded
null	4	1.777	1	ribo
null	4	1.777	1	mito_encoded
null	4	0.567724	1	ribo
null	4	0.567724	1	mito_encoded
null	4	1.74485	1	ribo
null	4	1.74485	1	mito_encoded
null	4	0.311746	1	ribo
null	4	0.311746	1	mito_encoded
null	4	3.5361	1	ribo
null	4	3.5361	1	mito_encoded
null	4	0.579109	1	ribo
null	4	0.579109	1	mito_encoded
null	4	2.18356	1	ribo
null	4	2.18356	1	mito_encoded
null	4	0.744956	1	ribo
null	4	0.744956	1	mito_encoded
null	4	2.40827	1	ribo
null	4	2.40827	1	mito_encoded
null	4	0.255621	1	ribo
null	4	0.255621	1	mito_encoded
null	4	0.567532	1	ribo
null	4	0.567532	1	mito_encoded
null	4	2.15116	1	ribo
null	4	2.15116	1	mito_encoded
null	4	0.550693	1	ribo
null	4	0.550693	1	mito_encoded
null	4	0.226352	1	ribo
null	4	0.226352	1	mito_encoded
null	4	1.61238	1	ribo
null	4	1.61238	1	mito_encoded
null	4	2.91218	1	ribo
null	4	2.91218	1	mito_encoded
null	4	0.219354	1	ribo
null	4	0.219354	1	mito_encoded
null	4	1.64565	1	ribo
null	4	1.64565	1	mito_encoded
null	4	2.90501	1	ribo
null	4	2.90501	1	mito_encoded
null	4	0.461319	1	ribo
null	4	0.461319	1	mito_encoded
null	4	2.31072	1	ribo
null	4	2.31072	1	mito_encoded
null	4	0.47144	1	ribo
null	4	0.47144	1	mito_encoded
null	4	2.4401	1	ribo
null	4	2.4401	1	mito_encoded
null	4	0.371148	1	ribo
null	4	0.371148	1	mito_encoded
null	4	3.51231	1	ribo
null	4	3.51231	1	mito_encoded
null	4	0.67541	1	ribo
null	4	0.67541	1	mito_encoded
null	4	2.91373	1	ribo
null	4	2.91373	1	mito_encoded
null	4	0.710203	1	ribo
null	4	0.710203	1	mito_encoded
null	4	3.08169	1	ribo
null	4	3.08169	1	mito_encoded
null	4	0.496345	1	ribo
null	4	0.496345	1	mito_encoded
null	4	0.847539	1	ribo
null	4	0.847539	1	mito_encoded
null	4	3.21463	1	ribo
null	4	3.21463	1	mito_encoded
null	4	1.07405	1	ribo
null	4	1.07405	1	mito_encoded
null	4	0.472593	1	ribo
null	4	0.472593	1	mito_encoded
null	4	2.41604	1	ribo
null	4	2.41604	1	mito_encoded
null	4	0.317251	1	ribo
null	4	0.317251	1	mito_encoded
null	4	2.04144	1	ribo
null	4	2.04144	1	mito_encoded
null	4	0.558973	1	ribo
null	4	0.558973	1	mito_encoded
null	4	2.50427	1	ribo
null	4	2.50427	1	mito_encoded
null	4	0.425307	1	ribo
null	4	0.425307	1	mito_encoded
null	4	0.585049	1	ribo
null	4	0.585049	1	mito_encoded
null	4	2.41584	1	ribo
null	4	2.41584	1	mito_encoded
null	4	0.697892	1	ribo
null	4	0.697892	1	mito_encoded
null	4	0.464049	1	ribo
null	4	0.464049	1	mito_encoded
null	4	0.736908	1	ribo
null	4	0.736908	1	mito_encoded
null	4	2.72577	1	ribo
null	4	2.72577	1	mito_encoded
null	4	0.73612	1	ribo
null	4	0.73612	1	mito_encoded
null	4	0.520166	1	ribo
null	4	0.520166	1	mito_encoded
null	4	0.611953	1	ribo
null	4	0.611953	1	mito_encoded
null	5	3.40324	1	ribo
null	5	3.40324	1	mito_encoded
null	5	4.76788	1	ribo
null	5	4.76788	1	mito_encoded
null	5	0.768443	1	ribo
null	5	0.768443	1	mito_encoded
null	5	2.83449	1	ribo
null	5	2.83449	1	mito_encoded
null	5	4.39774	1	ribo
null	5	4.39774	1	mito_encoded
null	5	1.15003	1	ribo
null	5	1.15003	1	mito_encoded
null	5	3.30707	1	ribo
null	5	3.30707	1	mito_encoded
null	5	1.30523	1	ribo
null	5	1.30523	1	mito_encoded
null	5	3.28116	1	ribo
null	5	3.28116	1	mito_encoded
null	5	0.741169	1	ribo
null	5	0.741169	1	mito_encoded
null	5	5.57856	1	ribo
null	5	5.57856	1	mito_encoded
null	5	1.58367	1	ribo
null	5	1.58367	1	mito_encoded
null	5	3.97566	1	ribo
null	5	3.97566	1	mito_encoded
null	5	1.64845	1	ribo
null	5	1.64845	1	mito_encoded
null	5	4.32887	1	ribo
null	5	4.32887	1	mito_encoded
null	5	0.941385	1	ribo
null	5	0.941385	1	mito_encoded
null	5	1.71287	1	ribo
null	5	1.71287	1	mito_encoded
null	5	4.34498	1	ribo
null	5	4.34498	1	mito_encoded
null	5	1.59628	1	ribo
null	5	1.59628	1	mito_encoded
null	5	0.961087	1	ribo
null	5	0.961087	1	mito_encoded
null	5	4.35722	1	ribo
null	5	4.35722	1	mito_encoded
null	5	0.924361	1	ribo
null	5	0.924361	1	mito_encoded
null	5	2.93813	1	ribo
null	5	2.93813	1	mito_encoded
null	5	1.39938	1	ribo
null	5	1.39938	1	mito_encoded
null	5	3.55679	1	ribo
null	5	3.55679	1	mito_encoded
null	5	0.732755	1	ribo
null	5	0.732755	1	mito_encoded
null	5	1.31359	1	ribo
null	5	1.31359	1	mito_encoded
null	5	3.47465	1	ribo
null	5	3.47465	1	mito_encoded
null	5	0.981607	1	ribo
null	5	0.981607	1	mito_encoded
null	5	0.897796	1	ribo
null	5	0.897796	1	mito_encoded
null	5	1.62484	1	ribo
null	5	1.62484	1	mito_encoded
null	5	3.83786	1	ribo
null	5	3.83786	1	mito_encoded
null	5	1.05674	1	ribo
null	5	1.05674	1	mito_encoded
null	5	0.903117	1	ribo
null	5	0.903117	1	mito_encoded
null	5	1.07226	1	ribo
null	5	1.07226	1	mito_encoded
null	5	4.13579	1	ribo
null	5	4.13579	1	mito_encoded
null	5	0.783304	1	ribo
null	5	0.783304	1	mito_encoded
null	5	3.21991	1	ribo
null	5	3.21991	1	mito_encoded
null	5	1.18358	1	ribo
null	5	1.18358	1	mito_encoded
null	5	3.93215	1	ribo
null	5	3.93215	1	mito_encoded
null	5	0.823109	1	ribo
null	5	0.823109	1	mito_encoded
null	5	1.27461	1	ribo
null	5	1.27461	1	mito_encoded
null	5	4.13146	1	ribo
null	5	4.13146	1	mito_encoded
null	5	1.29602	1	ribo
null	5	1.29602	1	mito_encoded
null	5	1.10284	1	ribo
null	5	1.10284	1	mito_encoded
null	5	1.64034	1	ribo
null	5	1.64034	1	mito_encoded
null	5	4.62695	1	ribo
null	5	4.62695	1	mito_encoded
null	5	1.49201	1	ribo
null	5	1.49201	1	mito_encoded
null	5	1.25372	1	ribo
null	5	1.25372	1	mito_encoded
null	5	1.63975	1	ribo
null	5	1.63975	1	mito_encoded
null	5	1.38652	1	ribo
null	5	1.38652	1	mito_encoded
null	5	3.88122	1	ribo
null	5	3.88122	1	mito_encoded
null	5	1.21381	1	ribo
null	5	1.21381	1	mito_encoded
null	5	1.20188	1	ribo
null	5	1.20188	1	mito_encoded
null	5	1.38438	1	ribo
null	5	1.38438	1	mito_encoded
null	5	1.32256	1	ribo
null	5	1.32256	1	mito_encoded
null	6	6.30471	1	ribo
null	6	6.30471	1	mito_encoded
null	6	1.8444	1	ribo
null	6	1.8444	1	mito_encoded
null	6	4.51227	1	ribo
null	6	4.51227	1	mito_encoded
null	6	2.41074	1	ribo
null	6	2.41074	1	mito_encoded
null	6	5.27079	1	ribo
null	6	5.27079	1	mito_encoded
null	6	1.50319	1	ribo
null	6	1.50319	1	mito_encoded
null	6	2.412	1	ribo
null	6	2.412	1	mito_encoded
null	6	5.41257	1	ribo
null	6	5.41257	1	mito_encoded
null	6	1.97702	1	ribo
null	6	1.97702	1	mito_encoded
null	6	1.82816	1	ribo
null	6	1.82816	1	mito_encoded
null	6	2.90042	1	ribo
null	6	2.90042	1	mito_encoded
null	6	6.02373	1	ribo
null	6	6.02373	1	mito_encoded
null	6	2.3178	1	ribo
null	6	2.3178	1	mito_encoded
null	6	2.0848	1	ribo
null	6	2.0848	1	mito_encoded
null	6	2.49532	1	ribo
null	6	2.49532	1	mito_encoded
null	6	2.52169	1	ribo
null	6	2.52169	1	mito_encoded
null	6	5.19981	1	ribo
null	6	5.19981	1	mito_encoded
null	6	1.7332	1	ribo
null	6	1.7332	1	mito_encoded
null	6	1.87643	1	ribo
null	6	1.87643	1	mito_encoded
null	6	2.14189	1	ribo
null	6	2.14189	1	mito_encoded
null	6	2.17428	1	ribo
null	6	2.17428	1	mito_encoded
null	6	2.22686	1	ribo
null	6	2.22686	1	mito_encoded
null	6	5.64648	1	ribo
null	6	5.64648	1	mito_encoded
null	6	1.92336	1	ribo
null	6	1.92336	1	mito_encoded
null	6	2.1483	1	ribo
null	6	2.1483	1	mito_encoded
null	6	2.39223	1	ribo
null	6	2.39223	1	mito_encoded
null	6	2.69435	1	ribo
null	6	2.69435	1	mito_encoded
null	6	2.2967	1	ribo
null	6	2.2967	1	mito_encoded
null	7	3.7132	1	ribo
null	7	3.7132	1	mito_encoded
null	7	7.25378	1	ribo
null	7	7.25378	1	mito_encoded
null	7	2.88599	1	ribo
null	7	2.88599	1	mito_encoded
null	7	3.21549	1	ribo
null	7	3.21549	1	mito_encoded
null	7	3.42467	1	ribo
null	7	3.42467	1	mito_encoded
null	7	3.80743	1	ribo
null	7	3.80743	1	mito_encoded
null	7	3.35707	1	ribo
null	7	3.35707	1	mito_encoded
null	7	3.57202	1	ribo
null	7	3.57202	1	mito_encoded
null	8	4.91543	1	ribo
null	8	4.91543	1	mito_encoded
null	1	0.239512	1	ribo
null	1	0.239512	1	mito_encoded
null	1	0.637261	1	ribo
null	1	0.637261	1	mito_encoded
null	1	0.00297503	1	ribo
null	1	0.00297503	1	mito_encoded
null	1	0.136972	1	ribo
null	1	0.136972	1	mito_encoded
null	1	0.521498	1	ribo
null	1	0.521498	1	mito_encoded
null	1	0.140827	1	ribo
null	1	0.140827	1	mito_encoded
null	1	0.00299464	1	ribo
null	1	0.00299464	1	mito_encoded
null	1	0.356272	1	ribo
null	1	0.356272	1	mito_encoded
null	2	1.2144	1	ribo
null	2	1.2144	1	mito_encoded
null	2	0.277225	1	ribo
null	2	0.277225	1	mito_encoded
null	2	0.874437	1	ribo
null	2	0.874437	1	mito_encoded
null	2	0.658018	1	ribo
null	2	0.658018	1	mito_encoded
null	2	0.65827	1	ribo
null	2	0.65827	1	mito_encoded
null	2	0.0277632	1	ribo
null	2	0.0277632	1	mito_encoded
null	2	0.189858	1	ribo
null	2	0.189858	1	mito_encoded
null	2	0.266752	1	ribo
null	2	0.266752	1	mito_encoded
null	2	0.850345	1	ribo
null	2	0.850345	1	mito_encoded
null	2	1.48842	1	ribo
null	2	1.48842	1	mito_encoded
null	2	1.23309	1	ribo
null	2	1.23309	1	mito_encoded
null	2	0.0384196	1	ribo
null	2	0.0384196	1	mito_encoded
null	2	0.805802	1	ribo
null	2	0.805802	1	mito_encoded
null	2	0.14051	1	ribo
null	2	0.14051	1	mito_encoded
null	2	0.265642	1	ribo
null	2	0.265642	1	mito_encoded
null	2	0.527184	1	ribo
null	2	0.527184	1	mito_encoded
null	2	0.00421241	1	ribo
null	2	0.00421241	1	mito_encoded
null	2	0.358221	1	ribo
null	2	0.358221	1	mito_encoded
null	2	0.660381	1	ribo
null	2	0.660381	1	mito_encoded
null	2	1.20709	1	ribo
null	2	1.20709	1	mito_encoded
null	2	0.00755845	1	ribo
null	2	0.00755845	1	mito_encoded
null	2	0.637082	1	ribo
null	2	0.637082	1	mito_encoded
null	2	0.731489	1	ribo
null	2	0.731489	1	mito_encoded
null	2	0.0963673	1	ribo
null	2	0.0963673	1	mito_encoded
null	2	1.30251	1	ribo
null	2	1.30251	1	mito_encoded
null	2	0.00430787	1	ribo
null	2	0.00430787	1	mito_encoded
null	2	0.447143	1	ribo
null	2	0.447143	1	mito_encoded
null	2	0.0918979	1	ribo
null	2	0.0918979	1	mito_encoded
null	3	1.062	1	ribo
null	3	1.062	1	mito_encoded
null	3	2.23487	1	ribo
null	3	2.23487	1	mito_encoded
null	3	2.37852	1	ribo
null	3	2.37852	1	mito_encoded
null	3	2.336	1	ribo
null	3	2.336	1	mito_encoded
null	3	0.18312	1	ribo
null	3	0.18312	1	mito_encoded
null	3	1.18096	1	ribo
null	3	1.18096	1	mito_encoded
null	3	1.00018	1	ribo
null	3	1.00018	1	mito_encoded
null	3	0.928049	1	ribo
null	3	0.928049	1	mito_encoded
null	3	1.44208	1	ribo
null	3	1.44208	1	mito_encoded
null	3	0.0821113	1	ribo
null	3	0.0821113	1	mito_encoded
null	3	0.662624	1	ribo
null	3	0.662624	1	mito_encoded
null	3	1.68714	1	ribo
null	3	1.68714	1	mito_encoded
null	3	2.55931	1	ribo
null	3	2.55931	1	mito_encoded
null	3	0.134188	1	ribo
null	3	0.134188	1	mito_encoded
null	3	0.933041	1	ribo
null	3	0.933041	1	mito_encoded
null	3	1.74588	1	ribo
null	3	1.74588	1	mito_encoded
null	3	0.205064	1	ribo
null	3	0.205064	1	mito_encoded
null	3	1.08404	1	ribo
null	3	1.08404	1	mito_encoded
null	3	0.0870663	1	ribo
null	3	0.0870663	1	mito_encoded
null	3	0.661091	1	ribo
null	3	0.661091	1	mito_encoded
null	3	0.0591779	1	ribo
null	3	0.0591779	1	mito_encoded
null	3	0.728329	1	ribo
null	3	0.728329	1	mito_encoded
null	3	1.16552	1	ribo
null	3	1.16552	1	mito_encoded
null	3	1.58563	1	ribo
null	3	1.58563	1	mito_encoded
null	3	0.0485926	1	ribo
null	3	0.0485926	1	mito_encoded
null	3	0.884713	1	ribo
null	3	0.884713	1	mito_encoded
null	3	1.76219	1	ribo
null	3	1.76219	1	mito_encoded
null	3	2.65845	1	ribo
null	3	2.65845	1	mito_encoded
null	3	0.11354	1	ribo
null	3	0.11354	1	mito_encoded
null	3	1.44585	1	ribo
null	3	1.44585	1	mito_encoded
null	3	2.33537	1	ribo
null	3	2.33537	1	mito_encoded
null	3	0.432842	1	ribo
null	3	0.432842	1	mito_encoded
null	3	2.31099	1	ribo
null	3	2.31099	1	mito_encoded
null	3	0.168966	1	ribo
null	3	0.168966	1	mito_encoded
null	3	1.57164	1	ribo
null	3	1.57164	1	mito_encoded
null	3	0.232492	1	ribo
null	3	0.232492	1	mito_encoded
null	3	0.673951	1	ribo
null	3	0.673951	1	mito_encoded
null	3	1.72938	1	ribo
null	3	1.72938	1	mito_encoded
null	3	0.0399725	1	ribo
null	3	0.0399725	1	mito_encoded
null	3	0.886685	1	ribo
null	3	0.886685	1	mito_encoded
null	3	1.38265	1	ribo
null	3	1.38265	1	mito_encoded
null	3	0.133433	1	ribo
null	3	0.133433	1	mito_encoded
null	3	1.27864	1	ribo
null	3	1.27864	1	mito_encoded
null	3	0.0998627	1	ribo
null	3	0.0998627	1	mito_encoded
null	3	1.27603	1	ribo
null	3	1.27603	1	mito_encoded
null	3	0.171124	1	ribo
null	3	0.171124	1	mito_encoded
null	3	1.72656	1	ribo
null	3	1.72656	1	mito_encoded
null	3	0.187878	1	ribo
null	3	0.187878	1	mito_encoded
null	3	1.82435	1	ribo
null	3	1.82435	1	mito_encoded
null	3	0.194991	1	ribo
null	3	0.194991	1	mito_encoded
null	3	1.49758	1	ribo
null	3	1.49758	1	mito_encoded
null	3	0.18621	1	ribo
null	3	0.18621	1	mito_encoded
null	3	0.172973	1	ribo
null	3	0.172973	1	mito_encoded
null	3	1.5147	1	ribo
null	3	1.5147	1	mito_encoded
null	3	0.56353	1	ribo
null	3	0.56353	1	mito_encoded
null	3	0.0927136	1	ribo
null	3	0.0927136	1	mito_encoded
null	4	2.22069	1	ribo
null	4	2.22069	1	mito_encoded
null	4	2.31601	1	ribo
null	4	2.31601	1	mito_encoded
null	4	2.83369	1	ribo
null	4	2.83369	1	mito_encoded
null	4	0.350554	1	ribo
null	4	0.350554	1	mito_encoded
null	4	1.50227	1	ribo
null	4	1.50227	1	mito_encoded
null	4	3.45204	1	ribo
null	4	3.45204	1	mito_encoded
null	4	4.28788	1	ribo
null	4	4.28788	1	mito_encoded
null	4	0.567963	1	ribo
null	4	0.567963	1	mito_encoded
null	4	2.45203	1	ribo
null	4	2.45203	1	mito_encoded
null	4	3.72089	1	ribo
null	4	3.72089	1	mito_encoded
null	4	0.908921	1	ribo
null	4	0.908921	1	mito_encoded
null	4	2.90441	1	ribo
null	4	2.90441	1	mito_encoded
null	4	0.652194	1	ribo
null	4	0.652194	1	mito_encoded
null	4	2.30939	1	ribo
null	4	2.30939	1	mito_encoded
null	4	0.438161	1	ribo
null	4	0.438161	1	mito_encoded
null	4	1.86611	1	ribo
null	4	1.86611	1	mito_encoded
null	4	3.23312	1	ribo
null	4	3.23312	1	mito_encoded
null	4	0.343825	1	ribo
null	4	0.343825	1	mito_encoded
null	4	1.53341	1	ribo
null	4	1.53341	1	mito_encoded
null	4	2.60925	1	ribo
null	4	2.60925	1	mito_encoded
null	4	0.397475	1	ribo
null	4	0.397475	1	mito_encoded
null	4	1.777	1	ribo
null	4	1.777	1	mito_encoded
null	4	0.567724	1	ribo
null	4	0.567724	1	mito_encoded
null	4	1.74485	1	ribo
null	4	1.74485	1	mito_encoded
null	4	0.311746	1	ribo
null	4	0.311746	1	mito_encoded
null	4	3.5361	1	ribo
null	4	3.5361	1	mito_encoded
null	4	0.579109	1	ribo
null	4	0.579109	1	mito_encoded
null	4	2.18356	1	ribo
null	4	2.18356	1	mito_encoded
null	4	0.744956	1	ribo
null	4	0.744956	1	mito_encoded
null	4	2.40827	1	ribo
null	4	2.40827	1	mito_encoded
null	4	0.255621	1	ribo
null	4	0.255621	1	mito_encoded
null	4	0.567532	1	ribo
null	4	0.567532	1	mito_encoded
null	4	2.15116	1	ribo
null	4	2.15116	1	mito_encoded
null	4	0.550693	1	ribo
null	4	0.550693	1	mito_encoded
null	4	0.226352	1	ribo
null	4	0.226352	1	mito_encoded
null	4	1.61238	1	ribo
null	4	1.61238	1	mito_encoded
null	4	2.91218	1	ribo
null	4	2.91218	1	mito_encoded
null	4	0.219354	1	ribo
null	4	0.219354	1	mito_encoded
null	4	1.64565	1	ribo
null	4	1.64565	1	mito_encoded
null	4	2.90501	1	ribo
null	4	2.90501	1	mito_encoded
null	4	0.461319	1	ribo
null	4	0.461319	1	mito_encoded
null	4	2.31072	1	ribo
null	4	2.31072	1	mito_encoded
null	4	0.47144	1	ribo
null	4	0.47144	1	mito_encoded
null	4	2.4401	1	ribo
null	4	2.4401	1	mito_encoded
null	4	0.371148	1	ribo
null	4	0.371148	1	mito_encoded
null	4	3.51231	1	ribo
null	4	3.51231	1	mito_encoded
null	4	0.67541	1	ribo
null	4	0.67541	1	mito_encoded
null	4	2.91373	1	ribo
null	4	2.91373	1	mito_encoded
null	4	0.710203	1	ribo
null	4	0.710203	1	mito_encoded
null	4	3.08169	1	ribo
null	4	3.08169	1	mito_encoded
null	4	0.496345	1	ribo
null	4	0.496345	1	mito_encoded
null	4	0.847539	1	ribo
null	4	0.847539	1	mito_encoded
null	4	3.21463	1	ribo
null	4	3.21463	1	mito_encoded
null	4	1.07405	1	ribo
null	4	1.07405	1	mito_encoded
null	4	0.472593	1	ribo
null	4	0.472593	1	mito_encoded
null	4	2.41604	1	ribo
null	4	2.41604	1	mito_encoded
null	4	0.317251	1	ribo
null	4	0.317251	1	mito_encoded
null	4	2.04144	1	ribo
null	4	2.04144	1	mito_encoded
null	4	0.558973	1	ribo
null	4	0.558973	1	mito_encoded
null	4	2.50427	1	ribo
null	4	2.50427	1	mito_encoded
null	4	0.425307	1	ribo
null	4	0.425307	1	mito_encoded
null	4	0.585049	1	ribo
null	4	0.585049	1	mito_encoded
null	4	2.41584	1	ribo
null	4	2.41584	1	mito_encoded
null	4	0.697892	1	ribo
null	4	0.697892	1	mito_encoded
null	4	0.464049	1	ribo
null	4	0.464049	1	mito_encoded
null	4	0.736908	1	ribo
null	4	0.736908	1	mito_encoded
null	4	2.72577	1	ribo
null	4	2.72577	1	mito_encoded
null	4	0.73612	1	ribo
null	4	0.73612	1	mito_encoded
null	4	0.520166	1	ribo
null	4	0.520166	1	mito_encoded
null	4	0.611953	1	ribo
null	4	0.611953	1	mito_encoded
null	5	3.40324	1	ribo
null	5	3.40324	1	mito_encoded
null	5	4.76788	1	ribo
null	5	4.76788	1	mito_encoded
null	5	0.768443	1	ribo
null	5	0.768443	1	mito_encoded
null	5	2.83449	1	ribo
null	5	2.83449	1	mito_encoded
null	5	4.39774	1	ribo
null	5	4.39774	1	mito_encoded
null	5	1.15003	1	ribo
null	5	1.15003	1	mito_encoded
null	5	3.30707	1	ribo
null	5	3.30707	1	mito_encoded
null	5	1.30523	1	ribo
null	5	1.30523	1	mito_encoded
null	5	3.28116	1	ribo
null	5	3.28116	1	mito_encoded
null	5	0.741169	1	ribo
null	5	0.741169	1	mito_encoded
null	5	5.57856	1	ribo
null	5	5.57856	1	mito_encoded
null	5	1.58367	1	ribo
null	5	1.58367	1	mito_encoded
null	5	3.97566	1	ribo
null	5	3.97566	1	mito_encoded
null	5	1.64845	1	ribo
null	5	1.64845	1	mito_encoded
null	5	4.32887	1	ribo
null	5	4.32887	1	mito_encoded
null	5	0.941385	1	ribo
null	5	0.941385	1	mito_encoded
null	5	1.71287	1	ribo
null	5	1.71287	1	mito_encoded
null	5	4.34498	1	ribo
null	5	4.34498	1	mito_encoded
null	5	1.59628	1	ribo
null	5	1.59628	1	mito_encoded
null	5	0.961087	1	ribo
null	5	0.961087	1	mito_encoded
null	5	4.35722	1	ribo
null	5	4.35722	1	mito_encoded
null	5	0.924361	1	ribo
null	5	0.924361	1	mito_encoded
null	5	2.93813	1	ribo
null	5	2.93813	1	mito_encoded
null	5	1.39938	1	ribo
null	5	1.39938	1	mito_encoded
null	5	3.55679	1	ribo
null	5	3.55679	1	mito_encoded
null	5	0.732755	1	ribo
null	5	0.732755	1	mito_encoded
null	5	1.31359	1	ribo
null	5	1.31359	1	mito_encoded
null	5	3.47465	1	ribo
null	5	3.47465	1	mito_encoded
null	5	0.981607	1	ribo
null	5	0.981607	1	mito_encoded
null	5	0.897796	1	ribo
null	5	0.897796	1	mito_encoded
null	5	1.62484	1	ribo
null	5	1.62484	1	mito_encoded
null	5	3.83786	1	ribo
null	5	3.83786	1	mito_encoded
null	5	1.05674	1	ribo
null	5	1.05674	1	mito_encoded
null	5	0.903117	1	ribo
null	5	0.903117	1	mito_encoded
null	5	1.07226	1	ribo
null	5	1.07226	1	mito_encoded
null	5	4.13579	1	ribo
null	5	4.13579	1	mito_encoded
null	5	0.783304	1	ribo
null	5	0.783304	1	mito_encoded
null	5	3.21991	1	ribo
null	5	3.21991	1	mito_encoded
null	5	1.18358	1	ribo
null	5	1.18358	1	mito_encoded
null	5	3.93215	1	ribo
null	5	3.93215	1	mito_encoded
null	5	0.823109	1	ribo
null	5	0.823109	1	mito_encoded
null	5	1.27461	1	ribo
null	5	1.27461	1	mito_encoded
null	5	4.13146	1	ribo
null	5	4.13146	1	mito_encoded
null	5	1.29602	1	ribo
null	5	1.29602	1	mito_encoded
null	5	1.10284	1	ribo
null	5	1.10284	1	mito_encoded
null	5	1.64034	1	ribo
null	5	1.64034	1	mito_encoded
null	5	4.62695	1	ribo
null	5	4.62695	1	mito_encoded
null	5	1.49201	1	ribo
null	5	1.49201	1	mito_encoded
null	5	1.25372	1	ribo
null	5	1.25372	1	mito_encoded
null	5	1.63975	1	ribo
null	5	1.63975	1	mito_encoded
null	5	1.38652	1	ribo
null	5	1.38652	1	mito_encoded
null	5	3.88122	1	ribo
null	5	3.88122	1	mito_encoded
null	5	1.21381	1	ribo
null	5	1.21381	1	mito_encoded
null	5	1.20188	1	ribo
null	5	1.20188	1	mito_encoded
null	5	1.38438	1	ribo
null	5	1.38438	1	mito_encoded
null	5	1.32256	1	ribo
null	5	1.32256	1	mito_encoded
null	6	6.30471	1	ribo
null	6	6.30471	1	mito_encoded
null	6	1.8444	1	ribo
null	6	1.8444	1	mito_encoded
null	6	4.51227	1	ribo
null	6	4.51227	1	mito_encoded
null	6	2.41074	1	ribo
null	6	2.41074	1	mito_encoded
null	6	5.27079	1	ribo
null	6	5.27079	1	mito_encoded
null	6	1.50319	1	ribo
null	6	1.50319	1	mito_encoded
null	6	2.412	1	ribo
null	6	2.412	1	mito_encoded
null	6	5.41257	1	ribo
null	6	5.41257	1	mito_encoded
null	6	1.97702	1	ribo
null	6	1.97702	1	mito_encoded
null	6	1.82816	1	ribo
null	6	1.82816	1	mito_encoded
null	6	2.90042	1	ribo
null	6	2.90042	1	mito_encoded
null	6	6.02373	1	ribo
null	6	6.02373	1	mito_encoded
null	6	2.3178	1	ribo
null	6	2.3178	1	mito_encoded
null	6	2.0848	1	ribo
null	6	2.0848	1	mito_encoded
null	6	2.49532	1	ribo
null	6	2.49532	1	mito_encoded
null	6	2.52169	1	ribo
null	6	2.52169	1	mito_encoded
null	6	5.19981	1	ribo
null	6	5.19981	1	mito_encoded
null	6	1.7332	1	ribo
null	6	1.7332	1	mito_encoded
null	6	1.87643	1	ribo
null	6	1.87643	1	mito_encoded
null	6	2.14189	1	ribo
null	6	2.14189	1	mito_encoded
null	6	2.17428	1	ribo
null	6	2.17428	1	mito_encoded
null	6	2.22686	1	ribo
null	6	2.22686	1	mito_encoded
null	6	5.64648	1	ribo
null	6	5.64648	1	mito_encoded
null	6	1.92336	1	ribo
null	6	1.92336	1	mito_encoded
null	6	2.1483	1	ribo
null	6	2.1483	1	mito_encoded
null	6	2.39223	1	ribo
null	6	2.39223	1	mito_encoded
null	6	2.69435	1	ribo
null	6	2.69435	1	mito_encoded
null	6	2.2967	1	ribo
null	6	2.2967	1	mito_encoded
null	7	3.7132	1	ribo
null	7	3.7132	1	mito_encoded
null	7	7.25378	1	ribo
null	7	7.25378	1	mito_encoded
null	7	2.88599	1	ribo
null	7	2.88599	1	mito_encoded
null	7	3.21549	1	ribo
null	7	3.21549	1	mito_encoded
null	7	3.42467	1	ribo
null	7	3.42467	1	mito_encoded
null	7	3.80743	1	ribo
null	7	3.80743	1	mito_encoded
null	7	3.35707	1	ribo
null	7	3.35707	1	mito_encoded
null	7	3.57202	1	ribo
null	7	3.57202	1	mito_encoded
null	8	4.91543	1	ribo
null	8	4.91543	1	mito_encoded
null	1	0.758665	2	ribo
null	1	0.758665	2	mito_encoded
null	1	1.2669	2	ribo
null	1	1.2669	2	mito_encoded
null	1	6.39657e-05	2	ribo
null	1	6.39657e-05	2	mito_encoded
null	1	0.167494	2	ribo
null	1	0.167494	2	mito_encoded
null	1	0.511235	2	ribo
null	1	0.511235	2	mito_encoded
null	1	0.0999276	2	ribo
null	1	0.0999276	2	mito_encoded
null	1	0.241186	2	ribo
null	1	0.241186	2	mito_encoded
null	1	0.129754	2	ribo
null	1	0.129754	2	mito_encoded
null	2	1.02498	2	ribo
null	2	1.02498	2	mito_encoded
null	2	0.294714	2	ribo
null	2	0.294714	2	mito_encoded
null	2	1.86868	2	ribo
null	2	1.86868	2	mito_encoded
null	2	0.731561	2	ribo
null	2	0.731561	2	mito_encoded
null	2	0.622243	2	ribo
null	2	0.622243	2	mito_encoded
null	2	1.33442	2	ribo
null	2	1.33442	2	mito_encoded
null	2	1.05919	2	ribo
null	2	1.05919	2	mito_encoded
null	2	0.1283	2	ribo
null	2	0.1283	2	mito_encoded
null	2	2.013	2	ribo
null	2	2.013	2	mito_encoded
null	2	0.471768	2	ribo
null	2	0.471768	2	mito_encoded
null	2	1.40493	2	ribo
null	2	1.40493	2	mito_encoded
null	2	0.0910402	2	ribo
null	2	0.0910402	2	mito_encoded
null	2	1.11903	2	ribo
null	2	1.11903	2	mito_encoded
null	2	0.285772	2	ribo
null	2	0.285772	2	mito_encoded
null	2	0.0393565	2	ribo
null	2	0.0393565	2	mito_encoded
null	2	0.0745966	2	ribo
null	2	0.0745966	2	mito_encoded
null	2	0.00821414	2	ribo
null	2	0.00821414	2	mito_encoded
null	2	0.0949174	2	ribo
null	2	0.0949174	2	mito_encoded
null	2	1.08681	2	ribo
null	2	1.08681	2	mito_encoded
null	2	0.910227	2	ribo
null	2	0.910227	2	mito_encoded
null	2	0.090826	2	ribo
null	2	0.090826	2	mito_encoded
null	2	0.584508	2	ribo
null	2	0.584508	2	mito_encoded
null	2	0.706666	2	ribo
null	2	0.706666	2	mito_encoded
null	2	0.040998	2	ribo
null	2	0.040998	2	mito_encoded
null	2	0.348937	2	ribo
null	2	0.348937	2	mito_encoded
null	2	0.173835	2	ribo
null	2	0.173835	2	mito_encoded
null	2	0.101888	2	ribo
null	2	0.101888	2	mito_encoded
null	2	0.255584	2	ribo
null	2	0.255584	2	mito_encoded
null	3	0.477928	2	ribo
null	3	0.477928	2	mito_encoded
null	3	2.97073	2	ribo
null	3	2.97073	2	mito_encoded
null	3	0.637974	2	ribo
null	3	0.637974	2	mito_encoded
null	3	1.66599	2	ribo
null	3	1.66599	2	mito_encoded
null	3	0.665736	2	ribo
null	3	0.665736	2	mito_encoded
null	3	1.78265	2	ribo
null	3	1.78265	2	mito_encoded
null	3	1.77938	2	ribo
null	3	1.77938	2	mito_encoded
null	3	0.338099	2	ribo
null	3	0.338099	2	mito_encoded
null	3	0.650799	2	ribo
null	3	0.650799	2	mito_encoded
null	3	0.669771	2	ribo
null	3	0.669771	2	mito_encoded
null	3	0.928077	2	ribo
null	3	0.928077	2	mito_encoded
null	3	1.96865	2	ribo
null	3	1.96865	2	mito_encoded
null	3	2.23504	2	ribo
null	3	2.23504	2	mito_encoded
null	3	1.57971	2	ribo
null	3	1.57971	2	mito_encoded
null	3	2.33846	2	ribo
null	3	2.33846	2	mito_encoded
null	3	0.897781	2	ribo
null	3	0.897781	2	mito_encoded
null	3	0.528742	2	ribo
null	3	0.528742	2	mito_encoded
null	3	0.950715	2	ribo
null	3	0.950715	2	mito_encoded
null	3	1.04614	2	ribo
null	3	1.04614	2	mito_encoded
null	3	0.805282	2	ribo
null	3	0.805282	2	mito_encoded
null	3	1.41774	2	ribo
null	3	1.41774	2	mito_encoded
null	3	1.39601	2	ribo
null	3	1.39601	2	mito_encoded
null	3	0.137253	2	ribo
null	3	0.137253	2	mito_encoded
null	3	0.830248	2	ribo
null	3	0.830248	2	mito_encoded
null	3	0.0199623	2	ribo
null	3	0.0199623	2	mito_encoded
null	3	0.679292	2	ribo
null	3	0.679292	2	mito_encoded
null	3	1.74432	2	ribo
null	3	1.74432	2	mito_encoded
null	3	3.3072	2	ribo
null	3	3.3072	2	mito_encoded
null	3	0.472551	2	ribo
null	3	0.472551	2	mito_encoded
null	3	2.36294	2	ribo
null	3	2.36294	2	mito_encoded
null	3	1.08014	2	ribo
null	3	1.08014	2	mito_encoded
null	3	0.0123809	2	ribo
null	3	0.0123809	2	mito_encoded
null	3	0.768965	2	ribo
null	3	0.768965	2	mito_encoded
null	3	0.305195	2	ribo
null	3	0.305195	2	mito_encoded
null	3	1.25744	2	ribo
null	3	1.25744	2	mito_encoded
null	3	0.305932	2	ribo
null	3	0.305932	2	mito_encoded
null	3	0.947294	2	ribo
null	3	0.947294	2	mito_encoded
null	3	1.19886	2	ribo
null	3	1.19886	2	mito_encoded
null	3	0.105374	2	ribo
null	3	0.105374	2	mito_encoded
null	3	0.848568	2	ribo
null	3	0.848568	2	mito_encoded
null	3	0.350222	2	ribo
null	3	0.350222	2	mito_encoded
null	3	0.00476014	2	ribo
null	3	0.00476014	2	mito_encoded
null	3	0.262672	2	ribo
null	3	0.262672	2	mito_encoded
null	3	0.0948219	2	ribo
null	3	0.0948219	2	mito_encoded
null	3	0.231566	2	ribo
null	3	0.231566	2	mito_encoded
null	3	0.126901	2	ribo
null	3	0.126901	2	mito_encoded
null	3	1.78987	2	ribo
null	3	1.78987	2	mito_encoded
null	3	0.133673	2	ribo
null	3	0.133673	2	mito_encoded
null	3	1.3395	2	ribo
null	3	1.3395	2	mito_encoded
null	3	0.418451	2	ribo
null	3	0.418451	2	mito_encoded
null	3	0.951156	2	ribo
null	3	0.951156	2	mito_encoded
null	3	0.328713	2	ribo
null	3	0.328713	2	mito_encoded
null	3	0.126761	2	ribo
null	3	0.126761	2	mito_encoded
null	3	0.413895	2	ribo
null	3	0.413895	2	mito_encoded
null	3	0.139345	2	ribo
null	3	0.139345	2	mito_encoded
null	3	0.1769	2	ribo
null	3	0.1769	2	mito_encoded
null	4	2.52813	2	ribo
null	4	2.52813	2	mito_encoded
null	4	0.383122	2	ribo
null	4	0.383122	2	mito_encoded
null	4	1.33745	2	ribo
null	4	1.33745	2	mito_encoded
null	4	0.441888	2	ribo
null	4	0.441888	2	mito_encoded
null	4	1.51089	2	ribo
null	4	1.51089	2	mito_encoded
null	4	2.69102	2	ribo
null	4	2.69102	2	mito_encoded
null	4	4.17395	2	ribo
null	4	4.17395	2	mito_encoded
null	4	1.7212	2	ribo
null	4	1.7212	2	mito_encoded
null	4	3.68238	2	ribo
null	4	3.68238	2	mito_encoded
null	4	1.38801	2	ribo
null	4	1.38801	2	mito_encoded
null	4	0.21751	2	ribo
null	4	0.21751	2	mito_encoded
null	4	1.20312	2	ribo
null	4	1.20312	2	mito_encoded
null	4	1.08264	2	ribo
null	4	1.08264	2	mito_encoded
null	4	2.09592	2	ribo
null	4	2.09592	2	mito_encoded
null	4	1.30131	2	ribo
null	4	1.30131	2	mito_encoded
null	4	1.97205	2	ribo
null	4	1.97205	2	mito_encoded
null	4	2.63457	2	ribo
null	4	2.63457	2	mito_encoded
null	4	1.45245	2	ribo
null	4	1.45245	2	mito_encoded
null	4	2.6308	2	ribo
null	4	2.6308	2	mito_encoded
null	4	0.817674	2	ribo
null	4	0.817674	2	mito_encoded
null	4	0.270322	2	ribo
null	4	0.270322	2	mito_encoded
null	4	0.992748	2	ribo
null	4	0.992748	2	mito_encoded
null	4	0.91369	2	ribo
null	4	0.91369	2	mito_encoded
null	4	1.10629	2	ribo
null	4	1.10629	2	mito_encoded
null	4	1.24335	2	ribo
null	4	1.24335	2	mito_encoded
null	4	2.6432	2	ribo
null	4	2.6432	2	mito_encoded
null	4	1.10124	2	ribo
null	4	1.10124	2	mito_encoded
null	4	2.49259	2	ribo
null	4	2.49259	2	mito_encoded
null	4	1.86428	2	ribo
null	4	1.86428	2	mito_encoded
null	4	2.56417	2	ribo
null	4	2.56417	2	mito_encoded
null	4	2.08086	2	ribo
null	4	2.08086	2	mito_encoded
null	4	0.733264	2	ribo
null	4	0.733264	2	mito_encoded
null	4	1.02957	2	ribo
null	4	1.02957	2	mito_encoded
null	4	0.79168	2	ribo
null	4	0.79168	2	mito_encoded
null	4	1.22274	2	ribo
null	4	1.22274	2	mito_encoded
null	4	1.43795	2	ribo
null	4	1.43795	2	mito_encoded
null	4	2.93768	2	ribo
null	4	2.93768	2	mito_encoded
null	4	0.473231	2	ribo
null	4	0.473231	2	mito_encoded
null	4	2.33128	2	ribo
null	4	2.33128	2	mito_encoded
null	4	0.701749	2	ribo
null	4	0.701749	2	mito_encoded
null	4	0.00442546	2	ribo
null	4	0.00442546	2	mito_encoded
null	4	0.584601	2	ribo
null	4	0.584601	2	mito_encoded
null	4	0.263889	2	ribo
null	4	0.263889	2	mito_encoded
null	4	1.24207	2	ribo
null	4	1.24207	2	mito_encoded
null	4	0.224904	2	ribo
null	4	0.224904	2	mito_encoded
null	4	2.93353	2	ribo
null	4	2.93353	2	mito_encoded
null	4	0.286883	2	ribo
null	4	0.286883	2	mito_encoded
null	4	2.1433	2	ribo
null	4	2.1433	2	mito_encoded
null	4	1.2362	2	ribo
null	4	1.2362	2	mito_encoded
null	4	3.15117	2	ribo
null	4	3.15117	2	mito_encoded
null	4	0.883442	2	ribo
null	4	0.883442	2	mito_encoded
null	4	0.165505	2	ribo
null	4	0.165505	2	mito_encoded
null	4	1.13792	2	ribo
null	4	1.13792	2	mito_encoded
null	4	0.124901	2	ribo
null	4	0.124901	2	mito_encoded
null	4	0.54723	2	ribo
null	4	0.54723	2	mito_encoded
null	4	1.86069	2	ribo
null	4	1.86069	2	mito_encoded
null	4	0.175355	2	ribo
null	4	0.175355	2	mito_encoded
null	4	1.56895	2	ribo
null	4	1.56895	2	mito_encoded
null	4	0.619839	2	ribo
null	4	0.619839	2	mito_encoded
null	4	1.51957	2	ribo
null	4	1.51957	2	mito_encoded
null	4	0.552276	2	ribo
null	4	0.552276	2	mito_encoded
null	4	0.0950685	2	ribo
null	4	0.0950685	2	mito_encoded
null	4	0.542188	2	ribo
null	4	0.542188	2	mito_encoded
null	4	0.105747	2	ribo
null	4	0.105747	2	mito_encoded
null	4	0.233213	2	ribo
null	4	0.233213	2	mito_encoded
null	4	0.574299	2	ribo
null	4	0.574299	2	mito_encoded
null	4	1.71919	2	ribo
null	4	1.71919	2	mito_encoded
null	4	0.429942	2	ribo
null	4	0.429942	2	mito_encoded
null	4	0.577785	2	ribo
null	4	0.577785	2	mito_encoded
null	4	0.171604	2	ribo
null	4	0.171604	2	mito_encoded
null	5	2.43425	2	ribo
null	5	2.43425	2	mito_encoded
null	5	4.12653	2	ribo
null	5	4.12653	2	mito_encoded
null	5	1.68621	2	ribo
null	5	1.68621	2	mito_encoded
null	5	3.80178	2	ribo
null	5	3.80178	2	mito_encoded
null	5	1.29731	2	ribo
null	5	1.29731	2	mito_encoded
null	5	0.166253	2	ribo
null	5	0.166253	2	mito_encoded
null	5	1.1168	2	ribo
null	5	1.1168	2	mito_encoded
null	5	1.08213	2	ribo
null	5	1.08213	2	mito_encoded
null	5	2.22758	2	ribo
null	5	2.22758	2	mito_encoded
null	5	1.17556	2	ribo
null	5	1.17556	2	mito_encoded
null	5	4.04874	2	ribo
null	5	4.04874	2	mito_encoded
null	5	1.28501	2	ribo
null	5	1.28501	2	mito_encoded
null	5	3.31279	2	ribo
null	5	3.31279	2	mito_encoded
null	5	2.66594	2	ribo
null	5	2.66594	2	mito_encoded
null	5	4.52039	2	ribo
null	5	4.52039	2	mito_encoded
null	5	2.54885	2	ribo
null	5	2.54885	2	mito_encoded
null	5	0.722549	2	ribo
null	5	0.722549	2	mito_encoded
null	5	1.72416	2	ribo
null	5	1.72416	2	mito_encoded
null	5	0.639012	2	ribo
null	5	0.639012	2	mito_encoded
null	5	1.69967	2	ribo
null	5	1.69967	2	mito_encoded
null	5	2.93112	2	ribo
null	5	2.93112	2	mito_encoded
null	5	1.13552	2	ribo
null	5	1.13552	2	mito_encoded
null	5	3.02634	2	ribo
null	5	3.02634	2	mito_encoded
null	5	2.30181	2	ribo
null	5	2.30181	2	mito_encoded
null	5	3.29863	2	ribo
null	5	3.29863	2	mito_encoded
null	5	2.31875	2	ribo
null	5	2.31875	2	mito_encoded
null	5	0.704871	2	ribo
null	5	0.704871	2	mito_encoded
null	5	1.36876	2	ribo
null	5	1.36876	2	mito_encoded
null	5	0.776997	2	ribo
null	5	0.776997	2	mito_encoded
null	5	1.46416	2	ribo
null	5	1.46416	2	mito_encoded
null	5	1.79438	2	ribo
null	5	1.79438	2	mito_encoded
null	5	2.91695	2	ribo
null	5	2.91695	2	mito_encoded
null	5	1.73895	2	ribo
null	5	1.73895	2	mito_encoded
null	5	2.31811	2	ribo
null	5	2.31811	2	mito_encoded
null	5	0.985452	2	ribo
null	5	0.985452	2	mito_encoded
null	5	2.72674	2	ribo
null	5	2.72674	2	mito_encoded
null	5	0.341265	2	ribo
null	5	0.341265	2	mito_encoded
null	5	2.29381	2	ribo
null	5	2.29381	2	mito_encoded
null	5	1.40505	2	ribo
null	5	1.40505	2	mito_encoded
null	5	3.35891	2	ribo
null	5	3.35891	2	mito_encoded
null	5	1.10197	2	ribo
null	5	1.10197	2	mito_encoded
null	5	0.130226	2	ribo
null	5	0.130226	2	mito_encoded
null	5	1.15944	2	ribo
null	5	1.15944	2	mito_encoded
null	5	0.119667	2	ribo
null	5	0.119667	2	mito_encoded
null	5	0.665065	2	ribo
null	5	0.665065	2	mito_encoded
null	5	1.08588	2	ribo
null	5	1.08588	2	mito_encoded
null	5	2.97772	2	ribo
null	5	2.97772	2	mito_encoded
null	5	0.736429	2	ribo
null	5	0.736429	2	mito_encoded
null	5	1.6254	2	ribo
null	5	1.6254	2	mito_encoded
null	5	0.392751	2	ribo
null	5	0.392751	2	mito_encoded
null	5	0.789378	2	ribo
null	5	0.789378	2	mito_encoded
null	5	2.19907	2	ribo
null	5	2.19907	2	mito_encoded
null	5	0.602455	2	ribo
null	5	0.602455	2	mito_encoded
null	5	0.954033	2	ribo
null	5	0.954033	2	mito_encoded
null	5	0.245021	2	ribo
null	5	0.245021	2	mito_encoded
null	5	0.832891	2	ribo
null	5	0.832891	2	mito_encoded
null	6	3.9925	2	ribo
null	6	3.9925	2	mito_encoded
null	6	1.28691	2	ribo
null	6	1.28691	2	mito_encoded
null	6	3.51083	2	ribo
null	6	3.51083	2	mito_encoded
null	6	2.9534	2	ribo
null	6	2.9534	2	mito_encoded
null	6	4.94434	2	ribo
null	6	4.94434	2	mito_encoded
null	6	2.8004	2	ribo
null	6	2.8004	2	mito_encoded
null	6	0.734828	2	ribo
null	6	0.734828	2	mito_encoded
null	6	1.88555	2	ribo
null	6	1.88555	2	mito_encoded
null	6	0.672163	2	ribo
null	6	0.672163	2	mito_encoded
null	6	1.85012	2	ribo
null	6	1.85012	2	mito_encoded
null	6	2.43286	2	ribo
null	6	2.43286	2	mito_encoded
null	6	4.33401	2	ribo
null	6	4.33401	2	mito_encoded
null	6	2.04927	2	ribo
null	6	2.04927	2	mito_encoded
null	6	3.31138	2	ribo
null	6	3.31138	2	mito_encoded
null	6	1.19976	2	ribo
null	6	1.19976	2	mito_encoded
null	6	2.08057	2	ribo
null	6	2.08057	2	mito_encoded
null	6	3.63338	2	ribo
null	6	3.63338	2	mito_encoded
null	6	2.02799	2	ribo
null	6	2.02799	2	mito_encoded
null	6	2.94131	2	ribo
null	6	2.94131	2	mito_encoded
null	6	1.11761	2	ribo
null	6	1.11761	2	mito_encoded
null	6	2.26027	2	ribo
null	6	2.26027	2	mito_encoded
null	6	1.19682	2	ribo
null	6	1.19682	2	mito_encoded
null	6	3.32035	2	ribo
null	6	3.32035	2	mito_encoded
null	6	0.870632	2	ribo
null	6	0.870632	2	mito_encoded
null	6	2.03437	2	ribo
null	6	2.03437	2	mito_encoded
null	6	0.432725	2	ribo
null	6	0.432725	2	mito_encoded
null	6	1.56453	2	ribo
null	6	1.56453	2	mito_encoded
null	6	1.0988	2	ribo
null	6	1.0988	2	mito_encoded
null	7	2.637	2	ribo
null	7	2.637	2	mito_encoded
null	7	4.6407	2	ribo
null	7	4.6407	2	mito_encoded
null	7	2.21344	2	ribo
null	7	2.21344	2	mito_encoded
null	7	3.77993	2	ribo
null	7	3.77993	2	mito_encoded
null	7	1.3632	2	ribo
null	7	1.3632	2	mito_encoded
null	7	3.14663	2	ribo
null	7	3.14663	2	mito_encoded
null	7	2.6055	2	ribo
null	7	2.6055	2	mito_encoded
null	7	1.77896	2	ribo
null	7	1.77896	2	mito_encoded
null	8	3.39071	2	ribo
null	8	3.39071	2	mito_encoded
null	1	0.239512	1	ribo
null	1	0.239512	1	mito_encoded
null	1	0.637261	1	ribo
null	1	0.637261	1	mito_encoded
null	1	0.00297503	1	ribo
null	1	0.00297503	1	mito_encoded
null	1	0.136972	1	ribo
null	1	0.136972	1	mito_encoded
null	1	0.521498	1	ribo
null	1	0.521498	1	mito_encoded
null	1	0.140827	1	ribo
null	1	0.140827	1	mito_encoded
null	1	0.00299464	1	ribo
null	1	0.00299464	1	mito_encoded
null	1	0.356272	1	ribo
null	1	0.356272	1	mito_encoded
null	2	1.2144	1	ribo
null	2	1.2144	1	mito_encoded
null	2	0.277225	1	ribo
null	2	0.277225	1	mito_encoded
null	2	0.874437	1	ribo
null	2	0.874437	1	mito_encoded
null	2	0.658018	1	ribo
null	2	0.658018	1	mito_encoded
null	2	0.65827	1	ribo
null	2	0.65827	1	mito_encoded
null	2	0.0277632	1	ribo
null	2	0.0277632	1	mito_encoded
null	2	0.189858	1	ribo
null	2	0.189858	1	mito_encoded
null	2	0.266752	1	ribo
null	2	0.266752	1	mito_encoded
null	2	0.850345	1	ribo
null	2	0.850345	1	mito_encoded
null	2	1.48842	1	ribo
null	2	1.48842	1	mito_encoded
null	2	1.23309	1	ribo
null	2	1.23309	1	mito_encoded
null	2	0.0384196	1	ribo
null	2	0.0384196	1	mito_encoded
null	2	0.805802	1	ribo
null	2	0.805802	1	mito_encoded
null	2	0.14051	1	ribo
null	2	0.14051	1	mito_encoded
null	2	0.265642	1	ribo
null	2	0.265642	1	mito_encoded
null	2	0.527184	1	ribo
null	2	0.527184	1	mito_encoded
null	2	0.00421241	1	ribo
null	2	0.00421241	1	mito_encoded
null	2	0.358221	1	ribo
null	2	0.358221	1	mito_encoded
null	2	0.660381	1	ribo
null	2	0.660381	1	mito_encoded
null	2	1.20709	1	ribo
null	2	1.20709	1	mito_encoded
null	2	0.00755845	1	ribo
null	2	0.00755845	1	mito_encoded
null	2	0.637082	1	ribo
null	2	0.637082	1	mito_encoded
null	2	0.731489	1	ribo
null	2	0.731489	1	mito_encoded
null	2	0.0963673	1	ribo
null	2	0.0963673	1	mito_encoded
null	2	1.30251	1	ribo
null	2	1.30251	1	mito_encoded
null	2	0.00430787	1	ribo
null	2	0.00430787	1	mito_encoded
null	2	0.447143	1	ribo
null	2	0.447143	1	mito_encoded
null	2	0.0918979	1	ribo
null	2	0.0918979	1	mito_encoded
null	3	1.062	1	ribo
null	3	1.062	1	mito_encoded
null	3	2.23487	1	ribo
null	3	2.23487	1	mito_encoded
null	3	2.37852	1	ribo
null	3	2.37852	1	mito_encoded
null	3	2.336	1	ribo
null	3	2.336	1	mito_encoded
null	3	0.18312	1	ribo
null	3	0.18312	1	mito_encoded
null	3	1.18096	1	ribo
null	3	1.18096	1	mito_encoded
null	3	1.00018	1	ribo
null	3	1.00018	1	mito_encoded
null	3	0.928049	1	ribo
null	3	0.928049	1	mito_encoded
null	3	1.44208	1	ribo
null	3	1.44208	1	mito_encoded
null	3	0.0821113	1	ribo
null	3	0.0821113	1	mito_encoded
null	3	0.662624	1	ribo
null	3	0.662624	1	mito_encoded
null	3	1.68714	1	ribo
null	3	1.68714	1	mito_encoded
null	3	2.55931	1	ribo
null	3	2.55931	1	mito_encoded
null	3	0.134188	1	ribo
null	3	0.134188	1	mito_encoded
null	3	0.933041	1	ribo
null	3	0.933041	1	mito_encoded
null	3	1.74588	1	ribo
null	3	1.74588	1	mito_encoded
null	3	0.205064	1	ribo
null	3	0.205064	1	mito_encoded
null	3	1.08404	1	ribo
null	3	1.08404	1	mito_encoded
null	3	0.0870663	1	ribo
null	3	0.0870663	1	mito_encoded
null	3	0.661091	1	ribo
null	3	0.661091	1	mito_encoded
null	3	0.0591779	1	ribo
null	3	0.0591779	1	mito_encoded
null	3	0.728329	1	ribo
null	3	0.728329	1	mito_encoded
null	3	1.16552	1	ribo
null	3	1.16552	1	mito_encoded
null	3	1.58563	1	ribo
null	3	1.58563	1	mito_encoded
null	3	0.0485926	1	ribo
null	3	0.0485926	1	mito_encoded
null	3	0.884713	1	ribo
null	3	0.884713	1	mito_encoded
null	3	1.76219	1	ribo
null	3	1.76219	1	mito_encoded
null	3	2.65845	1	ribo
null	3	2.65845	1	mito_encoded
null	3	0.11354	1	ribo
null	3	0.11354	1	mito_encoded
null	3	1.44585	1	ribo
null	3	1.44585	1	mito_encoded
null	3	2.33537	1	ribo
null	3	2.33537	1	mito_encoded
null	3	0.432842	1	ribo
null	3	0.432842	1	mito_encoded
null	3	2.31099	1	ribo
null	3	2.31099	1	mito_encoded
null	3	0.168966	1	ribo
null	3	0.168966	1	mito_encoded
null	3	1.57164	1	ribo
null	3	1.57164	1	mito_encoded
null	3	0.232492	1	ribo
null	3	0.232492	1	mito_encoded
null	3	0.673951	1	ribo
null	3	0.673951	1	mito_encoded
null	3	1.72938	1	ribo
null	3	1.72938	1	mito_encoded
null	3	0.0399725	1	ribo
null	3	0.0399725	1	mito_encoded
null	3	0.886685	1	ribo
null	3	0.886685	1	mito_encoded
null	3	1.38265	1	ribo
null	3	1.38265	1	mito_encoded
null	3	0.133433	1	ribo
null	3	0.133433	1	mito_encoded
null	3	1.27864	1	ribo
null	3	1.27864	1	mito_encoded
null	3	0.0998627	1	ribo
null	3	0.0998627	1	mito_encoded
null	3	1.27603	1	ribo
null	3	1.27603	1	mito_encoded
null	3	0.171124	1	ribo
null	3	0.171124	1	mito_encoded
null	3	1.72656	1	ribo
null	3	1.72656	1	mito_encoded
null	3	0.187878	1	ribo
null	3	0.187878	1	mito_encoded
null	3	1.82435	1	ribo
null	3	1.82435	1	mito_encoded
null	3	0.194991	1	ribo
null	3	0.194991	1	mito_encoded
null	3	1.49758	1	ribo
null	3	1.49758	1	mito_encoded
null	3	0.18621	1	ribo
null	3	0.18621	1	mito_encoded
null	3	0.172973	1	ribo
null	3	0.172973	1	mito_encoded
null	3	1.5147	1	ribo
null	3	1.5147	1	mito_encoded
null	3	0.56353	1	ribo
null	3	0.56353	1	mito_encoded
null	3	0.0927136	1	ribo
null	3	0.0927136	1	mito_encoded
null	4	2.22069	1	ribo
null	4	2.22069	1	mito_encoded
null	4	2.31601	1	ribo
null	4	2.31601	1	mito_encoded
null	4	2.83369	1	ribo
null	4	2.83369	1	mito_encoded
null	4	0.350554	1	ribo
null	4	0.350554	1	mito_encoded
null	4	1.50227	1	ribo
null	4	1.50227	1	mito_encoded
null	4	3.45204	1	ribo
null	4	3.45204	1	mito_encoded
null	4	4.28788	1	ribo
null	4	4.28788	1	mito_encoded
null	4	0.567963	1	ribo
null	4	0.567963	1	mito_encoded
null	4	2.45203	1	ribo
null	4	2.45203	1	mito_encoded
null	4	3.72089	1	ribo
null	4	3.72089	1	mito_encoded
null	4	0.908921	1	ribo
null	4	0.908921	1	mito_encoded
null	4	2.90441	1	ribo
null	4	2.90441	1	mito_encoded
null	4	0.652194	1	ribo
null	4	0.652194	1	mito_encoded
null	4	2.30939	1	ribo
null	4	2.30939	1	mito_encoded
null	4	0.438161	1	ribo
null	4	0.438161	1	mito_encoded
null	4	1.86611	1	ribo
null	4	1.86611	1	mito_encoded
null	4	3.23312	1	ribo
null	4	3.23312	1	mito_encoded
null	4	0.343825	1	ribo
null	4	0.343825	1	mito_encoded
null	4	1.53341	1	ribo
null	4	1.53341	1	mito_encoded
null	4	2.60925	1	ribo
null	4	2.60925	1	mito_encoded
null	4	0.397475	1	ribo
null	4	0.397475	1	mito_encoded
null	4	1.777	1	ribo
null	4	1.777	1	mito_encoded
null	4	0.567724	1	ribo
null	4	0.567724	1	mito_encoded
null	4	1.74485	1	ribo
null	4	1.74485	1	mito_encoded
null	4	0.311746	1	ribo
null	4	0.311746	1	mito_encoded
null	4	3.5361	1	ribo
null	4	3.5361	1	mito_encoded
null	4	0.579109	1	ribo
null	4	0.579109	1	mito_encoded
null	4	2.18356	1	ribo
null	4	2.18356	1	mito_encoded
null	4	0.744956	1	ribo
null	4	0.744956	1	mito_encoded
null	4	2.40827	1	ribo
null	4	2.40827	1	mito_encoded
null	4	0.255621	1	ribo
null	4	0.255621	1	mito_encoded
null	4	0.567532	1	ribo
null	4	0.567532	1	mito_encoded
null	4	2.15116	1	ribo
null	4	2.15116	1	mito_encoded
null	4	0.550693	1	ribo
null	4	0.550693	1	mito_encoded
null	4	0.226352	1	ribo
null	4	0.226352	1	mito_encoded
null	4	1.61238	1	ribo
null	4	1.61238	1	mito_encoded
null	4	2.91218	1	ribo
null	4	2.91218	1	mito_encoded
null	4	0.219354	1	ribo
null	4	0.219354	1	mito_encoded
null	4	1.64565	1	ribo
null	4	1.64565	1	mito_encoded
null	4	2.90501	1	ribo
null	4	2.90501	1	mito_encoded
null	4	0.461319	1	ribo
null	4	0.461319	1	mito_encoded
null	4	2.31072	1	ribo
null	4	2.31072	1	mito_encoded
null	4	0.47144	1	ribo
null	4	0.47144	1	mito_encoded
null	4	2.4401	1	ribo
null	4	2.4401	1	mito_encoded
null	4	0.371148	1	ribo
null	4	0.371148	1	mito_encoded
null	4	3.51231	1	ribo
null	4	3.51231	1	mito_encoded
null	4	0.67541	1	ribo
null	4	0.67541	1	mito_encoded
null	4	2.91373	1	ribo
null	4	2.91373	1	mito_encoded
null	4	0.710203	1	ribo
null	4	0.710203	1	mito_encoded
null	4	3.08169	1	ribo
null	4	3.08169	1	mito_encoded
null	4	0.496345	1	ribo
null	4	0.496345	1	mito_encoded
null	4	0.847539	1	ribo
null	4	0.847539	1	mito_encoded
null	4	3.21463	1	ribo
null	4	3.21463	1	mito_encoded
null	4	1.07405	1	ribo
null	4	1.07405	1	mito_encoded
null	4	0.472593	1	ribo
null	4	0.472593	1	mito_encoded
null	4	2.41604	1	ribo
null	4	2.41604	1	mito_encoded
null	4	0.317251	1	ribo
null	4	0.317251	1	mito_encoded
null	4	2.04144	1	ribo
null	4	2.04144	1	mito_encoded
null	4	0.558973	1	ribo
null	4	0.558973	1	mito_encoded
null	4	2.50427	1	ribo
null	4	2.50427	1	mito_encoded
null	4	0.425307	1	ribo
null	4	0.425307	1	mito_encoded
null	4	0.585049	1	ribo
null	4	0.585049	1	mito_encoded
null	4	2.41584	1	ribo
null	4	2.41584	1	mito_encoded
null	4	0.697892	1	ribo
null	4	0.697892	1	mito_encoded
null	4	0.464049	1	ribo
null	4	0.464049	1	mito_encoded
null	4	0.736908	1	ribo
null	4	0.736908	1	mito_encoded
null	4	2.72577	1	ribo
null	4	2.72577	1	mito_encoded
null	4	0.73612	1	ribo
null	4	0.73612	1	mito_encoded
null	4	0.520166	1	ribo
null	4	0.520166	1	mito_encoded
null	4	0.611953	1	ribo
null	4	0.611953	1	mito_encoded
null	5	3.40324	1	ribo
null	5	3.40324	1	mito_encoded
null	5	4.76788	1	ribo
null	5	4.76788	1	mito_encoded
null	5	0.768443	1	ribo
null	5	0.768443	1	mito_encoded
null	5	2.83449	1	ribo
null	5	2.83449	1	mito_encoded
null	5	4.39774	1	ribo
null	5	4.39774	1	mito_encoded
null	5	1.15003	1	ribo
null	5	1.15003	1	mito_encoded
null	5	3.30707	1	ribo
null	5	3.30707	1	mito_encoded
null	5	1.30523	1	ribo
null	5	1.30523	1	mito_encoded
null	5	3.28116	1	ribo
null	5	3.28116	1	mito_encoded
null	5	0.741169	1	ribo
null	5	0.741169	1	mito_encoded
null	5	5.57856	1	ribo
null	5	5.57856	1	mito_encoded
null	5	1.58367	1	ribo
null	5	1.58367	1	mito_encoded
null	5	3.97566	1	ribo
null	5	3.97566	1	mito_encoded
null	5	1.64845	1	ribo
null	5	1.64845	1	mito_encoded
null	5	4.32887	1	ribo
null	5	4.32887	1	mito_encoded
null	5	0.941385	1	ribo
null	5	0.941385	1	mito_encoded
null	5	1.71287	1	ribo
null	5	1.71287	1	mito_encoded
null	5	4.34498	1	ribo
null	5	4.34498	1	mito_encoded
null	5	1.59628	1	ribo
null	5	1.59628	1	mito_encoded
null	5	0.961087	1	ribo
null	5	0.961087	1	mito_encoded
null	5	4.35722	1	ribo
null	5	4.35722	1	mito_encoded
null	5	0.924361	1	ribo
null	5	0.924361	1	mito_encoded
null	5	2.93813	1	ribo
null	5	2.93813	1	mito_encoded
null	5	1.39938	1	ribo
null	5	1.39938	1	mito_encoded
null	5	3.55679	1	ribo
null	5	3.55679	1	mito_encoded
null	5	0.732755	1	ribo
null	5	0.732755	1	mito_encoded
null	5	1.31359	1	ribo
null	5	1.31359	1	mito_encoded
null	5	3.47465	1	ribo
null	5	3.47465	1	mito_encoded
null	5	0.981607	1	ribo
null	5	0.981607	1	mito_encoded
null	5	0.897796	1	ribo
null	5	0.897796	1	mito_encoded
null	5	1.62484	1	ribo
null	5	1.62484	1	mito_encoded
null	5	3.83786	1	ribo
null	5	3.83786	1	mito_encoded
null	5	1.05674	1	ribo
null	5	1.05674	1	mito_encoded
null	5	0.903117	1	ribo
null	5	0.903117	1	mito_encoded
null	5	1.07226	1	ribo
null	5	1.07226	1	mito_encoded
null	5	4.13579	1	ribo
null	5	4.13579	1	mito_encoded
null	5	0.783304	1	ribo
null	5	0.783304	1	mito_encoded
null	5	3.21991	1	ribo
null	5	3.21991	1	mito_encoded
null	5	1.18358	1	ribo
null	5	1.18358	1	mito_encoded
null	5	3.93215	1	ribo
null	5	3.93215	1	mito_encoded
null	5	0.823109	1	ribo
null	5	0.823109	1	mito_encoded
null	5	1.27461	1	ribo
null	5	1.27461	1	mito_encoded
null	5	4.13146	1	ribo
null	5	4.13146	1	mito_encoded
null	5	1.29602	1	ribo
null	5	1.29602	1	mito_encoded
null	5	1.10284	1	ribo
null	5	1.10284	1	mito_encoded
null	5	1.64034	1	ribo
null	5	1.64034	1	mito_encoded
null	5	4.62695	1	ribo
null	5	4.62695	1	mito_encoded
null	5	1.49201	1	ribo
null	5	1.49201	1	mito_encoded
null	5	1.25372	1	ribo
null	5	1.25372	1	mito_encoded
null	5	1.63975	1	ribo
null	5	1.63975	1	mito_encoded
null	5	1.38652	1	ribo
null	5	1.38652	1	mito_encoded
null	5	3.88122	1	ribo
null	5	3.88122	1	mito_encoded
null	5	1.21381	1	ribo
null	5	1.21381	1	mito_encoded
null	5	1.20188	1	ribo
null	5	1.20188	1	mito_encoded
null	5	1.38438	1	ribo
null	5	1.38438	1	mito_encoded
null	5	1.32256	1	ribo
null	5	1.32256	1	mito_encoded
null	6	6.30471	1	ribo
null	6	6.30471	1	mito_encoded
null	6	1.8444	1	ribo
null	6	1.8444	1	mito_encoded
null	6	4.51227	1	ribo
null	6	4.51227	1	mito_encoded
null	6	2.41074	1	ribo
null	6	2.41074	1	mito_encoded
null	6	5.27079	1	ribo
null	6	5.27079	1	mito_encoded
null	6	1.50319	1	ribo
null	6	1.50319	1	mito_encoded
null	6	2.412	1	ribo
null	6	2.412	1	mito_encoded
null	6	5.41257	1	ribo
null	6	5.41257	1	mito_encoded
null	6	1.97702	1	ribo
null	6	1.97702	1	mito_encoded
null	6	1.82816	1	ribo
null	6	1.82816	1	mito_encoded
null	6	2.90042	1	ribo
null	6	2.90042	1	mito_encoded
null	6	6.02373	1	ribo
null	6	6.02373	1	mito_encoded
null	6	2.3178	1	ribo
null	6	2.3178	1	mito_encoded
null	6	2.0848	1	ribo
null	6	2.0848	1	mito_encoded
null	6	2.49532	1	ribo
null	6	2.49532	1	mito_encoded
null	6	2.52169	1	ribo
null	6	2.52169	1	mito_encoded
null	6	5.19981	1	ribo
[truncated: 1,046,576+ more rows]
