# Supplementary material for: The GENEVA platform models tumor mosaicism to reveal variations of responses to KRAS inhibitors and identify improved drug combinations
Source: Nat Cancer. 2026 Feb 24;7(3):522–37. doi: 10.1038/s43018-026-01130-5 (PMC13035475; doi:10.1038/s43018-026-01130-5)
Supplement: Supplementary file 15 — Statistical source data, with tabs for items. [file 43018_2026_1130_MOESM15_ESM.xlsx]

## Sheet: ExtFig6a
gene	rho	combined.z	pval	pval.adj	sensitizing.protective	line	pathway
AKT1	-0.0977445	-2.34486	0.0190341	0.149703	sensitizing	H441	mTOR
AKT2	0.0520009	1.98995	0.0465962	0.238158	sensitizing	H441	mTOR
AKT3	-0.0133521	-0.594008	0.552507	0.723142	sensitizing	H441	mTOR
AURKA	-0.181017	-1.78085	0.0749373	0.313374	sensitizing	H441	Mitosis
DEPTOR	0.0669968	2.09742	0.0359563	0.206749	protective	H441	mTOR
EHMT2	0.013874	0.552234	0.580788	0.723142	sensitizing	H441	Histone Methyl Transferase
EIF4EBP1	-0.0435461	-0.861654	0.388878	0.723142	protective	H441	mTOR
GPX4	-0.0137566	-0.677979	0.497785	0.723142	sensitizing	H441	Ferroptosis
IDH2	-0.0039109	0.210547	0.833241	0.851758	sensitizing	H441	Metabolism
JAK1	-0.0088777	-0.630679	0.528251	0.723142	sensitizing	H441	JAK-STAT
KRAS	-0.0080394	-0.613269	0.539698	0.723142	protective	H441	RAS Oncogene
MLST8	0.0169708	0.41053	0.681417	0.78363	sensitizing	H441	mTOR
MRPL14	-0.0710031	-1.53539	0.124687	0.441202	protective	H441	mRibosome
MRPL16	0.030916	0.691903	0.488998	0.723142	protective	H441	mRibosome
MRPL30	-0.0022604	0.229576	0.818421	0.851758	protective	H441	mRibosome
MRPS21	-0.0371476	-1.24194	0.21426	0.657063	protective	H441	mRibosome
MRPS5	-0.018802	-0.68842	0.491188	0.723142	protective	H441	mRibosome
MTOR	-0.102362	-0.923518	0.355737	0.711474	sensitizing	H441	mTOR
PARP14	0.0349635	0.98972	0.322311	0.696728	sensitizing	H441	DNA Damage Repair
PIK3CA	-0.0108	-0.655954	0.511854	0.723142	sensitizing	H441	mTOR
PIK3CB	-0.079717	-2.13392	0.0328491	0.206749	sensitizing	H441	mTOR
PIK3CD	0.0515646	1.70231	0.0886976	0.340007	sensitizing	H441	mTOR
PIK3CG	0.0729337	2.87991	0.00397785	0.0609937	sensitizing	H441	mTOR
PPP2CA	0.126882	2.63313	0.00846025	0.0972929	protective	H441	mTOR
PPP2CB	-0.0471193	-0.983197	0.325511	0.696728	protective	H441	mTOR
PRKAA1	-0.0175108	-0.706688	0.479761	0.723142	protective	H441	mTOR
PRKAA2	-0.0577956	-0.97372	0.330195	0.696728	protective	H441	mTOR
PTPN11	-0.0298853	-0.967652	0.333218	0.696728	sensitizing	H441	Tyrosine Phosphatase (SHP2)
RBMS3	-0.010939	-0.305712	0.759824	0.812835	sensitizing	H441	RNA Binding Protein
RHEB	-0.0261205	-1.38226	0.166893	0.548364	sensitizing	H441	mTOR
RICTOR	-0.0209803	-0.158391	0.874148	0.874148	sensitizing	H441	mTOR
RPS6KB1	-0.0754413	-1.15574	0.247788	0.696728	sensitizing	H441	mTOR
RPTOR	-0.0172649	-0.318567	0.750055	0.812835	sensitizing	H441	mTOR
SNAI1	0.0692524	2.33533	0.0195264	0.149703	sensitizing	H441	EMT
SNAI2	-0.0107446	-0.637754	0.523634	0.723142	sensitizing	H441	EMT
SNAI3	-0.0148337	-0.687327	0.491877	0.723142	sensitizing	H441	EMT
SOS1	-0.0474881	-1.8026	0.0714508	0.313374	sensitizing	H441	RAS GEF
TGFBI	-4.84e-05	-0.550965	0.581658	0.723142	undetermined	H441	EMT
TSC1	-0.0053046	-0.460127	0.645425	0.761271	undetermined	H441	mTOR
TSC2	-0.0084355	-0.774225	0.438798	0.723142	protective	H441	mTOR
TWIST1	-0.0345055	-0.982429	0.325889	0.696728	sensitizing	H441	EMT
TWIST2	0.10451	3.16748	0.00153766	0.0364573	sensitizing	H441	EMT
ULK1	-0.067685	-0.969553	0.332269	0.696728	protective	H441	mTOR
VEGFB	-0.121459	-3.15863	0.0015851	0.0364573	sensitizing	H441	Vascularization
ZEB1	0.00338327	0.525811	0.59902	0.725129	sensitizing	H441	EMT
ZEB2	-0.0234118	0.37005	0.711346	0.798095	sensitizing	H441	EMT
AKT1	-0.0910908	-1.20262	0.229123	0.554718	sensitizing	H23	mTOR
AKT2	-0.12498	-1.99418	0.0461327	0.235789	sensitizing	H23	mTOR
AKT3	-0.0635282	-0.647586	0.517253	0.721019	sensitizing	H23	mTOR
AURKA	0.239454	0.768015	0.442478	0.668534	sensitizing	H23	Mitosis
DEPTOR	0.0465858	0.459507	0.64587	0.848858	protective	H23	mTOR
EHMT2	0.0879139	0.912659	0.361422	0.668534	sensitizing	H23	Histone Methyl Transferase
EIF4EBP1	0.0246289	0.0986503	0.921416	0.9433	protective	H23	mTOR
GPX4	-0.0850576	-1.401	0.161214	0.443016	sensitizing	H23	Ferroptosis
IDH2	-0.0350295	-0.730529	0.465067	0.668534	sensitizing	H23	Metabolism
JAK1	-0.054271	-0.310537	0.756153	0.873636	sensitizing	H23	JAK-STAT
KRAS	-0.2339	-2.31259	0.0207454	0.154083	protective	H23	RAS Oncogene
MLST8	-0.22682	-2.8909	0.00384134	0.0584533	sensitizing	H23	mTOR
MRPL14	-0.118338	-0.779334	0.435783	0.668534	protective	H23	mRibosome
MRPL16	-0.190918	-1.42869	0.153093	0.443016	protective	H23	mRibosome
MRPL30	-0.0239422	-0.146368	0.883631	0.9433	protective	H23	mRibosome
MRPS21	-0.0539977	-0.0711231	0.9433	0.9433	protective	H23	mRibosome
MRPS5	-0.195804	-1.28625	0.198357	0.506911	protective	H23	mRibosome
MTOR	-0.171313	-0.97632	0.328906	0.657812	sensitizing	H23	mTOR
PARP14	-0.177067	-2.72895	0.00635362	0.0584533	sensitizing	H23	DNA Damage Repair
PIK3CA	-0.149922	-1.85028	0.0642729	0.268778	sensitizing	H23	mTOR
PIK3CB	-0.0313163	-0.0957451	0.923723	0.9433	sensitizing	H23	mTOR
PIK3CD	-0.0432795	-0.305896	0.759684	0.873636	sensitizing	H23	mTOR
PIK3CG	-0.0488704	-1.00611	0.314365	0.657812	sensitizing	H23	mTOR
PPP2CA	0.262144	0.986669	0.323805	0.657812	protective	H23	mTOR
PPP2CB	0.0144197	0.322689	0.746931	0.873636	protective	H23	mTOR
PRKAA1	0.0463432	0.747444	0.454796	0.668534	protective	H23	mTOR
PRKAA2	0.0538089	0.778829	0.43608	0.668534	protective	H23	mTOR
PTPN11	-0.183217	-1.88367	0.0596092	0.268778	sensitizing	H23	Tyrosine Phosphatase (SHP2)
RBMS3	-0.0457857	-0.745137	0.456189	0.668534	sensitizing	H23	RNA Binding Protein
RHEB	-0.11099	-1.13939	0.254541	0.585445	sensitizing	H23	mTOR
RICTOR	-0.104919	-1.39266	0.163723	0.443016	sensitizing	H23	mTOR
RPS6KB1	-0.271037	-2.91438	0.00356398	0.0584533	sensitizing	H23	mTOR
RPTOR	-0.274622	-2.94983	0.00317953	0.0584533	sensitizing	H23	mTOR
SNAI1	-0.231283	-2.79006	0.0052698	0.0584533	sensitizing	H23	EMT
SNAI2	-0.102581	-1.7216	0.0851428	0.326381	sensitizing	H23	EMT
SNAI3	-0.105372	-1.47974	0.138944	0.443016	sensitizing	H23	EMT
SOS1	-0.162748	-2.26607	0.0234473	0.154083	sensitizing	H23	RAS GEF
TGFBI	0.0255058	0.332866	0.739236	0.873636	undetermined	H23	EMT
TSC1	-0.0391421	-0.618801	0.536048	0.725241	undetermined	H23	mTOR
TSC2	-0.112863	-0.313051	0.754242	0.873636	protective	H23	mTOR
TWIST1	-0.136801	-1.44828	0.147538	0.443016	sensitizing	H23	EMT
TWIST2	-0.0604808	-0.836499	0.402874	0.668534	sensitizing	H23	EMT
ULK1	-0.0492623	-0.259063	0.795586	0.892609	protective	H23	mTOR
VEGFB	-0.113547	-2.06599	0.0388297	0.223271	sensitizing	H23	Vascularization
ZEB1	-0.0051072	0.19781	0.843194	0.923498	sensitizing	H23	EMT
ZEB2	-0.0606174	-0.900649	0.367775	0.668534	sensitizing	H23	EMT
AKT1	-0.0619556	-1.16027	0.245939	0.419008	sensitizing	G12C	mTOR
AKT2	-0.126751	-2.9724	0.00295477	0.0169899	sensitizing	G12C	mTOR
AKT3	-0.0255461	-0.533287	0.593835	0.68291	sensitizing	G12C	mTOR
AURKA	0.0827206	0.604467	0.545533	0.68291	sensitizing	G12C	Mitosis
DEPTOR	0.0871625	1.84107	0.065611	0.177536	protective	G12C	mTOR
EHMT2	-0.0746107	-1.5786	0.114427	0.258953	sensitizing	G12C	Histone Methyl Transferase
EIF4EBP1	0.070663	1.30091	0.19329	0.370473	protective	G12C	mTOR
GPX4	-0.0995984	-2.52454	0.0115849	0.0484461	sensitizing	G12C	Ferroptosis
IDH2	-0.15967	-2.97801	0.00290123	0.0169899	sensitizing	G12C	Metabolism
JAK1	-0.257249	-4.79177	1.65e-06	3.8e-05	sensitizing	G12C	JAK-STAT
KRAS	0.0986166	1.24026	0.214879	0.380171	protective	G12C	RAS Oncogene
MLST8	-0.174225	-2.78426	0.00536498	0.027421	sensitizing	G12C	mTOR
MRPL14	0.0772499	1.26465	0.205995	0.379031	protective	G12C	mRibosome
MRPL16	0.0448002	0.676171	0.498932	0.675025	protective	G12C	mRibosome
MRPL30	0.0480526	0.828076	0.407627	0.585964	protective	G12C	mRibosome
MRPS21	0.0136302	0.226759	0.820611	0.857912	protective	G12C	mRibosome
MRPS5	-0.0058584	0.165071	0.868888	0.888196	protective	G12C	mRibosome
MTOR	-0.090962	-0.569803	0.568811	0.68291	sensitizing	G12C	mTOR
PARP14	-0.0884622	-1.84932	0.0644114	0.177536	sensitizing	G12C	DNA Damage Repair
PIK3CA	-0.136149	-2.08168	0.037372	0.122794	sensitizing	G12C	mTOR
PIK3CB	-0.0396625	-0.841811	0.399894	0.585964	sensitizing	G12C	mTOR
PIK3CD	0.0378044	0.855631	0.392202	0.585964	sensitizing	G12C	mTOR
PIK3CG	-0.0254557	-0.341832	0.732477	0.78358	sensitizing	G12C	mTOR
PPP2CA	0.0680737	0.535405	0.59237	0.68291	protective	G12C	mTOR
PPP2CB	-0.0170023	-0.38595	0.699534	0.766156	protective	G12C	mTOR
PRKAA1	-0.0052561	-0.090737	0.927702	0.927702	protective	G12C	mTOR
PRKAA2	-0.0678908	-1.6236	0.104461	0.258953	protective	G12C	mTOR
PTPN11	-0.0224522	-0.559097	0.576096	0.68291	sensitizing	G12C	Tyrosine Phosphatase (SHP2)
RBMS3	-0.0825572	-1.97308	0.0484864	0.148692	sensitizing	G12C	RNA Binding Protein
RHEB	-0.162758	-2.5556	0.0106005	0.0484461	sensitizing	G12C	mTOR
RICTOR	-0.153551	-3.12252	0.00179308	0.0164963	sensitizing	G12C	mTOR
RPS6KB1	-0.151864	-2.97738	0.00290721	0.0169899	sensitizing	G12C	mTOR
RPTOR	-0.0918996	-1.41882	0.155952	0.316695	sensitizing	G12C	mTOR
SNAI1	-0.225052	-4.23635	2.27e-05	0.000348	sensitizing	G12C	EMT
SNAI2	-0.0394573	-0.804432	0.421147	0.587054	sensitizing	G12C	EMT
SNAI3	-0.118402	-2.30851	0.020971	0.0803889	sensitizing	G12C	EMT
SOS1	-0.108177	-2.10466	0.0353209	0.122794	sensitizing	G12C	RAS GEF
TGFBI	0.0199506	0.397841	0.690747	0.766156	undetermined	G12C	EMT
TSC1	-0.144829	-5.07331	3.91e-07	1.8e-05	undetermined	G12C	mTOR
TSC2	0.0980235	1.59333	0.111087	0.258953	protective	G12C	mTOR
TWIST1	-0.0549773	-0.599022	0.549158	0.68291	sensitizing	G12C	EMT
TWIST2	-0.203541	-4.06287	4.85e-05	0.000557	sensitizing	G12C	EMT
ULK1	0.0520073	1.0947	0.273647	0.449563	protective	G12C	mTOR
VEGFB	-0.0686803	-1.5623	0.118218	0.258953	sensitizing	G12C	Vascularization
ZEB1	-0.0622937	-1.41065	0.158348	0.316695	sensitizing	G12C	EMT
ZEB2	-0.0404175	-0.902793	0.366636	0.58156	sensitizing	G12C	EMT

## Sheet: ExtFig6b
index	UMAP1	UMAP2	line	treatment	g12_status	phase
AAACCCACACACCGAC-1-0	-2.71355	11.2671	H2030	ARS-1620	G12C	G1
AAACCCAGTGCCTTCT-1-0	3.19751	1.60306	H1373	Vehicle	G12C	G1
AAACCCATCATTACTC-1-0	8.27661	1.51872	H1373	ARS-1620+Galunisertib	G12C	G2M
AAACGAACATGCCATA-1-0	-0.175942	5.9836	H2030	ARS-1620	G12C	G1
AAACGAACATGTTTGG-1-0	-11.9135	-2.13861	Calu-1	Antimycin	G12C	G2M
AAACGAAGTACAGTTC-1-0	6.67501	-1.37362	H1373	Galunisertib	G12C	G1
AAACGAAGTTGCAAGG-1-0	7.56547	-2.69117	H1373	ARS-1620+Galunisertib	G12C	G1
AAACGAATCGCCTCTA-1-0	-10.031	-2.42835	Calu-1	Vehicle	G12C	S
AAACGAATCGTAGCTA-1-0	7.65237	1.04655	H1373	Vehicle	G12C	G1
AAACGAATCTAGAGCT-1-0	-2.24068	6.39648	H2030	Galunisertib	G12C	G1
AAACGCTAGAGCAACC-1-0	-12.077	-1.89458	Calu-1	Vehicle	G12C	G2M
AAACGCTAGATTGTGA-1-0	-9.10857	-1.13493	Calu-1	ARS-1620+Galunisertib	G12C	G1
AAACGCTAGCTCGGCT-1-0	7.11718	1.77305	H1373	Vehicle	G12C	S
AAACGCTCAACGACAG-1-0	8.4159	-0.460831	H1373	Ink-128	G12C	G1
AAACGCTGTACCCGAC-1-0	6.45811	4.94592	H1373	Galunisertib	G12C	G2M
AAACGCTTCAAAGAAC-1-0	8.04477	-0.132072	H1373	ARS-1620+Galunisertib	G12C	S
AAACGCTTCCATTGCC-1-0	-2.88103	11.2325	H2030	ARS-1620+Ink-128	G12C	G1
AAACGCTTCCCGGTAG-1-0	-8.25814	-1.32363	Calu-1	ARS-1620+Galunisertib	G12C	G1
AAACGCTTCCTATTTG-1-0	8.9521	1.87613	H1373	ARS-1620+Antimycin	G12C	S
AAAGAACAGTAGGAAG-1-0	8.07713	-3.08282	H1373	ARS-1620+Galunisertib	G12C	G1
AAAGAACCAAGTCCCG-1-0	2.47241	-1.89464	H1373	Vehicle	G12C	G1
AAAGAACCAGTTAAAG-1-0	5.22733	-1.10181	H1373	ARS-1620	G12C	S
AAAGGATAGCGCCATC-1-0	0.0760465	7.01751	H2030	ARS-1620	G12C	G1
AAAGGATCAAGGGCAT-1-0	-2.66549	10.1335	H2030	ARS-1620	G12C	G1
AAAGGATTCAAATAGG-1-0	9.24558	0.0429937	H1373	ARS-1620+Antimycin	G12C	G1
AAAGGATTCTGGGAGA-1-0	7.12489	4.09527	H1373	ARS-1620+Antimycin	G12C	G2M
AAAGGGCAGAATCTAG-1-0	-8.92351	-1.01407	Calu-1	Galunisertib	G12C	G1
AAAGGGCAGGAATTAC-1-0	1.45332	-2.7689	H1373	ARS-1620+Galunisertib	G12C	G1
AAAGGGCCAATTTCCT-1-0	1.34165	-3.58422	H1373	ARS-1620+Galunisertib	G12C	S
AAAGGGCGTCGCATCG-1-0	7.40237	-1.64754	H1373	Antimycin	G12C	G1
AAAGGGCGTGCGCTCA-1-0	-0.645668	8.36501	H2030	ARS-1620+Galunisertib	G12C	G1
AAAGGGCTCAAACCCA-1-0	-8.76469	-2.36445	Calu-1	Antimycin	G12C	G1
AAAGGGCTCTCAATCT-1-0	-2.89971	7.59819	H2030	ARS-1620+Ink-128	G12C	G1
AAAGGTAAGCGTCAAG-1-0	-0.566652	-4.80389	LS513	Galunisertib	G12D	G1
AAAGGTAAGGATACCG-1-0	-9.20059	0.61783	Calu-1	Vehicle	G12C	S
AAAGGTACAAATTAGG-1-0	-7.16653	-1.37263	Calu-1	Vehicle	G12C	G1
AAAGGTACAGAGTTCT-1-0	-11.575	-1.46031	Calu-1	ARS-1620+Galunisertib	G12C	G2M
AAAGGTACAGCACACC-1-0	3.99297	4.58648	H1373	Galunisertib	G12C	G1
AAAGGTACATTCTCCG-1-0	4.65909	4.40041	H1373	ARS-1620+Antimycin	G12C	G2M
AAAGGTAGTCCGACGT-1-0	-9.6323	-3.01521	Calu-1	Vehicle	G12C	S
AAAGGTATCCTAGCGG-1-0	-9.14048	0.769826	Calu-1	Vehicle	G12C	S
AAAGGTATCGAGTCTA-1-0	-2.40626	4.04028	H2030	Antimycin	G12C	G1
AAAGTCCAGTGCTCAT-1-0	-8.64088	-3.30896	Calu-1	ARS-1620+Antimycin	G12C	G1
AAAGTCCCAATTGTGC-1-0	0.482512	-0.336075	H1373	Vehicle	G12C	G1
AAAGTCCGTAGTCGTT-1-0	6.98599	2.45971	H1373	Antimycin	G12C	S
AAAGTCCGTTAGCGGA-1-0	1.6288	-1.03543	H1373	Vehicle	G12C	S
AAAGTCCTCGCGTGAC-1-0	-8.64969	-3.92263	Calu-1	ARS-1620	G12C	S
AAAGTGAAGCGCCTAC-1-0	0.529365	-10.4606	LS513	ARS-1620+Galunisertib	G12D	S
AAAGTGACACGCGCTA-1-0	1.14186	-9.3854	LS513	ARS-1620+Galunisertib	G12D	G2M
AAAGTGACACTCCTGT-1-0	3.26787	-2.2858	H1373	Vehicle	G12C	G2M
AAAGTGATCCCTAGGG-1-0	6.50991	1.09839	H1373	Ink-128	G12C	G1
AAAGTGATCTTGGTCC-1-0	1.0199	6.76677	H2030	ARS-1620+Ink-128	G12C	G1
AAATGGAAGGTCCGAA-1-0	-2.13495	10.5839	H2030	ARS-1620+Galunisertib	G12C	G1
AAATGGAAGTATGAGT-1-0	1.12636	-2.20953	H1373	Ink-128	G12C	G2M
AAATGGACAACGGCCT-1-0	-4.73821	-2.07116	Calu-1	Vehicle	G12C	G1
AAATGGACACAGCCTG-1-0	-8.88695	-0.666572	Calu-1	Vehicle	G12C	G2M
AAATGGAGTGAGATTA-1-0	0.838802	-3.34386	H1373	Vehicle	G12C	G2M
AAATGGATCAGACAAA-1-0	-1.49318	5.99277	H2030	Vehicle	G12C	G1
AAATGGATCATAGCAC-1-0	-10.7862	-3.07113	Calu-1	ARS-1620+Antimycin	G12C	S
AACAAAGAGCTTCTAG-1-0	-8.79023	-0.105394	Calu-1	ARS-1620+Antimycin	G12C	G2M
AACAAAGCAATGTGGG-1-0	7.38997	3.17856	H1373	Vehicle	G12C	G2M
AACAAAGGTGATTCAC-1-0	9.56149	0.00100084	H1373	Galunisertib	G12C	G1
AACAAAGTCAGGTAAA-1-0	-10.4312	-1.78322	Calu-1	Galunisertib	G12C	G1
AACAACCAGGAAACGA-1-0	7.22491	0.295052	H1373	ARS-1620+Galunisertib	G12C	G1
AACAACCAGTTGCCCG-1-0	1.29612	-1.80008	H1373	Vehicle	G12C	S
AACAACCCAAGTATCC-1-0	-6.86717	-1.18722	Calu-1	Galunisertib	G12C	G1
AACAACCCACGCGCTA-1-0	-8.79686	-1.98185	Calu-1	Antimycin	G12C	G1
AACAACCTCACGGGCT-1-0	1.1714	-1.13149	H1373	Vehicle	G12C	G1
AACAACCTCCCTCTAG-1-0	6.30789	-4.0996	H1373	ARS-1620+Galunisertib	G12C	G1
AACAACCTCGAAGCAG-1-0	1.21738	-9.53458	LS513	ARS-1620+Antimycin	G12D	G2M
AACAAGAAGTCAATCC-1-0	-8.77789	-1.12749	Calu-1	ARS-1620+Antimycin	G12C	G1
AACAAGAAGTCAGAGC-1-0	-2.51925	-6.3055	LS513	Galunisertib	G12D	G1
AACAAGACATAGGTAA-1-0	-7.15389	-2.99843	Calu-1	ARS-1620+Ink-128	G12C	G1
AACAAGAGTACAAACA-1-0	-10.0707	-2.38059	Calu-1	Vehicle	G12C	S
AACAAGAGTATACCTG-1-0	-1.18921	0.902767	H2030	Ink-128	G12C	G1
AACAAGATCACTGGTA-1-0	0.122126	-1.38464	H1373	ARS-1620	G12C	S
AACAAGATCTCTCTAA-1-0	0.574695	5.61031	H2030	ARS-1620	G12C	G1
AACAAGATCTGCGGAC-1-0	7.13425	-0.00883917	H1373	Antimycin	G12C	G1
AACACACAGGACAGTC-1-0	6.82644	-3.14927	H1373	ARS-1620+Galunisertib	G12C	G1
AACACACAGGGCGAGA-1-0	4.57107	0.762076	H1373	Antimycin	G12C	G1
AACACACGTTCTTCAT-1-0	0.292548	4.81141	H2030	ARS-1620	G12C	G1
AACACACGTTTACGTG-1-0	5.71047	-3.64644	H1373	ARS-1620+Galunisertib	G12C	G1
AACACACTCTGCCTCA-1-0	-3.12589	9.0125	H2030	ARS-1620	G12C	G1
AACAGGGAGCGGGTAT-1-0	-6.51473	0.545728	Calu-1	Antimycin	G12C	G1
AACAGGGCAGGATGAC-1-0	1.2494	-2.37012	H1373	Vehicle	G12C	G2M
AACAGGGCATCGGAGA-1-0	5.57717	2.36689	H1373	Antimycin	G12C	G1
AACAGGGGTGAATATG-1-0	7.33804	0.33211	H1373	Antimycin	G12C	G1
AACAGGGTCCGTAGTA-1-0	-9.79241	-2.54295	Calu-1	Vehicle	G12C	S
AACCAACCAAATACAG-1-0	-8.44095	-0.229671	Calu-1	ARS-1620	G12C	G1
AACCACAAGCAGCGAT-1-0	6.77384	0.718306	H1373	Galunisertib	G12C	G1
AACCACACAGAGTCTT-1-0	-9.02281	-3.23813	Calu-1	Antimycin	G12C	G1
AACCACAGTCGCATGC-1-0	7.32027	-2.87696	H1373	ARS-1620+Galunisertib	G12C	G1
AACCACAGTGAGTTGG-1-0	-9.21638	-3.21133	Calu-1	Vehicle	G12C	G1
AACCACAGTTGCTCCT-1-0	1.67749	-2.67004	H1373	ARS-1620+Galunisertib	G12C	G1
AACCACATCCAATGCA-1-0	6.62248	-0.0611028	H1373	Vehicle	G12C	G1
AACCATGCACTAGGTT-1-0	-3.13764	8.45825	H2030	ARS-1620+Galunisertib	G12C	G1
AACCATGCAGATCCAT-1-0	-3.06072	8.55585	H2030	ARS-1620+Galunisertib	G12C	G1
AACCATGCATGGAATA-1-0	6.08558	1.01256	H1373	ARS-1620	G12C	G1
AACCATGTCCGTGTCT-1-0	6.42866	2.81245	H1373	Vehicle	G12C	G2M
AACCATGTCGATTTCT-1-0	-7.14793	-1.12918	Calu-1	ARS-1620+Ink-128	G12C	G1
AACCATGTCTAGTCAG-1-0	-2.2449	10.3023	H2030	ARS-1620+Galunisertib	G12C	G1
AACCCAAAGGTAGGCT-1-0	5.23263	3.79207	H1373	ARS-1620+Antimycin	G12C	G1
AACCCAAGTATTAAGG-1-0	5.87584	-4.22756	H1373	ARS-1620	G12C	G1
AACCCAAGTCCTTTGC-1-0	8.15485	-1.37096	H1373	ARS-1620+Antimycin	G12C	G1
AACCTGACAAAGCTAA-1-0	-12.0837	-1.45072	Calu-1	ARS-1620	G12C	G2M
AACCTGATCACGATAC-1-0	5.88149	1.10293	H1373	Vehicle	G12C	G1
AACCTGATCGAAACAA-1-0	-1.67478	10.9994	H2030	Antimycin	G12C	G1
AACCTGATCTGCGAGC-1-0	-1.55424	11.3236	H2030	Vehicle	G12C	G1
AACCTTTCACACACGC-1-0	-2.1449	10.0284	H2030	Vehicle	G12C	G1
AACCTTTCACGAAAGC-1-0	0.185287	4.94749	H2030	ARS-1620+Galunisertib	G12C	G1
AACGAAAAGCATAGGC-1-0	-8.20733	-3.51452	Calu-1	Antimycin	G12C	G1
AACGAAACAATTTCGG-1-0	2.41166	-4.31733	H1373	ARS-1620+Antimycin	G12C	G1
AACGAAACAGACCAGA-1-0	0.705954	-0.930686	H1373	ARS-1620+Antimycin	G12C	G1
AACGAAACATGTTACG-1-0	-1.95365	2.13396	H2030	Vehicle	G12C	G1
AACGAAACATTCGGGC-1-0	0.0996454	-11.0342	LS513	ARS-1620+Galunisertib	G12D	G1
AACGAAAGTAGGAAAG-1-0	-2.74924	5.17381	H2030	ARS-1620+Galunisertib	G12C	G1
AACGAAAGTAGTAAGT-1-0	-7.42949	-1.15623	Calu-1	ARS-1620	G12C	G1
AACGAAAGTCGGAACA-1-0	1.56008	9.43899	H2030	Antimycin	G12C	G1
AACGGGACAGAGGTAC-1-0	-10.184	-2.34251	Calu-1	ARS-1620	G12C	S
AACGGGACAGTCACGC-1-0	-0.0562762	-9.5429	LS513	ARS-1620+Galunisertib	G12D	G1
AACGGGACATATGGCT-1-0	-4.99151	-1.74014	Calu-1	ARS-1620	G12C	G2M
AACGGGACATCCGTTC-1-0	-1.54275	8.1543	H2030	ARS-1620+Galunisertib	G12C	G2M
AACGGGAGTCAAAGCG-1-0	-9.25555	-3.19062	Calu-1	ARS-1620+Antimycin	G12C	G1
AACGGGATCCTGGTCT-1-0	5.72971	3.58023	H1373	Ink-128	G12C	S
AACGTCAAGCTTAAGA-1-0	-2.71643	10.3687	H2030	ARS-1620	G12C	G1
AACGTCACACAAGTGG-1-0	6.19597	-2.64923	H1373	ARS-1620+Antimycin	G12C	G1
AACGTCACACGACGTC-1-0	4.60742	-0.84302	H1373	ARS-1620+Ink-128	G12C	G1
AACGTCACAGTCGAGA-1-0	8.19201	3.35186	H1373	Ink-128	G12C	G2M
AACGTCATCCAGTACA-1-0	-11.0718	-1.09993	Calu-1	Antimycin	G12C	G2M
AACGTCATCGTAACAC-1-0	8.29879	-1.25142	H1373	ARS-1620	G12C	G1
AACGTCATCTGAACGT-1-0	-0.618843	-4.91178	LS513	Ink-128	G12D	G1
AACTTCTAGCATTGAA-1-0	8.39054	-2.45595	H1373	Vehicle	G12C	G1
AACTTCTAGTCCCGGT-1-0	-0.658859	-1.36551	H1373	Vehicle	G12C	G2M
AACTTCTCAGACTGCC-1-0	-9.49895	-3.37467	Calu-1	Galunisertib	G12C	G2M
AACTTCTGTCCGGTGT-1-0	-8.80086	-2.92251	Calu-1	ARS-1620+Galunisertib	G12C	S
AACTTCTGTTGTGGAG-1-0	-1.41694	9.37635	H2030	Antimycin	G12C	G1
AAGAACAAGAGTCGAC-1-0	8.15987	-2.84798	H1373	ARS-1620+Galunisertib	G12C	G1
AAGAACAAGCCTCAGC-1-0	-7.90325	-3.1532	Calu-1	Antimycin	G12C	G1
AAGAACAAGCGTGCTC-1-0	-7.21726	-1.75343	Calu-1	ARS-1620	G12C	G1
AAGAACAAGTGGGAAA-1-0	-8.25323	-3.52522	Calu-1	ARS-1620+Antimycin	G12C	G1
AAGAACACACTCCGAG-1-0	8.68685	-1.42148	H1373	ARS-1620+Antimycin	G12C	G1
AAGAACAGTACCGTGC-1-0	8.66762	-1.34315	H1373	ARS-1620+Galunisertib	G12C	G1
AAGAACAGTGTCACAT-1-0	6.25055	2.46277	H1373	Vehicle	G12C	G1
AAGAACAGTTGCGGCT-1-0	4.12489	-0.201481	H1373	Vehicle	G12C	G1
AAGAACATCACTGGGC-1-0	6.43766	1.54912	H1373	Galunisertib	G12C	G1
AAGACAAAGGCACGAT-1-0	-8.69235	-1.01892	Calu-1	ARS-1620	G12C	G1
AAGACAAAGTCTGGTT-1-0	6.1137	5.01342	H1373	ARS-1620+Ink-128	G12C	G2M
AAGACAAAGTGATCGG-1-0	-0.321894	-9.56804	LS513	ARS-1620+Galunisertib	G12D	G1
AAGACAACACCGAATT-1-0	4.7703	1.58919	H1373	ARS-1620+Antimycin	G12C	G2M
AAGACAACAGTGCGCT-1-0	7.11799	-1.0568	H1373	Vehicle	G12C	G1
AAGACAAGTATCGTTG-1-0	0.321877	-11.1146	LS513	Vehicle	G12D	G1
AAGACAATCACTTCTA-1-0	-2.45854	2.56012	H2030	Vehicle	G12C	G1
AAGACAATCCATACAG-1-0	7.85184	2.02094	H1373	Antimycin	G12C	S
AAGACAATCTGTAACG-1-0	1.56282	-4.5614	H1373	Vehicle	G12C	S
AAGACTCCAAGCTGTT-1-0	0.285127	-9.54319	LS513	Vehicle	G12D	G1
AAGACTCCAGTATGAA-1-0	2.98918	-0.844244	H1373	ARS-1620+Galunisertib	G12C	G1
AAGACTCTCACATACG-1-0	-1.55624	3.40176	H2030	ARS-1620+Galunisertib	G12C	G1
AAGACTCTCGGCCCAA-1-0	4.89929	1.67573	H1373	ARS-1620+Antimycin	G12C	G1
AAGACTCTCTGTTCAT-1-0	6.32001	1.45875	H1373	Galunisertib	G12C	G2M
AAGATAGAGAAACTGT-1-0	-2.19968	7.78255	H2030	ARS-1620+Ink-128	G12C	G1
AAGATAGAGCAGGCAT-1-0	0.971564	-2.29741	H1373	ARS-1620+Galunisertib	G12C	S
AAGATAGAGGTGATAT-1-0	-0.172362	-10.3073	LS513	ARS-1620+Galunisertib	G12D	G1
AAGATAGAGTACGTCT-1-0	8.07022	1.43368	H1373	ARS-1620+Galunisertib	G12C	G1
AAGATAGGTGTCTTCC-1-0	-9.88463	-1.9648	Calu-1	Vehicle	G12C	G1
AAGATAGTCGCTGCGA-1-0	-6.96415	1.17736	Calu-1	Vehicle	G12C	G1
AAGCATCAGATGCTGG-1-0	-0.585082	6.71094	H2030	ARS-1620+Galunisertib	G12C	G1
AAGCATCCATACTTTC-1-0	7.38788	-1.27909	H1373	ARS-1620+Galunisertib	G12C	G1
AAGCATCCATTCAGGT-1-0	4.75648	-3.00413	H1373	Ink-128	G12C	G1
AAGCATCGTTCGAACT-1-0	6.48784	1.58893	H1373	ARS-1620+Ink-128	G12C	G1
AAGCATCTCACAGAGG-1-0	-7.34565	1.2161	Calu-1	Galunisertib	G12C	G1
AAGCATCTCAGAATAG-1-0	1.49038	-1.2153	H1373	Vehicle	G12C	G1
AAGCATCTCAGCGGAA-1-0	6.58208	-2.13252	H1373	ARS-1620+Galunisertib	G12C	G1
AAGCCATAGGAAACGA-1-0	2.4709	0.455511	H1373	Vehicle	G12C	G1
AAGCCATCAACCGACC-1-0	-7.78545	-2.95898	Calu-1	ARS-1620	G12C	G1
AAGCCATGTTAGGACG-1-0	7.83842	0.826042	H1373	Galunisertib	G12C	S
AAGCCATGTTTAGACC-1-0	-2.72638	11.1523	H2030	ARS-1620	G12C	G1
AAGCCATTCCCTGTTG-1-0	4.00347	-1.90133	H1373	Vehicle	G12C	G1
AAGCCATTCTACTGCC-1-0	-2.40482	3.04543	H2030	ARS-1620+Ink-128	G12C	G1
AAGCCATTCTCAAAGC-1-0	7.99599	-2.05451	H1373	ARS-1620	G12C	G1
AAGCGAGAGACCAGAC-1-0	-0.296721	-2.69121	H1373	ARS-1620	G12C	G1
AAGCGAGCATAGATGA-1-0	7.40703	3.50153	H1373	ARS-1620+Ink-128	G12C	G2M
AAGCGTTCAATCGTCA-1-0	3.97687	4.32708	H1373	Ink-128	G12C	G1
AAGCGTTGTCAGACGA-1-0	-2.1574	9.72631	H2030	ARS-1620+Galunisertib	G12C	S
AAGCGTTGTCGGTGAA-1-0	-8.12104	-1.65248	Calu-1	ARS-1620+Galunisertib	G12C	G1
AAGCGTTGTGCGGTAA-1-0	-0.489028	5.18383	H2030	ARS-1620+Ink-128	G12C	G1
AAGGAATAGCAGGCAT-1-0	7.73693	-1.24752	H1373	Vehicle	G12C	G1
AAGGAATAGCCACAAG-1-0	1.13835	-3.99647	H1373	Ink-128	G12C	G1
AAGGAATCAAGTAGTA-1-0	6.68216	-3.32769	H1373	ARS-1620+Galunisertib	G12C	G1
AAGGAATCACACACTA-1-0	4.31028	-1.18367	H1373	ARS-1620	G12C	G1
AAGGAATCATAGTCGT-1-0	0.0876906	7.73657	H2030	ARS-1620+Galunisertib	G12C	G1
AAGGAATGTCGGAACA-1-0	4.85853	1.39275	H1373	Ink-128	G12C	G2M
AAGGAATTCTTCCCAG-1-0	1.7086	9.31499	H2030	ARS-1620	G12C	G1
AAGGTAAAGAGCATCG-1-0	-3.16841	-6.77821	LS513	Vehicle	G12D	G1
AAGGTAAAGTAGGGTC-1-0	-11.1337	-1.00925	Calu-1	Vehicle	G12C	G2M
AAGGTAAGTCACGCTG-1-0	2.11449	-2.98071	H1373	Vehicle	G12C	G2M
AAGGTAATCGACGACC-1-0	6.45221	-2.4596	H1373	ARS-1620+Galunisertib	G12C	G1
AAGTACCAGTTAGAAC-1-0	7.48457	-3.02537	H1373	ARS-1620	G12C	G1
AAGTACCCACGTGAGA-1-0	6.00148	2.57774	H1373	Galunisertib	G12C	G2M
AAGTACCTCAAGGCTT-1-0	1.9489	-4.70884	H1373	ARS-1620+Antimycin	G12C	G2M
AAGTACCTCTTCCTAA-1-0	-8.04461	-4.65058	Calu-1	ARS-1620+Galunisertib	G12C	G1
AAGTCGTAGTTGGAGC-1-0	6.27578	2.54962	H1373	Vehicle	G12C	G2M
AAGTCGTTCAAACGTC-1-0	-6.78722	1.34337	Calu-1	ARS-1620+Galunisertib	G12C	G1
AAGTGAAAGGACATCG-1-0	-0.853642	8.88912	H2030	Vehicle	G12C	G2M
AAGTGAACACGTCTCT-1-0	-7.89448	-5.19652	Calu-1	Vehicle	G12C	G1
AAGTGAACATTCTCTA-1-0	-2.29884	3.1612	H2030	ARS-1620+Ink-128	G12C	G1
AAGTTCGAGCGCCCAT-1-0	6.35087	1.67586	H1373	Galunisertib	G12C	G1
AAGTTCGCATCATTTC-1-0	1.1497	-1.75879	H1373	Vehicle	G12C	G2M
AAGTTCGGTAGTCGGA-1-0	-8.44997	-1.06938	Calu-1	Galunisertib	G12C	G1
AATAGAGAGTGTTCAC-1-0	-1.61004	11.4024	H2030	ARS-1620	G12C	G1
AATAGAGAGTTGCTGT-1-0	7.97514	0.951378	H1373	ARS-1620+Antimycin	G12C	G1
AATAGAGCACAACCGC-1-0	-2.23522	2.84158	H2030	ARS-1620	G12C	G1
AATAGAGCATCGTCCT-1-0	-7.46006	1.80674	Calu-1	ARS-1620	G12C	G1
AATAGAGGTGACTGTT-1-0	-3.26436	9.44839	H2030	ARS-1620+Ink-128	G12C	G1
AATAGAGTCCAATGCA-1-0	1.11344	-1.97736	H1373	ARS-1620+Galunisertib	G12C	G1
AATCACGAGCTCTATG-1-0	1.08198	-3.02367	H1373	Vehicle	G12C	G1
AATCACGAGTCTACCA-1-0	0.960247	-10.9804	LS513	ARS-1620+Antimycin	G12D	G1
AATCACGCACCGTGAC-1-0	0.784263	-11.0855	LS513	ARS-1620+Galunisertib	G12D	G1
AATCACGGTATTTCGG-1-0	4.77418	4.89733	H1373	ARS-1620	G12C	G1
AATCACGGTGGGCTTC-1-0	8.34093	1.29913	H1373	Galunisertib	G12C	G2M
AATCACGTCCATTCAT-1-0	-8.86098	0.611178	Calu-1	Vehicle	G12C	G1
AATCACGTCTCGCTCA-1-0	-6.80415	-1.98343	Calu-1	ARS-1620+Antimycin	G12C	G1
AATCACGTCTCTCGCA-1-0	1.041	-9.37487	LS513	ARS-1620+Galunisertib	G12D	G2M
AATCACGTCTGCCTGT-1-0	7.64029	1.35764	H1373	ARS-1620+Antimycin	G12C	G1
AATCGACAGGGCAGTT-1-0	7.57045	2.02333	H1373	Galunisertib	G12C	G2M
AATCGACAGTCCCAAT-1-0	0.839014	7.19549	H2030	ARS-1620+Antimycin	G12C	G1
AATCGACCAAAGACGC-1-0	5.99731	1.01206	H1373	Vehicle	G12C	G1
AATCGACCAGCACACC-1-0	5.82086	2.92997	H1373	Antimycin	G12C	S
AATCGACCAGGTGTTT-1-0	-2.20446	10.5315	H2030	Antimycin	G12C	G1
AATCGACTCAGTCACA-1-0	7.19129	1.16493	H1373	ARS-1620+Antimycin	G12C	G1
AATCGTGAGGTGCGAT-1-0	-7.55425	-2.51989	Calu-1	ARS-1620	G12C	G1
AATCGTGAGTATGACA-1-0	-0.527735	-5.40701	LS513	ARS-1620+Galunisertib	G12D	G1
AATCGTGCAAGGCTTT-1-0	-6.21415	-3.43911	Calu-1	ARS-1620+Galunisertib	G12C	G1
AATCGTGCACTACACA-1-0	-2.57512	9.3372	H2030	ARS-1620+Galunisertib	G12C	G1
AATCGTGCAGGTGACA-1-0	-0.76974	9.33729	H2030	Antimycin	G12C	G2M
AATCGTGGTATTGACC-1-0	-1.41961	2.77261	H2030	Ink-128	G12C	S
AATCGTGGTCAGTCTA-1-0	3.06612	-1.34519	H1373	Vehicle	G12C	G1
AATCGTGGTTCCGCTT-1-0	2.61413	-1.34199	H1373	ARS-1620+Galunisertib	G12C	G1
AATGAAGAGAAACCAT-1-0	5.07253	-0.589169	H1373	Vehicle	G12C	G1
AATGAAGAGGGATCGT-1-0	7.30164	-0.240287	H1373	Vehicle	G12C	G1
AATGAAGAGTTTCGAC-1-0	0.872855	-3.88171	H1373	Vehicle	G12C	S
AATGAAGCACAGTGTT-1-0	5.47523	2.62518	H1373	ARS-1620	G12C	G1
AATGAAGTCAATCCGA-1-0	-2.85904	8.17019	H2030	ARS-1620+Ink-128	G12C	G1
AATGAAGTCGGACAAG-1-0	2.65857	-3.51241	H1373	Vehicle	G12C	G1
AATGACCCAGGATCTT-1-0	3.66326	-3.41375	H1373	Galunisertib	G12C	S
AATGACCCAGTCAACT-1-0	-6.39881	-2.43451	Calu-1	ARS-1620+Galunisertib	G12C	G1
AATGACCCATGTGCTA-1-0	-9.76844	-2.34542	Calu-1	ARS-1620+Antimycin	G12C	G2M
AATGACCCATTACTCT-1-0	-7.17789	-4.2457	Calu-1	ARS-1620+Antimycin	G12C	G1
AATGACCGTCACTGAT-1-0	1.06744	-2.2862	H1373	Vehicle	G12C	G2M
AATGACCGTCGACGCT-1-0	7.48711	-2.79585	H1373	ARS-1620	G12C	G1
AATGACCGTCTGTAGT-1-0	0.617182	-3.24223	H1373	ARS-1620+Antimycin	G12C	G1
AATGACCTCATGCGGC-1-0	7.01525	-3.93523	H1373	ARS-1620	G12C	G1
AATGACCTCCCATAGA-1-0	1.29361	-2.74148	H1373	ARS-1620	G12C	G1
AATGCCAAGTCATTGC-1-0	-10.2784	-1.74411	Calu-1	Vehicle	G12C	G1
AATGCCACATGGTACT-1-0	-2.39028	6.90219	H2030	ARS-1620+Galunisertib	G12C	G1
AATGGAACACGTCGTG-1-0	-7.83879	1.73918	Calu-1	Vehicle	G12C	G1
AATGGAACAGATACTC-1-0	7.25833	3.98678	H1373	ARS-1620+Antimycin	G12C	G2M
AATGGAAGTTAGCTAC-1-0	5.10493	-1.21978	H1373	Vehicle	G12C	G1
AATGGAATCATTGAGC-1-0	-6.86908	1.49697	Calu-1	ARS-1620	G12C	G1
AATGGAATCCTGTAAG-1-0	6.94267	3.81086	H1373	Ink-128	G12C	G2M
AATGGAATCGGTTGTA-1-0	5.49724	2.82867	H1373	Antimycin	G12C	S
AATGGCTAGAACTCCT-1-0	7.82789	1.60173	H1373	Vehicle	G12C	S
AATGGCTAGAGGTCGT-1-0	-6.2519	-1.75754	Calu-1	Vehicle	G12C	G1
AATGGCTAGTAAGGGA-1-0	-2.39179	10.8475	H2030	Galunisertib	G12C	G1
AATGGCTCAAATCGGG-1-0	0.510681	-2.33124	H1373	ARS-1620+Galunisertib	G12C	S
AATGGCTCAAGCACAG-1-0	6.14083	-2.20162	H1373	ARS-1620+Galunisertib	G12C	G1
AATGGCTGTCCACATA-1-0	8.21413	-0.0101493	H1373	Galunisertib	G12C	G1
AATGGCTTCACCCTTG-1-0	8.34586	-1.50532	H1373	ARS-1620	G12C	G1
AATGGCTTCGAAGAAT-1-0	8.00328	1.61921	H1373	ARS-1620+Galunisertib	G12C	G2M
AATGGCTTCTAAGCGT-1-0	5.23959	3.35603	H1373	ARS-1620+Antimycin	G12C	S
AATGGCTTCTTCCCGA-1-0	-11.8385	-1.1422	Calu-1	Vehicle	G12C	G2M
AATGGCTTCTTGGTGA-1-0	-6.30189	0.420323	Calu-1	Antimycin	G12C	G1
AATTCCTAGCTGCCAC-1-0	8.00054	2.69907	H1373	Vehicle	G12C	G1
AATTCCTCACCAAATC-1-0	-0.00201698	6.89113	H2030	ARS-1620	G12C	G1
AATTCCTCACCAGCCA-1-0	-9.50236	-0.419437	Calu-1	Galunisertib	G12C	S
AATTCCTCAGAATTCC-1-0	-1.57424	1.80687	H2030	ARS-1620	G12C	G1
AATTCCTCAGACGGAT-1-0	2.06573	-2.96574	H1373	Vehicle	G12C	G2M
AATTCCTCATCCTCAC-1-0	-2.47292	2.55414	H2030	Vehicle	G12C	G1
AATTCCTGTATCGATC-1-0	-2.90217	9.66483	H2030	ARS-1620	G12C	G1
AATTCCTGTATCGCGC-1-0	7.11403	0.859603	H1373	ARS-1620+Antimycin	G12C	G2M
AATTCCTGTATCGGTT-1-0	8.28748	-0.317942	H1373	Vehicle	G12C	G1
AATTCCTTCCGATGCG-1-0	-9.75288	-2.16603	Calu-1	Galunisertib	G12C	G1
AATTTCCAGGCTGAAC-1-0	-7.71264	-3.85271	Calu-1	Antimycin	G12C	G1
AATTTCCCACCTGCAG-1-0	8.50315	2.72119	H1373	ARS-1620+Antimycin	G12C	G2M
AATTTCCTCTGCATGA-1-0	8.50675	-1.53815	H1373	ARS-1620+Galunisertib	G12C	G1
ACAAAGAAGCTGGTGA-1-0	6.28168	-0.601832	H1373	ARS-1620	G12C	G2M
ACAAAGACAAGATGGC-1-0	-6.88681	-2.6357	Calu-1	ARS-1620+Ink-128	G12C	G1
ACAAAGACAGTGTATC-1-0	-2.33849	9.8772	H2030	Antimycin	G12C	G1
ACAAAGAGTCACTGAT-1-0	9.6977	0.18954	H1373	ARS-1620+Antimycin	G12C	G1
ACAACCAAGAACAGGA-1-0	0.94517	-3.05531	H1373	Vehicle	G12C	G2M
ACAACCACATTAAGCC-1-0	-6.17978	-4.08946	Calu-1	ARS-1620+Galunisertib	G12C	G1
ACAACCAGTCCTACAA-1-0	8.7251	-1.80178	H1373	ARS-1620+Galunisertib	G12C	G1
ACAACCATCGTGAGAG-1-0	7.45894	-2.3436	H1373	ARS-1620+Galunisertib	G12C	G1
ACAAGCTAGCAGGCAT-1-0	6.93141	-2.57878	H1373	ARS-1620+Galunisertib	G12C	G1
ACAAGCTAGGATCACG-1-0	-9.55939	0.0266435	Calu-1	Vehicle	G12C	G2M
ACAAGCTCAATTGAGA-1-0	7.59142	-0.0517368	H1373	Antimycin	G12C	G1
ACAAGCTCAGCTTTCC-1-0	-6.97534	-4.34302	Calu-1	ARS-1620+Ink-128	G12C	G1
ACAAGCTTCACGTAGT-1-0	7.84149	-3.27867	H1373	ARS-1620+Galunisertib	G12C	G1
ACAAGCTTCTGCGGGT-1-0	-2.58954	3.93756	H2030	ARS-1620+Galunisertib	G12C	G1
ACACAGTCACAAGCCC-1-0	-0.919468	9.30785	H2030	Vehicle	G12C	G2M
ACACAGTGTATGTCAC-1-0	-11.1034	-2.70436	Calu-1	Vehicle	G12C	S
ACACAGTTCACGGACC-1-0	6.26533	-3.33106	H1373	Antimycin	G12C	G1
ACACAGTTCGCGCCAA-1-0	0.508789	6.81561	H2030	Vehicle	G12C	G1
ACACCAAAGTGGACGT-1-0	8.48631	-1.31613	H1373	Antimycin	G12C	G1
ACACCAAAGTGGTGAC-1-0	-2.81227	9.73583	H2030	ARS-1620	G12C	G1
ACACCAACAAACTCGT-1-0	-7.90788	-3.62625	Calu-1	Vehicle	G12C	G1
ACACCAACACTACCGG-1-0	5.69121	-3.01345	H1373	ARS-1620+Galunisertib	G12C	G1
ACACCAAGTCGCGTCA-1-0	1.52359	-2.21245	H1373	ARS-1620	G12C	G1
ACACCAATCCACCCTA-1-0	-0.561318	-10.1028	LS513	Vehicle	G12D	G1
ACACCAATCCTCACGT-1-0	9.28087	0.478679	H1373	ARS-1620+Antimycin	G12C	G1
ACACCAATCGTCTACC-1-0	1.12093	-3.73755	H1373	Antimycin	G12C	G1
ACACGCGAGCGAGTCA-1-0	6.15402	-2.79272	H1373	ARS-1620	G12C	G1
ACACGCGAGGGCAGAG-1-0	-9.65756	0.889211	Calu-1	Vehicle	G12C	G2M
ACACGCGGTCACTGAT-1-0	3.65125	2.33776	H1373	Vehicle	G12C	G1
ACACGCGTCCCATTCG-1-0	0.963329	-3.8661	H1373	Ink-128	G12C	G1
ACACGCGTCTCCAATT-1-0	-11.6628	-2.17282	Calu-1	ARS-1620+Antimycin	G12C	G2M
ACACTGACAGAGTTCT-1-0	1.6567	-4.40318	H1373	Vehicle	G12C	G1
ACACTGACATCATGAC-1-0	-11.5841	-2.00867	Calu-1	ARS-1620	G12C	G2M
ACACTGACATCGAGCC-1-0	-7.1295	0.882742	Calu-1	ARS-1620+Galunisertib	G12C	G1
ACAGAAAAGCCATGCC-1-0	2.74364	-0.89084	H1373	Vehicle	G12C	G1
ACAGAAAAGTAGTCTC-1-0	-3.13497	9.11511	H2030	ARS-1620+Galunisertib	G12C	G1
ACAGAAACAGATGCGA-1-0	8.3023	-3.0116	H1373	ARS-1620+Galunisertib	G12C	G1
ACAGAAACATCATCTT-1-0	6.53101	-1.29411	H1373	Ink-128	G12C	G1
ACAGAAACATTGTAGC-1-0	6.10615	1.16434	H1373	Galunisertib	G12C	G1
ACAGAAAGTGATGGCA-1-0	2.18067	-9.88099	LS513	Vehicle	G12D	G2M
ACAGCCGAGCCAGAGT-1-0	1.0782	-2.0637	H1373	Vehicle	G12C	G1
ACAGCCGCAAAGCAAT-1-0	5.23062	2.13331	H1373	ARS-1620	G12C	G1
ACAGCCGCACCGCTAG-1-0	2.0814	0.949262	H1373	Galunisertib	G12C	G2M
ACAGCCGGTGATGGCA-1-0	-9.55841	-2.64518	Calu-1	ARS-1620	G12C	G1
ACAGGGAAGAACGTGC-1-0	7.74955	-2.77444	H1373	ARS-1620+Galunisertib	G12C	G1
ACAGGGACATGACTCA-1-0	6.16386	4.37439	H1373	Galunisertib	G12C	G2M
ACAGGGAGTATTGAGA-1-0	-8.17516	-3.34216	Calu-1	Ink-128	G12C	G1
ACAGGGAGTCAAGGCA-1-0	3.17287	-2.63376	H1373	ARS-1620+Antimycin	G12C	G2M
ACAGGGAGTCAGGCAA-1-0	2.37177	-1.39016	H1373	ARS-1620	G12C	G2M
ACAGGGATCATCCTAT-1-0	5.16113	-2.0612	H1373	ARS-1620	G12C	G1
ACAGGGATCATGCCAA-1-0	4.32459	5.16572	H1373	Antimycin	G12C	G1
ACAGGGATCCAGCCTT-1-0	1.59231	-12.5744	LS513	Galunisertib	G12D	G1
ACATCCCAGAGTTGAT-1-0	0.571498	-2.26507	H1373	ARS-1620+Antimycin	G12C	G1
ACATCCCAGATACCAA-1-0	-9.46157	-1.73302	Calu-1	Vehicle	G12C	S
ACATCCCAGATGACCG-1-0	-12.133	-1.48452	Calu-1	ARS-1620+Ink-128	G12C	G2M
ACATCCCCACTACGGC-1-0	9.2023	-1.36979	H1373	ARS-1620+Galunisertib	G12C	G1
ACATCCCCAGTCGCAC-1-0	4.28296	5.0436	H1373	ARS-1620+Antimycin	G12C	G2M
ACATCGACAACTGGTT-1-0	-0.704747	-6.28822	LS513	ARS-1620+Galunisertib	G12D	G2M
ACATCGAGTCCGATCG-1-0	-10.5904	0.849863	Calu-1	ARS-1620+Antimycin	G12C	G2M
ACATCGAGTCCGGCAT-1-0	-9.05802	-2.01368	Calu-1	Vehicle	G12C	G1
ACATCGATCAATCAGC-1-0	-11.7585	-2.67151	Calu-1	Antimycin	G12C	G2M
ACATGCAAGAGAACCC-1-0	6.478	-4.26276	H1373	ARS-1620+Galunisertib	G12C	G1
ACATGCACAAGAATAC-1-0	7.00578	-1.20517	H1373	ARS-1620+Ink-128	G12C	G1
ACATTTCAGAGATTCA-1-0	-0.547304	1.1119	H2030	Vehicle	G12C	S
ACATTTCAGGTAGCAC-1-0	-1.64367	10.825	H2030	ARS-1620+Antimycin	G12C	S
ACATTTCGTGTACGCC-1-0	7.86128	-0.779899	H1373	ARS-1620+Galunisertib	G12C	G1
ACATTTCGTTTCTTAC-1-0	-1.77075	7.84274	H2030	Vehicle	G12C	G1
ACATTTCTCTTGTTAC-1-0	-0.741836	10.5811	H2030	Galunisertib	G12C	G1
ACCAAACAGATCCAAA-1-0	5.57393	1.27024	H1373	Vehicle	G12C	G1
ACCAAACAGATGCCGA-1-0	6.44174	1.2212	H1373	Ink-128	G12C	G1
ACCAAACCAAGTCCCG-1-0	6.98278	0.900331	H1373	Vehicle	G12C	G1
ACCAAACGTACCCAGC-1-0	2.8313	-1.64329	H1373	Vehicle	G12C	G2M
ACCAAACGTCATGCAT-1-0	4.6767	0.669088	H1373	Ink-128	G12C	G1
ACCAAACGTGGACCTC-1-0	-7.70709	-4.79924	Calu-1	Vehicle	G12C	G1
ACCAAACTCTCCGAGG-1-0	-2.76376	-6.71832	LS513	Vehicle	G12D	S
ACCAACAAGTAAGGGA-1-0	7.01285	-1.20184	H1373	ARS-1620+Ink-128	G12C	G1
ACCAACAAGTCGCGAA-1-0	-11.1089	-2.29183	Calu-1	ARS-1620+Galunisertib	G12C	G2M
ACCAACACAGAATTCC-1-0	8.00049	2.30688	H1373	Vehicle	G12C	G2M
ACCAACATCCGTATAG-1-0	6.66384	-4.12631	H1373	ARS-1620	G12C	G1
ACCAACATCGCAATTG-1-0	-8.65036	-0.264682	Calu-1	ARS-1620	G12C	G1
ACCAACATCTTTGGAG-1-0	-2.77345	6.82763	H2030	ARS-1620	G12C	G1
ACCACAAAGGTTTGAA-1-0	-2.72484	9.6119	H2030	ARS-1620+Galunisertib	G12C	G1
ACCACAACACCAGCGT-1-0	7.2336	-1.57119	H1373	Antimycin	G12C	G1
ACCACAACACCGTACG-1-0	-11.5815	-1.06708	Calu-1	Vehicle	G12C	G2M
ACCACAAGTATCGAGG-1-0	-10.417	0.541935	Calu-1	Vehicle	G12C	G2M
ACCACAAGTCTCGACG-1-0	0.378532	-1.02337	H1373	Ink-128	G12C	G1
ACCACAAGTGGCTCTG-1-0	-7.35374	-0.954829	Calu-1	ARS-1620+Ink-128	G12C	G1
ACCACAATCACTTGGA-1-0	2.92994	1.29557	H1373	ARS-1620+Antimycin	G12C	G1
ACCATTTCAATTTCGG-1-0	-0.456228	-9.66822	LS513	ARS-1620+Galunisertib	G12D	G1
ACCATTTCACCCTGAG-1-0	7.61824	1.4455	H1373	Galunisertib	G12C	G1
ACCATTTCATGCTGCG-1-0	-1.96673	11.1189	H2030	ARS-1620	G12C	G1
ACCATTTGTGGCTAGA-1-0	0.0631729	-10.1413	LS513	Galunisertib	G12D	G1
ACCATTTGTTACAGCT-1-0	-10.3677	0.944665	Calu-1	Vehicle	G12C	G2M
ACCATTTTCGATAACC-1-0	0.981495	-0.205802	H1373	Vehicle	G12C	G1
ACCATTTTCTGAGAAA-1-0	6.91152	4.23319	H1373	ARS-1620	G12C	G2M
ACCCAAAAGATGTTCC-1-0	-8.21782	0.238255	Calu-1	Vehicle	G12C	G1
ACCCAAAAGCAAGCCA-1-0	-6.95437	-0.722526	Calu-1	ARS-1620+Ink-128	G12C	G1
ACCCAAAAGCTCCGAC-1-0	-3.08143	6.7949	H2030	ARS-1620+Ink-128	G12C	G1
ACCCAAAAGTAGGTTA-1-0	-8.99237	-2.28735	Calu-1	Galunisertib	G12C	G1
ACCCAAACACAATGTC-1-0	-11.7277	-1.4609	Calu-1	ARS-1620+Antimycin	G12C	G2M
ACCCAAACACACGGAA-1-0	7.7335	-1.83799	H1373	ARS-1620	G12C	G1
ACCCAAACAGTCTCTC-1-0	-0.0367636	-8.84893	LS513	ARS-1620+Antimycin	G12D	G1
ACCCAAAGTGACAGGT-1-0	3.79095	0.0478191	H1373	Vehicle	G12C	G1
ACCCAAATCGGAACTT-1-0	-6.81287	-2.66082	Calu-1	Antimycin	G12C	G1
ACCCAAATCTAACACG-1-0	8.33891	-0.474986	H1373	ARS-1620+Antimycin	G12C	G1
ACCCTCAAGACATCAA-1-0	-11.2952	-2.1757	Calu-1	Antimycin	G12C	G2M
ACCCTCAAGTCCTACA-1-0	-8.12106	-1.07911	Calu-1	ARS-1620+Galunisertib	G12C	G1
ACCCTCACATCCTTCG-1-0	-6.94727	-0.915564	Calu-1	ARS-1620+Galunisertib	G12C	G1
ACCCTCAGTGGCTTGC-1-0	7.13584	-1.64313	H1373	Ink-128	G12C	G1
ACCCTCAGTTATTCTC-1-0	4.11559	-1.79794	H1373	Vehicle	G12C	G1
ACCCTCAGTTCTCGTC-1-0	-1.233	3.50046	H2030	ARS-1620+Antimycin	G12C	G1
ACCCTCATCATCCCGT-1-0	-7.25873	-2.55678	Calu-1	ARS-1620+Galunisertib	G12C	G1
ACCCTCATCGTAGGAG-1-0	-0.53449	7.75509	H2030	ARS-1620+Galunisertib	G12C	G1
ACCCTCATCTCCCAAC-1-0	-2.90319	11.2477	H2030	ARS-1620+Galunisertib	G12C	G1
ACCCTTGAGCATGAAT-1-0	7.95501	-1.37535	H1373	ARS-1620+Galunisertib	G12C	S
ACCCTTGAGGCCCGTT-1-0	-7.11436	-2.0642	Calu-1	ARS-1620	G12C	G1
ACCCTTGCACTACAGT-1-0	1.63572	-12.6035	LS513	Vehicle	G12D	G1
ACCCTTGGTTCAACGT-1-0	-0.991137	11.3601	H2030	Vehicle	G12C	G1
ACCCTTGTCTATTTCG-1-0	8.3883	-1.14852	H1373	ARS-1620+Ink-128	G12C	G1
ACCCTTGTCTTCTCAA-1-0	-8.65616	-4.24419	Calu-1	Vehicle	G12C	G1
ACCTACCCACGGGTAA-1-0	-6.77335	-3.60341	Calu-1	ARS-1620+Antimycin	G12C	G1
ACCTACCGTAAGATCA-1-0	4.68802	-1.44557	H1373	Vehicle	G12C	G1
ACCTGAAAGTAACGAT-1-0	3.22242	1.02387	H1373	ARS-1620+Antimycin	G12C	G1
ACCTGAACAAGGCAAC-1-0	-3.08319	7.21303	H2030	ARS-1620+Ink-128	G12C	G1
ACCTGAACATGGAAGC-1-0	2.19782	-3.38708	H1373	Vehicle	G12C	S
ACCTGAAGTAGTTACC-1-0	7.21753	-1.44473	H1373	ARS-1620+Galunisertib	G12C	G1
ACCTGAAGTTTCGTAG-1-0	0.685375	-1.67822	H1373	Vehicle	G12C	G1
ACCTGTCAGGAGAGTA-1-0	4.16032	-0.351805	H1373	Ink-128	G12C	G1
ACCTGTCCACTCTAGA-1-0	2.42593	-1.66274	H1373	Vehicle	G12C	G1
ACCTGTCCATCAGTGT-1-0	7.4323	1.33616	H1373	Galunisertib	G12C	G1
ACCTGTCCATCCTATT-1-0	7.89556	-1.77825	H1373	ARS-1620+Galunisertib	G12C	G1
ACCTGTCCATCTCCCA-1-0	-2.37648	11.7623	H2030	ARS-1620	G12C	G1
ACCTGTCGTGCTGCAC-1-0	-8.00309	-2.47683	Calu-1	ARS-1620+Galunisertib	G12C	G1
ACCTGTCGTGGACCTC-1-0	-8.89579	-3.66724	Calu-1	Vehicle	G12C	G1
ACCTGTCTCTCAACCC-1-0	-9.84638	-1.16684	Calu-1	Vehicle	G12C	G2M
ACCTGTCTCTTCTGGC-1-0	-2.68393	7.8888	H2030	Vehicle	G12C	G1
ACGATCAAGATCGACG-1-0	-8.49761	0.360953	Calu-1	Antimycin	G12C	G1
ACGATCAAGTCACACT-1-0	0.91383	-2.18847	H1373	Vehicle	G12C	G2M
ACGATCACAACACTAC-1-0	-0.779377	2.77855	H2030	Antimycin	G12C	S
ACGATCATCCGCACTT-1-0	-0.86789	-6.41065	LS513	ARS-1620+Galunisertib	G12D	G1
ACGATGTAGCAGCGAT-1-0	8.04414	-0.157159	H1373	ARS-1620	G12C	G1
ACGATGTAGTAGTGCG-1-0	-6.99162	-2.34075	Calu-1	ARS-1620	G12C	G1
ACGATGTCAAAGGCGT-1-0	8.73716	1.25207	H1373	Vehicle	G12C	G1
ACGATGTCAGACCTAT-1-0	1.81871	-3.19857	H1373	ARS-1620	G12C	G2M
ACGATGTTCATCCCGT-1-0	-1.13977	9.08265	H2030	ARS-1620+Antimycin	G12C	G1
ACGATGTTCCGCTAGG-1-0	8.86491	-0.191336	H1373	Vehicle	G12C	G1
ACGCACGAGCCATATC-1-0	1.78351	-4.49177	H1373	Vehicle	G12C	G2M
ACGCACGCAGCTCATA-1-0	1.27064	-3.72499	H1373	Vehicle	G12C	G2M
ACGGAAGAGATGAATC-1-0	8.0731	-3.24086	H1373	ARS-1620+Ink-128	G12C	G1
ACGGAAGAGTGCGACA-1-0	1.69035	-2.03141	H1373	Vehicle	G12C	G2M
ACGGAAGGTCACTACA-1-0	-2.81802	7.64844	H2030	ARS-1620+Ink-128	G12C	G1
ACGGAAGGTGATCGTT-1-0	-8.94612	-2.43166	Calu-1	Antimycin	G12C	G1
ACGGAAGGTTTCTATC-1-0	5.46867	-1.85056	H1373	Antimycin	G12C	G1
ACGGAAGTCTCCGTGT-1-0	-10.4612	-1.95024	Calu-1	Galunisertib	G12C	G2M
ACGGAAGTCTCTTAAC-1-0	6.56259	1.9962	H1373	ARS-1620+Antimycin	G12C	G1
ACGGGTCAGGTGCATG-1-0	8.94189	1.40829	H1373	Galunisertib	G12C	S
ACGGGTCAGTAGGTTA-1-0	7.04841	-2.23702	H1373	ARS-1620+Ink-128	G12C	G1
ACGGGTCCACCATATG-1-0	9.43031	0.513826	H1373	Vehicle	G12C	S
ACGGGTCTCCTACCAC-1-0	-11.0889	-1.42485	Calu-1	ARS-1620	G12C	G2M
ACGGGTCTCGTCCTTG-1-0	-8.36394	-2.04914	Calu-1	Ink-128	G12C	S
ACGGTCGAGCTGACTT-1-0	7.4898	2.55263	H1373	Vehicle	G12C	G2M
ACGGTCGCAATACCCA-1-0	-7.9095	-4.27094	Calu-1	Vehicle	G12C	G1
ACGGTCGCACCTGCTT-1-0	-12.2802	-2.1601	Calu-1	Vehicle	G12C	G2M
ACGGTCGCACGTCTCT-1-0	-4.88911	-1.55256	Calu-1	ARS-1620+Antimycin	G12C	G2M
ACGGTCGCAGCGCGTT-1-0	8.15658	1.59456	H1373	ARS-1620+Galunisertib	G12C	S
ACGGTCGGTTGCCGCA-1-0	-10.3444	-2.59257	Calu-1	Ink-128	G12C	G1
ACGGTCGTCGGAAGGT-1-0	7.20434	1.03595	H1373	Antimycin	G12C	G1
ACGGTCGTCGTACCTC-1-0	1.18397	-9.41722	LS513	ARS-1620	G12D	G2M
ACGGTCGTCTGAGGCC-1-0	-3.47055	9.08672	H2030	ARS-1620+Galunisertib	G12C	G1
ACGGTTAGTCCAGCCA-1-0	7.90524	-3.33367	H1373	ARS-1620+Ink-128	G12C	G1
ACGGTTATCGATTTCT-1-0	-9.77612	-0.666257	Calu-1	Ink-128	G12C	G2M
ACGTAACAGCGTGCCT-1-0	-2.10857	2.85255	H2030	ARS-1620+Galunisertib	G12C	G1
ACGTAACGTGGCCACT-1-0	-7.56633	-3.80447	Calu-1	Antimycin	G12C	G1
ACGTAACTCTCATTGT-1-0	-2.71956	3.68743	H2030	Vehicle	G12C	G1
ACGTACAAGTAATCCC-1-0	-1.98982	2.84184	H2030	ARS-1620+Ink-128	G12C	G1
ACGTACACACAGTCCG-1-0	-6.40709	-3.22479	Calu-1	ARS-1620+Galunisertib	G12C	G1
ACGTACACAGAAATTG-1-0	3.46677	-0.251269	H1373	Vehicle	G12C	G1
ACGTACACAGTAACAA-1-0	-10.3421	0.86071	Calu-1	Vehicle	G12C	G2M
ACGTACACATCATTGG-1-0	7.61054	3.86032	H1373	ARS-1620	G12C	G2M
ACGTACAGTAAGTCAA-1-0	6.84015	1.04414	H1373	ARS-1620+Galunisertib	G12C	G1
ACGTACAGTATCCTTT-1-0	6.58389	-1.89429	H1373	Vehicle	G12C	G1
ACGTACAGTTCTTGTT-1-0	-2.39507	11.5752	H2030	ARS-1620	G12C	G1
ACGTAGTAGAGCCGAT-1-0	7.78205	2.61975	H1373	Vehicle	G12C	G2M
ACGTAGTCAACCGCCA-1-0	-1.52522	1.81965	H2030	ARS-1620	G12C	S
ACGTAGTCATGACTTG-1-0	1.13555	-2.09073	H1373	Ink-128	G12C	G1
ACGTCCTAGTTACGTC-1-0	-2.14079	9.28117	H2030	ARS-1620+Galunisertib	G12C	G1
ACGTCCTCAACCGCCA-1-0	8.06911	-3.10042	H1373	ARS-1620+Galunisertib	G12C	G1
ACGTCCTCATTCGGGC-1-0	-10.0158	-2.63047	Calu-1	Vehicle	G12C	G1
ACGTCCTTCCCAATAG-1-0	-2.86722	11.3542	H2030	Antimycin	G12C	G1
ACGTCCTTCCCTAGGG-1-0	7.08306	-1.55291	H1373	Ink-128	G12C	G1
ACGTCCTTCCGCCTAT-1-0	1.3654	-4.73247	H1373	Vehicle	G12C	G2M
ACGTCCTTCTGGCTGG-1-0	5.32751	2.76953	H1373	Galunisertib	G12C	G1
ACGTCCTTCTTCCGTG-1-0	0.247577	-9.8275	LS513	ARS-1620+Galunisertib	G12D	G2M
ACGTCCTTCTTGGTGA-1-0	6.16966	1.22961	H1373	Antimycin	G12C	G1
ACGTTCCAGTCAGCCC-1-0	0.926254	-3.23216	H1373	Ink-128	G12C	G1
ACGTTCCCAAGACGAC-1-0	-8.47078	-0.878263	Calu-1	Vehicle	G12C	G1
ACGTTCCGTACGCTAT-1-0	-0.231758	-1.42742	H1373	ARS-1620	G12C	G2M
ACGTTCCTCCGGGACT-1-0	2.48544	-2.50144	H1373	Antimycin	G12C	S
ACGTTCCTCGGCCCAA-1-0	7.49944	2.92414	H1373	Ink-128	G12C	G2M
ACTACGAAGAAGAGCA-1-0	7.67124	-0.841233	H1373	ARS-1620+Galunisertib	G12C	G1
ACTACGAAGCCTCCAG-1-0	1.99056	-2.11764	H1373	ARS-1620+Galunisertib	G12C	G1
ACTACGAAGCGCCCAT-1-0	8.21909	1.85904	H1373	ARS-1620+Antimycin	G12C	G1
ACTACGACAATTGAGA-1-0	-0.674105	7.09659	H2030	Galunisertib	G12C	G1
ACTACGACACGCTTAA-1-0	-0.626689	-6.23395	LS513	ARS-1620+Antimycin	G12D	G2M
ACTACGACATTCGATG-1-0	8.13739	0.317501	H1373	Galunisertib	G12C	G1
ACTACGAGTGAGGATC-1-0	5.35357	1.91332	H1373	Galunisertib	G12C	G1
ACTACGATCCCTTGGT-1-0	6.65593	-1.40925	H1373	ARS-1620+Galunisertib	G12C	G1
ACTACGATCGGAGATG-1-0	5.96644	-4.33425	H1373	ARS-1620+Galunisertib	G12C	G1
ACTACGATCGTGCACG-1-0	-8.53101	-1.86944	Calu-1	ARS-1620	G12C	G1
ACTATCTAGCATGCGA-1-0	6.94122	4.08855	H1373	ARS-1620	G12C	G2M
ACTATCTAGTACTCGT-1-0	-0.970611	7.11888	H2030	ARS-1620	G12C	G1
ACTATCTCATATACCG-1-0	-11.0149	-1.60455	Calu-1	ARS-1620	G12C	G2M
ACTATCTGTAAGGCTG-1-0	6.49845	2.28964	H1373	Antimycin	G12C	G1
ACTATCTTCGCATAGT-1-0	6.8003	4.38573	H1373	Ink-128	G12C	G2M
ACTATCTTCGTCTAAG-1-0	-1.02114	7.56699	H2030	ARS-1620+Galunisertib	G12C	G1
ACTATGGGTACATTGC-1-0	-11.0046	-1.86247	Calu-1	ARS-1620	G12C	S
ACTATGGGTACCTAAC-1-0	7.41066	2.05099	H1373	Vehicle	G12C	G1
ACTATGGGTGACCTGC-1-0	-7.52603	-1.07993	Calu-1	Galunisertib	G12C	G1
ACTATGGGTGCACAAG-1-0	0.129675	7.16566	H2030	Antimycin	G12C	G1
ACTATTCAGCGCCGTT-1-0	-10.4328	0.570869	Calu-1	ARS-1620+Galunisertib	G12C	G2M
ACTATTCAGTATTAGG-1-0	-1.734	10.8233	H2030	ARS-1620+Galunisertib	G12C	G1
ACTATTCCAATCCTTT-1-0	7.26332	-0.331226	H1373	ARS-1620	G12C	G1
ACTATTCGTGAGGAAA-1-0	0.708201	5.89242	H2030	ARS-1620+Antimycin	G12C	G1
ACTATTCGTGTTATCG-1-0	-2.77098	3.47456	H2030	ARS-1620+Ink-128	G12C	G1
ACTATTCTCCCAATAG-1-0	2.37094	1.11976	H1373	Ink-128	G12C	G1
ACTATTCTCTAATTCC-1-0	8.35976	-2.25129	H1373	ARS-1620	G12C	G1
ACTCCCACAACCCTCT-1-0	0.723977	-3.95356	H1373	Ink-128	G12C	G1
ACTCCCATCTTGGAAC-1-0	-0.821742	6.95542	H2030	ARS-1620	G12C	G1
ACTCTCGAGACGGTCA-1-0	-0.278814	-1.12409	H1373	Galunisertib	G12C	S
ACTCTCGAGCATTGAA-1-0	-7.88022	-3.26715	Calu-1	Vehicle	G12C	G1
ACTCTCGAGGAGAGGC-1-0	2.75782	-3.70775	H1373	ARS-1620+Antimycin	G12C	G1
ACTCTCGAGTAGACCG-1-0	9.71242	0.720794	H1373	Vehicle	G12C	G1
ACTCTCGCAATAGGAT-1-0	-0.529853	-4.79344	LS513	ARS-1620	G12D	G1
ACTCTCGCAATGCTCA-1-0	-7.41581	-1.93664	Calu-1	ARS-1620	G12C	G1
ACTCTCGCAGAGAATT-1-0	-7.35626	1.09977	Calu-1	ARS-1620+Galunisertib	G12C	G1
ACTCTCGCATGTTCAG-1-0	6.28787	2.96154	H1373	ARS-1620	G12C	G2M
ACTGATGAGCCACCGT-1-0	2.9066	-2.56411	H1373	Vehicle	G12C	G1
ACTGATGCAGCTGGTC-1-0	6.98671	-3.03837	H1373	ARS-1620+Galunisertib	G12C	G1
ACTGATGCATCGATAC-1-0	7.83654	0.93091	H1373	Vehicle	G12C	G1
ACTGATGCATTCTGTT-1-0	0.359596	-10.3107	LS513	ARS-1620+Galunisertib	G12D	G1
ACTGCAAGTCTGTGAT-1-0	-0.684579	9.29868	H2030	Vehicle	G12C	G2M
ACTGCAAGTGGTATGG-1-0	8.34796	-0.0572242	H1373	ARS-1620+Galunisertib	G12C	G1
ACTGCAATCCTTCTTC-1-0	-2.53868	8.69257	H2030	ARS-1620+Galunisertib	G12C	G1
ACTGCAATCTGCGGGT-1-0	-7.58233	-3.19897	Calu-1	ARS-1620+Galunisertib	G12C	S
ACTGCAATCTGCGTCT-1-0	3.94219	3.02513	H1373	Galunisertib	G12C	S
ACTGTCCCAATAGGGC-1-0	1.3247	-1.83731	H1373	Vehicle	G12C	G2M
ACTGTCCGTACCACGC-1-0	-2.57607	11.0205	H2030	ARS-1620	G12C	G1
ACTGTCCGTCGTATTG-1-0	7.35607	-1.11092	H1373	Galunisertib	G12C	S
ACTGTCCGTGGTCTTA-1-0	3.92414	0.296844	H1373	Vehicle	G12C	G1
ACTGTCCTCCTTCGAC-1-0	1.64176	-2.33487	H1373	Vehicle	G12C	G2M
ACTGTGAAGCCTGAGA-1-0	6.57674	3.71248	H1373	ARS-1620	G12C	G2M
ACTGTGACAGCAGGAT-1-0	1.53159	-1.47835	H1373	Galunisertib	G12C	G1
ACTGTGATCGTGTCAA-1-0	-2.53571	8.95985	H2030	ARS-1620+Galunisertib	G12C	G1
ACTTAGGCACCTGAAT-1-0	-6.56989	1.14312	Calu-1	ARS-1620+Antimycin	G12C	G1
ACTTAGGCAGAAGTTA-1-0	7.72472	2.5102	H1373	Vehicle	G12C	G2M
ACTTAGGGTCCGGATC-1-0	0.220953	-9.7836	LS513	ARS-1620+Ink-128	G12D	G1
ACTTAGGTCCACAGGC-1-0	4.49439	-0.575885	H1373	Vehicle	G12C	S
ACTTAGGTCCCTCGAT-1-0	0.772391	6.62596	H2030	Vehicle	G12C	G1
ACTTATCAGTATGGAT-1-0	-0.368066	-6.81234	LS513	Vehicle	G12D	G2M
ACTTCCGAGCTCTTCC-1-0	0.640482	-0.208595	H1373	Vehicle	G12C	G1
ACTTCCGCAACCGGAA-1-0	-6.71808	-3.52392	Calu-1	ARS-1620+Galunisertib	G12C	G1
ACTTCCGCAACGCATT-1-0	-7.2916	-0.799142	Calu-1	ARS-1620+Ink-128	G12C	G1
ACTTCCGCATATCGGT-1-0	-12.0686	-2.14544	Calu-1	Vehicle	G12C	G2M
ACTTCCGGTGTTACTG-1-0	-9.2157	-2.91505	Calu-1	ARS-1620	G12C	S
ACTTCGCAGCACTCTA-1-0	-9.10988	-2.88075	Calu-1	Vehicle	G12C	S
ACTTCGCCAACCGCCA-1-0	-0.922989	-5.96278	LS513	Vehicle	G12D	G2M
ACTTCGCCAGTCGAGA-1-0	7.58821	-3.35437	H1373	ARS-1620+Galunisertib	G12C	G1
ACTTCGCGTATGCTTG-1-0	3.35793	1.48122	H1373	ARS-1620+Antimycin	G12C	G1
ACTTCGCGTGGCCCAT-1-0	4.94868	1.75859	H1373	Vehicle	G12C	G1
ACTTCGCTCGCCAACG-1-0	6.02547	0.703019	H1373	Galunisertib	G12C	G1
ACTTTCACATACGCAT-1-0	5.0848	-2.309	H1373	ARS-1620+Galunisertib	G12C	G1
ACTTTCAGTAGACTGG-1-0	6.42968	-3.4172	H1373	ARS-1620+Galunisertib	G12C	G1
ACTTTCAGTCACTTCC-1-0	4.73587	2.25658	H1373	ARS-1620+Galunisertib	G12C	G2M
ACTTTCAGTTACCCTC-1-0	-5.63772	-3.13655	Calu-1	ARS-1620+Ink-128	G12C	G1
ACTTTCATCTACTCAT-1-0	-2.79728	11.1007	H2030	Galunisertib	G12C	G1
ACTTTGTAGGCTTTCA-1-0	-2.80748	9.95629	H2030	ARS-1620+Ink-128	G12C	G1
ACTTTGTAGTGCACAG-1-0	1.34038	-0.578664	H1373	Vehicle	G12C	G2M
ACTTTGTCAATACAGA-1-0	6.9604	-1.81647	H1373	ARS-1620+Ink-128	G12C	G1
ACTTTGTCACAATGTC-1-0	3.18521	5.57824	H1373	ARS-1620+Galunisertib	G12C	G1
ACTTTGTCACCAGCCA-1-0	9.04046	-1.44431	H1373	Antimycin	G12C	G1
ACTTTGTGTCTGCCTT-1-0	-10.3034	-1.76087	Calu-1	ARS-1620	G12C	G1
ACTTTGTTCCGTTGAA-1-0	-0.695717	-5.87003	LS513	Vehicle	G12D	G2M
AGAAATGAGACGCTCC-1-0	7.86548	-2.2655	H1373	ARS-1620+Ink-128	G12C	G1
AGAAATGCACGACAAG-1-0	-1.88464	2.49302	H2030	Ink-128	G12C	G1
AGAAATGGTAACAGGC-1-0	-7.68556	-4.76632	Calu-1	Vehicle	G12C	G1
AGAAATGGTAGAATGT-1-0	-1.72913	10.7617	H2030	ARS-1620+Ink-128	G12C	G1
AGAAATGTCATCAGTG-1-0	2.96209	-1.89924	H1373	Vehicle	G12C	G2M
AGAAATGTCTTTGCTA-1-0	-6.51362	-3.70571	Calu-1	ARS-1620+Galunisertib	G12C	G1
AGAACAAAGAGGGTCT-1-0	-2.12483	4.34313	H2030	ARS-1620+Galunisertib	G12C	G1
AGAACAACACGCGTGT-1-0	1.05543	-3.81463	H1373	ARS-1620	G12C	G1
AGAACAACACGTACAT-1-0	4.96161	-2.77156	H1373	Ink-128	G12C	G1
AGAACAAGTGATGAAT-1-0	-6.97155	-4.26738	Calu-1	Galunisertib	G12C	G1
AGAACAATCGCCGAAC-1-0	5.71752	-1.91432	H1373	ARS-1620	G12C	G1
AGAACCTAGAAGTCCG-1-0	6.92753	0.211942	H1373	Vehicle	G12C	G1
AGAACCTAGAATCTAG-1-0	-2.09712	8.75164	H2030	Vehicle	G12C	G1
AGAACCTAGAGATCGC-1-0	8.40542	-0.989975	H1373	ARS-1620+Galunisertib	G12C	G1
AGAACCTAGTCCTGCG-1-0	1.36389	-0.0321748	H1373	ARS-1620+Antimycin	G12C	G1
AGAACCTAGTGACACG-1-0	1.45072	-9.50482	LS513	ARS-1620+Antimycin	G12D	S
AGAACCTCACAGTGAG-1-0	3.94391	5.32097	H1373	Vehicle	G12C	G1
AGAACCTCAGTCAGCC-1-0	6.95683	3.83724	H1373	ARS-1620+Galunisertib	G12C	S
AGAACCTCATCCTAAG-1-0	-3.32074	8.94069	H2030	ARS-1620+Galunisertib	G12C	G1
AGAACCTGTACGAGTG-1-0	1.10002	7.19713	H2030	ARS-1620+Antimycin	G12C	G1
AGAACCTGTCCGTACG-1-0	6.12514	-1.22522	H1373	Vehicle	G12C	G1
AGAACCTTCATGAGAA-1-0	-7.96668	-3.50331	Calu-1	ARS-1620+Antimycin	G12C	G1
AGAACCTTCGTTCTCG-1-0	-7.99488	-4.14704	Calu-1	Vehicle	G12C	G1
AGAAGCGAGCTACAAA-1-0	3.83993	5.30584	H1373	Ink-128	G12C	G1
AGAAGCGAGCTACTGT-1-0	1.1389	-3.62579	H1373	Galunisertib	G12C	G2M
AGAAGCGGTCTAATCG-1-0	-8.0627	-1.1193	Calu-1	ARS-1620+Galunisertib	G12C	G1
AGAAGCGGTGTTCGTA-1-0	-8.2262	-3.42404	Calu-1	ARS-1620	G12C	G1
AGAAGCGTCATTGCCC-1-0	0.105109	7.7285	H2030	ARS-1620+Antimycin	G12C	G1
AGAAGCGTCCCACAGG-1-0	0.5363	5.18265	H2030	ARS-1620+Antimycin	G12C	G2M
AGAAGTAAGCATAGGC-1-0	4.26455	-2.22466	H1373	Vehicle	G12C	G2M
AGAAGTACAACCGATT-1-0	7.27591	-1.07189	H1373	Vehicle	G12C	G1
AGAAGTAGTGGATGAC-1-0	-0.202168	-2.00296	LS513	Vehicle	G12D	G2M
AGAAGTATCAGCTGAT-1-0	-8.47258	-0.983166	Calu-1	ARS-1620+Ink-128	G12C	G1
AGAAGTATCTTCGCTG-1-0	0.257936	-0.392662	H1373	Ink-128	G12C	G1
AGACAAAAGCAGGCAT-1-0	6.26625	2.80351	H1373	Galunisertib	G12C	G2M
AGACAAACAGTCTGGC-1-0	-8.18746	-5.31324	Calu-1	Antimycin	G12C	G1
AGACAAACAGTGACCC-1-0	-8.73268	-0.993013	Calu-1	ARS-1620	G12C	S
AGACAAATCGCGTGAC-1-0	-3.02568	8.46767	H2030	ARS-1620+Galunisertib	G12C	G1
AGACACTAGTGCACTT-1-0	5.92192	1.44015	H1373	ARS-1620+Ink-128	G12C	G1
AGACACTAGTGGCCTC-1-0	5.45221	-3.94667	H1373	Galunisertib	G12C	G1
AGACACTCACCAGCCA-1-0	-8.83013	-0.855745	Calu-1	ARS-1620+Galunisertib	G12C	S
AGACACTGTCAGTCTA-1-0	0.477299	4.83284	H2030	ARS-1620+Antimycin	G12C	G1
AGACACTGTGCAGGAT-1-0	-8.77096	-1.38644	Calu-1	ARS-1620+Galunisertib	G12C	G1
AGACAGGAGTGGATAT-1-0	-6.45328	0.75547	Calu-1	Vehicle	G12C	G1
AGACCATAGCTAATCC-1-0	0.957755	7.50914	H2030	ARS-1620+Antimycin	G12C	G1
AGACCATCAAACACGG-1-0	1.65586	-3.77318	H1373	Antimycin	G12C	G2M
AGACCATCAGCTCCTT-1-0	2.74141	-0.589578	H1373	Vehicle	G12C	G1
AGACCATCATAGAGGC-1-0	-9.34313	-2.95869	Calu-1	ARS-1620+Antimycin	G12C	G2M
AGACCATGTCTTCTAT-1-0	0.900767	-1.64643	H1373	Vehicle	G12C	G1
AGACCATTCTACCCAC-1-0	1.82843	-4.44423	H1373	Galunisertib	G12C	G2M
AGACCCGAGGTACAAT-1-0	3.67429	6.05905	H1373	Galunisertib	G12C	G1
AGACCCGCAAATAGCA-1-0	-1.35957	2.81379	H2030	ARS-1620+Galunisertib	G12C	G1
AGACCCGCACGACGAA-1-0	-0.258317	-0.833698	H1373	ARS-1620+Galunisertib	G12C	S
AGACCCGGTACCCACG-1-0	6.53814	2.06408	H1373	ARS-1620	G12C	G1
AGACCCGGTATTCCTT-1-0	6.90419	-1.08371	H1373	Vehicle	G12C	G1
AGACCCGGTCCTCCAT-1-0	0.83799	-2.45736	H1373	Galunisertib	G12C	S
AGACCCGTCAGGAGAC-1-0	-6.13782	-2.70449	Calu-1	Antimycin	G12C	G1
AGACCCGTCTTCCAGC-1-0	5.82084	2.52952	H1373	Ink-128	G12C	G1
AGACTCAAGCATTGTC-1-0	7.29129	-1.3912	H1373	ARS-1620+Ink-128	G12C	G1
AGACTCACACACTTAG-1-0	6.53285	0.152924	H1373	ARS-1620+Ink-128	G12C	G1
AGACTCAGTATGTGTC-1-0	-8.61566	-3.45962	Calu-1	Ink-128	G12C	G1
AGACTCAGTTGCATGT-1-0	0.286442	-1.80089	H1373	ARS-1620+Galunisertib	G12C	G1
AGACTCATCATGGTAC-1-0	-7.54011	-4.78162	Calu-1	ARS-1620	G12C	G1
AGACTCATCTCCCTAG-1-0	3.07995	-2.53285	H1373	Vehicle	G12C	G2M
AGAGAATCAAGTGCAG-1-0	1.45511	-1.3355	LS513	ARS-1620	G12D	G1
AGAGAATCATAGGAGC-1-0	-0.792915	-5.67318	LS513	Galunisertib	G12D	G1
AGAGAATGTAACTGCT-1-0	8.26723	-1.84468	H1373	ARS-1620+Galunisertib	G12C	G1
AGAGAATGTAGTACGG-1-0	-8.95295	-3.0395	Calu-1	Vehicle	G12C	G1
AGAGAATTCAGTCACA-1-0	-6.56495	-3.2253	Calu-1	ARS-1620+Galunisertib	G12C	G1
AGAGAATTCCTCCACA-1-0	-8.56546	-0.400171	Calu-1	ARS-1620+Antimycin	G12C	G2M
AGAGAGCCACTGCGTG-1-0	-8.23491	1.11332	Calu-1	Vehicle	G12C	G1
AGAGAGCTCCGAACGC-1-0	-3.27503	-6.82594	LS513	ARS-1620+Galunisertib	G12D	G1
AGAGAGCTCTATCGGA-1-0	7.11928	2.1303	H1373	Galunisertib	G12C	S
AGAGCAGCATTGGGAG-1-0	2.80686	-1.7545	H1373	Vehicle	G12C	G1
AGAGCAGGTTGCGTAT-1-0	-8.19534	-1.24996	Calu-1	ARS-1620+Galunisertib	G12C	G1
AGAGCAGTCCGTGGCA-1-0	9.39377	0.784192	H1373	ARS-1620+Antimycin	G12C	G1
AGAGCCCAGGCATCTT-1-0	-0.84776	10.8841	H2030	ARS-1620	G12C	G1
AGAGCCCCACTAAACC-1-0	6.02557	-2.33129	H1373	ARS-1620+Antimycin	G12C	G1
AGAGCCCTCCGAGGCT-1-0	-4.59658	-1.61609	Calu-1	Galunisertib	G12C	G2M
AGAGCCCTCCGTTGGG-1-0	1.10199	-3.7238	H1373	Vehicle	G12C	G2M
AGAGCCCTCGCGGACT-1-0	8.14485	3.03922	H1373	Vehicle	G12C	G2M
AGAGCCCTCTTCCAGC-1-0	1.65164	-12.563	LS513	ARS-1620+Galunisertib	G12D	G1
AGATAGACAAGATGGC-1-0	8.47478	-0.521218	H1373	ARS-1620+Galunisertib	G12C	G1
AGATAGATCAAGCCTA-1-0	8.65611	-0.35932	H1373	Ink-128	G12C	G1
AGATCCAAGAGTGTGC-1-0	7.69793	-1.39324	H1373	Galunisertib	G12C	G1
AGATCCACACAAAGCG-1-0	-8.59554	-1.70928	Calu-1	Vehicle	G12C	G1
AGATCCACACGACAAG-1-0	-2.78659	6.93426	H2030	Galunisertib	G12C	S
AGATCCACATTATGCG-1-0	-0.222818	-9.48549	LS513	ARS-1620+Galunisertib	G12D	G1
AGATCCAGTCTCGACG-1-0	-0.624158	-4.95277	LS513	ARS-1620+Galunisertib	G12D	S
AGATCCAGTGTTTGCA-1-0	7.10535	3.3161	H1373	Galunisertib	G12C	G2M
AGATCCATCGCGAAGA-1-0	7.93992	-2.6182	H1373	ARS-1620+Ink-128	G12C	G1
AGATCCATCTCTCGAC-1-0	6.49739	0.980674	H1373	ARS-1620+Ink-128	G12C	G1
AGATCCATCTGCGAGC-1-0	-7.63639	0.892122	Calu-1	Antimycin	G12C	G1
AGATCGTGTCCCTGTT-1-0	9.85467	0.173735	H1373	ARS-1620+Antimycin	G12C	G1
AGATGAAAGTCTTGGT-1-0	6.29574	-3.24578	H1373	Antimycin	G12C	G1
AGATGAACAGGCACTC-1-0	-0.10596	-10.4226	LS513	ARS-1620+Antimycin	G12D	G1
AGATGAAGTGATACAA-1-0	-5.3702	-2.35574	Calu-1	ARS-1620+Antimycin	G12C	S
AGATGAATCTCGAGTA-1-0	-11.8209	-2.64402	Calu-1	ARS-1620+Antimycin	G12C	G2M
AGATGCTAGAGATGCC-1-0	-7.39989	-3.35979	Calu-1	ARS-1620+Galunisertib	G12C	G1
AGATGCTAGAGTATAC-1-0	8.00789	-2.74714	H1373	ARS-1620+Galunisertib	G12C	G1
AGATGCTAGATAGTCA-1-0	6.66829	2.38178	H1373	ARS-1620+Antimycin	G12C	G1
AGATGCTCAAGCGGAT-1-0	-7.01067	-0.988369	Calu-1	ARS-1620+Ink-128	G12C	G1
AGATGCTCACCAGCTG-1-0	0.905664	-2.82326	H1373	Vehicle	G12C	G2M
AGATGCTTCCACGTAA-1-0	-2.26888	9.7431	H2030	ARS-1620	G12C	G1
AGATGCTTCGACTCCT-1-0	-1.8135	11.9116	H2030	ARS-1620+Antimycin	G12C	G1
AGCATCACACGGTCTG-1-0	6.94274	-0.0804357	H1373	Antimycin	G12C	G1
AGCATCACAGCGAGTA-1-0	-7.47584	-3.71247	Calu-1	ARS-1620+Antimycin	G12C	G1
AGCATCAGTGTCTTCC-1-0	0.725421	-1.45399	H1373	Ink-128	G12C	S
AGCATCATCAACACGT-1-0	-9.82585	-3.37327	Calu-1	ARS-1620+Antimycin	G12C	S
AGCCAATAGAGAAGGT-1-0	0.664277	-3.2826	H1373	Antimycin	G12C	G2M
AGCCAATCAAATGGCG-1-0	6.63084	0.57297	H1373	Ink-128	G12C	G1
AGCCAATCACAGAGAC-1-0	0.949295	-3.88511	H1373	Vehicle	G12C	G1
AGCCAATCATCTTTCA-1-0	6.31329	-2.49718	H1373	ARS-1620+Galunisertib	G12C	G1
AGCCAATGTCGTTGCG-1-0	7.76879	2.71194	H1373	Vehicle	G12C	S
AGCCAATGTGCTTATG-1-0	9.22911	-0.147217	H1373	Antimycin	G12C	G1
AGCCAATGTTCCGCGA-1-0	-2.33576	11.0888	H2030	ARS-1620+Galunisertib	G12C	G1
AGCCAATGTTGGCCTG-1-0	5.41664	2.59962	H1373	Antimycin	G12C	G1
AGCCAATTCATTGGTG-1-0	-6.35938	-3.29402	Calu-1	ARS-1620	G12C	G1
AGCCACGAGCAGTCTT-1-0	-2.71772	9.86241	H2030	ARS-1620	G12C	G1
AGCCACGGTATCATGC-1-0	-6.7238	-1.95137	Calu-1	ARS-1620+Antimycin	G12C	G1
AGCCACGGTCCGGTGT-1-0	-2.53956	4.98157	H2030	Vehicle	G12C	G1
AGCCAGCCACGTAGAG-1-0	-6.90407	-4.76997	Calu-1	ARS-1620+Antimycin	G12C	G1
AGCCAGCCAGAATTCC-1-0	0.0476211	-8.95682	LS513	Vehicle	G12D	G1
AGCCAGCGTACACTCA-1-0	5.26996	1.34282	H1373	Vehicle	G12C	G1
AGCCAGCGTGACTGAG-1-0	-7.7265	-0.145156	Calu-1	ARS-1620+Ink-128	G12C	G1
AGCGATTAGACCTCCG-1-0	-6.52523	-2.84028	Calu-1	Vehicle	G12C	G1
AGCGATTAGGCCCAAA-1-0	1.49724	-4.17458	H1373	Ink-128	G12C	G2M
AGCGATTCAATTGCAC-1-0	-8.54013	1.35261	Calu-1	Vehicle	G12C	G1
AGCGATTCAGAACATA-1-0	7.50738	-1.74878	H1373	ARS-1620+Galunisertib	G12C	G1
AGCGATTCATAACCCA-1-0	-2.88352	3.24299	H2030	Vehicle	G12C	G1
AGCGATTGTCAAGGCA-1-0	4.02608	-1.62401	H1373	Vehicle	G12C	G1
AGCGATTGTCGACTGC-1-0	6.23612	1.51548	H1373	Vehicle	G12C	G1
AGCGATTGTCTGTCCT-1-0	-2.89629	8.51279	H2030	ARS-1620+Ink-128	G12C	G1
AGCGATTGTGGACAGT-1-0	-9.91171	-2.08886	Calu-1	ARS-1620	G12C	S
AGCGATTTCCGCAGTG-1-0	-0.276832	-10.173	LS513	ARS-1620+Antimycin	G12D	G1
AGCGATTTCGCGATCG-1-0	-7.37119	-5.16858	Calu-1	ARS-1620+Galunisertib	G12C	G1
AGCGATTTCGTCTAAG-1-0	-0.409717	5.14355	H2030	Vehicle	G12C	G1
AGCGATTTCTTGGAAC-1-0	6.272	-2.73227	H1373	ARS-1620+Ink-128	G12C	G1
AGCGCCAAGACTTGTC-1-0	6.67847	-4.46407	H1373	ARS-1620	G12C	G1
AGCGCCAAGTGTAGAT-1-0	4.84794	1.50195	H1373	Galunisertib	G12C	G1
AGCGCCACAAACTGCT-1-0	6.39808	2.10845	H1373	ARS-1620+Antimycin	G12C	G1
AGCGCCACATGGGCAA-1-0	-2.52752	2.8466	H2030	ARS-1620+Antimycin	G12C	G1
AGCGCCAGTGAGATAT-1-0	0.677757	-1.78703	H1373	ARS-1620	G12C	G1
AGCGCTGCAAAGGTTA-1-0	-1.39248	9.47148	H2030	Galunisertib	G12C	G1
AGCGCTGCAATCCAGT-1-0	-0.606388	5.17228	H2030	ARS-1620+Galunisertib	G12C	G1
AGCGCTGGTACCGTCG-1-0	-10.3733	0.0827406	Calu-1	ARS-1620	G12C	G2M
AGCGCTGGTGCGAGTA-1-0	-2.51114	7.97452	H2030	Galunisertib	G12C	G1
AGCGCTGGTTCACGAT-1-0	5.55148	1.67477	H1373	ARS-1620	G12C	G1
AGCGCTGTCAACACGT-1-0	9.10635	-0.0245813	H1373	Antimycin	G12C	G1
AGCGCTGTCTCATGGA-1-0	8.1203	-3.114	H1373	Galunisertib	G12C	G1
AGCGTATAGCGTTAGG-1-0	6.96815	1.73659	H1373	ARS-1620	G12C	G2M
AGCGTATCAGGTGTTT-1-0	3.01528	-0.179618	H1373	ARS-1620+Antimycin	G12C	G1
AGCGTATTCGTAGGAG-1-0	-2.0274	4.52717	H2030	ARS-1620+Galunisertib	G12C	G1
AGCGTCGGTCAAGTTC-1-0	-9.4284	-3.56241	Calu-1	Vehicle	G12C	S
AGCTACAAGACATAAC-1-0	1.55554	-4.62495	H1373	Vehicle	G12C	G2M
AGCTACAAGTGGGAAA-1-0	-8.94478	-1.84686	Calu-1	Vehicle	G12C	G1
AGCTACACACAAGCAG-1-0	4.76478	-1.40266	H1373	Vehicle	G12C	G2M
AGCTACAGTAACAGTA-1-0	1.68885	-2.22682	H1373	ARS-1620	G12C	G1
AGCTACATCTAGCCTC-1-0	-9.58602	-1.59159	Calu-1	Vehicle	G12C	G1
AGCTCAAAGAGTCACG-1-0	8.62194	-0.396939	H1373	Vehicle	G12C	G1
AGCTCAAAGCGCCTCA-1-0	0.787215	-9.59745	LS513	ARS-1620+Galunisertib	G12D	S
AGCTCAAGTTCCTACC-1-0	-9.01575	-1.58689	Calu-1	ARS-1620+Antimycin	G12C	G1
AGCTTCCAGCGGTATG-1-0	-7.96847	-2.73237	Calu-1	Galunisertib	G12C	G1
AGCTTCCCAATCCAGT-1-0	-4.63713	-2.11213	Calu-1	Vehicle	G12C	G1
AGCTTCCCACATTACG-1-0	0.599006	-3.79415	H1373	Galunisertib	G12C	G1
AGCTTCCCACGGGCTT-1-0	-1.8537	3.18251	H2030	Antimycin	G12C	G1
AGGAAATAGTAAACTG-1-0	0.989395	-3.9566	H1373	Vehicle	G12C	G1
AGGAAATGTTCCTTGC-1-0	7.55136	-0.350362	H1373	ARS-1620	G12C	G1
AGGAAATTCGCTCTCA-1-0	2.57407	0.215888	H1373	ARS-1620+Antimycin	G12C	G2M
AGGAAATTCTTTACAC-1-0	1.09098	-3.00632	H1373	ARS-1620	G12C	G2M
AGGAATAGTTCCACGG-1-0	-0.329765	10.5765	H2030	ARS-1620+Antimycin	G12C	G1
AGGACGACACACCAGC-1-0	6.50936	2.98288	H1373	ARS-1620+Antimycin	G12C	G1
AGGACGACACATTGTG-1-0	7.45785	-1.57041	H1373	ARS-1620	G12C	G1
AGGACGACAGGTCCCA-1-0	-7.26277	-2.14217	Calu-1	Galunisertib	G12C	G1
AGGACGAGTAATTAGG-1-0	7.36133	-1.75451	H1373	ARS-1620+Ink-128	G12C	G1
AGGACGATCAAGCCGC-1-0	0.812184	-1.72203	H1373	ARS-1620+Galunisertib	G12C	G1
AGGACTTCACAACGCC-1-0	-9.40686	0.981173	Calu-1	Vehicle	G12C	S
AGGACTTCATGTCAGT-1-0	-9.88237	-2.74493	Calu-1	ARS-1620+Antimycin	G12C	S
AGGAGGTGTATCCTCC-1-0	-3.01351	9.99575	H2030	ARS-1620+Ink-128	G12C	G1
AGGAGGTGTATGGAGC-1-0	6.78721	-3.75225	H1373	ARS-1620	G12C	G1
AGGATAACAGAAGCTG-1-0	7.18592	1.13981	H1373	Antimycin	G12C	G1
AGGATAACAGGTCAAG-1-0	0.609586	7.39112	H2030	Galunisertib	G12C	G1
AGGATAAGTATACCTG-1-0	-9.97229	-2.8625	Calu-1	Vehicle	G12C	S
AGGATAAGTTCGCGTG-1-0	-11.1426	-0.700948	Calu-1	ARS-1620	G12C	G2M
AGGATAATCCCTGTTG-1-0	7.67442	7.34004e-06	H1373	Ink-128	G12C	G1
AGGATAATCTCCTGCA-1-0	-8.33139	1.46373	Calu-1	Vehicle	G12C	G1
AGGATCTAGTGGTGGT-1-0	0.444809	-0.554185	H1373	ARS-1620	G12C	S
AGGATCTCAATTGGTC-1-0	-0.74826	-10.4842	LS513	Galunisertib	G12D	G1
AGGATCTGTCCACTCT-1-0	3.71803	-0.0168098	H1373	ARS-1620	G12C	G1
AGGCATTAGGTTACCT-1-0	1.13022	-3.54018	H1373	ARS-1620+Antimycin	G12C	G2M
AGGCATTGTCGTTATG-1-0	-2.61473	9.11698	H2030	ARS-1620+Galunisertib	G12C	G1
AGGCCACAGCACGATG-1-0	-6.32979	-3.28966	Calu-1	ARS-1620+Galunisertib	G12C	S
AGGCCACAGTTACGGG-1-0	-6.3875	-2.99168	Calu-1	ARS-1620+Galunisertib	G12C	G1
AGGCCACGTAAGCAAT-1-0	-7.25301	-0.810611	Calu-1	ARS-1620+Ink-128	G12C	G1
AGGCCACTCCTTGGAA-1-0	-3.30475	8.92935	H2030	ARS-1620+Galunisertib	G12C	G1
AGGCTGCCACGTAACT-1-0	6.07499	-0.499796	H1373	Vehicle	G12C	S
AGGCTGCCAGTGTACT-1-0	-0.277467	-6.86073	LS513	Vehicle	G12D	G2M
AGGCTGCGTATGTCCA-1-0	-12.0724	-1.94908	Calu-1	Galunisertib	G12C	G2M
AGGCTGCGTCTACGAT-1-0	-0.65372	-5.01955	LS513	ARS-1620+Galunisertib	G12D	G1
AGGCTGCTCGACATAC-1-0	6.89575	2.12952	H1373	Galunisertib	G12C	S
AGGGAGTAGCAATAGT-1-0	-0.0502119	-10.8774	LS513	ARS-1620+Galunisertib	G12D	G1
AGGGAGTAGTAACCTC-1-0	-0.397118	-0.814251	H1373	Vehicle	G12C	S
AGGGAGTGTGGCCACT-1-0	0.457649	6.34949	H2030	Antimycin	G12C	G1
AGGGAGTGTTTGTTCT-1-0	-4.66312	-2.09906	Calu-1	Galunisertib	G12C	G1
AGGGAGTTCCATCAGA-1-0	-10.4063	-2.81788	Calu-1	ARS-1620	G12C	G1
AGGGAGTTCTCACGAA-1-0	3.26866	1.10152	H1373	ARS-1620+Ink-128	G12C	G1
AGGGCCTCAAGACCGA-1-0	3.36084	5.82678	H1373	ARS-1620	G12C	G1
AGGGCCTCAAGCACCC-1-0	0.537338	-3.79244	H1373	ARS-1620+Galunisertib	G12C	G1
AGGGCCTCACTTGTCC-1-0	-10.6691	-1.57865	Calu-1	Vehicle	G12C	G2M
AGGGCCTGTATCCTTT-1-0	1.33975	-4.58713	H1373	ARS-1620	G12C	G2M
AGGGCCTGTCAGACTT-1-0	-11.7169	-0.872635	Calu-1	Galunisertib	G12C	G2M
AGGGCCTGTCTCTCAC-1-0	0.353073	-0.951613	H1373	Galunisertib	G12C	S
AGGGCCTGTGCTAGCC-1-0	6.69337	3.52477	H1373	Antimycin	G12C	G2M
AGGGCCTGTGTTACAC-1-0	-6.97403	-4.4809	Calu-1	ARS-1620+Antimycin	G12C	G1
AGGGCCTTCTAACGCA-1-0	7.23129	-1.96447	H1373	ARS-1620+Galunisertib	G12C	G1
AGGGCTCAGAGGCTGT-1-0	0.38164	-3.03059	H1373	ARS-1620	G12C	S
AGGGCTCAGCATCAAA-1-0	6.07275	1.41781	H1373	Antimycin	G12C	G1
AGGGCTCCACATCCCT-1-0	1.61533	-0.617042	H1373	ARS-1620+Galunisertib	G12C	G2M
AGGGCTCGTACCCGCA-1-0	7.28989	-3.09422	H1373	ARS-1620	G12C	G1
AGGGCTCGTTAACCTG-1-0	0.0752023	6.86282	H2030	Galunisertib	G12C	G1
AGGGCTCTCACCCATC-1-0	5.84313	-3.68763	H1373	Antimycin	G12C	G1
AGGGCTCTCTGGCCAG-1-0	0.742401	6.06777	H2030	ARS-1620	G12C	G1
AGGGTCCAGGCCCACT-1-0	1.74822	-12.1047	LS513	Vehicle	G12D	G1
AGGGTCCAGGTTCACT-1-0	5.26166	2.57546	H1373	ARS-1620+Antimycin	G12C	G1
AGGGTCCCAACTTCTT-1-0	-7.66229	-4.21454	Calu-1	Vehicle	G12C	G1
AGGGTCCTCACAAGGG-1-0	7.8426	0.365161	H1373	ARS-1620+Galunisertib	G12C	S
AGGGTCCTCACGGAGA-1-0	8.77116	-0.952375	H1373	ARS-1620+Galunisertib	G12C	G1
AGGGTGAAGCAGTAAT-1-0	8.86404	0.567066	H1373	ARS-1620+Antimycin	G12C	G1
AGGGTGAAGGGCCCTT-1-0	7.03683	2.97892	H1373	Vehicle	G12C	G2M
AGGGTGACACAGCTTA-1-0	2.10058	-3.15136	H1373	Antimycin	G12C	G2M
AGGGTGACACAGGATG-1-0	-0.711269	10.3446	H2030	Antimycin	G12C	G1
AGGGTGAGTAACATGA-1-0	7.61665	-2.85563	H1373	ARS-1620+Galunisertib	G12C	G1
AGGGTGAGTCTCCCTA-1-0	1.28053	-3.33885	H1373	ARS-1620+Antimycin	G12C	G1
AGGGTGATCCGTGACG-1-0	8.2953	2.98149	H1373	ARS-1620+Galunisertib	G12C	G2M
AGGGTGATCGACGAGA-1-0	-7.22592	-2.23785	Calu-1	ARS-1620+Galunisertib	G12C	G1
AGGGTGATCGTACACA-1-0	7.19987	-1.9769	H1373	ARS-1620	G12C	G1
AGGGTTTCAAGAGATT-1-0	-9.57023	-2.8004	Calu-1	Galunisertib	G12C	G1
AGGGTTTCACAGAGCA-1-0	2.12498	-3.95855	H1373	Antimycin	G12C	G1
AGGGTTTGTCACGCTG-1-0	7.1067	-3.19231	H1373	ARS-1620+Galunisertib	G12C	G1
AGGTAGGAGATACGAT-1-0	0.992499	-4.34441	H1373	ARS-1620	G12C	G2M
AGGTAGGAGCCGTAAG-1-0	0.931725	-1.58446	H1373	Vehicle	G12C	S
AGGTAGGAGGTGCTAG-1-0	-0.658308	-6.23645	LS513	Vehicle	G12D	G1
AGGTAGGCAACGATCT-1-0	8.54039	-2.34103	H1373	Galunisertib	G12C	G1
AGGTAGGCAAGGAGTC-1-0	-7.90797	1.32554	Calu-1	ARS-1620	G12C	G1
AGGTAGGCATCACCAA-1-0	5.55474	1.92211	H1373	ARS-1620+Antimycin	G12C	G1
AGGTAGGCATCTAACG-1-0	7.30603	-2.18027	H1373	ARS-1620	G12C	G1
AGGTAGGTCGCTGACG-1-0	0.501779	7.64194	H2030	ARS-1620+Ink-128	G12C	G1
AGGTAGGTCGGTAACT-1-0	7.03173	4.62525	H1373	ARS-1620	G12C	G2M
AGGTAGGTCTTCGTGC-1-0	6.70592	-2.03112	H1373	ARS-1620+Galunisertib	G12C	G1
AGGTCATAGTAAAGCT-1-0	1.38839	-2.55008	H1373	Galunisertib	G12C	G1
AGGTCATCAAGCCCAC-1-0	1.70915	-1.87078	H1373	Vehicle	G12C	S
AGGTCATGTCTTTATC-1-0	6.23467	4.21788	H1373	Ink-128	G12C	G2M
AGGTCATGTGCCCAGT-1-0	-8.52759	-1.27008	Calu-1	ARS-1620+Galunisertib	G12C	S
AGGTCATTCGAGCACC-1-0	-6.67283	1.09217	Calu-1	Vehicle	G12C	G1
AGGTCTAAGAAGAGCA-1-0	6.37515	1.01631	H1373	Galunisertib	G12C	G1
AGGTCTAAGACGGTCA-1-0	-7.73884	0.0370633	Calu-1	ARS-1620+Ink-128	G12C	G1
AGGTCTACAACTCGAT-1-0	-0.427744	-10.5751	LS513	Galunisertib	G12D	G1
AGGTCTACAGGCTCTG-1-0	6.86592	-2.4876	H1373	ARS-1620+Galunisertib	G12C	G1
AGGTCTAGTAACTTCG-1-0	-0.241973	-2.85267	H1373	ARS-1620+Galunisertib	G12C	G2M
AGGTCTATCCATCGTC-1-0	7.62926	-3.46479	H1373	ARS-1620+Galunisertib	G12C	G1
AGGTCTATCCTGTACC-1-0	7.04405	1.17644	H1373	ARS-1620	G12C	G1
AGGTGTTAGAGCCTGA-1-0	-0.260915	-6.8504	LS513	ARS-1620+Antimycin	G12D	S
AGGTGTTAGCAGATAT-1-0	9.25641	0.474333	H1373	ARS-1620+Antimycin	G12C	G1
AGGTGTTAGTAACCGG-1-0	1.65774	-1.13862	H1373	ARS-1620	G12C	S
AGGTGTTAGTGCTCAT-1-0	-8.42732	-3.21307	Calu-1	ARS-1620	G12C	G1
AGGTGTTGTACGGGAT-1-0	3.97725	-2.43642	H1373	Galunisertib	G12C	G1
AGGTGTTGTCTTCAAG-1-0	8.02544	-2.2354	H1373	ARS-1620	G12C	G1
AGGTGTTGTTTCACAG-1-0	0.435016	-10.7045	LS513	Vehicle	G12D	G1
AGGTTACAGCTTCTAG-1-0	8.12412	-0.0642769	H1373	Vehicle	G12C	G1
AGGTTACAGGATAATC-1-0	1.81296	-12.3384	LS513	Galunisertib	G12D	G1
AGGTTACGTATCTCTT-1-0	4.58731	1.54562	H1373	Vehicle	G12C	S
AGGTTACGTCGCACAC-1-0	-0.312558	8.57575	H2030	Ink-128	G12C	G1
AGGTTACTCAATCGGT-1-0	-6.79808	-2.84312	Calu-1	ARS-1620+Ink-128	G12C	G1
AGGTTGTAGAGTCTGG-1-0	-7.56104	-2.99785	Calu-1	ARS-1620+Ink-128	G12C	G1
AGGTTGTCACAGCCTG-1-0	-6.75462	-3.89977	Calu-1	Antimycin	G12C	G1
AGGTTGTGTTGGAGAC-1-0	6.84343	-1.59153	H1373	Antimycin	G12C	G1
AGGTTGTTCAGGAACG-1-0	-7.77194	1.54743	Calu-1	Galunisertib	G12C	G1
AGGTTGTTCAGTAGGG-1-0	-5.49111	-2.40395	Calu-1	Antimycin	G12C	G1
AGGTTGTTCTATTCGT-1-0	5.85542	3.01367	H1373	Galunisertib	G12C	G2M
AGTAACCAGACGAAGA-1-0	-9.34376	-3.31164	Calu-1	Vehicle	G12C	S
AGTAACCAGCAACTTC-1-0	-0.0337901	6.29031	H2030	ARS-1620+Ink-128	G12C	G1
AGTAACCCAAGGATGC-1-0	-0.536346	7.67614	H2030	ARS-1620+Antimycin	G12C	G1
AGTAACCCAGAAGCGT-1-0	8.87157	-1.1462	H1373	ARS-1620	G12C	G1
AGTAACCGTACGATCT-1-0	-6.81032	-4.48355	Calu-1	ARS-1620+Antimycin	G12C	G1
AGTAACCGTCTGCGCA-1-0	-8.12442	-5.29954	Calu-1	Vehicle	G12C	G1
AGTAACCTCAGCACCG-1-0	5.8178	-3.96902	H1373	ARS-1620+Ink-128	G12C	G1
AGTAACCTCTTTCCAA-1-0	1.00916	-10.1841	LS513	ARS-1620+Galunisertib	G12D	S
AGTACCACAACAGCCC-1-0	9.96697	0.397022	H1373	ARS-1620+Antimycin	G12C	G1
AGTACCAGTACTAAGA-1-0	-6.89836	-4.35812	Calu-1	ARS-1620+Galunisertib	G12C	S
AGTACCAGTCTCTCTG-1-0	5.95542	3.14236	H1373	Vehicle	G12C	S
AGTACCAGTTTAGACC-1-0	4.66453	-1.69738	H1373	Vehicle	G12C	G1
AGTACTGAGTATGAGT-1-0	-0.571174	9.69323	H2030	Vehicle	G12C	G2M
AGTACTGAGTTGCGCC-1-0	-2.31108	9.97209	H2030	ARS-1620+Galunisertib	G12C	G1
AGTACTGGTGGCCACT-1-0	-1.60269	3.28915	H2030	ARS-1620+Galunisertib	G12C	G1
AGTACTGTCGGTAAGG-1-0	-9.90601	-1.84972	Calu-1	Vehicle	G12C	G2M
AGTACTGTCTGCGTCT-1-0	-1.95738	9.19286	H2030	ARS-1620+Ink-128	G12C	G1
AGTAGCTAGAATTTGG-1-0	-10.5951	-2.30774	Calu-1	Ink-128	G12C	S
AGTAGCTAGCAAGTCG-1-0	1.87343	-0.9395	H1373	Vehicle	G12C	S
AGTAGCTTCATTGCGA-1-0	-1.4779	11.731	H2030	ARS-1620+Antimycin	G12C	G1
AGTAGCTTCGCCGAGT-1-0	5.15337	-1.83558	H1373	Antimycin	G12C	G1
AGTAGTCAGACGCCCT-1-0	-6.81666	1.53043	Calu-1	ARS-1620	G12C	G1
AGTAGTCAGCACCGTC-1-0	-7.93126	1.01236	Calu-1	Vehicle	G12C	G1
AGTAGTCCAAAGCACG-1-0	-1.18658	1.39117	H2030	Galunisertib	G12C	G1
AGTAGTCTCATCACCC-1-0	8.95076	0.562268	H1373	ARS-1620+Antimycin	G12C	G1
AGTAGTCTCCTTGACC-1-0	3.70952	-0.994836	H1373	ARS-1620+Galunisertib	G12C	G1
AGTCAACTCACCTCGT-1-0	-7.11665	-0.848996	Calu-1	ARS-1620	G12C	G1
AGTCAACTCGGTATGT-1-0	8.06061	-1.71672	H1373	ARS-1620+Galunisertib	G12C	G1
AGTCACAAGCATTTGC-1-0	5.67751	2.49398	H1373	ARS-1620+Galunisertib	G12C	S
AGTCACACAGAGTCAG-1-0	4.18752	-2.41789	H1373	ARS-1620	G12C	G1
AGTCACACAGTAACCT-1-0	5.08756	2.73509	H1373	Vehicle	G12C	G2M
AGTCACAGTTAGTTCG-1-0	-7.69806	-4.39152	Calu-1	ARS-1620+Antimycin	G12C	G1
AGTCATGAGGTTCTTG-1-0	-7.29356	-2.16877	Calu-1	ARS-1620+Galunisertib	G12C	G1
AGTCATGAGTCGAAGC-1-0	7.85092	2.2332	H1373	ARS-1620+Galunisertib	G12C	G2M
AGTCATGCACAGTGTT-1-0	7.49044	0.823269	H1373	Vehicle	G12C	G1
AGTCATGCATGGAATA-1-0	-6.90125	-4.01502	Calu-1	ARS-1620+Galunisertib	G12C	G1
AGTCATGGTGAAGCGT-1-0	0.736939	-10.6239	LS513	Vehicle	G12D	G1
AGTCATGTCATGGGAG-1-0	9.44325	0.638908	H1373	ARS-1620+Antimycin	G12C	G1
AGTCATGTCTACTCAT-1-0	0.548765	9.51468	H2030	Ink-128	G12C	G2M
AGTCTCCAGCGTTGTT-1-0	0.734343	-1.48602	H1373	Galunisertib	G12C	G1
AGTCTCCCACGTGTGC-1-0	-0.206709	6.40184	H2030	Vehicle	G12C	G1
AGTCTCCCAGAGGCTA-1-0	7.02629	-1.9329	H1373	Antimycin	G12C	G1
AGTCTCCGTTGGCCGT-1-0	2.45565	-3.88475	H1373	Galunisertib	G12C	G1
AGTGACTAGACAGCGT-1-0	6.47174	4.14319	H1373	Antimycin	G12C	G2M
AGTGACTAGCTAAGTA-1-0	-6.79979	-4.69677	Calu-1	ARS-1620	G12C	G1
AGTGACTAGGAGAGGC-1-0	-9.80194	-0.218553	Calu-1	Galunisertib	G12C	G2M
AGTGACTAGGTCGTAG-1-0	4.34917	3.38114	H1373	ARS-1620	G12C	G2M
AGTGACTAGTACTGGG-1-0	-1.2669	10.8419	H2030	ARS-1620+Galunisertib	G12C	G1
AGTGACTCATCGGATT-1-0	2.17461	-3.71622	H1373	Antimycin	G12C	G1
AGTGACTGTCTCACGG-1-0	9.67975	0.446022	H1373	ARS-1620	G12C	G1
AGTGACTGTTAAACAG-1-0	8.443	-2.03922	H1373	Antimycin	G12C	G1
AGTGACTGTTCTCCAC-1-0	3.60144	3.48308	H1373	Galunisertib	G12C	G2M
AGTGACTGTTGGGTAG-1-0	3.48991	5.7617	H1373	Vehicle	G12C	G1
AGTGACTTCCCGTGAG-1-0	-2.38078	8.54078	H2030	ARS-1620+Ink-128	G12C	G1
AGTGACTTCCTTCAGC-1-0	1.60947	-0.89117	H1373	Vehicle	G12C	G1
AGTGACTTCGGACCAC-1-0	-9.62973	-2.28432	Calu-1	Galunisertib	G12C	G1
AGTGATCAGCGGTAGT-1-0	5.4207	1.38123	H1373	Ink-128	G12C	S
AGTGATCAGGTCGCCT-1-0	-1.2017	9.50325	H2030	Vehicle	G12C	S
AGTGATCCAATTTCGG-1-0	-8.89411	-1.30298	Calu-1	ARS-1620+Galunisertib	G12C	G1
AGTGATCTCGACATCA-1-0	5.69624	3.16657	H1373	Antimycin	G12C	G1
AGTGATCTCGTTCCCA-1-0	4.00759	-2.49346	H1373	ARS-1620+Galunisertib	G12C	G1
AGTGCCGCAAGATCCT-1-0	-0.652591	-6.19838	LS513	Vehicle	G12D	G1
AGTGCCGGTGTTAACC-1-0	4.41557	-0.283648	H1373	Antimycin	G12C	G1
AGTGCCGTCACTTATC-1-0	6.56002	-4.25283	H1373	Galunisertib	G12C	G1
AGTGCCGTCAGTGCGC-1-0	7.15024	1.45658	H1373	ARS-1620+Antimycin	G12C	G1
AGTGCCGTCCGTAGTA-1-0	-2.24652	3.55479	H2030	ARS-1620+Galunisertib	G12C	G1
AGTGCCGTCGATAACC-1-0	7.85821	-3.21557	H1373	Galunisertib	G12C	S
AGTGTTGAGTGCAAAT-1-0	0.975264	-2.88093	H1373	Vehicle	G12C	G1
AGTGTTGGTTGCCGAC-1-0	-8.32905	-3.34275	Calu-1	Vehicle	G12C	S
AGTGTTGGTTGTGGAG-1-0	2.70827	-1.03713	H1373	Galunisertib	G12C	G2M
AGTGTTGTCAGTGCGC-1-0	5.07179	0.610464	H1373	Ink-128	G12C	G1
AGTTAGCCAAAGCACG-1-0	1.66157	-0.839245	H1373	Vehicle	G12C	G2M
AGTTAGCCACAAGGTG-1-0	2.83583	0.991201	H1373	Antimycin	G12C	G1
AGTTAGCCACAGTCAT-1-0	-6.99554	-0.830768	Calu-1	ARS-1620+Galunisertib	G12C	G1
AGTTAGCCAGGGTCTC-1-0	1.96419	-12.1402	LS513	Galunisertib	G12D	S
AGTTAGCGTAGCGATG-1-0	-9.32746	-2.73753	Calu-1	ARS-1620+Antimycin	G12C	G1
AGTTAGCTCTTACGGA-1-0	6.69277	2.73585	H1373	Galunisertib	G12C	G1
AGTTCCCCACGTGTGC-1-0	-6.86804	1.44247	Calu-1	Vehicle	G12C	G1
AGTTCCCCAGTTCCAA-1-0	-9.59929	-3.14416	Calu-1	Vehicle	G12C	S
AGTTCCCGTAATGTGA-1-0	3.16618	1.57241	H1373	Antimycin	G12C	G1
AGTTCCCGTGCTCGTG-1-0	4.51783	-0.344188	H1373	Vehicle	G12C	G1
AGTTCCCGTTTGACAC-1-0	-2.06371	11.3499	H2030	Antimycin	G12C	G1
AGTTCCCTCGTAGGGA-1-0	-0.139452	-10.6575	LS513	ARS-1620+Antimycin	G12D	G1
AGTTCCCTCTACCACC-1-0	8.30937	1.77092	H1373	Galunisertib	G12C	G2M
AGTTCGAGTCACATTG-1-0	1.91141	-2.93149	H1373	Galunisertib	G12C	G1
AGTTCGATCTGTAACG-1-0	-8.30537	-5.50997	Calu-1	Vehicle	G12C	G1
ATACCGAAGCTGAGCA-1-0	-0.972571	3.14812	H2030	ARS-1620+Ink-128	G12C	G1
ATACCGAAGTCACTAC-1-0	8.15426	0.937302	H1373	Vehicle	G12C	G1
ATACCGAGTAGAATGT-1-0	5.44033	0.415107	H1373	ARS-1620+Ink-128	G12C	G1
ATACCGAGTCGAACGA-1-0	-9.01464	-0.812181	Calu-1	Vehicle	G12C	G1
ATACCGAGTCTATGAC-1-0	0.563081	-3.24945	H1373	Vehicle	G12C	G1
ATACCGAGTGCTAGCC-1-0	-11.4641	-2.36653	Calu-1	Vehicle	G12C	G2M
ATACCGATCTCGGTAA-1-0	3.34748	-0.68075	H1373	ARS-1620+Galunisertib	G12C	G1
ATACCTTAGCGTTAGG-1-0	-2.02317	10.2428	H2030	ARS-1620	G12C	G1
ATACCTTAGTAGACCG-1-0	-6.88659	-3.83668	Calu-1	ARS-1620	G12C	G1
ATACCTTCAGCACAAG-1-0	-6.33929	-3.33412	Calu-1	ARS-1620+Galunisertib	G12C	G1
ATACCTTGTGTTGAGG-1-0	7.85547	3.14207	H1373	ARS-1620+Antimycin	G12C	G2M
ATACCTTGTTCGATTG-1-0	-1.54186	1.38911	H2030	ARS-1620+Antimycin	G12C	G1
ATACCTTTCGATTGAC-1-0	-1.78898	2.50737	H2030	ARS-1620+Ink-128	G12C	G1
ATACTTCAGGTCCTGC-1-0	2.38234	-4.14722	H1373	Vehicle	G12C	S
ATACTTCCATCATCTT-1-0	1.86732	-3.02713	H1373	Vehicle	G12C	G1
ATACTTCGTATGAAAC-1-0	0.541805	-1.37219	H1373	Vehicle	G12C	G1
ATACTTCGTCGAAACG-1-0	-7.49777	-3.53844	Calu-1	ARS-1620+Antimycin	G12C	G1
ATACTTCGTTACGCCG-1-0	-2.8595	-6.37168	LS513	ARS-1620+Galunisertib	G12D	S
ATACTTCTCGCCTCTA-1-0	-2.81476	11.5357	H2030	ARS-1620	G12C	G1
ATAGACCAGCGACTGA-1-0	7.17393	2.10993	H1373	Antimycin	G12C	G1
ATAGACCAGGTTACAA-1-0	0.633823	-1.42284	H1373	Galunisertib	G12C	S
ATAGACCAGTCATGAA-1-0	6.48771	-1.63401	H1373	ARS-1620+Galunisertib	G12C	G1
ATAGACCAGTCTGCGC-1-0	4.15914	0.131764	H1373	Vehicle	G12C	G1
ATAGACCGTGTCCCTT-1-0	8.38859	2.79955	H1373	Galunisertib	G12C	G2M
ATAGACCTCACGGAGA-1-0	0.532205	-1.56062	H1373	ARS-1620+Galunisertib	G12C	G1
ATAGACCTCGTGTGGC-1-0	7.34652	-3.63592	H1373	ARS-1620	G12C	G1
ATAGAGAAGAATCTAG-1-0	0.0101731	5.26733	H2030	ARS-1620+Ink-128	G12C	G1
ATAGAGAAGTTACTCG-1-0	0.129174	4.95118	H2030	ARS-1620+Ink-128	G12C	G1
ATAGAGACAGGTTCCG-1-0	-7.9677	-3.67853	Calu-1	Vehicle	G12C	G1
ATAGAGATCGGCATAT-1-0	6.43141	0.0670815	H1373	Vehicle	G12C	G2M
ATAGAGATCTGCCTGT-1-0	8.57616	0.27977	H1373	ARS-1620+Galunisertib	G12C	G1
ATAGGCTAGCGACTTT-1-0	7.06931	-2.78303	H1373	ARS-1620+Galunisertib	G12C	G1
ATAGGCTCACGTCGTG-1-0	7.00858	3.02216	H1373	Ink-128	G12C	G2M
ATAGGCTGTATTGAGA-1-0	7.16908	2.81845	H1373	Vehicle	G12C	G2M
ATAGGCTGTTCCACGG-1-0	1.28813	-9.92895	LS513	Vehicle	G12D	G1
ATAGGCTTCAAAGGAT-1-0	-10.799	-2.77508	Calu-1	ARS-1620	G12C	G2M
ATAGGCTTCCATGAGT-1-0	-6.5541	-3.18071	Calu-1	Galunisertib	G12C	G1
ATAGGCTTCGCCAATA-1-0	-9.14462	-1.05172	Calu-1	Vehicle	G12C	S
ATATCCTAGACCACGA-1-0	5.70872	-0.159684	H1373	Vehicle	G12C	G1
ATATCCTGTCGCACGT-1-0	-7.28004	-1.55925	Calu-1	ARS-1620	G12C	G1
ATATCCTTCACCTACC-1-0	8.02553	-2.19358	H1373	ARS-1620+Galunisertib	G12C	G1
ATCACAGCAAACAGGC-1-0	-9.59311	-2.69123	Calu-1	Vehicle	G12C	G1
ATCACAGCAACCTAAC-1-0	1.43978	-4.70616	H1373	Vehicle	G12C	G2M
ATCACAGCAAGAATAC-1-0	2.36391	-3.62994	H1373	Galunisertib	G12C	G1
ATCACAGCACCGTACG-1-0	6.67145	-3.25876	H1373	ARS-1620	G12C	G1
ATCACAGGTATGAAGT-1-0	0.618252	-10.8435	LS513	ARS-1620+Ink-128	G12D	G1
ATCACAGGTCACAATC-1-0	8.06527	-1.77986	H1373	ARS-1620+Ink-128	G12C	G1
ATCACAGGTGCGGCTT-1-0	6.31907	-0.623801	H1373	ARS-1620	G12C	G1
ATCACAGGTTGGACCC-1-0	-0.978383	11.3584	H2030	ARS-1620+Antimycin	G12C	G1
ATCACAGGTTGGTAGG-1-0	-7.97402	-1.79258	Calu-1	ARS-1620+Galunisertib	G12C	S
ATCACAGTCATCGTAG-1-0	7.35296	-1.52558	H1373	Antimycin	G12C	G1
ATCACAGTCCTGTACC-1-0	8.99526	2.3221	H1373	ARS-1620	G12C	G2M
ATCACGAAGCGCCATC-1-0	-6.75183	1.37557	Calu-1	Vehicle	G12C	G1
ATCACGACACCCTGAG-1-0	-2.88076	8.68635	H2030	ARS-1620	G12C	G1
ATCACGACACCTTCCA-1-0	-9.16665	-2.3728	Calu-1	ARS-1620+Antimycin	G12C	G1
ATCACGACAGCGGTTC-1-0	-1.25326	6.6028	H2030	Vehicle	G12C	G1
ATCACGACATCAGCGC-1-0	-0.941936	-5.66119	LS513	Vehicle	G12D	G1
ATCACGAGTATTGACC-1-0	-11.1112	-2.69491	Calu-1	Antimycin	G12C	S
ATCACTTAGAGAAGGT-1-0	-9.1572	-2.95105	Calu-1	ARS-1620	G12C	G1
ATCACTTAGATGTAGT-1-0	-0.153957	3.89539	H2030	Ink-128	G12C	G1
ATCACTTAGTAAACAC-1-0	-3.21948	8.20294	H2030	ARS-1620	G12C	G1
ATCACTTAGTAGACAT-1-0	5.32735	-0.504799	H1373	Vehicle	G12C	G2M
ATCACTTAGTTACGAA-1-0	5.23985	-1.29628	H1373	Ink-128	G12C	G1
ATCACTTCATAGAGGC-1-0	6.3445	2.61881	H1373	Vehicle	G12C	G1
ATCACTTGTGAGCAGT-1-0	3.83731	2.56334	H1373	ARS-1620+Antimycin	G12C	G2M
ATCACTTTCCGTAGGC-1-0	3.69359	1.77075	H1373	Vehicle	G12C	G1
ATCACTTTCGGTGTTA-1-0	6.73769	2.06183	H1373	Vehicle	G12C	G1
ATCAGGTAGTATGACA-1-0	-0.655346	-10.3585	LS513	ARS-1620	G12D	G1
ATCAGGTCACGACTAT-1-0	1.43294	-2.59396	H1373	ARS-1620+Antimycin	G12C	G2M
ATCAGGTTCAACTTTC-1-0	6.30589	4.21379	H1373	Vehicle	G12C	G2M
ATCAGGTTCGGCGATC-1-0	-0.30623	-10.5765	LS513	ARS-1620+Antimycin	G12D	G1
ATCATTCAGACCAAAT-1-0	1.03878	9.72601	H2030	Galunisertib	G12C	G1
ATCATTCAGGTGCCAA-1-0	-4.81499	-1.66561	Calu-1	Vehicle	G12C	G1
ATCATTCAGTATGATG-1-0	0.266737	4.74611	H2030	ARS-1620+Antimycin	G12C	G1
ATCATTCCATGCCGGT-1-0	1.4388	-4.30945	H1373	Galunisertib	G12C	G2M
ATCATTCGTCCGACGT-1-0	6.76879	1.49775	H1373	Galunisertib	G12C	S
ATCATTCGTCGCAGTC-1-0	6.44997	-3.34789	H1373	ARS-1620+Galunisertib	G12C	G1
ATCATTCGTGCAATAA-1-0	8.08322	-0.995172	H1373	Antimycin	G12C	G1
ATCATTCGTTCTTCAT-1-0	-8.30363	-4.09682	Calu-1	Vehicle	G12C	G1
ATCCACCCAGTTCCAA-1-0	-2.84021	10.1337	H2030	ARS-1620	G12C	G1
ATCCACCGTCATAACC-1-0	-2.85489	11.3143	H2030	Antimycin	G12C	G1
ATCCACCGTCGCTGCA-1-0	0.634465	-1.99727	H1373	Vehicle	G12C	G1
ATCCACCTCACAACCA-1-0	-2.64405	10.4961	H2030	Antimycin	G12C	G1
ATCCACCTCGGACGTC-1-0	8.59062	0.468663	H1373	Vehicle	G12C	G1
ATCCACCTCGTTCTCG-1-0	6.4684	-3.3861	H1373	Galunisertib	G12C	G1
ATCCATTAGTCTGGAG-1-0	8.83549	-1.50345	H1373	ARS-1620+Galunisertib	G12C	G1
ATCCATTCAGCTGTAT-1-0	5.90897	-2.71209	H1373	ARS-1620+Ink-128	G12C	G1
ATCCATTCATGAGTAA-1-0	-6.89585	-1.1266	Calu-1	ARS-1620+Ink-128	G12C	G1
ATCCATTCATTAAAGG-1-0	-7.25752	-4.36361	Calu-1	Vehicle	G12C	G1
ATCCATTTCCTGTTAT-1-0	-6.59676	-2.48845	Calu-1	ARS-1620+Galunisertib	G12C	G1
ATCCATTTCTAGACCA-1-0	5.27955	3.72916	H1373	Vehicle	G12C	G2M
ATCCCTGAGCCGATTT-1-0	1.07899	-3.80635	H1373	Vehicle	G12C	G2M
ATCCCTGAGGCGTTAG-1-0	6.94017	-4.04655	H1373	Antimycin	G12C	G1
ATCCCTGTCTTCGTGC-1-0	6.27699	0.955457	H1373	Vehicle	G12C	G1
ATCCGTCCAACCAACT-1-0	-7.63504	0.540979	Calu-1	ARS-1620+Antimycin	G12C	G1
ATCCGTCGTAATGATG-1-0	-8.51767	0.719618	Calu-1	ARS-1620+Antimycin	G12C	G1
ATCCGTCGTACCACGC-1-0	-0.463675	-10.5895	LS513	ARS-1620+Galunisertib	G12D	G1
ATCCGTCTCCGATAAC-1-0	-2.08031	2.72887	H2030	ARS-1620+Ink-128	G12C	G1
ATCCGTCTCTTGCAGA-1-0	1.09764	-4.64502	H1373	Vehicle	G12C	G2M
ATCCTATGTAGAGGAA-1-0	7.93464	2.87824	H1373	Vehicle	G12C	G2M
ATCCTATGTGTTAGCT-1-0	-10.3975	0.862614	Calu-1	ARS-1620+Antimycin	G12C	G2M
ATCCTATTCAGCTGAT-1-0	-0.861163	-6.02229	LS513	Vehicle	G12D	G2M
ATCCTATTCCAGTACA-1-0	-10.6373	-2.52504	Calu-1	Vehicle	G12C	G2M
ATCCTATTCCCAGCGA-1-0	7.26028	-2.8907	H1373	ARS-1620+Galunisertib	G12C	G1
ATCCTATTCCGATCGG-1-0	3.01544	-0.738048	H1373	ARS-1620+Galunisertib	G12C	G1
ATCGATGAGTCTTCCC-1-0	0.569966	-0.180476	H1373	Vehicle	G12C	S
ATCGATGCAAGTTCCA-1-0	7.41037	-2.09047	H1373	ARS-1620+Antimycin	G12C	G1
ATCGATGTCCGTAGGC-1-0	-8.13628	0.225886	Calu-1	Vehicle	G12C	G1
ATCGCCTAGCATCTTG-1-0	4.58108	5.01346	H1373	ARS-1620+Ink-128	G12C	G1
ATCGCCTAGTTCACTG-1-0	2.0282	-1.98598	H1373	Antimycin	G12C	G1
ATCGCCTCAATTGAGA-1-0	6.14428	-1.91967	H1373	Ink-128	G12C	G1
ATCGCCTCATAGGAGC-1-0	8.16426	0.413461	H1373	Galunisertib	G12C	G1
ATCGCCTGTGATTCAC-1-0	-8.3018	-1.06764	Calu-1	ARS-1620+Galunisertib	G12C	G1
ATCGCCTGTTGTGGCC-1-0	-7.52943	-0.31776	Calu-1	ARS-1620+Ink-128	G12C	G1
ATCGCCTTCAAGAATG-1-0	-11.3572	-2.71132	Calu-1	ARS-1620	G12C	S
ATCGCCTTCCGCATAA-1-0	-3.01809	2.97464	H2030	ARS-1620	G12C	G1
ATCGCCTTCGAGAGCA-1-0	1.98475	-4.55051	H1373	ARS-1620+Antimycin	G12C	G1
ATCGCCTTCTTAGCAG-1-0	4.43571	-1.31003	H1373	Vehicle	G12C	G1
ATCGGATAGAGTGAAG-1-0	-8.74637	-3.25677	Calu-1	Galunisertib	G12C	G1
ATCGGATCAATGGCCC-1-0	-7.03893	-3.75911	Calu-1	ARS-1620+Galunisertib	G12C	G1
ATCGGATCAGAGGGTT-1-0	1.33689	-4.74512	H1373	ARS-1620+Antimycin	G12C	G2M
ATCGGATGTACACGTT-1-0	-10.9866	-2.53215	Calu-1	Vehicle	G12C	G2M
ATCGGATTCTTCGACC-1-0	-8.29766	-5.09889	Calu-1	Antimycin	G12C	G1
ATCGGCGAGAAAGTCT-1-0	-1.28768	3.35228	H2030	Vehicle	G12C	S
ATCGGCGAGTCATTGC-1-0	-7.68451	1.63694	Calu-1	ARS-1620+Galunisertib	G12C	G1
ATCGGCGCACAGTATC-1-0	8.28984	1.68448	H1373	Antimycin	G12C	S
ATCGGCGGTAGTCGGA-1-0	-0.716536	-6.09523	LS513	Galunisertib	G12D	G1
ATCGGCGTCCTAGCCT-1-0	6.24907	0.759458	H1373	ARS-1620+Galunisertib	G12C	G1
ATCGGCGTCTCCGTGT-1-0	8.88642	-1.74118	H1373	ARS-1620	G12C	G1
ATCGTAGAGTTCATGC-1-0	7.55524	0.1531	H1373	ARS-1620+Galunisertib	G12C	S
ATCGTAGCAGACATCT-1-0	0.0106403	-0.773977	H1373	ARS-1620+Galunisertib	G12C	G1
ATCGTAGCAGAGCGTA-1-0	8.7911	-1.75155	H1373	ARS-1620+Galunisertib	G12C	G1
ATCGTAGCATCGTGCG-1-0	-1.57924	2.63337	H2030	ARS-1620	G12C	G1
ATCGTAGGTATCATGC-1-0	-8.90476	-1.59676	Calu-1	Galunisertib	G12C	S
ATCGTAGGTCGCGTCA-1-0	-0.63587	-6.66731	LS513	Vehicle	G12D	G2M
ATCGTAGGTTTCGCTC-1-0	-8.07052	-2.66798	Calu-1	Antimycin	G12C	S
ATCGTAGTCTTCACAT-1-0	-1.39026	3.03628	H2030	ARS-1620+Galunisertib	G12C	G2M
ATCGTCCAGCCAGACA-1-0	-0.0910824	-9.51829	LS513	ARS-1620+Galunisertib	G12D	S
ATCGTCCAGCTACGTT-1-0	-0.0906101	-6.75989	LS513	Vehicle	G12D	G2M
ATCGTCCCAACCTAAC-1-0	-7.78106	-2.06832	Calu-1	ARS-1620	G12C	G1
ATCGTCCCAAGTGGTG-1-0	8.88837	-2.04995	H1373	Ink-128	G12C	G1
ATCGTCCCATGTAACC-1-0	-4.66542	-1.80428	Calu-1	Vehicle	G12C	G1
ATCGTCCTCCGTGCGA-1-0	4.08549	-1.72105	H1373	Vehicle	G12C	G1
ATCGTGACATGGGTTT-1-0	-2.84372	9.17066	H2030	ARS-1620+Ink-128	G12C	G1
ATCGTGAGTTGAGAGC-1-0	5.89132	0.61549	H1373	Ink-128	G12C	G1
ATCGTGATCAACACGT-1-0	-1.31892	11.1942	H2030	Antimycin	G12C	G1
ATCTCTACAGAGTGTG-1-0	-2.32328	11.1444	H2030	ARS-1620	G12C	G1
ATCTCTAGTATGGGAC-1-0	7.37976	-2.68409	H1373	ARS-1620+Galunisertib	G12C	G1
ATCTCTAGTGCATGTT-1-0	-6.18531	-3.16771	Calu-1	ARS-1620+Galunisertib	G12C	G1
ATCTTCAAGATTCGCT-1-0	-2.27686	8.11568	H2030	ARS-1620+Galunisertib	G12C	G1
ATCTTCAAGTTGCATC-1-0	7.47277	1.71414	H1373	Vehicle	G12C	G2M
ATCTTCACACTGTTCC-1-0	7.6993	-1.57609	H1373	Galunisertib	G12C	G1
ATCTTCAGTACAGAAT-1-0	8.72257	-0.943503	H1373	Antimycin	G12C	G1
ATCTTCATCTCGCTTG-1-0	-9.07163	-3.11387	Calu-1	ARS-1620+Antimycin	G12C	G1
ATGAAAGCAGTCCGTG-1-0	-10.9878	-1.37275	Calu-1	Vehicle	G12C	G2M
ATGAAAGTCATGTCTT-1-0	9.05273	-1.17801	H1373	ARS-1620+Galunisertib	G12C	G1
ATGAAAGTCCGACATA-1-0	3.98672	-0.286354	H1373	ARS-1620+Antimycin	G12C	G1
ATGAAAGTCTCCAATT-1-0	1.48069	-2.79413	H1373	Galunisertib	G12C	S
ATGAAAGTCTGCATGA-1-0	2.41642	-4.11562	H1373	ARS-1620+Antimycin	G12C	G1
ATGACCAAGTCGCGAA-1-0	7.76801	2.2643	H1373	Vehicle	G12C	G2M
ATGACCAAGTTCATCG-1-0	-10.1525	-0.928769	Calu-1	ARS-1620	G12C	S
ATGACCAAGTTCTCTT-1-0	8.17489	0.665074	H1373	Galunisertib	G12C	S
ATGACCACACAATGAA-1-0	-8.23473	0.509314	Calu-1	Antimycin	G12C	S
ATGACCAGTGTTTGCA-1-0	6.00079	-2.49612	H1373	ARS-1620	G12C	G1
ATGACCAGTTTCGCTC-1-0	-6.64919	-3.22003	Calu-1	ARS-1620	G12C	G1
ATGAGGGGTGTCATCA-1-0	1.1442	-4.31535	H1373	ARS-1620	G12C	G1
ATGAGGGTCAGTGTGT-1-0	-7.58386	-4.32056	Calu-1	Vehicle	G12C	G1
ATGAGTCAGGTAGCCA-1-0	4.84059	-0.911907	H1373	ARS-1620+Ink-128	G12C	G1
ATGAGTCCAGCTATTG-1-0	-1.21516	4.35448	H2030	ARS-1620+Ink-128	G12C	G1
ATGAGTCCAGTTGAAA-1-0	5.99191	1.354	H1373	ARS-1620	G12C	G1
ATGAGTCGTACACTCA-1-0	-2.13746	11.0012	H2030	ARS-1620+Galunisertib	G12C	G1
ATGAGTCGTCGCGTCA-1-0	5.98147	2.93938	H1373	ARS-1620	G12C	G1
ATGAGTCGTGGGTTGA-1-0	9.84369	0.498102	H1373	ARS-1620+Antimycin	G12C	G1
ATGAGTCTCGTCGCTT-1-0	7.32944	-2.42786	H1373	ARS-1620	G12C	G1
ATGATCGAGCAGCAGT-1-0	-7.33527	-0.354836	Calu-1	Antimycin	G12C	G1
ATGATCGAGGTGCAGT-1-0	0.607484	-3.05451	H1373	Vehicle	G12C	G1
ATGATCGCACCATTCC-1-0	5.55027	0.02593	H1373	Ink-128	G12C	G1
ATGATCGCACCCTTGT-1-0	-0.401755	7.55221	H2030	Antimycin	G12C	G1
ATGATCGCAGACTGCC-1-0	1.42754	-4.03283	H1373	ARS-1620+Antimycin	G12C	G2M
ATGATCGCATTGACCA-1-0	5.13375	2.0901	H1373	Ink-128	G12C	S
ATGATCGGTCGGTGTC-1-0	-6.98393	-0.769967	Calu-1	ARS-1620+Ink-128	G12C	G1
ATGATCGTCGCCTAGG-1-0	6.62928	0.370896	H1373	Galunisertib	G12C	G1
ATGCATGCAATGCAGG-1-0	-6.95353	1.44649	Calu-1	ARS-1620+Ink-128	G12C	G1
ATGCCTCCACCTTCGT-1-0	8.90667	1.34953	H1373	Antimycin	G12C	S
ATGCCTCCACTTCAAG-1-0	7.79161	-1.93396	H1373	ARS-1620+Galunisertib	G12C	G1
ATGCCTCGTACTCGCG-1-0	-0.611174	-1.91326	LS513	ARS-1620+Galunisertib	G12D	G1
ATGCGATAGAAGATCT-1-0	-8.87331	-3.46822	Calu-1	Antimycin	G12C	G1
ATGCGATAGACAGCGT-1-0	-2.09599	7.25236	H2030	ARS-1620+Galunisertib	G12C	G1
ATGCGATCACGCCACA-1-0	8.55154	-2.48526	H1373	ARS-1620+Galunisertib	G12C	G1
ATGCGATCAGAAATTG-1-0	3.59838	4.23113	H1373	Antimycin	G12C	G1
ATGCGATCATTGCTTT-1-0	-2.95736	7.60049	H2030	ARS-1620+Ink-128	G12C	G1
ATGCGATGTGCGTTTA-1-0	-1.23206	1.04468	H2030	ARS-1620+Ink-128	G12C	S
ATGCGATGTTCGGCTG-1-0	6.98785	1.75242	H1373	ARS-1620+Antimycin	G12C	G1
ATGCGATTCCTTCAGC-1-0	8.67778	2.38728	H1373	ARS-1620+Antimycin	G12C	G2M
ATGCGATTCGCCACTT-1-0	3.49019	1.90598	H1373	Antimycin	G12C	G1
ATGGAGGCAACACGTT-1-0	-1.35441	6.99486	H2030	ARS-1620+Galunisertib	G12C	G1
ATGGAGGGTGAGTTGG-1-0	-0.563105	-5.26302	LS513	ARS-1620	G12D	G1
ATGGAGGTCCCGGTAG-1-0	-2.02129	-5.92082	LS513	ARS-1620+Galunisertib	G12D	G1
ATGGAGGTCTCATTAC-1-0	-0.222805	1.18653	H2030	ARS-1620	G12C	S
ATGGAGGTCTTCCACG-1-0	7.69743	2.73446	H1373	Antimycin	G12C	G1
ATGGATCAGACTGGGT-1-0	8.03537	-2.8798	H1373	ARS-1620	G12C	G1
ATGGATCAGGTTTACC-1-0	-7.04882	1.20208	Calu-1	ARS-1620	G12C	G1
ATGGATCCATAGATGA-1-0	8.33004	-0.912289	H1373	Antimycin	G12C	G1
ATGGATCCATGCGGTC-1-0	-0.662372	6.7666	H2030	ARS-1620+Galunisertib	G12C	G1
ATGGATCCATGGGCAA-1-0	7.42735	-0.881752	H1373	Galunisertib	G12C	G1
ATGGATCTCCCTAGGG-1-0	-3.05988	7.78384	H2030	ARS-1620+Galunisertib	G12C	G1
ATGGATCTCGAATGCT-1-0	1.1231	-2.38129	H1373	Galunisertib	G12C	G1
ATGGATCTCGCAATGT-1-0	-1.33307	3.47616	H2030	Galunisertib	G12C	S
ATGGGAGGTCGAACGA-1-0	-2.51024	3.97504	H2030	ARS-1620	G12C	G1
ATGGGAGTCGGCTTCT-1-0	7.58876	-1.41426	H1373	ARS-1620	G12C	G1
ATGGGTTAGTAGTGCG-1-0	-11.3572	-1.07948	Calu-1	Vehicle	G12C	G2M
ATGGGTTCACAACCGC-1-0	-1.05599	3.47703	H2030	ARS-1620	G12C	G1
ATGGGTTCACCACATA-1-0	-8.87861	-2.9241	Calu-1	ARS-1620+Galunisertib	G12C	G1
ATGGGTTCAGGGACTA-1-0	-3.16076	-6.62521	LS513	ARS-1620+Antimycin	G12D	G1
ATGGGTTGTCATACCA-1-0	6.42423	-0.80496	H1373	Vehicle	G12C	G1
ATGGTTGAGACATGCG-1-0	-0.532534	-4.40552	LS513	Vehicle	G12D	G1
ATGGTTGAGCTCAGAG-1-0	7.92914	-1.21345	H1373	ARS-1620	G12C	G1
ATGGTTGAGTCATGGG-1-0	-10.3969	-2.38749	Calu-1	Ink-128	G12C	G2M
ATGGTTGCAGTGAGCA-1-0	-10.8336	-1.31852	Calu-1	ARS-1620+Ink-128	G12C	G2M
ATGGTTGCATATGCGT-1-0	1.92132	-2.00045	H1373	Antimycin	G12C	G2M
ATGGTTGGTACACTCA-1-0	7.19925	-1.71003	H1373	ARS-1620+Galunisertib	G12C	G1
ATGGTTGGTCCGACGT-1-0	7.69623	-2.28275	H1373	ARS-1620+Galunisertib	G12C	G1
ATGTCCCAGAGGCGGA-1-0	9.28896	0.512888	H1373	ARS-1620+Antimycin	G12C	G1
ATGTCCCCACTGAGGA-1-0	2.20715	-1.20281	H1373	Vehicle	G12C	G1
ATGTCCCCATAGGTAA-1-0	0.653849	-10.9826	LS513	ARS-1620+Antimycin	G12D	G1
ATGTCCCCATGACTCA-1-0	0.385267	-9.96779	LS513	Ink-128	G12D	G1
ATGTCTTAGGGCAGTT-1-0	0.46868	-0.409913	H1373	Vehicle	G12C	S
ATGTCTTCACAAGCCC-1-0	4.33192	-1.74514	H1373	Vehicle	G12C	G2M
ATGTCTTGTATCGATC-1-0	5.14345	-0.109717	H1373	Ink-128	G12C	G1
ATGTCTTGTGAGACGT-1-0	6.17084	1.12777	H1373	Antimycin	G12C	G1
ATGTCTTGTGTTTACG-1-0	-11.7082	-1.87001	Calu-1	Vehicle	G12C	G2M
ATGTCTTTCCTCACCA-1-0	-11.2037	-2.88821	Calu-1	ARS-1620+Antimycin	G12C	S
ATTACCTAGTACTGTC-1-0	2.5852	-2.3766	H1373	Vehicle	G12C	G2M
ATTACCTCACTTCATT-1-0	-10.9276	-1.40968	Calu-1	Galunisertib	G12C	G2M
ATTACCTCAGCTGCCA-1-0	5.05567	-0.488796	H1373	ARS-1620	G12C	G1
ATTACCTGTCGAAACG-1-0	7.46842	3.26772	H1373	ARS-1620+Antimycin	G12C	G2M
ATTACCTGTCTGCATA-1-0	1.32931	-4.15385	H1373	ARS-1620+Galunisertib	G12C	S
ATTACCTTCTATGTGG-1-0	0.836752	-3.25231	H1373	Vehicle	G12C	S
ATTACTCAGCAACTTC-1-0	-2.2091	7.77841	H2030	Antimycin	G12C	G1
ATTACTCAGTGTTCAC-1-0	3.82111	-1.19902	H1373	Vehicle	G12C	S
ATTACTCCAATGTCTG-1-0	1.09107	-4.37237	H1373	Ink-128	G12C	G1
ATTACTCGTCTGTTAG-1-0	-7.27471	1.9405	Calu-1	Vehicle	G12C	G1
ATTACTCGTGCCTGAC-1-0	-0.814714	-6.36206	LS513	ARS-1620+Antimycin	G12D	G2M
ATTACTCTCCGGGACT-1-0	5.88584	-2.04101	H1373	Antimycin	G12C	G1
ATTACTCTCTAAGCGT-1-0	-0.795602	-5.56891	LS513	ARS-1620+Galunisertib	G12D	G2M
ATTATCCAGCAGTCTT-1-0	-1.92125	11.3744	H2030	ARS-1620+Galunisertib	G12C	G1
ATTATCCAGTTACGAA-1-0	1.88263	-0.358475	H1373	Ink-128	G12C	G2M
ATTATCCCATCTCCCA-1-0	2.1917	-1.91086	H1373	ARS-1620	G12C	G1
ATTATCCGTCTTCATT-1-0	-3.15751	10.2529	H2030	ARS-1620+Ink-128	G12C	G1
ATTATCCGTTAGGAGC-1-0	-3.04405	-6.42681	LS513	Galunisertib	G12D	G1
ATTATCCTCAGACTGT-1-0	5.72436	-1.6789	H1373	ARS-1620+Ink-128	G12C	G1
ATTATCCTCTTGATTC-1-0	4.81977	-1.62746	H1373	ARS-1620	G12C	G1
ATTCACTCAGGTTACT-1-0	-1.5117	9.28844	H2030	Antimycin	G12C	G2M
ATTCACTGTAACTGCT-1-0	6.01377	2.47007	H1373	Ink-128	G12C	S
ATTCACTGTGATCATC-1-0	7.97278	0.539957	H1373	ARS-1620+Antimycin	G12C	G1
ATTCACTTCAAACCCA-1-0	0.0431459	7.961	H2030	ARS-1620	G12C	G1
ATTCACTTCATTATCC-1-0	5.85238	-2.39774	H1373	ARS-1620+Galunisertib	G12C	G1
ATTCACTTCTTTCGAT-1-0	-0.864205	-5.51109	LS513	Vehicle	G12D	G1
ATTCAGGAGCTACGTT-1-0	-8.39296	-3.38625	Calu-1	Ink-128	G12C	G1
ATTCAGGCATGGCACC-1-0	1.65929	-4.57106	H1373	Vehicle	G12C	G2M
ATTCAGGGTCGACTTA-1-0	-0.587133	-1.2335	H1373	ARS-1620	G12C	G1
ATTCAGGTCCCGAATA-1-0	8.46393	3.18528	H1373	Ink-128	G12C	G2M
ATTCATCAGTCATCGT-1-0	4.93955	-0.885801	H1373	Vehicle	G12C	G1
ATTCATCCAGCTAACT-1-0	-7.26193	-0.00112261	Calu-1	Vehicle	G12C	G1
ATTCATCGTGGAATGC-1-0	1.52142	9.55821	H2030	ARS-1620+Galunisertib	G12C	G1
ATTCATCGTTAACAGA-1-0	-11.7613	-2.28784	Calu-1	Vehicle	G12C	G2M
ATTCCATCACCAGCTG-1-0	2.13295	-2.85886	H1373	ARS-1620	G12C	S
ATTCCATGTTGTGGCC-1-0	4.60188	-0.424656	H1373	ARS-1620	G12C	G1
ATTCCATTCACCTCGT-1-0	-8.78855	-3.16229	Calu-1	ARS-1620	G12C	G1
ATTCCATTCCCGAGTG-1-0	8.34342	0.464375	H1373	Vehicle	G12C	G1
ATTCCATTCTACCAGA-1-0	-8.07353	-3.0315	Calu-1	Antimycin	G12C	G1
ATTCCATTCTGAACGT-1-0	7.51358	1.13233	H1373	ARS-1620+Galunisertib	G12C	S
ATTCCCGCAACTGTGT-1-0	0.720392	-10.5168	LS513	ARS-1620	G12D	G1
ATTCCCGCAAGCGATG-1-0	-5.04909	-2.0463	Calu-1	ARS-1620+Galunisertib	G12C	G1
ATTCCCGCACATGTTG-1-0	6.40835	-2.85468	H1373	ARS-1620+Galunisertib	G12C	G1
ATTCCCGCACTATCGA-1-0	7.51937	2.85279	H1373	Vehicle	G12C	G2M
ATTCCCGCAGGAATCG-1-0	-10.0266	0.224214	Calu-1	ARS-1620	G12C	G2M
ATTCCCGCAGGGTCTC-1-0	7.501	-2.86386	H1373	ARS-1620+Galunisertib	G12C	G1
ATTCCCGCATCGCTAA-1-0	-8.27406	-2.17286	Calu-1	ARS-1620	G12C	G1
ATTCCCGTCTGGCCTT-1-0	0.851016	-11.7251	LS513	ARS-1620	G12D	G1
ATTCCTAAGACTACGG-1-0	1.50727	-11.9932	LS513	ARS-1620+Antimycin	G12D	G1
ATTCCTAAGAGCAGTC-1-0	2.58568	-3.964	H1373	Vehicle	G12C	S
ATTCCTAAGAGTTCGG-1-0	6.19426	-0.820875	H1373	ARS-1620+Galunisertib	G12C	G1
ATTCCTAAGATGGCGT-1-0	7.76423	-1.76916	H1373	ARS-1620	G12C	G1
ATTCCTATCAGGAAAT-1-0	1.77445	-2.72415	H1373	ARS-1620+Ink-128	G12C	S
ATTCCTATCCACGGAC-1-0	-1.21022	11.1661	H2030	ARS-1620+Antimycin	G12C	G1
ATTCCTATCCCAACTC-1-0	7.23549	-1.39937	H1373	ARS-1620+Galunisertib	G12C	G1
ATTCCTATCTATCGGA-1-0	5.39328	0.279949	H1373	ARS-1620+Ink-128	G12C	G2M
ATTCGTTGTGGCCACT-1-0	-7.29063	-3.22916	Calu-1	ARS-1620	G12C	G1
ATTCGTTGTGTCATTG-1-0	4.65922	2.36749	H1373	Antimycin	G12C	G1
ATTCGTTTCACTCTTA-1-0	8.65959	0.382664	H1373	ARS-1620+Galunisertib	G12C	G1
ATTCTACCAATGGCCC-1-0	7.59315	-2.43299	H1373	ARS-1620	G12C	G1
ATTCTACCACACCGAC-1-0	5.15727	-0.0803564	H1373	ARS-1620	G12C	G1
ATTCTACCACGTGAGA-1-0	-0.978187	2.10645	H2030	ARS-1620+Galunisertib	G12C	G1
ATTCTACTCGCAGAGA-1-0	-3.44856	8.97435	H2030	ARS-1620+Galunisertib	G12C	G1
ATTCTACTCTGAGATC-1-0	5.60537	1.49955	H1373	Galunisertib	G12C	G1
ATTCTTGAGACCTGGA-1-0	2.39842	-1.46539	H1373	ARS-1620+Antimycin	G12C	G1
ATTCTTGAGACGAGCT-1-0	8.4092	-1.11298	H1373	ARS-1620+Galunisertib	G12C	G1
ATTCTTGGTACGAGCA-1-0	0.4434	-2.12905	H1373	ARS-1620+Galunisertib	G12C	S
ATTCTTGGTGGCTCTG-1-0	8.1686	-1.64735	H1373	ARS-1620	G12C	G1
ATTCTTGTCCATTCAT-1-0	-0.15158	-2.28846	H1373	ARS-1620	G12C	G2M
ATTGGGTAGTCTGTAC-1-0	-3.23954	8.94815	H2030	ARS-1620+Galunisertib	G12C	G1
ATTGGGTCACTAGTAC-1-0	-2.13112	2.33428	H2030	ARS-1620+Galunisertib	G12C	G1
ATTGGGTCACTCGATA-1-0	7.83299	0.55167	H1373	Vehicle	G12C	G1
ATTGGGTCAGTGGGTA-1-0	6.90573	-4.20704	H1373	ARS-1620	G12C	G1
ATTGGGTGTATTGCCA-1-0	6.317	0.491772	H1373	ARS-1620+Antimycin	G12C	G1
ATTGGGTGTTTCCATT-1-0	3.03402	2.00678	H1373	Vehicle	G12C	G1
ATTGTTCAGAGTATAC-1-0	-2.70075	-6.63019	LS513	ARS-1620+Ink-128	G12D	G1
ATTGTTCAGCGGGTAT-1-0	6.78081	4.7396	H1373	Ink-128	G12C	G2M
ATTGTTCAGCTGTACT-1-0	1.97031	-1.95448	H1373	ARS-1620+Galunisertib	G12C	G1
ATTGTTCCAACCGCTG-1-0	-7.83461	-0.740997	Calu-1	ARS-1620+Ink-128	G12C	G1
ATTGTTCCACAAATAG-1-0	0.159148	-10.3377	LS513	Vehicle	G12D	G1
ATTGTTCGTTCACGAT-1-0	6.38691	-2.72992	H1373	Galunisertib	G12C	G1
ATTGTTCGTTCCTAAG-1-0	-11.113	-1.85988	Calu-1	ARS-1620+Galunisertib	G12C	S
ATTGTTCTCCGTCACT-1-0	-6.81707	-4.79387	Calu-1	Antimycin	G12C	G1
ATTGTTCTCCGTGGTG-1-0	2.79897	1.22766	H1373	Ink-128	G12C	G1
ATTTACCGTCTCACGG-1-0	7.37489	-2.79441	H1373	ARS-1620	G12C	G1
ATTTACCGTTCCATTT-1-0	-4.56157	-1.10875	Calu-1	Galunisertib	G12C	G1
ATTTACCGTTGTTGCA-1-0	8.53018	-2.27945	H1373	ARS-1620+Galunisertib	G12C	G1
ATTTACCTCCGTGTGG-1-0	6.31552	-2.72654	H1373	ARS-1620	G12C	G1
ATTTCACAGAAGGGAT-1-0	-0.58085	-0.89262	H1373	ARS-1620+Galunisertib	G12C	G1
ATTTCACAGCCGATAG-1-0	-7.96103	0.162683	Calu-1	ARS-1620+Ink-128	G12C	G1
ATTTCACAGTTGGGAC-1-0	-2.41907	9.27988	H2030	Galunisertib	G12C	G1
ATTTCACCAGAATGTA-1-0	7.80253	2.06185	H1373	ARS-1620+Antimycin	G12C	G1
ATTTCACCAGCAAGAC-1-0	-7.92976	-5.07392	Calu-1	Galunisertib	G12C	G1
ATTTCACGTACCGCGT-1-0	7.83007	2.93789	H1373	ARS-1620+Galunisertib	G12C	G2M
ATTTCACGTTAGTCGT-1-0	0.995471	-0.69986	H1373	ARS-1620+Ink-128	G12C	G1
ATTTCACTCAGTCACA-1-0	-0.525804	-10.8545	LS513	ARS-1620+Antimycin	G12D	G1
ATTTCTGCACCAGCTG-1-0	0.432545	-2.30498	H1373	ARS-1620+Antimycin	G12C	G1
ATTTCTGGTAAGTAGT-1-0	2.16252	-1.15868	H1373	ARS-1620	G12C	G1
ATTTCTGGTTTGCAGT-1-0	8.48628	1.636	H1373	ARS-1620+Antimycin	G12C	S
ATTTCTGTCAAACGAA-1-0	-7.2953	-3.61704	Calu-1	ARS-1620+Antimycin	G12C	G1
ATTTCTGTCATCTACT-1-0	7.61033	3.67898	H1373	ARS-1620	G12C	G2M
ATTTCTGTCGCCGAAC-1-0	5.26147	1.42323	H1373	Galunisertib	G12C	S
ATTTCTGTCTAGTGAC-1-0	-6.99344	-2.39085	Calu-1	Antimycin	G12C	G1
CAAAGAAAGATGCGAC-1-0	-2.42125	8.3809	H2030	ARS-1620+Galunisertib	G12C	G1
CAAAGAAAGCAGTAAT-1-0	6.17097	4.53733	H1373	Antimycin	G12C	G2M
CAAAGAAAGCGACTTT-1-0	6.55559	2.95904	H1373	ARS-1620+Antimycin	G12C	S
CAAAGAAAGTTCAACC-1-0	-7.41488	-3.3527	Calu-1	ARS-1620+Galunisertib	G12C	G1
CAAAGAAAGTTGTACC-1-0	-7.83448	-1.3173	Calu-1	ARS-1620+Galunisertib	G12C	G1
CAAAGAAGTCTAGGTT-1-0	0.591243	-0.133088	H1373	Vehicle	G12C	G2M
CAAAGAATCATGCCAA-1-0	8.10024	1.64809	H1373	Antimycin	G12C	S
CAAAGAATCCGGCTTT-1-0	0.459939	7.0232	H2030	Antimycin	G12C	G1
CAAAGAATCGCCTTGT-1-0	6.63872	-2.32404	H1373	ARS-1620+Galunisertib	G12C	G1
CAAAGAATCTTAGCTT-1-0	-9.3009	-3.64513	Calu-1	Antimycin	G12C	S
CAACAACAGACGTCGA-1-0	-8.95387	-0.367109	Calu-1	Vehicle	G12C	G1
CAACAACCAACCAATC-1-0	-1.29901	11.193	H2030	ARS-1620	G12C	G1
CAACAACCAAGGTCTT-1-0	7.23295	-2.7605	H1373	Antimycin	G12C	G1
CAACAACCACTGGCGT-1-0	-0.411883	-5.70186	LS513	Antimycin	G12D	G1
CAACAACTCATAGGCT-1-0	6.12387	2.81737	H1373	Antimycin	G12C	G1
CAACAACTCGTCCTCA-1-0	7.69674	-2.06158	H1373	ARS-1620+Galunisertib	G12C	G1
CAACAACTCTCCAAGA-1-0	3.21784	-0.142198	H1373	Ink-128	G12C	G1
CAACAGTAGCTGCGAA-1-0	1.01915	-0.101274	H1373	ARS-1620+Ink-128	G12C	G1
CAACAGTAGTTGCTGT-1-0	-9.35715	0.355247	Calu-1	Vehicle	G12C	S
CAACAGTCAGAGGAAA-1-0	-7.2341	-2.82293	Calu-1	ARS-1620+Galunisertib	G12C	G1
CAACAGTGTTGCATAC-1-0	-10.6594	-1.17574	Calu-1	Vehicle	G12C	G2M
CAACAGTTCAAGCCTA-1-0	1.18253	-2.42553	H1373	ARS-1620	G12C	G1
CAACAGTTCCGACGGT-1-0	6.25433	-3.89927	H1373	ARS-1620	G12C	G1
CAACAGTTCGGTCATA-1-0	7.44131	-1.46773	H1373	Galunisertib	G12C	S
CAACCAAAGAATTGTG-1-0	-2.06651	10.8354	H2030	ARS-1620+Galunisertib	G12C	G1
CAACCAAAGGTCCAGA-1-0	8.90369	-1.14513	H1373	Vehicle	G12C	G1
CAACCAACAAGCAATA-1-0	-11.5425	-3.05996	Calu-1	Galunisertib	G12C	G2M
CAACCAACATCGTGCG-1-0	9.15525	0.968026	H1373	ARS-1620+Antimycin	G12C	G1
CAACCAAGTACGTTCA-1-0	-8.71001	0.479405	Calu-1	Vehicle	G12C	G1
CAACCAAGTAGGATAT-1-0	0.058903	4.8461	H2030	ARS-1620+Galunisertib	G12C	G1
CAACCTCCAAACACGG-1-0	5.87507	2.17677	H1373	ARS-1620+Antimycin	G12C	S
CAACCTCTCAGGAAAT-1-0	3.67614	1.21394	H1373	ARS-1620+Galunisertib	G12C	G1
CAACCTCTCCAAATGC-1-0	-8.75724	-3.98428	Calu-1	ARS-1620+Antimycin	G12C	S
CAACCTCTCCAATGCA-1-0	-9.53678	-2.12887	Calu-1	Galunisertib	G12C	G1
CAACGATAGAGGATGA-1-0	2.02626	-1.47226	H1373	ARS-1620+Galunisertib	G12C	G1
CAACGATCAAGGCAAC-1-0	1.00121	-2.76231	H1373	Vehicle	G12C	G2M
CAACGATGTCGGCCTA-1-0	-2.2817	11.6433	H2030	ARS-1620	G12C	G1
CAACGATGTCGTGTTA-1-0	-2.3216	7.29765	H2030	ARS-1620+Ink-128	G12C	G1
CAACGATGTGGACAGT-1-0	-0.103606	-10.5457	LS513	Antimycin	G12D	G1
CAACGATTCGTCACCT-1-0	-1.07329	10.4966	H2030	ARS-1620+Galunisertib	G12C	G1
CAACGGCAGAACGCGT-1-0	3.66149	-0.762134	H1373	ARS-1620+Ink-128	G12C	G1
CAACGGCCAGCGTATT-1-0	-9.38709	-2.50916	Calu-1	Vehicle	G12C	S
CAACGGCTCCGGCAGT-1-0	-7.53627	-0.731683	Calu-1	ARS-1620+Galunisertib	G12C	G1
CAAGACTAGCGTTGTT-1-0	7.37521	-2.56544	H1373	ARS-1620+Ink-128	G12C	G1
CAAGACTAGGGAGATA-1-0	-7.30589	1.48121	Calu-1	ARS-1620+Antimycin	G12C	G1
CAAGACTAGTGTAGAT-1-0	-7.16899	-0.306888	Calu-1	Vehicle	G12C	G1
CAAGACTGTACTTCCC-1-0	-7.59302	-4.32706	Calu-1	Antimycin	G12C	S
CAAGACTGTAGATTGA-1-0	3.16576	-2.75867	H1373	ARS-1620+Ink-128	G12C	G1
CAAGAGGAGGCTCCCA-1-0	-2.16355	5.39787	H2030	ARS-1620+Galunisertib	G12C	G1
CAAGAGGCAATAGTGA-1-0	-7.20124	1.28656	Calu-1	ARS-1620+Antimycin	G12C	G1
CAAGAGGGTCATTCCC-1-0	-6.14731	-1.37828	Calu-1	ARS-1620+Galunisertib	G12C	S
CAAGAGGTCCGTTGGG-1-0	-8.79543	-1.16131	Calu-1	Galunisertib	G12C	G1
CAAGAGGTCGATCCAA-1-0	2.32057	-3.25732	H1373	ARS-1620+Ink-128	G12C	G2M
CAAGCTAAGTAGAATC-1-0	1.80246	-4.0373	H1373	Antimycin	G12C	G1
CAAGCTAAGTCCCAAT-1-0	0.235863	-10.6204	LS513	ARS-1620+Galunisertib	G12D	G1
CAAGCTAGTGTTCCTC-1-0	3.46675	5.93097	H1373	Galunisertib	G12C	G1
CAAGCTATCAGACCCG-1-0	-5.22844	-1.69539	Calu-1	ARS-1620+Galunisertib	G12C	G1
CAAGCTATCTTGGGCG-1-0	8.27294	-1.91051	H1373	ARS-1620	G12C	G1
CAAGGGAAGACTCCGC-1-0	-7.05412	-2.76531	Calu-1	Galunisertib	G12C	G1
CAAGGGAAGCCATGCC-1-0	0.385888	4.95495	H2030	ARS-1620	G12C	G1
CAAGGGAAGCCTCGTG-1-0	7.00647	0.0109152	H1373	ARS-1620	G12C	G2M
CAAGGGAAGGAAAGTG-1-0	2.88332	1.20879	H1373	Vehicle	G12C	G1
CAAGGGAGTCGAGTGA-1-0	-2.90108	6.6994	H2030	ARS-1620+Ink-128	G12C	G1
CAAGGGAGTGAACGGT-1-0	-0.814585	-3.21097	LS513	Vehicle	G12D	G1
CAAGGGATCCCAAGCG-1-0	-9.17664	-0.321549	Calu-1	Vehicle	G12C	G1
CAATACGAGCGATGGT-1-0	-0.139515	7.36957	H2030	Ink-128	G12C	G1
CAATACGAGTTGGAAT-1-0	7.70038	0.276829	H1373	ARS-1620	G12C	G1
CAATACGCACCGGCTA-1-0	-6.83246	-4.36895	Calu-1	ARS-1620+Antimycin	G12C	G1
CAATACGGTATCGTAC-1-0	6.44592	-1.44049	H1373	Vehicle	G12C	G1
CAATACGGTTTACGAC-1-0	0.20606	-2.71169	H1373	ARS-1620+Ink-128	G12C	G2M
CAATCGAAGACCCGCT-1-0	6.61999	2.00471	H1373	Vehicle	G12C	G1
CAATCGAAGTGGTCAG-1-0	-3.16153	9.47352	H2030	ARS-1620+Ink-128	G12C	G1
CAATCGACAACTCGTA-1-0	8.52132	-0.976076	H1373	Galunisertib	G12C	G1
CAATCGACATGTGACT-1-0	2.00185	-1.83363	H1373	Vehicle	G12C	S
CAATCGATCGCAATGT-1-0	-2.72087	9.17582	H2030	ARS-1620+Galunisertib	G12C	G1
CAATCGATCTGTGTGA-1-0	-0.493577	-3.0276	LS513	ARS-1620+Antimycin	G12D	G1
CAATGACCACAAATCC-1-0	1.24515	-3.60781	H1373	Vehicle	G12C	G1
CAATGACCATGCGTGC-1-0	1.38191	-2.95183	H1373	ARS-1620+Galunisertib	G12C	G1
CAATTTCAGCACTCCG-1-0	7.96173	-2.54889	H1373	Antimycin	G12C	S
CAATTTCAGGTGCCAA-1-0	6.46001	-4.22394	H1373	ARS-1620	G12C	G1
CAATTTCCAACGTAAA-1-0	7.38009	1.27388	H1373	ARS-1620	G12C	S
CAATTTCCACGATAGG-1-0	1.66429	-0.859505	H1373	Vehicle	G12C	G2M
CAATTTCCACTCCTGT-1-0	7.10034	-3.0952	H1373	ARS-1620+Galunisertib	G12C	G1
CAATTTCTCCAACCAA-1-0	-11.7402	-2.30858	Calu-1	ARS-1620	G12C	G2M
CAATTTCTCGACTCCT-1-0	-11.7017	-1.59516	Calu-1	Vehicle	G12C	G2M
CACAACACACAAAGCG-1-0	6.4622	-2.41028	H1373	ARS-1620+Galunisertib	G12C	G1
CACAACACATAGGCGA-1-0	0.808604	-3.85541	H1373	Vehicle	G12C	G1
CACACAAAGAAACCCG-1-0	-4.60375	-2.21632	Calu-1	Vehicle	G12C	G1
CACACAAAGGTAGCAC-1-0	1.77338	-0.790771	H1373	Vehicle	G12C	G1
CACACAACAATCTCTT-1-0	-0.379171	9.66002	H2030	ARS-1620+Antimycin	G12C	G2M
CACACAAGTAGCTTTG-1-0	-9.32524	-1.41042	Calu-1	Vehicle	G12C	G1
CACACAAGTTGGGACA-1-0	5.24324	-2.85709	H1373	ARS-1620+Ink-128	G12C	G1
CACACAAGTTTGAACC-1-0	8.61732	0.365934	H1373	ARS-1620+Antimycin	G12C	G1
CACAGATAGCAAACAT-1-0	-5.16578	-1.72283	Calu-1	ARS-1620+Antimycin	G12C	G2M
CACAGATAGGGATCGT-1-0	-6.83875	-4.77683	Calu-1	Vehicle	G12C	G1
CACAGATCAATACCCA-1-0	3.01855	0.685876	H1373	Vehicle	G12C	G2M
CACAGATCATCAGCTA-1-0	5.5459	-0.570356	H1373	ARS-1620+Galunisertib	G12C	S
CACAGATCATCATTGG-1-0	9.11223	0.870764	H1373	ARS-1620+Antimycin	G12C	G1
CACAGATGTACCTAAC-1-0	0.122977	-1.68691	H1373	ARS-1620	G12C	G1
CACAGATTCCACCCTA-1-0	-2.13867	11.3667	H2030	Antimycin	G12C	G1
CACAGATTCGGAAACG-1-0	7.26608	2.38703	H1373	Antimycin	G12C	S
CACAGGCGTACTTGTG-1-0	-2.41464	2.73632	H2030	Antimycin	G12C	G1
CACAGGCGTGCAGGAT-1-0	-0.0578116	5.53594	H2030	Galunisertib	G12C	G1
CACAGGCTCTAATTCC-1-0	7.68379	-2.92692	H1373	ARS-1620+Galunisertib	G12C	G1
CACATGAAGGGCCCTT-1-0	6.55234	-1.55492	H1373	ARS-1620+Galunisertib	G12C	G1
CACATGAAGTCCGTCG-1-0	0.578856	-4.09939	H1373	ARS-1620	G12C	G1
CACATGACAAGTGTCT-1-0	-1.13663	2.60961	H2030	Vehicle	G12C	G1
CACATGACAATAGGGC-1-0	-11.4062	-2.76073	Calu-1	ARS-1620+Ink-128	G12C	S
CACATGACACATATGC-1-0	3.80697	3.42627	H1373	Galunisertib	G12C	G2M
CACATGACAGGTTCGC-1-0	-9.70098	-1.25281	Calu-1	Vehicle	G12C	S
CACATGAGTTCGAGCC-1-0	5.73353	1.25414	H1373	ARS-1620+Antimycin	G12C	G1
CACATGATCAGCCTCT-1-0	8.31134	0.62191	H1373	Antimycin	G12C	G1
CACATGATCGCTATTT-1-0	-5.95107	-3.47734	Calu-1	ARS-1620	G12C	G1
CACCAAAAGACGTCCC-1-0	6.88487	-1.16794	H1373	ARS-1620+Ink-128	G12C	G1
CACCAAAAGCGACTTT-1-0	-1.99032	10.3891	H2030	ARS-1620+Galunisertib	G12C	G1
CACCAAACAATATCCG-1-0	0.993218	7.52706	H2030	Antimycin	G12C	G1
CACCAAACACTAGAGG-1-0	-11.8626	-1.26343	Calu-1	Antimycin	G12C	G2M
CACCAAAGTCACGTGC-1-0	-2.50414	6.8052	H2030	Galunisertib	G12C	G1
CACCAAAGTCCACACG-1-0	8.64935	2.15898	H1373	ARS-1620+Antimycin	G12C	G2M
CACCAAAGTTTCACTT-1-0	2.27788	-3.31985	H1373	ARS-1620+Ink-128	G12C	G1
CACCAAATCCACACAA-1-0	-8.57152	0.192818	Calu-1	Vehicle	G12C	G1
CACCAAATCCAGTGCG-1-0	-9.53969	1.05391	Calu-1	Galunisertib	G12C	G2M
CACCAAATCCAGTTCC-1-0	-8.66505	-2.42296	Calu-1	ARS-1620+Galunisertib	G12C	S
CACCGTTAGACCCTTA-1-0	1.92032	-2.00759	H1373	ARS-1620+Galunisertib	G12C	G2M
CACCGTTAGCTCGCAC-1-0	0.655009	-11.0667	LS513	Vehicle	G12D	G1
CACCGTTAGGCTGAAC-1-0	6.24628	-3.40896	H1373	ARS-1620	G12C	G1
CACCGTTGTAGTGTGG-1-0	6.38565	-2.56346	H1373	ARS-1620+Galunisertib	G12C	G1
CACCGTTTCACTAGCA-1-0	-2.98664	7.95092	H2030	ARS-1620	G12C	G1
CACCGTTTCATCTGTT-1-0	-0.435339	-5.75908	LS513	ARS-1620+Galunisertib	G12D	S
CACCGTTTCCGTCCTA-1-0	5.25933	-2.54137	H1373	Antimycin	G12C	G1
CACGAATAGATTCGCT-1-0	-2.04873	10.8367	H2030	Antimycin	G12C	G1
CACGAATAGCGTCTGC-1-0	6.50446	2.17006	H1373	Vehicle	G12C	G1
CACGAATAGTTTCGGT-1-0	-1.05544	7.24463	H2030	ARS-1620+Galunisertib	G12C	G1
CACGAATCACTAGAGG-1-0	4.01851	-2.00443	H1373	Vehicle	G12C	G1
CACGAATCAGACAATA-1-0	-9.79057	-3.04881	Calu-1	Antimycin	G12C	S
CACGGGTCAAAGGCTG-1-0	-1.61622	10.0086	H2030	Vehicle	G12C	G1
CACGGGTCAAGTACCT-1-0	1.07207	-9.37968	LS513	ARS-1620+Galunisertib	G12D	G2M
CACGGGTTCCAACACA-1-0	6.02807	-2.60693	H1373	Galunisertib	G12C	G1
CACGTGGAGAGTTGCG-1-0	-0.594041	-5.51451	LS513	ARS-1620+Galunisertib	G12D	S
CACGTGGCAACAAGAT-1-0	-10.1796	-0.299782	Calu-1	ARS-1620	G12C	G1
CACGTGGCAGCATCTA-1-0	-6.65445	-2.89513	Calu-1	ARS-1620+Galunisertib	G12C	G1
CACGTGGGTCGTGATT-1-0	-9.34873	-0.989052	Calu-1	Vehicle	G12C	G1
CACGTGGTCCCAACTC-1-0	7.96647	3.08518	H1373	Antimycin	G12C	G2M
CACGTGGTCTAGCCTC-1-0	6.80694	0.64681	H1373	Antimycin	G12C	G1
CACGTTCGTCTACGAT-1-0	-2.20344	6.68346	H2030	Galunisertib	G12C	G2M
CACGTTCGTCTCCTGT-1-0	-6.6894	-3.79769	Calu-1	ARS-1620+Ink-128	G12C	G1
CACTAAGCAAGGCGTA-1-0	8.96062	2.0866	H1373	ARS-1620+Antimycin	G12C	G2M
CACTAAGCATAGCTGT-1-0	3.73227	-3.57974	H1373	ARS-1620+Antimycin	G12C	G2M
CACTAAGTCAATCCGA-1-0	-7.47023	-0.827469	Calu-1	ARS-1620+Ink-128	G12C	G1
CACTGAAAGTGCTCAT-1-0	-7.9183	-5.17271	Calu-1	Antimycin	G12C	G1
CACTGAAGTGCATACT-1-0	-1.05173	8.10621	H2030	ARS-1620+Ink-128	G12C	G1
CACTGAATCAAAGGAT-1-0	7.29004	1.29727	H1373	Galunisertib	G12C	G1
CACTGGGAGGATTCAA-1-0	-0.912763	6.75892	H2030	Galunisertib	G12C	G1
CACTGGGAGGTCGCCT-1-0	1.86516	-4.19582	H1373	ARS-1620+Antimycin	G12C	S
CACTGGGAGTAACGAT-1-0	8.62463	0.575475	H1373	Antimycin	G12C	G1
CACTGGGCAAGCTACT-1-0	-2.20011	3.63024	H2030	Antimycin	G12C	G1
CACTGGGCAGACAATA-1-0	-3.02782	9.48307	H2030	ARS-1620+Ink-128	G12C	G1
CACTGGGGTGGTACAG-1-0	-0.493087	7.58773	H2030	Galunisertib	G12C	G1
CACTGGGTCATTGTGG-1-0	5.99493	-1.13175	H1373	ARS-1620+Galunisertib	G12C	G1
CACTGTCAGCTACTAC-1-0	0.107005	-2.43969	H1373	ARS-1620+Antimycin	G12C	G2M
CACTGTCCAGAATGTA-1-0	-9.13122	-3.20166	Calu-1	ARS-1620	G12C	G1
CACTGTCGTTAGAAAC-1-0	6.57481	2.52179	H1373	Vehicle	G12C	G2M
CACTGTCGTTGCACGC-1-0	-10.3292	0.593984	Calu-1	Vehicle	G12C	G2M
CACTGTCGTTGCGTAT-1-0	7.86605	-2.59205	H1373	ARS-1620+Galunisertib	G12C	G1
CACTTCGAGACGCCAA-1-0	-4.46452	-1.89569	Calu-1	Vehicle	G12C	G1
CACTTCGAGGTCCTGC-1-0	0.846741	6.97809	H2030	ARS-1620+Galunisertib	G12C	G1
CACTTCGCATTCTCCG-1-0	7.52282	2.45989	H1373	Vehicle	G12C	G1
CACTTCGCATTGGATC-1-0	1.45881	-4.20121	H1373	Vehicle	G12C	G1
CACTTCGGTAGGGTAC-1-0	8.23539	-1.57668	H1373	Antimycin	G12C	G1
CACTTCGGTGGCGCTT-1-0	-2.43111	2.64109	H2030	ARS-1620+Galunisertib	G12C	G1
CACTTCGTCTACCAGA-1-0	6.81635	0.539037	H1373	ARS-1620+Galunisertib	G12C	G2M
CAGAGCCGTAGGACCA-1-0	6.84617	2.07742	H1373	Vehicle	G12C	G1
CAGAGCCTCGACCCAG-1-0	-0.633256	-4.54209	LS513	Ink-128	G12D	G1
CAGATACCAACACACT-1-0	1.67968	-12.2985	LS513	Ink-128	G12D	G1
CAGATACCAATGGCAG-1-0	-10.2243	-2.92911	Calu-1	Galunisertib	G12C	G1
CAGATACGTATGGTTC-1-0	7.07214	-3.34939	H1373	Vehicle	G12C	G1
CAGATACTCGTCTACC-1-0	-1.68165	6.92745	H2030	ARS-1620+Galunisertib	G12C	G1
CAGATCAAGCCACAAG-1-0	1.9335	-3.12014	H1373	ARS-1620	G12C	G1
CAGATCAAGCGCCTAC-1-0	-7.04632	-2.50154	Calu-1	ARS-1620+Galunisertib	G12C	G1
CAGATCAAGCTAAGTA-1-0	4.67002	-1.47449	H1373	Galunisertib	G12C	G2M
CAGATCAAGGTATTGA-1-0	-7.28693	-3.08086	Calu-1	ARS-1620	G12C	G1
CAGATCAAGTCCGCCA-1-0	7.05781	-3.18882	H1373	ARS-1620+Galunisertib	G12C	G1
CAGATCACAAACACCT-1-0	8.31825	0.472326	H1373	ARS-1620+Antimycin	G12C	G1
CAGATCACACACCTAA-1-0	0.558517	6.97297	H2030	ARS-1620+Ink-128	G12C	G1
CAGATCACACGGCCAT-1-0	7.16907	4.06652	H1373	Antimycin	G12C	G2M
CAGATCACAGAAACCG-1-0	-7.49525	-1.05022	Calu-1	ARS-1620	G12C	G1
CAGATCAGTACGTAGG-1-0	0.928791	-3.64292	H1373	Galunisertib	G12C	G1
CAGATCAGTAGACGTG-1-0	-7.44652	-1.72499	Calu-1	ARS-1620+Ink-128	G12C	G1
CAGATCATCTCGAACA-1-0	-9.33553	-0.495144	Calu-1	Galunisertib	G12C	S
CAGATTGAGGCGTTGA-1-0	6.0225	1.91524	H1373	ARS-1620	G12C	G1
CAGATTGCACGACGTC-1-0	3.11076	-3.51825	H1373	ARS-1620+Antimycin	G12C	G2M
CAGATTGCAGCTGTGC-1-0	-2.68745	4.34252	H2030	Galunisertib	G12C	G1
CAGATTGGTCACTGAT-1-0	0.7982	-11.4081	LS513	ARS-1620+Antimycin	G12D	G1
CAGATTGTCGCCTCTA-1-0	0.762371	-2.08032	H1373	Vehicle	G12C	S
CAGCAATAGTCCTGTA-1-0	8.4907	-0.946823	H1373	Ink-128	G12C	G1
CAGCAATAGTGGTTAA-1-0	6.56056	-2.25631	H1373	ARS-1620+Galunisertib	G12C	G1
CAGCAATCACTTGGGC-1-0	7.54945	0.450753	H1373	ARS-1620+Galunisertib	G12C	G2M
CAGCAATCAGTAACGG-1-0	-8.99608	-2.28101	Calu-1	ARS-1620	G12C	G1
CAGCAATTCAGGGATG-1-0	3.59696	-3.6604	H1373	ARS-1620+Antimycin	G12C	G2M
CAGCAATTCCGATTAG-1-0	7.86368	-2.92323	H1373	ARS-1620+Galunisertib	G12C	G1
CAGCAATTCCGCAACG-1-0	-3.18358	9.03687	H2030	ARS-1620+Galunisertib	G12C	G1
CAGCAATTCCGTACGG-1-0	-0.244758	-6.54515	LS513	ARS-1620+Antimycin	G12D	S
CAGCAATTCGCTTACC-1-0	-2.63565	10.9442	H2030	ARS-1620	G12C	G1
CAGCACGAGGATTTCC-1-0	0.206387	-1.36634	H1373	ARS-1620+Ink-128	G12C	G1
CAGCACGCAAGAATAC-1-0	-4.93859	-2.32272	Calu-1	Antimycin	G12C	G1
CAGCACGGTGGACCAA-1-0	-7.09499	-3.4239	Calu-1	Galunisertib	G12C	G1
CAGCACGTCGCTGCGA-1-0	-0.356777	-10.9307	LS513	Ink-128	G12D	G1
CAGCACGTCGGTGAAG-1-0	4.76624	2.72302	H1373	Ink-128	G12C	S
CAGCAGCAGACGACGT-1-0	0.97747	-2.02625	H1373	ARS-1620	G12C	G1
CAGCAGCAGCAACTCT-1-0	0.456408	-1.51766	H1373	ARS-1620+Galunisertib	G12C	G1
CAGCAGCAGCTCACTA-1-0	6.42124	1.56214	H1373	Vehicle	G12C	G1
CAGCAGCCAATCAAGA-1-0	-3.25208	9.34739	H2030	ARS-1620+Galunisertib	G12C	G1
CAGCAGCCACCTATCC-1-0	0.684704	9.71514	H2030	ARS-1620	G12C	G2M
CAGCAGCCAGAACTAA-1-0	0.115103	-0.791595	H1373	Galunisertib	G12C	G1
CAGCAGCCAGTAGGAC-1-0	7.93484	-2.72333	H1373	ARS-1620+Galunisertib	G12C	G1
CAGCAGCCAGTATACC-1-0	0.194326	-9.73711	LS513	Vehicle	G12D	G1
CAGCCAGAGACATACA-1-0	-7.95235	-4.39839	Calu-1	Vehicle	G12C	G1
CAGCCAGCAATTGAAG-1-0	4.10819	-3.01694	H1373	ARS-1620+Galunisertib	G12C	G1
CAGCCAGGTTACACTG-1-0	1.19515	-12.2165	LS513	Vehicle	G12D	G1
CAGCGTGAGAATGTTG-1-0	-3.28226	9.12656	H2030	ARS-1620+Galunisertib	G12C	G1
CAGCGTGAGCTACTAC-1-0	7.36355	1.08365	H1373	ARS-1620+Galunisertib	G12C	G1
CAGCGTGAGGCGAACT-1-0	2.8974	-2.15827	H1373	ARS-1620	G12C	G1
CAGCGTGCACCCGTAG-1-0	6.37264	-3.26982	H1373	ARS-1620+Galunisertib	G12C	G1
CAGCGTGCACCGTCTT-1-0	-2.06401	11.6113	H2030	ARS-1620+Ink-128	G12C	G1
CAGCGTGGTGCATGTT-1-0	-8.16135	1.08579	Calu-1	Vehicle	G12C	G1
CAGCGTGTCCTGGTCT-1-0	-9.41499	-3.34291	Calu-1	Antimycin	G12C	S
CAGGCCAAGATTACCC-1-0	6.44511	2.60311	H1373	Vehicle	G12C	G2M
CAGGCCAAGTACTCGT-1-0	-7.63847	1.72575	Calu-1	Vehicle	G12C	G1
CAGGCCACAAGCTACT-1-0	6.39387	4.10682	H1373	ARS-1620	G12C	G2M
CAGGCCAGTGCGGATA-1-0	0.629368	-10.1188	LS513	ARS-1620+Galunisertib	G12D	G1
CAGGCCAGTTTACCTT-1-0	-8.24455	-3.67181	Calu-1	Vehicle	G12C	G1
CAGGCCATCCAAAGGG-1-0	-0.638617	9.64533	H2030	Galunisertib	G12C	G2M
CAGGCCATCGAGTCCG-1-0	-1.48149	11.5194	H2030	ARS-1620+Antimycin	G12C	G1
CAGGGCTAGAGCTGAC-1-0	-2.24289	5.75138	H2030	Vehicle	G12C	G1
CAGGGCTGTATGAGCG-1-0	4.58768	5.17516	H1373	ARS-1620	G12C	G1
CAGGGCTGTTGTGTAC-1-0	3.27654	1.3284	H1373	ARS-1620+Antimycin	G12C	G1
CAGGGCTTCTGAGTCA-1-0	7.43283	-3.20175	H1373	ARS-1620+Galunisertib	G12C	G1
CAGGTATGTAGATTAG-1-0	-8.24859	-2.4948	Calu-1	Antimycin	G12C	S
CAGGTATGTCAACCAT-1-0	-10.5798	-0.0952952	Calu-1	ARS-1620+Galunisertib	G12C	G2M
CAGGTATGTGATTAGA-1-0	-6.637	-3.09827	Calu-1	ARS-1620+Galunisertib	G12C	G1
CAGGTATGTTTACTTC-1-0	-7.53286	-3.25076	Calu-1	Antimycin	G12C	G1
CAGTGCGAGACGATAT-1-0	-0.11	5.86368	H2030	ARS-1620+Ink-128	G12C	G1
CAGTGCGCACCACTGG-1-0	-9.42324	-2.82204	Calu-1	Antimycin	G12C	G1
CAGTGCGGTGCTAGCC-1-0	-0.788657	5.68702	H2030	Galunisertib	G12C	G1
CAGTGCGGTTGAGGAC-1-0	7.83835	1.40002	H1373	Vehicle	G12C	G1
CAGTGCGTCATTTCGT-1-0	0.0635885	7.53783	H2030	ARS-1620+Galunisertib	G12C	G1
CAGTGCGTCCTAAACG-1-0	-10.629	-0.446496	Calu-1	ARS-1620	G12C	G2M
CAGTGCGTCTAGATCG-1-0	-4.66971	-2.12643	Calu-1	Vehicle	G12C	G1
CAGTTAGAGGATTTGA-1-0	6.13636	-2.78785	H1373	ARS-1620	G12C	G1
CAGTTAGAGTCACGAG-1-0	7.65795	0.480031	H1373	ARS-1620	G12C	G1
CAGTTAGGTAATGATG-1-0	-7.27424	-4.90022	Calu-1	Antimycin	G12C	G1
CAGTTAGGTGTATTCG-1-0	-7.30701	-3.78525	Calu-1	ARS-1620+Galunisertib	G12C	G1
CAGTTCCAGACTTAAG-1-0	-2.63245	10.8634	H2030	ARS-1620	G12C	G1
CAGTTCCGTACAGTAA-1-0	1.49737	9.58114	H2030	ARS-1620+Galunisertib	G12C	G1
CATAAGCAGTAAATGC-1-0	-7.83312	1.48152	Calu-1	ARS-1620+Antimycin	G12C	G1
CATAAGCCAGCGTAGA-1-0	-1.49159	4.01517	H2030	Vehicle	G12C	G1
CATAAGCGTATGGTAA-1-0	5.02895	0.956334	H1373	Galunisertib	G12C	S
CATACAGAGGCGAACT-1-0	9.14496	0.285058	H1373	ARS-1620+Antimycin	G12C	G1
CATACAGCAGACCGCT-1-0	5.6655	-2.2493	H1373	ARS-1620	G12C	G1
CATACAGCAGCGGATA-1-0	8.22824	1.01996	H1373	ARS-1620+Galunisertib	G12C	S
CATACAGCATAGGAGC-1-0	9.41473	0.112052	H1373	ARS-1620+Antimycin	G12C	G1
CATACAGTCAAAGAAC-1-0	0.204707	6.84793	H2030	ARS-1620+Galunisertib	G12C	G1
CATACAGTCGCATTAG-1-0	6.41709	-1.84525	H1373	Galunisertib	G12C	G1
CATACAGTCTCTCTAA-1-0	8.93374	1.3855	H1373	Vehicle	G12C	G1
CATACCCAGCCAACCC-1-0	4.71077	-2.34889	H1373	ARS-1620	G12C	G1
CATACCCCATGAAAGT-1-0	7.89087	-1.03585	H1373	ARS-1620	G12C	G1
CATACCCGTGGACAGT-1-0	-9.999	-1.81739	Calu-1	ARS-1620	G12C	G1
CATACCCGTGTACAGG-1-0	5.8567	-3.67699	H1373	ARS-1620	G12C	G1
CATACCCGTGTATCCA-1-0	0.793871	-2.00025	H1373	Vehicle	G12C	G2M
CATACCCTCCGTGACG-1-0	-3.01183	3.14417	H2030	ARS-1620	G12C	G1
CATACCCTCGAACGCC-1-0	-7.95406	-1.57055	Calu-1	Antimycin	G12C	G1
CATACTTAGCGTGAGT-1-0	-0.378313	7.59939	H2030	ARS-1620+Ink-128	G12C	G1
CATACTTAGGAGTACC-1-0	0.0393256	-1.38675	H1373	ARS-1620+Ink-128	G12C	G1
CATACTTAGTTCCTGA-1-0	0.71177	-9.80679	LS513	Ink-128	G12D	G1
CATACTTCACATGGTT-1-0	3.31052	-2.20897	H1373	Vehicle	G12C	G1
CATACTTCACCGCTGA-1-0	4.83975	-0.19489	H1373	Galunisertib	G12C	G1
CATACTTCATGCCGCA-1-0	-0.441066	1.29682	H2030	ARS-1620	G12C	G1
CATACTTCATTGCAAC-1-0	5.83038	1.63242	H1373	ARS-1620+Galunisertib	G12C	G1
CATACTTGTTGGACCC-1-0	-2.49747	7.8643	H2030	Vehicle	G12C	G1
CATACTTTCACGGAGA-1-0	2.72473	-1.9222	H1373	Vehicle	G12C	G2M
CATAGACAGCTCCCTT-1-0	3.65499	5.59133	H1373	ARS-1620+Ink-128	G12C	G1
CATAGACGTAGCCAGA-1-0	-8.57751	-1.41524	Calu-1	ARS-1620+Galunisertib	G12C	G1
CATAGACGTGCGAACA-1-0	-2.5068	10.7335	H2030	ARS-1620+Ink-128	G12C	G1
CATAGACGTTCATCTT-1-0	-4.82074	-1.32429	Calu-1	Vehicle	G12C	G2M
CATAGACTCAAGCGTT-1-0	8.31698	-2.61237	H1373	ARS-1620+Galunisertib	G12C	G1
CATCAAGAGGACTGGT-1-0	7.46521	3.05251	H1373	Vehicle	G12C	G2M
CATCAAGAGGCTGTAG-1-0	-2.52203	9.27801	H2030	ARS-1620+Galunisertib	G12C	G1
CATCAAGGTCATCCCT-1-0	-11.5554	-3.14044	Calu-1	ARS-1620+Antimycin	G12C	G2M
CATCAAGGTTGCATAC-1-0	7.23422	-0.0326318	H1373	ARS-1620	G12C	G1
CATCAAGGTTGGATCT-1-0	-3.36064	9.8059	H2030	ARS-1620+Galunisertib	G12C	G1
CATCAAGTCGTAGCTA-1-0	5.53348	3.46383	H1373	Vehicle	G12C	S
CATCCACAGGCCGCTT-1-0	-11.7811	-2.71133	Calu-1	ARS-1620	G12C	G2M
CATCCACAGTATGAGT-1-0	6.9071	1.59822	H1373	Antimycin	G12C	G2M
CATCCACAGTTGAAGT-1-0	-6.9636	-0.645012	Calu-1	ARS-1620	G12C	G1
CATCCACCACCCTATC-1-0	6.32775	-2.06228	H1373	Galunisertib	G12C	G1
CATCCACCAGCGTTTA-1-0	7.57087	-3.17674	H1373	ARS-1620+Galunisertib	G12C	G1
CATCCACGTATTGAGA-1-0	-0.752734	9.16129	H2030	Vehicle	G12C	G2M
CATCCACTCCACAGCG-1-0	-0.414044	-1.18411	H1373	ARS-1620	G12C	G2M
CATCCCAAGACCGTTT-1-0	1.76541	-3.66301	H1373	Galunisertib	G12C	G1
CATCCCAAGCACACAG-1-0	-7.02341	1.44028	Calu-1	ARS-1620+Antimycin	G12C	G1
CATCCCAAGCGCACAA-1-0	7.91411	-0.131629	H1373	Galunisertib	G12C	G1
CATCCCACAAACCGGA-1-0	9.50154	0.372727	H1373	ARS-1620+Antimycin	G12C	G1
CATCCCACAGAAATTG-1-0	-11.3684	-3.04623	Calu-1	Antimycin	G12C	G2M
CATCCCAGTGGTTCTA-1-0	-4.41715	-2.09988	Calu-1	Vehicle	G12C	S
CATCCCAGTGTCACAT-1-0	1.823	-3.14356	H1373	ARS-1620	G12C	G1
CATCCCATCTCCCATG-1-0	0.54744	5.70768	H2030	ARS-1620+Ink-128	G12C	G1
CATCCGTAGAGCTGAC-1-0	1.72679	-11.6435	LS513	Vehicle	G12D	G1
CATCCGTAGTTCCATG-1-0	-0.0433602	-1.21292	H1373	ARS-1620+Antimycin	G12C	S
CATCCGTCAAAGAACT-1-0	-3.10307	9.06841	H2030	ARS-1620+Galunisertib	G12C	G1
CATCCGTCAGACAAGC-1-0	-8.16848	-2.43242	Calu-1	ARS-1620+Ink-128	G12C	G1
CATCCGTCATGGTGGA-1-0	-0.38146	-1.79961	H1373	ARS-1620+Antimycin	G12C	G1
CATCCGTGTATTGACC-1-0	-2.11437	2.78366	H2030	ARS-1620+Galunisertib	G12C	G1
CATCCGTGTGACTATC-1-0	-2.52088	11.0978	H2030	Antimycin	G12C	G1
CATCCGTGTGCAATAA-1-0	-7.19346	1.61239	Calu-1	ARS-1620+Ink-128	G12C	G1
CATCCGTGTTCGGTAT-1-0	6.70171	-1.9965	H1373	ARS-1620+Galunisertib	G12C	G1
CATCGCTAGCCTTGAT-1-0	-7.36432	-2.22251	Calu-1	ARS-1620+Ink-128	G12C	G1
CATCGCTAGTTGCTCA-1-0	8.85224	2.30104	H1373	ARS-1620+Antimycin	G12C	G2M
CATCGCTGTCGGTGTC-1-0	-10.1052	-1.24325	Calu-1	Vehicle	G12C	G2M
CATCGCTTCACCATGA-1-0	6.5634	-1.81902	H1373	ARS-1620+Galunisertib	G12C	G1
CATCGCTTCGGAGCAA-1-0	0.91055	-4.00132	H1373	ARS-1620+Antimycin	G12C	G2M
CATCGCTTCGTCTCAC-1-0	-6.80632	-4.71884	Calu-1	Vehicle	G12C	G1
CATCGCTTCTAGTGTG-1-0	-12.2039	-2.12917	Calu-1	ARS-1620+Antimycin	G12C	G2M
CATCGGGAGCCTTCTC-1-0	-1.73849	9.29535	H2030	ARS-1620	G12C	G1
CATCGGGCATGGCCAC-1-0	6.38936	-3.87816	H1373	ARS-1620	G12C	G1
CATCGGGCATGTACGT-1-0	7.93992	-1.70646	H1373	ARS-1620+Ink-128	G12C	G1
CATCGGGGTAGCGTAG-1-0	1.44405	-2.25945	H1373	ARS-1620+Ink-128	G12C	G1
CATCGGGGTGCTGTCG-1-0	-8.4303	-2.6122	Calu-1	ARS-1620+Galunisertib	G12C	G1
CATCGGGTCACGAGGA-1-0	8.29621	1.14243	H1373	ARS-1620	G12C	G1
CATCGGGTCAGCTCTC-1-0	0.915246	-2.90253	H1373	Antimycin	G12C	S
CATCGGGTCTGCTTAT-1-0	-8.13979	-2.4374	Calu-1	ARS-1620	G12C	S
CATCGTCAGTACAGAT-1-0	-8.33751	-4.8925	Calu-1	Vehicle	G12C	G1
CATCGTCGTATATGGA-1-0	5.85439	2.12551	H1373	Antimycin	G12C	G1
CATCGTCGTGCAATGG-1-0	-2.01389	7.38818	H2030	Antimycin	G12C	G1
CATCGTCGTTCGATTG-1-0	7.0099	-0.688381	H1373	ARS-1620	G12C	G1
CATCGTCTCCGTAGTA-1-0	8.03984	1.45208	H1373	Galunisertib	G12C	G2M
CATCGTCTCGGCATCG-1-0	7.91809	0.855568	H1373	ARS-1620+Galunisertib	G12C	S
CATGAGTAGAGGGTCT-1-0	5.40397	0.64415	H1373	Antimycin	G12C	G2M
CATGAGTAGGGTGAAA-1-0	-9.58118	-2.25445	Calu-1	Antimycin	G12C	G1
CATGAGTCAGGGAATC-1-0	0.74552	-1.06205	H1373	ARS-1620	G12C	G2M
CATGCAAAGGAACGTC-1-0	5.99594	-1.94807	H1373	ARS-1620+Galunisertib	G12C	G1
CATGCAAAGTTGCTGT-1-0	-6.82079	-2.92209	Calu-1	ARS-1620+Ink-128	G12C	G1
CATGCAACACCATATG-1-0	-11.6405	-2.22977	Calu-1	ARS-1620+Antimycin	G12C	G2M
CATGCAACAGGAACCA-1-0	-8.08629	-4.64313	Calu-1	ARS-1620+Galunisertib	G12C	G1
CATGCAACATAGAAAC-1-0	-2.66405	5.16665	H2030	ARS-1620+Ink-128	G12C	G1
CATGCAACATTAAGCC-1-0	3.76606	2.58153	H1373	Galunisertib	G12C	S
CATGCAATCGAAATCC-1-0	-8.39815	-4.0444	Calu-1	Vehicle	G12C	G1
CATGCCTAGCTAGAAT-1-0	8.19857	0.46687	H1373	Galunisertib	G12C	G1
CATGCCTAGTCCCAAT-1-0	-9.78012	-2.68274	Calu-1	ARS-1620	G12C	G1
CATGCCTCAAACTCGT-1-0	-12.1147	-1.8703	Calu-1	Antimycin	G12C	G2M
CATGCCTCAAAGAACT-1-0	-6.95226	-1.08004	Calu-1	ARS-1620+Ink-128	G12C	G1
CATGCCTCAAGTGCAG-1-0	7.11404	3.21909	H1373	Vehicle	G12C	G2M
CATGCCTCAGAGCTAG-1-0	-1.35297	3.37939	H2030	Vehicle	G12C	G1
CATGCCTGTGAACCGA-1-0	8.57677	-2.72773	H1373	Galunisertib	G12C	G1
CATGCCTGTGGTGATG-1-0	9.41201	0.395517	H1373	ARS-1620+Antimycin	G12C	G1
CATGCCTTCGAACCAT-1-0	3.70137	3.20283	H1373	Vehicle	G12C	G1
CATGCGGAGAAATCCA-1-0	7.77111	-0.496118	H1373	ARS-1620	G12C	G1
CATGCGGCAAACAGGC-1-0	-2.68664	3.37643	H2030	ARS-1620+Ink-128	G12C	G1
CATGCGGGTCCAAAGG-1-0	-2.30454	2.81789	H2030	Antimycin	G12C	G1
CATGCTCAGATTACCC-1-0	-0.0951602	-0.548949	H1373	ARS-1620+Ink-128	G12C	G1
CATGCTCCAATAGGAT-1-0	7.26038	3.34091	H1373	Vehicle	G12C	G2M
CATGCTCGTCCGGTGT-1-0	-2.93691	7.25538	H2030	ARS-1620+Ink-128	G12C	G1
CATGCTCTCACAGTGT-1-0	-9.94384	-2.75843	Calu-1	ARS-1620	G12C	S
CATGCTCTCGCTTGCT-1-0	3.22529	-0.297933	H1373	Vehicle	G12C	G1
CATGGATAGCATCCTA-1-0	3.94137	-2.45636	H1373	ARS-1620+Antimycin	G12C	G1
CATGGATAGGTAGACC-1-0	-8.13228	-3.3273	Calu-1	ARS-1620+Ink-128	G12C	G1
CATGGATCAGCTGCCA-1-0	-0.627348	-5.17157	LS513	Vehicle	G12D	G1
CATGGATCAGCTTCGG-1-0	-2.88881	-6.62943	LS513	Galunisertib	G12D	G1
CATGGATCATACAGCT-1-0	7.18756	0.791783	H1373	Galunisertib	G12C	G1
CATGGATGTGATACAA-1-0	8.77751	0.892939	H1373	ARS-1620+Antimycin	G12C	G1
CATGGATGTTCGATTG-1-0	-9.81942	-0.172848	Calu-1	ARS-1620	G12C	G2M
CATGGATTCCATTCAT-1-0	-8.4403	-3.29255	Calu-1	Vehicle	G12C	G1
CATGGTAAGAGAACCC-1-0	-7.28979	-2.90395	Calu-1	ARS-1620+Ink-128	G12C	G1
CATGGTAAGTAGTCCT-1-0	-9.18618	-0.944592	Calu-1	Galunisertib	G12C	G1
CATGGTAAGTCTAACC-1-0	-10.4903	-2.79708	Calu-1	ARS-1620+Galunisertib	G12C	S
CATGGTACATAACAGA-1-0	9.26415	0.461228	H1373	Antimycin	G12C	G1
CATGGTAGTAGCTGAG-1-0	1.09366	-3.11291	H1373	Ink-128	G12C	G1
CATGGTATCTGAACGT-1-0	8.80749	-2.00895	H1373	ARS-1620+Galunisertib	G12C	G1
CATGGTATCTTCCCAG-1-0	-4.7497	-1.83835	Calu-1	Galunisertib	G12C	G2M
CATTCATAGCAAGTCG-1-0	4.87628	-0.340625	H1373	Vehicle	G12C	G1
CATTCATAGGAACGTC-1-0	-7.67779	-3.30251	Calu-1	Antimycin	G12C	G1
CATTCATCAATGTTGC-1-0	0.142413	5.38406	H2030	ARS-1620+Galunisertib	G12C	G1
CATTCATCAGTATTCG-1-0	3.16582	-2.16162	H1373	ARS-1620+Galunisertib	G12C	G1
CATTCATCATGTGGCC-1-0	6.55836	-2.49095	H1373	ARS-1620+Antimycin	G12C	G1
CATTCATGTACCGGAA-1-0	7.75045	1.28304	H1373	Ink-128	G12C	S
CATTCATTCTTCCCAG-1-0	-7.89241	-4.43657	Calu-1	ARS-1620+Galunisertib	G12C	G1
CATTCCGAGCTGTACT-1-0	-9.38792	-3.26141	Calu-1	Galunisertib	G12C	S
CATTCCGAGTAGCATA-1-0	0.265949	-11.2253	LS513	ARS-1620	G12D	G1
CATTCCGCAAGGTCAG-1-0	7.4141	0.618199	H1373	Galunisertib	G12C	S
CATTCCGTCTTTCTAG-1-0	8.21511	3.22909	H1373	Vehicle	G12C	G2M
CATTCTAAGATTGAGT-1-0	6.25847	2.39821	H1373	Galunisertib	G12C	S
CATTGAGAGAAATGGG-1-0	-2.92896	9.64226	H2030	ARS-1620+Galunisertib	G12C	G1
CATTGAGAGCATAGGC-1-0	6.94288	3.45092	H1373	Galunisertib	G12C	G2M
CATTGAGAGCATCAGG-1-0	3.91125	-0.530617	H1373	ARS-1620	G12C	G1
CATTGAGAGGTCGCCT-1-0	-3.06716	7.05837	H2030	ARS-1620+Galunisertib	G12C	G1
CATTGAGTCAGACCCG-1-0	4.50152	4.56658	H1373	ARS-1620+Ink-128	G12C	G1
CATTGCCCAAACACCT-1-0	2.91355	1.33415	H1373	Antimycin	G12C	G1
CATTGCCCACATCATG-1-0	-7.21967	0.6694	Calu-1	Antimycin	G12C	G1
CATTGCCCACGTTCGG-1-0	-0.260275	5.02962	H2030	ARS-1620+Galunisertib	G12C	G1
CATTGCCGTGGCGCTT-1-0	-7.27314	-3.1635	Calu-1	ARS-1620	G12C	G1
CATTGCCTCACTCACC-1-0	0.30961	6.91077	H2030	Antimycin	G12C	G1
CATTGCCTCGGAGTAG-1-0	8.48773	-1.31014	H1373	ARS-1620+Ink-128	G12C	G1
CATTGTTAGCGGTATG-1-0	-7.08943	-0.850849	Calu-1	ARS-1620+Ink-128	G12C	G1
CATTGTTAGGTAGATT-1-0	-8.63115	-2.63094	Calu-1	Galunisertib	G12C	G1
CATTGTTCAGGCGATA-1-0	-0.0312156	9.80241	H2030	ARS-1620	G12C	G2M
CATTGTTCATGGTGGA-1-0	-3.33525	9.36043	H2030	ARS-1620+Galunisertib	G12C	G1
CATTTCAGTAGTCCTA-1-0	1.72769	-4.39417	H1373	ARS-1620+Antimycin	G12C	S
CATTTCATCCCTCTTT-1-0	-8.34733	-2.15375	Calu-1	ARS-1620+Ink-128	G12C	G1
CATTTCATCGAGAATA-1-0	6.12834	-0.758195	H1373	Ink-128	G12C	G2M
CCAAGCGAGGTTCACT-1-0	-3.16958	7.69717	H2030	ARS-1620+Galunisertib	G12C	G1
CCAAGCGAGTCACGCC-1-0	-6.49919	0.939075	Calu-1	Galunisertib	G12C	G1
CCAAGCGCAACTAGAA-1-0	9.05278	2.45181	H1373	ARS-1620+Antimycin	G12C	G2M
CCAAGCGCAAGGACAC-1-0	1.00177	-4.02582	H1373	ARS-1620	G12C	G2M
CCAAGCGCAGGCACTC-1-0	8.32633	0.124637	H1373	Vehicle	G12C	G1
CCAAGCGCAGTCTCTC-1-0	1.35119	-4.8826	H1373	Ink-128	G12C	S
CCAAGCGCATCCGGTG-1-0	-3.21774	-6.69921	LS513	ARS-1620+Antimycin	G12D	G2M
CCAAGCGCATGGAAGC-1-0	6.6841	-2.51851	H1373	ARS-1620+Ink-128	G12C	G1
CCAAGCGGTAGATGTA-1-0	8.957	2.72705	H1373	Antimycin	G12C	G2M
CCAAGCGGTATGAGCG-1-0	-0.268634	-5.13976	LS513	ARS-1620+Galunisertib	G12D	G1
CCAAGCGGTGGCTCTG-1-0	8.9732	1.34449	H1373	ARS-1620+Antimycin	G12C	S
CCAAGCGGTTGGACCC-1-0	-1.80184	6.53403	H2030	Galunisertib	G12C	G1
CCAAGCGTCAATGTCG-1-0	-1.65538	10.487	H2030	ARS-1620	G12C	G1
CCAAGCGTCCTACACC-1-0	6.7859	0.297817	H1373	ARS-1620+Ink-128	G12C	G2M
CCAATGACAAGCTCTA-1-0	7.05568	4.59596	H1373	Antimycin	G12C	G2M
CCAATGATCGCTAAAC-1-0	-8.1265	-0.973134	Calu-1	ARS-1620+Galunisertib	G12C	G1
CCAATTTAGACATCAA-1-0	8.38182	0.152454	H1373	Ink-128	G12C	G1
CCAATTTCAACTGGTT-1-0	8.11389	0.00844324	H1373	ARS-1620+Galunisertib	G12C	G1
CCAATTTTCGGTATGT-1-0	-9.7061	-0.503794	Calu-1	Galunisertib	G12C	G2M
CCAATTTTCTCAGAAC-1-0	3.66252	-2.19582	H1373	Vehicle	G12C	S
CCACAAAAGTTGCCTA-1-0	1.20123	-2.71526	H1373	Vehicle	G12C	G1
CCACAAACAAAGGAGA-1-0	7.36392	1.42853	H1373	Antimycin	G12C	G2M
CCACAAACATCCTGTC-1-0	-2.15158	2.67817	H2030	Galunisertib	G12C	G1
CCACAAACATCGCCTT-1-0	4.43627	5.11214	H1373	Galunisertib	G12C	G1
CCACAAAGTATGGGAC-1-0	-7.45264	-3.15041	Calu-1	ARS-1620	G12C	G1
CCACAAAGTGGTAACG-1-0	-0.999948	9.19743	H2030	Antimycin	G12C	G2M
CCACAAAGTTCAAGGG-1-0	3.33114	0.762572	H1373	ARS-1620+Ink-128	G12C	G1
CCACAAATCACAGTGT-1-0	-8.40837	-3.20572	Calu-1	ARS-1620+Galunisertib	G12C	G1
CCACAAATCGGTCATA-1-0	6.13857	4.9235	H1373	Ink-128	G12C	G2M
CCACACTAGAGTCTGG-1-0	4.74549	0.668421	H1373	Vehicle	G12C	G1
CCACACTAGTGCAAAT-1-0	-6.59256	0.17956	Calu-1	Antimycin	G12C	G1
CCACACTGTCACATTG-1-0	8.13982	0.510903	H1373	Antimycin	G12C	G1
CCACCATCAGCAGAAC-1-0	7.03025	0.39711	H1373	ARS-1620+Galunisertib	G12C	G2M
CCACCATCATCGATCA-1-0	-7.20211	-1.4668	Calu-1	Galunisertib	G12C	G1
CCACCATGTAATGTGA-1-0	-10.0492	0.470942	Calu-1	ARS-1620+Antimycin	G12C	G2M
CCACCATGTCTTTCTA-1-0	3.59559	5.90824	H1373	Ink-128	G12C	G1
CCACGAGAGGTACTGG-1-0	7.67516	-0.560314	H1373	Antimycin	G12C	G1
CCACGAGCACACCAGC-1-0	0.141729	-10.4597	LS513	Vehicle	G12D	G1
CCACGAGGTGTGTTTG-1-0	7.37465	1.58214	H1373	ARS-1620	G12C	S
CCACGAGGTGTTTGCA-1-0	-0.0564196	-1.38143	H1373	Vehicle	G12C	G1
CCACGAGTCCTCTAAT-1-0	-7.72785	-1.37908	Calu-1	Vehicle	G12C	G1
CCACGAGTCTCCCTAG-1-0	-8.5646	-3.64799	Calu-1	Vehicle	G12C	G1
CCACGAGTCTGGACTA-1-0	-2.04651	9.27977	H2030	Galunisertib	G12C	G1
CCACGTTCAATAGGGC-1-0	-2.47559	7.53075	H2030	Galunisertib	G12C	G1
CCACGTTCACTCTGCT-1-0	-7.44223	-3.09011	Calu-1	ARS-1620+Galunisertib	G12C	G1
CCACGTTCAGAACTTC-1-0	5.32327	3.46702	H1373	Galunisertib	G12C	G1
CCACGTTGTGCTCTCT-1-0	1.71102	-12.2653	LS513	Galunisertib	G12D	S
CCACGTTGTTGCAACT-1-0	-0.675358	-1.42217	H1373	ARS-1620	G12C	G1
CCACTTGAGATGACCG-1-0	-8.13129	-1.39128	Calu-1	ARS-1620+Galunisertib	G12C	G1
CCACTTGAGCATCTTG-1-0	0.263716	-0.724111	H1373	Vehicle	G12C	G1
CCACTTGAGGATTTGA-1-0	7.99541	2.67481	H1373	ARS-1620+Antimycin	G12C	G2M
CCACTTGCATGAGGGT-1-0	6.54614	4.59271	H1373	Antimycin	G12C	G2M
CCACTTGGTGCAATGG-1-0	8.38361	-0.74929	H1373	Vehicle	G12C	G1
CCACTTGGTGCCGTTG-1-0	6.0222	2.60519	H1373	Vehicle	G12C	S
CCACTTGTCAAGTGTC-1-0	6.23344	4.42431	H1373	ARS-1620+Antimycin	G12C	S
CCACTTGTCACACCCT-1-0	8.33677	1.88316	H1373	ARS-1620+Antimycin	G12C	G1
CCACTTGTCGTAGAGG-1-0	-0.153975	-1.87742	H1373	ARS-1620+Galunisertib	G12C	G1
CCACTTGTCTCGACGG-1-0	3.00177	-1.83326	H1373	Vehicle	G12C	G2M
CCATAAGCACGCTGAC-1-0	6.87254	-1.83704	H1373	ARS-1620	G12C	G1
CCATAAGCACTCCGGA-1-0	-11.3563	-2.6053	Calu-1	Vehicle	G12C	G2M
CCATAAGTCAGAGTGG-1-0	2.34043	-3.44163	H1373	Vehicle	G12C	G1
CCATCACTCCGGCAGT-1-0	2.16019	-12.0358	LS513	ARS-1620+Antimycin	G12D	G2M
CCCAACTCACACTTAG-1-0	-7.19567	-3.75643	Calu-1	Ink-128	G12C	G1
CCCATTGAGTCTGCGC-1-0	-8.24759	-1.60879	Calu-1	ARS-1620	G12C	S
CCCATTGGTACTGCGC-1-0	-0.554351	5.34523	H2030	Galunisertib	G12C	G1
CCCATTGGTCCTGGTG-1-0	6.39691	2.24013	H1373	Galunisertib	G12C	G2M
CCCATTGGTTAGGAGC-1-0	0.697968	-1.45167	H1373	Vehicle	G12C	G1
CCCGAAGCAGCGACCT-1-0	-1.43131	10.4942	H2030	Galunisertib	G12C	G1
CCCGAAGCAGTCAGCC-1-0	-7.02387	0.609122	Calu-1	ARS-1620+Galunisertib	G12C	G1
CCCGAAGCATACGCAT-1-0	-9.29754	-0.491619	Calu-1	ARS-1620+Antimycin	G12C	G2M
CCCGAAGGTCACTTCC-1-0	5.80852	-3.1702	H1373	Galunisertib	G12C	G1
CCCGAAGGTGCTGATT-1-0	9.12389	1.21628	H1373	Galunisertib	G12C	G1
CCCGAAGGTGTCATCA-1-0	-11.4391	-2.1516	Calu-1	Vehicle	G12C	G2M
CCCGGAACAACAAGAT-1-0	3.35104	1.19273	H1373	Vehicle	G12C	G1
CCCGGAACACATCCCT-1-0	0.274465	0.608304	H1373	Vehicle	G12C	G2M
CCCGGAAGTGCGAACA-1-0	0.463092	5.30159	H2030	Antimycin	G12C	G1
CCCGGAATCGGTGTTA-1-0	-9.36422	-1.71325	Calu-1	Galunisertib	G12C	S
CCCGGAATCTTTGCGC-1-0	2.21169	-10.179	LS513	ARS-1620+Antimycin	G12D	G2M
CCCTAACCATCGCCTT-1-0	-8.75677	-1.59033	Calu-1	Vehicle	G12C	G1
CCCTAACGTATACCTG-1-0	-1.61211	4.08663	H2030	Vehicle	G12C	G1
CCCTAACGTCAAACGG-1-0	-7.10839	-1.5267	Calu-1	ARS-1620	G12C	G1
CCCTAACTCCTGGGTG-1-0	-7.56637	-4.46344	Calu-1	ARS-1620	G12C	G1
CCCTAACTCTTACCGC-1-0	7.47201	-1.9061	H1373	ARS-1620+Galunisertib	G12C	G1
CCCTCAACATGACAGG-1-0	-7.21235	-3.18442	Calu-1	ARS-1620+Ink-128	G12C	G1
CCCTCTCAGTACTCGT-1-0	-12.2021	-1.80569	Calu-1	Antimycin	G12C	G2M
CCCTCTCCAAGACCGA-1-0	-8.89348	-2.07121	Calu-1	ARS-1620	G12C	G1
CCCTCTCCATGAGATA-1-0	-11.9751	-0.775894	Calu-1	ARS-1620+Galunisertib	G12C	G2M
CCCTCTCGTAACTGCT-1-0	0.296813	-10.1157	LS513	Ink-128	G12D	S
CCCTCTCTCATCTATC-1-0	7.01433	-2.41917	H1373	ARS-1620+Ink-128	G12C	G1
CCCTCTCTCCCTCTCC-1-0	-0.71586	-3.8653	LS513	Antimycin	G12D	G1
CCCTGATAGCCACCGT-1-0	6.27297	-4.57015	H1373	ARS-1620	G12C	G1
CCCTGATCAACGATTC-1-0	6.85152	-2.60878	H1373	ARS-1620	G12C	G1
CCCTGATGTATCGCGC-1-0	2.75995	-3.36599	H1373	Galunisertib	G12C	G1
CCCTGATGTCTCTCTG-1-0	-7.98789	-4.68195	Calu-1	Galunisertib	G12C	G1
CCCTTAGCAAGTTTGC-1-0	6.13029	3.81846	H1373	ARS-1620+Galunisertib	G12C	S
CCCTTAGCAGCTGGTC-1-0	6.69198	4.36353	H1373	Ink-128	G12C	G2M
CCCTTAGTCCACGGAC-1-0	5.86286	-2.72026	H1373	Galunisertib	G12C	G1
CCCTTAGTCGGTATGT-1-0	-10.2953	-2.42483	Calu-1	ARS-1620+Antimycin	G12C	G1
CCGAACGAGAAGCCTG-1-0	0.745229	-3.82046	H1373	Vehicle	G12C	G2M
CCGAACGAGACGATAT-1-0	0.892966	-3.99774	H1373	Vehicle	G12C	S
CCGAACGAGACTGGGT-1-0	-2.43433	10.8373	H2030	Ink-128	G12C	G1
CCGAACGAGCAAATGT-1-0	7.34134	1.28768	H1373	Galunisertib	G12C	S
CCGAACGCAACTTCTT-1-0	8.29275	-2.74139	H1373	ARS-1620	G12C	G1
CCGAACGCATCGAACT-1-0	-10.4933	0.842919	Calu-1	Vehicle	G12C	G2M
CCGAACGTCACAAGAA-1-0	-7.58977	-3.12694	Calu-1	ARS-1620+Galunisertib	G12C	G1
CCGATCTAGAGCCATG-1-0	-2.10254	4.58416	H2030	ARS-1620+Ink-128	G12C	G1
CCGATCTAGCATTGAA-1-0	6.5375	3.56958	H1373	ARS-1620+Galunisertib	G12C	S
CCGATCTAGGAAAGTG-1-0	-2.73404	5.11933	H2030	ARS-1620+Ink-128	G12C	G1
CCGATCTGTCGTTGGC-1-0	1.94799	-2.7474	H1373	Vehicle	G12C	G2M
CCGATCTGTGGATCAG-1-0	1.69301	-2.20164	H1373	Vehicle	G12C	G2M
CCGATGGAGTGTTCAC-1-0	0.914907	-11.0171	LS513	ARS-1620	G12D	G1
CCGATGGCACGCTATA-1-0	4.37149	4.56	H1373	Vehicle	G12C	S
CCGATGGCACGGCCAT-1-0	-7.03315	-0.99829	Calu-1	ARS-1620+Ink-128	G12C	G1
CCGATGGCAGAGTCTT-1-0	8.51211	-0.183161	H1373	ARS-1620+Antimycin	G12C	G1
CCGATGGCATCCCACT-1-0	-9.84919	-2.59821	Calu-1	ARS-1620	G12C	G1
CCGATGGGTCAATCTG-1-0	3.82127	-1.41035	H1373	Vehicle	G12C	G2M
CCGATGGTCAGCTTGA-1-0	-6.21582	-3.00496	Calu-1	ARS-1620	G12C	G1
CCGATGGTCATACGAC-1-0	6.12898	2.27909	H1373	ARS-1620+Ink-128	G12C	G1
CCGCAAGAGAGGCTGT-1-0	-0.725237	6.93612	H2030	Galunisertib	G12C	G1
CCGCAAGAGCTCTATG-1-0	8.43237	0.996322	H1373	ARS-1620+Antimycin	G12C	G1
CCGCAAGAGTTTGAGA-1-0	-6.94245	-1.48298	Calu-1	ARS-1620	G12C	G1
CCGCAAGCAACTGTGT-1-0	9.43107	0.0256591	H1373	ARS-1620+Antimycin	G12C	G1
CCGCAAGCAACTTGCA-1-0	-1.33468	11.6006	H2030	Vehicle	G12C	G1
CCGCAAGCAAGCGCTC-1-0	-6.97465	-2.74682	Calu-1	ARS-1620+Antimycin	G12C	G1
CCGCAAGCAAGCTGTT-1-0	6.33066	-1.51144	H1373	Vehicle	G12C	S
CCGCAAGCAATGGGTG-1-0	6.18875	-4.14414	H1373	ARS-1620+Galunisertib	G12C	G1
CCGCAAGCAGCTAACT-1-0	2.55761	-0.12683	H1373	Ink-128	G12C	G1
CCGCAAGCATCATTTC-1-0	-8.17039	-3.36221	Calu-1	ARS-1620+Galunisertib	G12C	G1
CCGCAAGGTATACAGA-1-0	-11.9464	-2.3319	Calu-1	ARS-1620+Antimycin	G12C	G2M
CCGCAAGGTGGTTTGT-1-0	-3.14556	9.0724	H2030	ARS-1620	G12C	G1
CCGCAAGTCAACACCA-1-0	-7.06075	-0.845292	Calu-1	ARS-1620	G12C	G1
CCGCAAGTCATAGAGA-1-0	0.730562	-3.13844	H1373	Ink-128	G12C	G1
CCGGACAAGTCATTGC-1-0	2.3676	0.132299	H1373	Vehicle	G12C	G1
CCGGACACAATTGGTC-1-0	3.53541	-0.116399	H1373	Vehicle	G12C	G1
CCGGACACAGCAGTAG-1-0	3.51367	1.37523	H1373	ARS-1620+Galunisertib	G12C	G1
CCGGACACAGTAGAAT-1-0	1.96805	-0.23886	H1373	ARS-1620	G12C	S
CCGGACACATCTGTTT-1-0	5.57299	4.54458	H1373	Antimycin	G12C	G2M
CCGGACATCATCACAG-1-0	-9.2195	-3.84662	Calu-1	ARS-1620+Antimycin	G12C	G1
CCGGACATCCGAGATT-1-0	1.20377	-0.995953	H1373	ARS-1620+Antimycin	G12C	S
CCGGGTACAGACAAAT-1-0	7.83854	-2.06086	H1373	ARS-1620	G12C	G1
CCGGGTACAGCAGAAC-1-0	0.144238	-1.9131	H1373	ARS-1620	G12C	G2M
CCGGGTATCGTGCATA-1-0	-0.658159	-1.32495	H1373	ARS-1620+Antimycin	G12C	G2M
CCGGGTATCGTTCAGA-1-0	-0.103666	-10.1872	LS513	Vehicle	G12D	G1
CCGGGTATCTGTCAGA-1-0	-7.06174	-2.50879	Calu-1	Antimycin	G12C	G1
CCGGTAGAGAGGATCC-1-0	-8.34266	-0.761575	Calu-1	Galunisertib	G12C	G1
CCGGTAGCATCGATAC-1-0	7.15261	-2.16674	H1373	ARS-1620+Galunisertib	G12C	G1
CCGGTAGGTATCACCA-1-0	-2.87491	9.80935	H2030	ARS-1620	G12C	G1
CCGGTGAGTAACAGTA-1-0	0.439483	-0.233247	H1373	Vehicle	G12C	G2M
CCGGTGAGTCATAACC-1-0	-2.72374	8.14302	H2030	Vehicle	G12C	G1
CCGGTGAGTCGGCCTA-1-0	-9.89479	-2.46232	Calu-1	ARS-1620	G12C	S
CCGGTGATCCTCTAGC-1-0	-1.03927	0.804384	H2030	Antimycin	G12C	G1
CCGTAGGAGTCTCCTC-1-0	-0.750321	-5.97055	LS513	Vehicle	G12D	G1
CCGTAGGAGTTGAAAC-1-0	7.6265	3.52721	H1373	Galunisertib	G12C	G2M
CCGTAGGGTTCAGTAC-1-0	-6.32968	-3.95357	Calu-1	ARS-1620+Galunisertib	G12C	G1
CCGTAGGTCCTGGTCT-1-0	8.56963	-0.75232	H1373	Antimycin	G12C	G1
CCGTAGGTCGAATCCA-1-0	-7.23703	1.34921	Calu-1	ARS-1620+Galunisertib	G12C	G1
CCGTGAGAGTTGTACC-1-0	-9.76323	-3.03716	Calu-1	Ink-128	G12C	G1
CCGTGAGGTAGCCAGA-1-0	6.61214	4.29251	H1373	Antimycin	G12C	G2M
CCGTGAGTCAAACTGC-1-0	1.90839	-1.81202	H1373	Vehicle	G12C	G2M
CCGTGAGTCAACTCTT-1-0	1.89516	-4.66749	H1373	Vehicle	G12C	G2M
CCGTGAGTCGTCAACA-1-0	0.807448	6.36265	H2030	ARS-1620	G12C	G1
CCGTTCAAGCATGCGA-1-0	-8.03323	-0.37453	Calu-1	Galunisertib	G12C	S
CCGTTCACAGAGGTTG-1-0	-2.8228	9.07242	H2030	ARS-1620+Galunisertib	G12C	G1
CCGTTCATCGCTTACC-1-0	-8.15007	-2.93567	Calu-1	ARS-1620	G12C	G1
CCTAACCAGCAGGCAT-1-0	0.595011	-2.0154	H1373	Galunisertib	G12C	G1
CCTAACCAGCGGGTTA-1-0	2.72858	-0.603133	H1373	Vehicle	G12C	S
CCTAACCAGTCTGTAC-1-0	7.1978	2.62034	H1373	Vehicle	G12C	S
CCTAACCAGTGAACAT-1-0	6.08544	-3.97302	H1373	Vehicle	G12C	G1
CCTAACCAGTGCAGGT-1-0	-3.21958	8.96074	H2030	ARS-1620+Ink-128	G12C	G1
CCTAACCGTGCATACT-1-0	-7.65898	-4.47287	Calu-1	Vehicle	G12C	G1
CCTAACCGTGCCGGTT-1-0	7.37409	-2.07758	H1373	ARS-1620+Antimycin	G12C	G1
CCTAACCGTGTCTTCC-1-0	-3.05429	3.33488	H2030	Vehicle	G12C	G1
CCTAACCTCAGCGCGT-1-0	-1.7023	2.12443	H2030	Galunisertib	G12C	G1
CCTAACCTCTAGTTCT-1-0	0.0465643	6.67305	H2030	Galunisertib	G12C	G1
CCTAAGAAGAGAGTTT-1-0	0.199818	5.406	H2030	ARS-1620+Galunisertib	G12C	G1
CCTAAGAAGAGCACTG-1-0	-0.499214	4.76112	H2030	ARS-1620	G12C	G1
CCTAAGAAGGAGACCT-1-0	-3.10892	10.5831	H2030	ARS-1620	G12C	G1
CCTAAGAAGGGCATGT-1-0	1.66883	-9.7413	LS513	ARS-1620+Galunisertib	G12D	G2M
CCTAAGAAGTGAGCCA-1-0	-8.92014	-3.14583	Calu-1	ARS-1620+Antimycin	G12C	G1
CCTAAGACAATGCAGG-1-0	-7.96426	0.570939	Calu-1	Antimycin	G12C	G1
CCTAAGACACTCCCTA-1-0	1.48403	-3.75489	H1373	ARS-1620+Antimycin	G12C	G2M
CCTAAGACAGGATGAC-1-0	8.12145	-2.09014	H1373	ARS-1620+Galunisertib	G12C	G1
CCTAAGAGTCCTTGTC-1-0	5.07784	0.560708	H1373	Galunisertib	G12C	G1
CCTAAGAGTGAGATAT-1-0	2.35059	-4.3442	H1373	Vehicle	G12C	G2M
CCTAAGATCTTACCGC-1-0	6.19899	-2.61219	H1373	Antimycin	G12C	G1
CCTACGTCAATCTGCA-1-0	8.05121	-2.77662	H1373	ARS-1620+Galunisertib	G12C	G1
CCTACGTCACGCGCTA-1-0	5.42479	-0.862302	H1373	ARS-1620	G12C	G1
CCTACGTGTACAAACA-1-0	-8.61806	-1.00898	Calu-1	Galunisertib	G12C	G1
CCTACGTGTCACTTCC-1-0	5.99948	0.972811	H1373	Vehicle	G12C	G1
CCTATCGAGTATCCTG-1-0	-3.18922	10.7167	H2030	ARS-1620+Ink-128	G12C	G1
CCTATCGCATTCACCC-1-0	-6.67599	-1.08864	Calu-1	ARS-1620	G12C	G1
CCTATCGGTACTGAGG-1-0	7.01815	-2.10276	H1373	Antimycin	G12C	G1
CCTATCGGTTGAAGTA-1-0	-11.9083	-0.904313	Calu-1	ARS-1620	G12C	G2M
CCTATCGTCTACAGGT-1-0	7.12523	1.05474	H1373	Antimycin	G12C	S
CCTCAACAGAAACTAC-1-0	-7.18283	1.92067	Calu-1	Antimycin	G12C	G1
CCTCAACAGATCACTC-1-0	7.91484	-0.349328	H1373	ARS-1620+Galunisertib	G12C	G1
CCTCAACAGCAACAGC-1-0	-1.57275	9.67818	H2030	Vehicle	G12C	S
CCTCAACAGGCCGCTT-1-0	-2.60151	6.32307	H2030	ARS-1620+Ink-128	G12C	G1
CCTCAACCACCGAATT-1-0	-1.87321	7.75902	H2030	ARS-1620+Ink-128	G12C	G1
CCTCAACGTAGGGAGG-1-0	-8.98362	-1.06992	Calu-1	Vehicle	G12C	G1
CCTCAACGTCCAAAGG-1-0	3.43811	1.04598	H1373	Galunisertib	G12C	G1
CCTCACAAGCTCCACG-1-0	1.63972	-2.64685	H1373	ARS-1620+Galunisertib	G12C	G1
CCTCACACATTCAGGT-1-0	0.159639	7.26561	H2030	ARS-1620+Antimycin	G12C	G1
CCTCACAGTGCGTCGT-1-0	6.34193	2.44756	H1373	ARS-1620+Antimycin	G12C	G2M
CCTCACATCGTCAACA-1-0	6.3563	2.08306	H1373	Ink-128	G12C	G1
CCTCACATCTGTAACG-1-0	-2.34183	11.4657	H2030	ARS-1620+Galunisertib	G12C	G1
CCTCAGTAGGGATGTC-1-0	8.28758	0.305068	H1373	Vehicle	G12C	G1
CCTCAGTCACTGTGTA-1-0	-2.71464	10.5725	H2030	ARS-1620	G12C	G1
CCTCAGTCAGAGTTCT-1-0	0.574005	-3.55667	H1373	Vehicle	G12C	G1
CCTCAGTCATCCTAAG-1-0	-0.67954	0.861792	H2030	Antimycin	G12C	G1
CCTCAGTTCGCTGACG-1-0	-1.78381	1.72361	H2030	Vehicle	G12C	G1
CCTCATGAGTGTTCCA-1-0	-11.6272	-2.24682	Calu-1	Antimycin	G12C	G2M
CCTCATGCAAGAGTTA-1-0	7.83508	-0.0811434	H1373	Vehicle	G12C	G1
CCTCATGCACCCAATA-1-0	-7.06768	-1.48128	Calu-1	ARS-1620+Galunisertib	G12C	G1
CCTCATGCATCGTGCG-1-0	9.10362	-0.446947	H1373	Galunisertib	G12C	G1
CCTCATGGTCGCCACA-1-0	-9.81018	-2.83194	Calu-1	Ink-128	G12C	S
CCTCATGGTGTTTCTT-1-0	-1.95314	6.31947	H2030	ARS-1620	G12C	G1
CCTCCAAAGTTGGCTT-1-0	-11.3277	-2.70276	Calu-1	ARS-1620	G12C	G2M
CCTCCAACAGGCACAA-1-0	0.878305	-3.39713	H1373	Vehicle	G12C	G2M
CCTCCAACAGTGTACT-1-0	0.789618	-2.49203	H1373	Vehicle	G12C	G1
CCTCCAAGTAGTTCCA-1-0	8.1233	0.0876806	H1373	Ink-128	G12C	S
CCTCCAATCAACTACG-1-0	6.95088	1.02671	H1373	Galunisertib	G12C	G2M
CCTCCAATCACTCACC-1-0	-10.4401	-0.0894147	Calu-1	Ink-128	G12C	G2M
CCTCCAATCGATTGAC-1-0	-7.53301	-3.60859	Calu-1	Vehicle	G12C	G1
CCTCCTCAGACCCGCT-1-0	8.21261	0.954458	H1373	ARS-1620+Antimycin	G12C	S
CCTCCTCAGTCCTGTA-1-0	8.55263	-2.51974	H1373	ARS-1620+Galunisertib	G12C	G1
CCTCCTCTCGCAGTGC-1-0	8.83689	0.905842	H1373	Ink-128	G12C	S
CCTCCTCTCGTACACA-1-0	1.26692	-11.9822	LS513	Ink-128	G12D	G1
CCTCCTCTCTTCACGC-1-0	2.21745	-0.176492	H1373	ARS-1620+Antimycin	G12C	G1
CCTCTAGCATACTGTG-1-0	0.259686	-1.50065	LS513	Vehicle	G12D	S
CCTCTAGGTATGAGGC-1-0	-8.17614	-2.21124	Calu-1	ARS-1620	G12C	G1
CCTCTAGGTTTAAGGA-1-0	-6.86586	-0.710189	Calu-1	ARS-1620+Ink-128	G12C	G1
CCTCTAGTCATCACTT-1-0	6.15688	2.09303	H1373	Antimycin	G12C	G1
CCTCTCCAGAAGTATC-1-0	-2.89469	8.27408	H2030	ARS-1620+Galunisertib	G12C	G1
CCTCTCCCACTACAGT-1-0	-8.04226	-5.15024	Calu-1	ARS-1620+Galunisertib	G12C	G1
CCTCTCCGTACAAACA-1-0	-2.5712	11.5306	H2030	ARS-1620+Ink-128	G12C	G1
CCTCTCCGTAGGACTG-1-0	6.39397	-2.87662	H1373	ARS-1620+Galunisertib	G12C	G1
CCTCTCCTCGGCACTG-1-0	-10.3569	0.887312	Calu-1	Galunisertib	G12C	G2M
CCTCTCCTCTGTTCAT-1-0	5.87685	-3.51698	H1373	ARS-1620+Antimycin	G12C	G1
CCTGCATAGGTCACCC-1-0	-11.2768	-2.87241	Calu-1	Antimycin	G12C	G2M
CCTGCATAGTGCTCAT-1-0	-2.79752	7.63934	H2030	Antimycin	G12C	G1
CCTGCATCACTGCACG-1-0	1.54284	-2.9912	H1373	Ink-128	G12C	G2M
CCTGCATCATGACTGT-1-0	5.79695	-2.4679	H1373	Galunisertib	G12C	G1
CCTGCATGTCAGGTGA-1-0	-2.64141	2.881	H2030	Galunisertib	G12C	G1
CCTGCATGTCCCTAAA-1-0	7.30818	-3.99485	H1373	ARS-1620+Galunisertib	G12C	G1
CCTGTTGAGTAGTCCT-1-0	-8.12054	-1.97213	Calu-1	ARS-1620+Galunisertib	G12C	G1
CCTGTTGCAAAGGCAC-1-0	2.12391	-0.494854	H1373	Ink-128	G12C	S
CCTGTTGCAAGGATGC-1-0	1.44693	-2.16504	H1373	ARS-1620+Antimycin	G12C	S
CCTGTTGCAAGGTCAG-1-0	-8.82603	-2.40854	Calu-1	ARS-1620+Galunisertib	G12C	S
CCTGTTGGTCCCGGTA-1-0	6.16438	-3.49889	H1373	ARS-1620	G12C	G1
CCTTCAGAGACGCCAA-1-0	8.25022	1.42909	H1373	ARS-1620+Galunisertib	G12C	G2M
CCTTCAGAGCGACATG-1-0	4.86079	-0.529309	H1373	Vehicle	G12C	G2M
CCTTCAGAGCTTAAGA-1-0	6.03396	-0.320731	H1373	Galunisertib	G12C	S
CCTTCAGCAATACGAA-1-0	-11.4322	-1.60955	Calu-1	Vehicle	G12C	G2M
CCTTCAGCACGCGTCA-1-0	0.058392	-8.01063	LS513	ARS-1620+Antimycin	G12D	G1
CCTTCAGGTCGATTCA-1-0	-2.88897	-6.23499	LS513	ARS-1620	G12D	G2M
CCTTCAGGTCTCGACG-1-0	0.0386444	-10.4281	LS513	Galunisertib	G12D	G1
CCTTCAGGTGTTTGCA-1-0	7.67876	2.99339	H1373	Galunisertib	G12C	G2M
CCTTGTGAGGGAGATA-1-0	9.6862	-0.0476455	H1373	ARS-1620+Galunisertib	G12C	G1
CCTTGTGAGGGTATAT-1-0	5.47969	-1.72685	H1373	ARS-1620+Antimycin	G12C	G1
CCTTGTGGTTAAACCC-1-0	2.33794	-1.31707	H1373	Vehicle	G12C	G1
CCTTGTGGTTAAGACA-1-0	-0.336702	6.0986	H2030	Galunisertib	G12C	G1
CCTTGTGGTTACCCAA-1-0	0.214565	4.9072	H2030	ARS-1620	G12C	G1
CCTTTGGAGATACGAT-1-0	0.674405	7.74042	H2030	Antimycin	G12C	G1
CCTTTGGAGCGCCCAT-1-0	7.98634	2.97665	H1373	Galunisertib	G12C	S
CCTTTGGAGTCATAGA-1-0	3.12248	0.932778	H1373	ARS-1620+Galunisertib	G12C	G1
CCTTTGGCAACAGATA-1-0	3.20709	0.965754	H1373	ARS-1620+Antimycin	G12C	G1
CCTTTGGCACTACCGG-1-0	8.74562	-2.10262	H1373	ARS-1620+Galunisertib	G12C	G1
CCTTTGGCACTCAAGT-1-0	-2.48824	8.48226	H2030	ARS-1620+Galunisertib	G12C	G1
CCTTTGGCATCCTTGC-1-0	-11.1717	-0.897281	Calu-1	ARS-1620+Galunisertib	G12C	G2M
CGAAGGAAGGTTCAGG-1-0	0.851379	-3.61747	H1373	Galunisertib	G12C	G2M
CGAAGGAGTGAATATG-1-0	-1.42038	10.3426	H2030	ARS-1620+Galunisertib	G12C	G1
CGAAGGATCGCTAAAC-1-0	-7.37345	-3.71507	Calu-1	ARS-1620	G12C	G1
CGAAGTTCACGCCAGT-1-0	7.67659	-1.52605	H1373	Galunisertib	G12C	G1
CGAAGTTCATGCCGGT-1-0	7.79777	0.712741	H1373	Vehicle	G12C	G1
CGAAGTTCATTCGATG-1-0	-7.67148	-3.10242	Calu-1	Antimycin	G12C	G1
CGAAGTTCATTGCTGA-1-0	-8.67313	-0.831069	Calu-1	ARS-1620+Ink-128	G12C	G1
CGAAGTTGTAGACTGG-1-0	-11.4112	-2.20672	Calu-1	ARS-1620+Galunisertib	G12C	S
CGAAGTTGTCCGTTTC-1-0	-1.52347	6.39968	H2030	ARS-1620+Antimycin	G12C	G1
CGAAGTTTCCGAGCTG-1-0	2.21099	-3.84828	H1373	ARS-1620+Ink-128	G12C	G1
CGAATTGAGGGCGAGA-1-0	1.03683	-3.89067	H1373	ARS-1620+Antimycin	G12C	G2M
CGAATTGCAGCTATTG-1-0	-7.30054	-0.231806	Calu-1	ARS-1620+Ink-128	G12C	G1
CGAATTGGTGATTAGA-1-0	-9.37002	-1.87131	Calu-1	Vehicle	G12C	S
CGAATTGTCCGTATGA-1-0	5.46251	-2.68864	H1373	ARS-1620	G12C	G1
CGAATTGTCTTCACAT-1-0	-6.9571	-1.22556	Calu-1	ARS-1620	G12C	G1
CGAATTGTCTTCCAGC-1-0	3.39973	0.333844	H1373	ARS-1620+Antimycin	G12C	S
CGACAGCCAACTGAAA-1-0	8.68328	-1.39738	H1373	Antimycin	G12C	G1
CGACAGCCACGTACTA-1-0	1.31979	-4.4117	H1373	Vehicle	G12C	G2M
CGACAGCCAGAGGGTT-1-0	-6.81769	-5.06101	Calu-1	ARS-1620+Galunisertib	G12C	G1
CGACAGCCAGCCCAGT-1-0	1.69024	9.39761	H2030	ARS-1620+Ink-128	G12C	G1
CGACAGCGTTGCAAGG-1-0	-6.33814	-3.3869	Calu-1	Antimycin	G12C	G1
CGACAGCTCAAGTAAG-1-0	-7.62959	-0.955883	Calu-1	Vehicle	G12C	G1
CGACAGCTCAGGCGAA-1-0	-2.44036	9.10168	H2030	ARS-1620+Galunisertib	G12C	G1
CGACAGCTCCTGTAAG-1-0	5.78159	2.4387	H1373	Galunisertib	G12C	G1
CGACAGCTCGTGGTAT-1-0	-0.588802	2.16476	H2030	Vehicle	G12C	G1
CGACAGCTCTGGACCG-1-0	-6.94793	-4.91679	Calu-1	ARS-1620+Antimycin	G12C	G1
CGAGAAGCACCCTAAA-1-0	7.88323	-2.29074	H1373	ARS-1620	G12C	G1
CGAGAAGGTACCGTCG-1-0	-2.34977	9.56503	H2030	Antimycin	G12C	G1
CGAGAAGGTCGAATGG-1-0	0.0824062	4.85677	H2030	ARS-1620	G12C	G1
CGAGAAGGTGTTGCCG-1-0	0.137665	-2.75237	H1373	ARS-1620	G12C	G2M
CGAGGAAAGCACACCC-1-0	6.81097	2.76084	H1373	Galunisertib	G12C	S
CGAGGAAAGGATAATC-1-0	7.88931	-2.41877	H1373	Galunisertib	G12C	G1
CGAGGAACAAGCGAAC-1-0	4.41927	4.58304	H1373	ARS-1620+Antimycin	G12C	G2M
CGAGGAACAATGCAGG-1-0	-10.468	-2.00858	Calu-1	ARS-1620	G12C	G2M
CGAGGAACATAAGATG-1-0	-11.4128	-2.30572	Calu-1	Vehicle	G12C	G2M
CGAGGAAGTCCGGTCA-1-0	8.28521	0.372837	H1373	Antimycin	G12C	G1
CGAGGAAGTGTGTGGA-1-0	5.86344	2.84029	H1373	Galunisertib	G12C	G1
CGAGGCTTCCATGATG-1-0	-1.59944	6.6147	H2030	ARS-1620	G12C	G1
CGAGTGCAGACCATAA-1-0	-6.84403	1.45283	Calu-1	Antimycin	G12C	G1
CGAGTTACAAATCCCA-1-0	6.71612	3.8294	H1373	Ink-128	G12C	G2M
CGAGTTACAAGGTCAG-1-0	-8.27211	-1.52612	Calu-1	ARS-1620+Galunisertib	G12C	G1
CGAGTTAGTGCACGCT-1-0	0.823052	-4.06132	H1373	Antimycin	G12C	S
CGAGTTAGTTACGATC-1-0	-3.1444	9.09297	H2030	ARS-1620+Galunisertib	G12C	G1
CGAGTTATCCGAGATT-1-0	0.920216	-2.48925	H1373	Vehicle	G12C	S
CGATCGGCACACGCCA-1-0	7.8372	-1.30459	H1373	Antimycin	G12C	G1
CGATCGGCATGCCGGT-1-0	-2.27646	9.86372	H2030	Galunisertib	G12C	G1
CGATCGGGTAACGGTG-1-0	-7.84371	0.117534	Calu-1	Antimycin	G12C	G1
CGATCGGGTAACTAAG-1-0	-2.7742	10.0632	H2030	Antimycin	G12C	G1
CGATCGGGTATCTTCT-1-0	-8.41296	-1.84041	Calu-1	ARS-1620	G12C	G1
CGATCGGGTGCCTAAT-1-0	5.74836	3.12234	H1373	Antimycin	G12C	G1
CGATGCGCACACCGAC-1-0	6.39717	0.347599	H1373	ARS-1620+Antimycin	G12C	G1
CGATGCGTCATAGAGA-1-0	0.0456356	6.81135	H2030	ARS-1620+Antimycin	G12C	G1
CGATGGCAGACCATAA-1-0	7.20294	0.588802	H1373	ARS-1620	G12C	G1
CGATGGCCATGCGGTC-1-0	4.56414	-1.50293	H1373	Vehicle	G12C	G1
CGATGGCCATGGGATG-1-0	-1.33734	9.88631	H2030	Vehicle	G12C	G1
[truncated: 17,478 more rows]

## Sheet: ExtFig6c
CALU1
percentile	ARS1620	INK128	ARS+INK: Expected	ARS+INK: Observed
1	0.292469	0.153846	0.025	0.422414
2	0.210158	0.192308	0.295833	0.232759
3	0.156743	0.203297	0.433333	0.112069
4	0.161996	0.203297	0.2125	0.155172
5	0.178634	0.247253	0.0333333	0.0775862
H2030
percentile	ARS1620	INK128	ARS+INK: Expected	ARS+INK: Observed
1	0.267211	0.138211	0.0106101	0.289474
2	0.206534	0.170732	0.246684	0.230263
3	0.18203	0.211382	0.522546	0.177632
4	0.186698	0.276423	0.217507	0.184211
5	0.157526	0.203252	0.00265252	0.118421
H1373
percentile	ARS1620	INK128	ARS+INK: Expected	ARS+INK: Observed
1	0.279723	0.140952	0.0138099	0.421429
2	0.180317	0.129524	0.180341	0.221429
3	0.176354	0.241905	0.535337	0.171429
4	0.193527	0.270476	0.270512	0.0928571
5	0.170079	0.217143	0	0.0928571
LS513
percentile	ARS1620	INK128	ARS+INK: Expected	ARS+INK: Observed
1	0.27673	0.135593	0.0697674	0.272727
2	0.172956	0.118644	0.24031	0.181818
3	0.172956	0.254237	0.310078	0.454545
4	0.191824	0.288136	0.379845	0
5	0.185535	0.20339	0	0.0909091
CALU1
percentile	ARS1620	Galunisertib	ARS+Gal: Expected	ARS+Gal: Observed
1	0.302102	0.161074	0.0134228	0.231047
2	0.207531	0.161074	0.194631	0.187726
3	0.156743	0.147651	0.463087	0.187726
4	0.158494	0.268456	0.275168	0.209386
5	0.175131	0.261745	0.0536913	0.184116
H2030
percentile	ARS1620	Galunisertib	ARS+Gal: Expected	ARS+Gal: Observed
1	0.247375	0.134831	0.011236	0.317857
2	0.21937	0.202247	0.202247	0.189286
3	0.179697	0.168539	0.505618	0.196429
4	0.187865	0.269663	0.280899	0.189286
5	0.165694	0.224719	0	0.107143
H1373
percentile	ARS1620	Galunisertib	ARS+Gal: Expected	ARS+Gal: Observed
1	0.269155	0.210983	0.0202312	0.294032
2	0.181308	0.184971	0.309249	0.186317
3	0.177675	0.245665	0.468208	0.181951
4	0.196499	0.202312	0.202312	0.171761
5	0.175363	0.156069	0	0.165939
LS513
percentile	ARS1620	Galunisertib	ARS+Gal: Expected	ARS+Gal: Observed
1	0.283019	0.097561	0	0.152174
2	0.176101	0.097561	0.097561	0.152174
3	0.166667	0.341463	0.414634	0.268116
4	0.188679	0.219512	0.487805	0.23913
5	0.185535	0.243902	0	0.188406
